# Supplementary material for: Epstein-Barr virus reactivation induces divergent abortive, reprogrammed, and host shutoff states by lytic progression
Source: PLoS Pathog. 2024 Oct 24;20(10):e1012341. doi: 10.1371/journal.ppat.1012341 (PMC11563402; doi:10.1371/journal.ppat.1012341)
Supplement: S1 Table — List of differentially expressed genes separated by each unique cluster. Each sheet is a separate cluster and includes gene name, average log2 fold change, percentages of cells expressing the gene in the cluster versus all other clusters, and adjusted p value. (XLSX) [file ppat.1012341.s015.xlsx]

## Sheet: P3_DEGs_cluster_A_RNA
	p_val	avg_log2FC	pct.1	pct.2	p_val_adj
NEIL1	0	2.90026	0.74	0.11	0
AL713998.1	0	2.80334	0.316	0.032	0
MIR181A1HG	0	2.62264	0.295	0.049	0
CD38	0	2.34303	0.442	0.046	0
NLGN4X	0	2.28541	0.394	0.053	0
AC004687.1	0	2.2749	0.846	0.207	0
MS4A1	0	2.17801	0.842	0.227	0
CD180	0	2.16153	0.406	0.052	0
BCL11A	0	2.16	0.739	0.154	0
AC025569.1	0	2.08703	0.453	0.082	0
CD22	0	2.08473	0.903	0.225	0
MME	0	2.05396	0.663	0.125	0
MILR1	0	2.04014	0.433	0.059	0
P2RY8	0	2.02881	0.484	0.077	0
RHBDF2	0	2.01744	0.384	0.067	0
PAG1	0	2.00667	0.835	0.225	0
TMC8	0	1.99627	0.577	0.088	0
SLC35E3	0	1.98524	0.899	0.268	0
HPS4	0	1.94341	0.681	0.162	0
ITGB2-AS1	0	1.94328	0.318	0.039	0
TMEM131L	0	1.93546	0.634	0.131	0
POU2F2	0	1.92519	0.914	0.299	0
CACNB4	0	1.9075	0.467	0.1	0
PROSER3	0	1.90421	0.277	0.073	0
REL	0	1.89739	0.907	0.294	0
RRBP1	0	1.89328	0.914	0.261	0
CLN6	0	1.8923	0.432	0.114	0
WDR66	0	1.87656	0.364	0.059	0
RASSF6	0	1.87609	0.538	0.102	0
FAM129C	0	1.86777	0.335	0.046	0
VAMP1	0	1.86646	0.409	0.087	0
Z93930.2	0	1.86068	0.312	0.064	0
SGK494	0	1.85281	0.315	0.077	0
PTK2B	0	1.85095	0.477	0.079	0
PTPRC	0	1.84741	0.918	0.269	0
PWAR6	0	1.82703	0.397	0.098	0
MED17	0	1.82184	0.495	0.136	0
ITGB7	0	1.82138	0.502	0.092	0
TLR10	0	1.80597	0.491	0.075	0
MPEG1	0	1.79846	0.409	0.071	0
STRADA	0	1.7952	0.254	0.065	0
ICOSLG	0	1.79147	0.375	0.068	0
LPCAT4	0	1.78547	0.346	0.062	0
TRANK1	0	1.78079	0.408	0.068	0
CCPG1	0	1.77815	0.525	0.13	0
CYBB	0	1.77561	0.577	0.108	0
LNPEP	0	1.76614	0.549	0.125	0
BCL6	0	1.76539	0.718	0.162	0
CD53	0	1.76533	0.886	0.302	0
TPCN1	0	1.76017	0.413	0.093	0
MCTP2	0	1.75581	0.436	0.104	0
PTPN7	0	1.7558	0.779	0.207	0
ITGB2	0	1.75324	0.443	0.099	0
SLC16A1-AS1	0	1.7491	0.661	0.192	0
SEL1L3	0	1.7455	0.671	0.158	0
AC245297.3	0	1.7449	0.467	0.124	0
AC245060.5	0	1.74045	0.494	0.088	0
PPP1R3E	0	1.73452	0.317	0.068	0
ENTPD4	0	1.73387	0.632	0.175	0
NUGGC	0	1.72938	0.53	0.085	0
PLXNC1	0	1.72892	0.579	0.131	0
SLC39A10	0	1.72183	0.558	0.148	0
ITGA4	0	1.71999	0.602	0.144	0
AC091057.6	0	1.71423	0.34	0.088	0
ARL11	0	1.71259	0.563	0.112	0
CPNE5	0	1.7084	0.421	0.057	0
AL445647.1	0	1.70661	0.267	0.078	0
LRRK1	0	1.70463	0.594	0.129	0
FAM208B	0	1.70394	0.831	0.242	0
PCYOX1L	0	1.69775	0.286	0.07	0
FCRLA	0	1.69243	0.454	0.085	0
ADAM23	0	1.68974	0.255	0.041	0
NEAT1	0	1.68625	0.978	0.421	0
AC008741.2	0	1.68491	0.296	0.08	0
CD37	0	1.68485	0.95	0.373	0
MDM4	0	1.67511	0.944	0.334	0
ZDHHC23	0	1.67327	0.259	0.059	0
MYO9A	0	1.67022	0.695	0.182	0
CD79B	0	1.67004	0.966	0.442	0
UNC93B1	0	1.66718	0.445	0.087	0
TXNIP	0	1.66235	0.657	0.155	0
MCOLN2	0	1.65889	0.265	0.055	0
ITGAL	0	1.65798	0.558	0.117	0
KMT2A	0	1.65585	0.925	0.323	0
CADPS	0	1.65492	0.391	0.08	0
PRH1	0	1.65141	0.288	0.092	0
ITGB1	0	1.64991	0.72	0.205	0
OLMALINC	0	1.64812	0.272	0.054	0
KCNQ1OT1	0	1.64757	0.858	0.261	0
AICDA	0	1.63766	0.628	0.115	0
ERAP2	0	1.63436	0.401	0.103	0
CD74	0	1.63172	0.955	0.475	0
LTB	0	1.62912	0.636	0.189	0
EIF2AK3	0	1.62749	0.33	0.072	0
SPPL2B	0	1.62318	0.529	0.137	0
SERINC2	0	1.62249	0.358	0.065	0
RBM4	0	1.6179	0.66	0.183	0
KANK2	0	1.61614	0.666	0.167	0
MLH3	0	1.61582	0.347	0.089	0
SYVN1	0	1.60724	0.606	0.125	0
HLA-DMB	0	1.60155	0.463	0.087	0
FOXO1	0	1.6	0.6	0.139	0
SH2D3A	0	1.59214	0.315	0.072	0
AP001157.1	0	1.59061	0.3	0.081	0
MATR3.1	0	1.58889	0.292	0.086	0
MYLIP	0	1.58372	0.609	0.169	0
TRIM73	0	1.58321	0.428	0.12	0
ITPR1	0	1.58183	0.392	0.071	0
CIITA	0	1.57875	0.337	0.07	0
RIMKLB	0	1.57856	0.521	0.121	0
PLD4	0	1.57682	0.461	0.078	0
HDAC7	0	1.57311	0.619	0.148	0
KHDC4	0	1.56617	0.674	0.2	0
CBWD3	0	1.56546	0.359	0.084	0
ERO1B	0	1.56263	0.494	0.11	0
BTG2	0	1.55743	0.746	0.171	0
PCNX4	0	1.55652	0.396	0.112	0
ATM	0	1.556	0.865	0.294	0
SLC20A1	0	1.55576	0.644	0.177	0
MTHFR	0	1.55068	0.38	0.104	0
PTPRE	0	1.54958	0.454	0.095	0
ARID1B	0	1.54844	0.71	0.209	0
ETS1	0	1.54364	0.521	0.111	0
POLM	0	1.54343	0.332	0.086	0
NUP210	0	1.54087	0.703	0.191	0
UTY	0	1.53875	0.316	0.103	0
AUTS2	0	1.53842	0.602	0.17	0
PMEPA1	0	1.53825	0.433	0.088	0
CEPT1	0	1.53778	0.492	0.129	0
SLC25A37	0	1.52779	0.857	0.285	0
ZDHHC21	0	1.52538	0.4	0.108	0
MANBA	0	1.52288	0.337	0.085	0
CD79A	0	1.52155	0.954	0.415	0
TRIM56	0	1.51614	0.633	0.185	0
AKNA	0	1.51579	0.693	0.172	0
ANKRD13D	0	1.51493	0.594	0.161	0
ZNF608	0	1.5146	0.333	0.079	0
FUT11	0	1.51233	0.347	0.088	0
SLC1A4	0	1.50842	0.35	0.09	0
P4HA1	0	1.50395	0.504	0.136	0
SULT1A1	0	1.5014	0.604	0.169	0
SLC16A1	0	1.50129	0.717	0.207	0
HOOK2	0	1.50053	0.304	0.081	0
LRP8	0	1.49792	0.47	0.124	0
SNX22	0	1.49736	0.588	0.119	0
ITFG2	0	1.49699	0.434	0.122	0
TRAF5	0	1.49315	0.313	0.063	0
ADAM19	0	1.48959	0.264	0.047	0
EVI2B	0	1.48826	0.474	0.103	0
TRIM65	0	1.48575	0.296	0.074	0
LRBA	0	1.48487	0.492	0.138	0
SORL1	0	1.48407	0.736	0.208	0
TMC6	0	1.48124	0.39	0.093	0
UFL1	0	1.48078	0.608	0.161	0
NHLRC3	0	1.47891	0.454	0.14	0
UTRN	0	1.47744	0.732	0.207	0
HMGCR	0	1.47493	0.512	0.135	0
RIPOR2	0	1.47458	0.884	0.29	0
RDH11	0	1.47448	0.497	0.14	0
USP53	0	1.47395	0.357	0.084	0
MFSD14C	0	1.47266	0.61	0.184	0
SLC43A2	0	1.47198	0.626	0.162	0
ZNF101	0	1.46969	0.411	0.099	0
HBG2	0	1.46926	0.563	0.164	0
AC110769.2	0	1.46619	0.324	0.093	0
HRK	0	1.46429	0.77	0.228	0
SERINC5	0	1.46354	0.304	0.071	0
ATP8A1	0	1.45935	0.278	0.067	0
SREBF1	0	1.45897	0.385	0.092	0
MMS22L	0	1.45777	0.648	0.192	0
ARHGEF9	0	1.45659	0.278	0.069	0
ARHGEF2	0	1.44728	0.388	0.087	0
SCD	0	1.44491	0.735	0.2	0
SLC25A45	0	1.44226	0.277	0.071	0
MYC	0	1.44035	0.943	0.441	0
EIF3C	0	1.43429	0.288	0.089	0
PIK3C2B	0	1.43401	0.266	0.052	0
VPREB1	0	1.4339	0.922	0.321	0
ATP2A3	0	1.43178	0.682	0.167	0
INSIG1	0	1.43078	0.437	0.107	0
ZNF337-AS1	0	1.43053	0.274	0.062	0
YPEL2	0	1.42868	0.308	0.082	0
TMX4	0	1.42764	0.701	0.186	0
PTPN22	0	1.42672	0.284	0.048	0
SETDB2	0	1.42616	0.671	0.171	0
PIEZO1	0	1.42549	0.468	0.135	0
MFSD4B	0	1.4253	0.289	0.083	0
LMAN1	0	1.42389	0.879	0.28	0
CDCA7	0	1.42387	0.738	0.215	0
SLX4	0	1.4237	0.336	0.084	0
PTAFR	0	1.42298	0.379	0.077	0
ANO6	0	1.42022	0.439	0.108	0
NEK8	0	1.41299	0.362	0.095	0
AC099524.1	0	1.41077	0.272	0.046	0
AC004951.1	0	1.40985	0.372	0.121	0
LAIR1	0	1.40903	0.324	0.058	0
SLC17A9	0	1.40556	0.498	0.135	0
NPIPB5	0	1.40279	0.282	0.086	0
WDR90	0	1.39873	0.428	0.137	0
AC015712.2	0	1.39833	0.276	0.048	0
LINC00426	0	1.39037	0.515	0.119	0
FLI1	0	1.3875	0.36	0.07	0
ENDOD1	0	1.38747	0.627	0.147	0
ALG8	0	1.38719	0.78	0.231	0
ZMYND8	0	1.38674	0.793	0.241	0
ANKZF1	0	1.38637	0.458	0.115	0
FMNL1	0	1.38544	0.405	0.103	0
COL9A2	0	1.38538	0.27	0.041	0
CD72	0	1.3846	0.539	0.097	0
MIR210HG	0	1.37787	0.451	0.127	0
TOP3A	0	1.37671	0.494	0.158	0
PRAG1	0	1.37383	0.403	0.095	0
AFF3	0	1.37144	0.608	0.152	0
PDK1	0	1.37007	0.472	0.127	0
ZFP36L1	0	1.36635	0.766	0.204	0
ALOX5	0	1.36616	0.501	0.106	0
DNASE1	0	1.36507	0.549	0.16	0
ABHD3	0	1.36139	0.472	0.142	0
ARMH1	0	1.36054	0.272	0.049	0
AC139887.2	0	1.35528	0.296	0.087	0
HVCN1	0	1.35183	0.82	0.24	0
POLR2J3.1	0	1.34881	0.888	0.298	0
SHPRH	0	1.34601	0.567	0.173	0
SEC63	0	1.34186	0.798	0.247	0
PIK3R1	0	1.34142	0.406	0.093	0
MSMO1	0	1.341	0.589	0.168	0
NUTM2B-AS1	0	1.34006	0.641	0.196	0
DDHD1	0	1.33993	0.564	0.165	0
NBAS	0	1.33912	0.329	0.098	0
HCG18	0	1.33852	0.464	0.146	0
EDEM1	0	1.3384	0.526	0.144	0
INPP5D	0	1.33594	0.579	0.156	0
ATAD5	0	1.33495	0.822	0.286	0
SLC38A2	0	1.33387	0.58	0.159	0
PPM1K	0	1.33161	0.848	0.277	0
ADPGK	0	1.33063	0.493	0.151	0
GABPB1-AS1	0	1.33063	0.83	0.307	0
C21orf58	0	1.32415	0.626	0.203	0
TMEM161B	0	1.32309	0.402	0.12	0
SPG11	0	1.32169	0.345	0.101	0
ANKH	0	1.32013	0.528	0.149	0
GALNT7	0	1.31841	0.279	0.073	0
XBP1	0	1.31644	0.778	0.244	0
RNF44	0	1.31588	0.346	0.084	0
TMEM80	0	1.31529	0.628	0.18	0
TXNDC16	0	1.31493	0.341	0.092	0
RICTOR	0	1.313	0.376	0.113	0
VPS13C	0	1.31232	0.63	0.184	0
MBNL1	0	1.31172	0.876	0.298	0
INPP5B	0	1.3113	0.459	0.132	0
CCDC88A	0	1.31026	0.947	0.396	0
SLC38A1	0	1.30861	0.915	0.332	0
GIT2	0	1.30645	0.567	0.153	0
TRAF3IP3	0	1.30638	0.347	0.06	0
ORAI2	0	1.30364	0.835	0.277	0
ARHGAP30	0	1.30336	0.663	0.182	0
DAPP1	0	1.30167	0.403	0.088	0
EMC1	0	1.3016	0.398	0.122	0
POGZ	0	1.30136	0.59	0.181	0
MIS18BP1	0	1.30088	0.882	0.31	0
FCHO1	0	1.29861	0.286	0.053	0
ERV3-1	0	1.29805	0.354	0.109	0
SLCO3A1	0	1.29635	0.608	0.189	0
CNTRL	0	1.29593	0.808	0.255	0
BICDL1	0	1.29513	0.473	0.121	0
PELI1	0	1.29478	0.263	0.063	0
VPREB3	0	1.29371	0.949	0.44	0
SLC1A5	0	1.29203	0.823	0.258	0
RABEP2	0	1.29051	0.371	0.087	0
SLC15A4	0	1.29039	0.722	0.208	0
HLA-DMA	0	1.28936	0.366	0.083	0
GLCCI1	0	1.28898	0.274	0.067	0
PIGU	0	1.28807	0.358	0.099	0
LGALS3BP	0	1.28685	0.293	0.072	0
SLC2A11	0	1.28639	0.299	0.072	0
TRIM38	0	1.2851	0.409	0.105	0
TTLL3	0	1.28391	0.397	0.124	0
LDB1	0	1.28358	0.282	0.084	0
PHYKPL	0	1.28289	0.468	0.139	0
VEZT	0	1.28266	0.631	0.189	0
POGLUT1	0	1.28233	0.267	0.08	0
SLC43A1	0	1.27872	0.401	0.1	0
TMEM245	0	1.27776	0.463	0.144	0
ZNF106	0	1.27692	0.868	0.323	0
IGSF8	0	1.27539	0.262	0.068	0
ERAP1	0	1.27529	0.293	0.082	0
LBR	0	1.27375	0.824	0.261	0
HSD17B12	0	1.27325	0.842	0.28	0
LDLR	0	1.27104	0.491	0.154	0
GAPT	0	1.27058	0.263	0.043	0
ATR	0	1.26989	0.378	0.101	0
TNRC6B	0	1.26934	0.724	0.218	0
BCL7A	0	1.269	0.807	0.249	0
KLF12	0	1.26681	0.258	0.075	0
AKAP1	0	1.2664	0.664	0.207	0
MYBL1	0	1.26432	0.797	0.264	0
TGOLN2	0	1.26423	0.699	0.21	0
DHCR24	0	1.26316	0.596	0.174	0
KMT2D	0	1.26299	0.263	0.08	0
IKBKB	0	1.26099	0.294	0.095	0
TAF1	0	1.26	0.422	0.122	0
ZNF652	0	1.25806	0.531	0.149	0
PCSK7	0	1.25784	0.747	0.214	0
NR3C1	0	1.25738	0.569	0.151	0
FBXO41	0	1.25521	0.332	0.085	0
JRK	0	1.25509	0.255	0.082	0
MLLT6	0	1.25478	0.469	0.138	0
KCNMB4	0	1.25207	0.469	0.095	0
MNT	0	1.25152	0.324	0.102	0
LINC01215	0	1.25063	0.251	0.056	0
SLC12A9	0	1.25049	0.255	0.068	0
SCPEP1	0	1.24949	0.433	0.122	0
CD46	0	1.24816	0.445	0.141	0
CRTAP	0	1.24682	0.467	0.118	0
VPS13A	0	1.24596	0.562	0.171	0
LCK	0	1.24495	0.313	0.053	0
MFSD6	0	1.24304	0.307	0.072	0
TM7SF2	0	1.24241	0.617	0.181	0
TMTC4	0	1.23906	0.356	0.093	0
TBC1D10C	0	1.23892	0.586	0.136	0
PHC3	0	1.23658	0.363	0.117	0
SUGP2	0	1.23646	0.854	0.308	0
GTF2IRD2	0	1.23635	0.25	0.071	0
MEF2C	0	1.23596	0.713	0.211	0
ADCY3	0	1.23343	0.4	0.114	0
NFE2L1	0	1.23048	0.436	0.14	0
PNKP	0	1.22974	0.506	0.162	0
ACSL5	0	1.2297	0.294	0.085	0
MAML3	0	1.22956	0.454	0.126	0
CLCC1	0	1.22934	0.271	0.087	0
TNFRSF10A	0	1.22888	0.444	0.134	0
MDM2	0	1.22809	0.878	0.32	0
UBE3D	0	1.22744	0.256	0.078	0
ATP2B1	0	1.22592	0.775	0.239	0
MYCBP2	0	1.22504	0.943	0.392	0
LCORL	0	1.22482	0.486	0.141	0
CBWD5	0	1.2247	0.524	0.145	0
LILRB1	0	1.2241	0.348	0.093	0
SLC7A6	0	1.22385	0.381	0.114	0
RHOBTB2	0	1.22244	0.281	0.066	0
PAXIP1-AS1	0	1.22203	0.388	0.114	0
MEF2A	0	1.22081	0.796	0.263	0
SREBF2	0	1.21986	0.646	0.19	0
AC012236.1	0	1.21874	0.381	0.07	0
GM2A	0	1.21773	0.288	0.066	0
ELMO1	0	1.21594	0.313	0.068	0
TCIRG1	0	1.21565	0.284	0.095	0
ARL17A	0	1.21387	0.272	0.086	0
AC015813.1	0	1.21284	0.34	0.114	0
ZNF519	0	1.20876	0.302	0.091	0
CLCN3	0	1.20864	0.472	0.133	0
MOB3A	0	1.20752	0.705	0.187	0
PTPN18	0	1.20703	0.794	0.239	0
ABR	0	1.20485	0.385	0.109	0
SLC16A7	0	1.20479	0.348	0.101	0
NBEAL2	0	1.20475	0.399	0.108	0
WASHC4	0	1.20436	0.532	0.157	0
DBT	0	1.20368	0.26	0.074	0
SYNE2	0	1.20293	0.901	0.36	0
SFI1	0	1.20252	0.458	0.147	0
DYNC1H1	0	1.20223	0.83	0.274	0
METTL8	0	1.20172	0.583	0.167	0
SLC1A1	0	1.20119	0.488	0.132	0
RAD51D	0	1.1971	0.345	0.107	0
GCSAM	0	1.19534	0.539	0.118	0
MTMR4	0	1.19485	0.485	0.149	0
VSIG10	0	1.19254	0.29	0.079	0
KCNN3	0	1.19188	0.756	0.258	0
NCOA7	0	1.19159	0.602	0.149	0
CEP135	0	1.18869	0.558	0.161	0
SC5D	0	1.18827	0.313	0.097	0
TMCO6	0	1.18826	0.267	0.073	0
LPP	0	1.18761	0.665	0.235	0
PRKD3	0	1.18623	0.579	0.169	0
RELT	0	1.18524	0.48	0.145	0
CHD9	0	1.18454	0.657	0.206	0
TTC14	0	1.18307	0.733	0.25	0
PARP8	0	1.18292	0.312	0.087	0
FAF2	0	1.18276	0.604	0.19	0
ENOSF1	0	1.18141	0.624	0.199	0
TNF	0	1.18094	0.29	0.063	0
POLQ	0	1.18009	0.504	0.171	0
JADE1	0	1.18005	0.505	0.144	0
PIF1	0	1.17997	0.476	0.168	0
TRIM25	0	1.17933	0.537	0.152	0
AKAP13	0	1.17837	0.776	0.265	0
ZNF680	0	1.17798	0.413	0.127	0
MIDN	0	1.17749	0.548	0.144	0
TSPAN14	0	1.17727	0.545	0.166	0
ZNF445	0	1.17607	0.289	0.099	0
SLC4A7	0	1.17557	0.71	0.228	0
SLC29A1	0	1.17447	0.67	0.197	0
SYT17	0	1.17434	0.446	0.105	0
SEC62	0	1.17425	0.952	0.405	0
FKBP15	0	1.17241	0.4	0.102	0
MCM8	0	1.17192	0.729	0.251	0
GPR18	0	1.17055	0.451	0.11	0
CCNT2	0	1.16938	0.373	0.122	0
SASH3	0	1.16851	0.369	0.075	0
CENPJ	0	1.16718	0.391	0.114	0
DOK3	0	1.16582	0.592	0.171	0
S1PR2	0	1.16527	0.781	0.233	0
EVI2A	0	1.16249	0.312	0.064	0
CDK14	0	1.16214	0.356	0.073	0
TMEM87A	0	1.1608	0.446	0.145	0
ZNF518A	0	1.16051	0.734	0.24	0
ITPR2	0	1.15949	0.567	0.176	0
ELMSAN1	0	1.15766	0.602	0.16	0
AKAP11	0	1.15627	0.536	0.166	0
SLC44A2	0	1.15595	0.3	0.083	0
HLA-DRB5	0	1.15569	0.523	0.151	0
SLC35D1	0	1.15555	0.278	0.074	0
DTX1	0	1.15455	0.793	0.232	0
KDELR1	0	1.15259	0.873	0.302	0
ODF2L	0	1.15163	0.56	0.167	0
GANAB	0	1.15029	0.749	0.232	0
HERPUD1	0	1.14882	0.806	0.267	0
WWC3	0	1.1475	0.471	0.136	0
DHCR7	0	1.14715	0.572	0.182	0
D2HGDH	0	1.14705	0.442	0.127	0
SSBP2	0	1.147	0.471	0.118	0
TAOK3	0	1.14696	0.812	0.275	0
FOXN3	0	1.14695	0.576	0.166	0
N4BP2	0	1.14693	0.66	0.204	0
RERG	0	1.14541	0.388	0.078	0
VEGFA	0	1.14496	0.275	0.071	0
IDH1	0	1.14493	0.312	0.087	0
PHKB	0	1.14467	0.527	0.166	0
PVT1	0	1.14396	0.292	0.088	0
PAXIP1	0	1.14297	0.422	0.131	0
ATP1A1	0	1.14215	0.72	0.221	0
GATD1	0	1.14144	0.752	0.262	0
CHD7	0	1.14007	0.745	0.234	0
RCSD1	0	1.13966	0.73	0.19	0
LY86	0	1.13926	0.445	0.096	0
DOCK8	0	1.13857	0.656	0.195	0
MZB1	0	1.13785	0.933	0.376	0
DERL3	0	1.13773	0.268	0.072	0
DDX11	0	1.13686	0.654	0.215	0
CEP295	0	1.1365	0.683	0.229	0
EEF2K	0	1.1355	0.353	0.095	0
PLEKHA2	0	1.13523	0.828	0.258	0
LRMP	0	1.13308	0.944	0.481	0
CENPC	0	1.1329	0.615	0.188	0
ITPR3	0	1.13078	0.292	0.083	0
TSPAN31	0	1.13022	0.406	0.136	0
TMEM38A	0	1.13	0.438	0.12	0
KIAA0100	0	1.12991	0.567	0.175	0
AKAP9	0	1.1299	0.782	0.266	0
AL390728.6	0	1.12983	0.287	0.096	0
SLF1	0	1.12974	0.626	0.196	0
RIF1	0	1.12961	0.85	0.308	0
CDK13	0	1.12943	0.692	0.233	0
SSR1	0	1.1293	0.726	0.223	0
P2RX5	0	1.12917	0.506	0.146	0
CDKN1A	0	1.1291	0.472	0.109	0
TAP2	0	1.12906	0.574	0.182	0
WRN	0	1.1289	0.46	0.145	0
ZMYM2	0	1.12874	0.721	0.248	0
TMEM41B	0	1.12841	0.571	0.187	0
WDFY4	0	1.12841	0.4	0.102	0
SCAF11	0	1.12761	0.935	0.396	0
NUDT3	0	1.12723	0.717	0.229	0
DPAGT1	0	1.12721	0.464	0.135	0
MACO1	0	1.12705	0.566	0.171	0
ZNF532	0	1.12652	0.289	0.084	0
HILPDA	0	1.12596	0.555	0.158	0
ARHGEF1	0	1.12528	0.703	0.205	0
ATAD1	0	1.1243	0.582	0.175	0
YTHDC2	0	1.12426	0.564	0.176	0
CACNA1A	0	1.1235	0.274	0.084	0
ATF6B	0	1.12347	0.527	0.184	0
BCL9L	0	1.11973	0.257	0.064	0
AVL9	0	1.11966	0.374	0.119	0
VGLL4	0	1.11954	0.621	0.188	0
TMEM209	0	1.11937	0.372	0.117	0
KIAA0586	0	1.11776	0.462	0.139	0
CD55	0	1.11697	0.475	0.136	0
ATRX	0	1.1169	0.878	0.33	0
MBTPS1	0	1.11515	0.439	0.135	0
SLC7A1	0	1.11377	0.562	0.173	0
SLC44A1	0	1.11273	0.474	0.126	0
UVRAG	0	1.11264	0.744	0.24	0
LMBRD2	0	1.11261	0.252	0.084	0
ZNF33B	0	1.11214	0.27	0.08	0
KANSL1	0	1.1113	0.662	0.229	0
UTP14C	0	1.11118	0.318	0.096	0
SLC37A4	0	1.11117	0.556	0.166	0
BLOC1S6	0	1.10975	0.715	0.224	0
ACSL3	0	1.1092	0.475	0.145	0
PDIA4	0	1.10824	0.754	0.24	0
BRI3BP	0	1.10814	0.88	0.315	0
GGA1	0	1.10757	0.631	0.216	0
CCDC69	0	1.10683	0.61	0.166	0
MLXIP	0	1.10536	0.519	0.163	0
PHIP	0	1.10497	0.763	0.259	0
RNF13	0	1.1049	0.378	0.118	0
TTC17	0	1.10477	0.475	0.164	0
E2F2	0	1.10443	0.394	0.096	0
DGLUCY	0	1.10418	0.407	0.134	0
ZFP36L2	0	1.10245	0.567	0.172	0
PXN-AS1	0	1.10223	0.295	0.063	0
BRWD3	0	1.10197	0.253	0.08	0
SERINC3	0	1.1017	0.529	0.172	0
SCAMP1-AS1	0	1.10094	0.261	0.076	0
RNF170	0	1.10077	0.292	0.095	0
ERLIN2	0	1.10014	0.301	0.094	0
TRIM11	0	1.09906	0.391	0.122	0
MPZL1	0	1.09882	0.493	0.14	0
IREB2	0	1.09842	0.613	0.201	0
PRKDC	0	1.09808	0.969	0.547	0
ASPM	0	1.098	0.732	0.279	0
PPIL2	0	1.09796	0.387	0.122	0
EBLN3P	0	1.09688	0.848	0.307	0
SLC35A3	0	1.09679	0.475	0.153	0
POU2AF1	0	1.09656	0.816	0.243	0
KLHL36	0	1.09515	0.396	0.112	0
PILRB	0	1.09481	0.338	0.121	0
SPTLC2	0	1.09424	0.734	0.227	0
SOCS1	0	1.094	0.764	0.233	0
ATG16L2	1.64209684480354e-302	1.09244	0.256	0.088	5.52089380191397e-298
MEIS2	0	1.09155	0.512	0.165	0
SUSD3	0	1.09136	0.527	0.12	0
XRCC2	0	1.0893	0.554	0.193	0
SYPL1	0	1.08918	0.916	0.351	0
FCHSD2	0	1.08889	0.519	0.148	0
ZNF562	0	1.08759	0.328	0.11	0
SNX29	0	1.08751	0.483	0.152	0
CENPL	0	1.08729	0.471	0.156	0
BRIP1	0	1.08687	0.302	0.096	0
ARID2	0	1.08645	0.407	0.133	0
TBL1X	0	1.08613	0.376	0.106	0
DEPDC5	0	1.08582	0.333	0.119	0
TPP1	0	1.08574	0.41	0.144	0
PGPEP1	0	1.08568	0.363	0.107	0
SETD5	0	1.08466	0.664	0.214	0
TCF3	0	1.08447	0.887	0.333	0
HACD3	0	1.08441	0.839	0.281	0
GEN1	0	1.0822	0.535	0.18	0
SCAMP1	0	1.0815	0.432	0.121	0
TAF4B	0	1.07989	0.329	0.092	0
CNR2	0	1.07836	0.297	0.097	0
ASB13	0	1.07832	0.314	0.056	0
MTR	0	1.0775	0.639	0.2	0
DYRK2	0	1.07682	0.402	0.112	0
KANSL2	0	1.07626	0.391	0.121	0
BLK	0	1.07604	0.649	0.185	0
PAX5	0	1.07388	0.748	0.255	0
CTSS	0	1.07379	0.457	0.135	0
PEX26	0	1.07371	0.458	0.152	0
PHACTR1	0	1.07353	0.6	0.185	0
RALGPS2	0	1.07311	0.731	0.228	0
HLA-DPA1	0	1.07303	0.273	0.069	0
KLF10	0	1.07205	0.329	0.081	0
ULK3	0	1.07204	0.264	0.074	0
ZBTB25	0	1.07196	0.385	0.12	0
CAMK2G	0	1.07154	0.379	0.108	0
TNS3	0	1.07046	0.446	0.137	0
MPHOSPH9	0	1.06972	0.543	0.176	0
EXOC6	0	1.06886	0.604	0.184	0
COX18	0	1.06845	0.305	0.086	0
MAP2K7	0	1.06791	0.463	0.145	0
ALDH18A1	0	1.06655	0.526	0.154	0
FADS3	0	1.06619	0.654	0.186	0
BARD1	0	1.06468	0.713	0.234	0
RAPGEF2	0	1.0635	0.372	0.117	0
ACAP1	0	1.06327	0.631	0.194	0
EFNA4	0	1.0626	0.271	0.062	0
ATP6V0A2	0	1.06194	0.448	0.146	0
CYBC1	0	1.06146	0.723	0.235	0
MARCH9	0	1.05965	0.596	0.18	0
RHOQ	0	1.05954	0.62	0.198	0
IL4R	0	1.05907	0.464	0.152	0
GRAP	0	1.05863	0.279	0.058	0
SYK	0	1.0578	0.688	0.207	0
SLCO4A1	0	1.05744	0.271	0.08	0
RASA2	0	1.05716	0.326	0.094	0
PKN2	0	1.05706	0.623	0.213	0
PRCP	0	1.05641	0.494	0.151	0
PSD4	0	1.05613	0.324	0.084	0
KLF13	0	1.05584	0.469	0.135	0
TMEM97	0	1.05533	0.767	0.254	0
NKTR	0	1.05483	0.931	0.401	0
AGO2	0	1.05468	0.71	0.233	0
FGD6	0	1.05455	0.294	0.087	0
EMB	0	1.05452	0.831	0.3	0
QRSL1	0	1.05429	0.609	0.174	0
STAP1	0	1.05401	0.357	0.065	0
MOGS	0	1.05244	0.34	0.108	0
SOX12	0	1.05215	0.454	0.117	0
SLC25A36	0	1.051	0.783	0.278	0
RREB1	0	1.04942	0.333	0.092	0
JAK1	0	1.04882	0.659	0.202	0
FAM102A	0	1.04779	0.369	0.111	0
RCAN3	0	1.04741	0.339	0.087	0
GBE1	0	1.04692	0.443	0.124	0
SIT1	0	1.04655	0.592	0.149	0
OGT	0	1.04649	0.556	0.195	0
ALOX5AP	0	1.04631	0.901	0.349	0
TMED8	0	1.04619	0.683	0.216	0
UBE2O	0	1.04575	0.545	0.169	0
NIPBL	0	1.04554	0.681	0.228	0
IL21R	0	1.04553	0.377	0.106	0
FBXW8	0	1.04493	0.328	0.117	0
PKD1	0	1.0441	0.324	0.113	0
PDP2	0	1.04358	0.306	0.091	0
IBTK	0	1.04354	0.543	0.166	0
TOP3B	0	1.04317	0.259	0.08	0
SOBP	0	1.04264	0.273	0.08	0
SCAF4	0	1.04182	0.522	0.174	0
CAD	0	1.04169	0.57	0.173	0
CLEC2D	0	1.04152	0.668	0.198	0
BRAF	0	1.04135	0.365	0.134	0
STX16	0	1.03915	0.489	0.163	0
ZNF736	0	1.03817	0.254	0.083	0
PRR3	0	1.03781	0.433	0.138	0
STT3A	0	1.03764	0.642	0.203	0
PCM1	0	1.03727	0.853	0.318	0
PIAS2	0	1.03721	0.528	0.174	0
NT5C3A	0	1.03432	0.657	0.212	0
BCOR	0	1.0343	0.379	0.116	0
APLP2	0	1.03396	0.818	0.279	0
IGHM	0	1.03354	0.995	0.903	0
TBL1XR1	0	1.03222	0.749	0.252	0
NAGLU	0	1.03183	0.263	0.084	0
SUMF2	0	1.03177	0.501	0.144	0
TCF4	0	1.03067	0.632	0.207	0
CCDC47	0	1.03026	0.765	0.253	0
NRM	0	1.02975	0.466	0.133	0
DLG1	0	1.02809	0.618	0.214	0
PRKCE	0	1.02713	0.4	0.124	0
RNF19A	0	1.02705	0.448	0.141	0
MARF1	0	1.02691	0.386	0.115	0
RBM5	0	1.02682	0.614	0.204	0
SLC43A3	0	1.02623	0.748	0.236	0
CSAD	0	1.02497	0.318	0.111	0
MSL2	0	1.02464	0.252	0.079	0
ERO1A	0	1.02423	0.635	0.201	0
PM20D2	0	1.02314	0.713	0.215	0
MGA	0	1.02215	0.613	0.207	0
SYMPK	0	1.02109	0.571	0.184	0
CCNL1	0	1.02004	0.711	0.245	0
ZNF292	0	1.01975	0.759	0.292	0
MTF2	0	1.0189	0.773	0.261	0
C1GALT1	0	1.01888	0.372	0.113	0
SF1	0	1.01877	0.917	0.38	0
TLE4	0	1.01851	0.521	0.176	0
XXYLT1	0	1.01819	0.291	0.093	0
SETD6	0	1.01785	0.276	0.084	0
FAM120A	0	1.01734	0.801	0.278	0
CASP2	0	1.01717	0.572	0.179	0
GLG1	0	1.01652	0.612	0.213	0
RAP1GAP2	0	1.0164	0.281	0.069	0
RPN2	0	1.01584	0.9	0.331	0
ERLIN1	1.26375604243083e-296	1.01544	0.253	0.088	4.2488741902567e-292
ERP29	0	1.01464	0.933	0.38	0
TUBGCP5	0	1.01429	0.382	0.118	0
ATF6	0	1.01379	0.332	0.114	0
PSMA3-AS1	0	1.01377	0.681	0.236	0
NSD1	0	1.0135	0.749	0.263	0
BACH2	0	1.01326	0.797	0.287	0
STX7	0	1.01226	0.737	0.233	0
CCDC14	0	1.012	0.495	0.167	0
RCCD1	0	1.01167	0.551	0.179	0
SLC41A1	0	1.01155	0.609	0.2	0
MFHAS1	0	1.01071	0.686	0.219	0
SGK3	0	1.01057	0.407	0.12	0
ST6GAL1	0	1.0101	0.508	0.156	0
WDR62	0	1.00932	0.404	0.138	0
CEP192	0	1.00913	0.406	0.118	0
XPC	0	1.00906	0.439	0.121	0
MAVS	0	1.00754	0.582	0.196	0
AL450998.2	0	1.00723	0.376	0.121	0
PDCD11	0	1.00618	0.767	0.267	0
DGCR8	2.17115346840666e-295	1.00601	0.266	0.096	7.29963507613003e-291
PPIB	0	1.00594	0.934	0.419	0
TENT4A	0	1.00582	0.396	0.139	0
MESD	0	1.00566	0.748	0.248	0
CEMIP2	0	1.0054	0.292	0.084	0
SCARB1	0	1.00523	0.366	0.116	0
SAMD4B	0	1.00516	0.529	0.179	0
SCAI	3.26281024264312e-299	1.0051	0.275	0.1	1.09698943167904e-294
PPRC1	0	1.00497	0.488	0.157	0
AFAP1-AS1	0	1.0045	0.413	0.111	0
PHF21A	0	1.00412	0.325	0.096	0
ZGRF1	0	1.00282	0.275	0.095	0
CHD6	0	1.00124	0.343	0.109	0
NDC1	0	1.00113	0.522	0.158	0
KIAA1958	0	1.00088	0.259	0.082	0
CDK10	0	1.00059	0.475	0.165	0
PURA	0	0.999396	0.525	0.166	0
ZNF638	0	0.999274	0.699	0.239	0
SEPT6	0	0.998895	0.875	0.351	0
RASAL3	0	0.998205	0.267	0.066	0
PALD1	0	0.998016	0.398	0.114	0
TTLL4	0	0.996181	0.297	0.094	0
CEP164	0	0.995783	0.581	0.199	0
TRMT13	0	0.995728	0.362	0.11	0
HMGXB4	0	0.994563	0.682	0.23	0
CNOT10	0	0.994447	0.484	0.154	0
KDSR	0	0.99277	0.311	0.098	0
ST8SIA4	0	0.992436	0.502	0.154	0
FUT8	0	0.991478	0.471	0.145	0
HEXA	0	0.991283	0.404	0.137	0
URB1	0	0.990469	0.318	0.098	0
CD47	0	0.990174	0.839	0.286	0
NECAP1	1.87121537181927e-285	0.989827	0.255	0.092	6.29121320159356e-281
CELF2	0	0.989354	0.688	0.225	0
ALG1	0	0.989118	0.276	0.087	0
GOLIM4	0	0.989002	0.434	0.132	0
ILVBL	0	0.988324	0.341	0.115	0
DCAF16	0	0.987597	0.589	0.188	0
ELOVL6	0	0.986763	0.271	0.09	0
GGA2	0	0.985084	0.795	0.282	0
DTX4	0	0.984338	0.295	0.074	0
UBR5	0	0.984093	0.62	0.205	0
RBM6	0	0.983768	0.815	0.304	0
MAT2A	0	0.983144	0.857	0.344	0
PPT1	0	0.983119	0.563	0.172	0
RPP14	0	0.982621	0.353	0.115	0
AC005261.1	0	0.981278	0.423	0.151	0
IFNGR1	0	0.981067	0.45	0.135	0
ODR4	0	0.980959	0.27	0.094	0
SATB1	0	0.980871	0.283	0.079	0
TMEM39B	0	0.980219	0.384	0.112	0
SULF2	0	0.978895	0.417	0.147	0
DNMT1	0	0.9776	0.966	0.565	0
TMEM161A	0	0.977203	0.532	0.167	0
EHMT2	0	0.976855	0.617	0.19	0
DGKH	0	0.975055	0.276	0.099	0
CAMKK2	0	0.974919	0.444	0.13	0
HSPA5	0	0.974736	0.889	0.37	0
TYW1	0	0.973114	0.329	0.116	0
CNOT6L	0	0.972888	0.391	0.118	0
PIAS1	0	0.972673	0.46	0.157	0
PATZ1	0	0.972428	0.283	0.08	0
SLC9A7	0	0.971402	0.318	0.117	0
CYFIP2	0	0.971168	0.604	0.161	0
STT3B	0	0.971098	0.604	0.199	0
ATP1B3	0	0.970984	0.919	0.395	0
MYO1G	0	0.970436	0.76	0.256	0
ANKRD36C	0	0.970426	0.38	0.125	0
TBL2	0	0.970086	0.351	0.112	0
FLVCR1	0	0.96985	0.348	0.127	0
TRIM13	0	0.9683	0.412	0.133	0
TNPO2	0	0.968171	0.467	0.168	0
CAMK2D	0	0.968128	0.61	0.191	0
MYEF2	0	0.968046	0.572	0.193	0
CUX1	0	0.967477	0.665	0.224	0
PHF3	0	0.96695	0.76	0.266	0
ERP44	0	0.96667	0.543	0.173	0
MAP7D3	0	0.96653	0.573	0.18	0
PTBP2	0	0.966428	0.253	0.08	0
CALR	0	0.966425	0.958	0.571	0
YEATS2	0	0.966241	0.392	0.135	0
UBL7-AS1	0	0.965921	0.338	0.107	0
SYNGR2	0	0.965843	0.807	0.288	0
ADAM17	0	0.965702	0.543	0.18	0
ANKRD10	0	0.965516	0.73	0.275	0
BTBD2	0	0.965473	0.372	0.105	0
USP4	0	0.965216	0.389	0.126	0
ZBTB7A	0	0.965083	0.655	0.229	0
LEMD3	0	0.96383	0.27	0.091	0
DIAPH1	0	0.963782	0.633	0.214	0
NSD3	0	0.962303	0.825	0.307	0
SLX4IP	0	0.962255	0.386	0.114	0
SNX14	0	0.961991	0.426	0.145	0
HELZ	0	0.961902	0.678	0.236	0
FXYD5	0	0.961836	0.831	0.288	0
ARHGAP45	0	0.961365	0.567	0.157	0
OTUD4	0	0.960355	0.395	0.14	0
ZBTB44	0	0.96025	0.711	0.244	0
SMAD5	0	0.960006	0.552	0.186	0
PACS1	0	0.958818	0.324	0.096	0
SCAMP4	0	0.958664	0.473	0.174	0
MBOAT7	0	0.958	0.403	0.135	0
ADAT2	0	0.956951	0.428	0.133	0
TRIM8	0	0.956659	0.587	0.188	0
ATXN2	0	0.956062	0.75	0.269	0
IFI16	0	0.955804	0.95	0.493	0
BRCA1	0	0.955205	0.838	0.337	0
PCNX1	1.19317294898092e-281	0.955187	0.254	0.091	4.01156677176875e-277
EHBP1L1	0	0.954999	0.406	0.122	0
AP003392.4	4.39465766747844e-306	0.954943	0.257	0.088	1.47752785438293e-301
TCTN3	0	0.954885	0.346	0.114	0
GRK2	0	0.954557	0.736	0.24	0
KBTBD6	0	0.953741	0.295	0.095	0
RUBCNL	0	0.953588	0.666	0.197	0
WAC-AS1	0	0.953219	0.334	0.097	0
KLHL5	0	0.951963	0.561	0.16	0
SIK3	0	0.951427	0.491	0.17	0
LSP1	0	0.949951	0.845	0.316	0
MRNIP	0	0.949909	0.56	0.179	0
GON4L	0	0.949849	0.579	0.205	0
ADD3	0	0.948778	0.666	0.215	0
DHRS7	0	0.948658	0.351	0.104	0
WDR36	0	0.948261	0.723	0.252	0
LYL1	0	0.947746	0.685	0.185	0
MARCH6	0	0.947256	0.636	0.229	0
CEP152	0	0.947153	0.514	0.174	0
FIGNL1	0	0.946989	0.357	0.118	0
SNAPC3	0	0.946798	0.326	0.104	0
ERBIN	0	0.94622	0.498	0.159	0
DUSP2	0	0.946028	0.495	0.13	0
AFTPH	0	0.945808	0.511	0.165	0
AC023590.1	0	0.945352	0.677	0.185	0
PDIA6	0	0.945146	0.936	0.422	0
TMEM156	0	0.945041	0.692	0.214	0
PIGT	0	0.944737	0.63	0.205	0
ZNF451	0	0.944581	0.506	0.173	0
HIST1H1B	0	0.94359	0.588	0.211	0
OSBPL10	0	0.943587	0.369	0.104	0
ADAM10	0	0.942688	0.387	0.136	0
KAT6B	0	0.942534	0.582	0.187	0
TWNK	0	0.94241	0.355	0.111	0
ABCC4	0	0.942242	0.261	0.085	0
NEMP1	0	0.942221	0.332	0.113	0
NCKAP1L	0	0.942027	0.586	0.195	0
AC097376.2	2.31819068012774e-286	0.940728	0.254	0.09	7.79398888565749e-282
ADAM15	0	0.940723	0.43	0.142	0
USP2	0	0.940228	0.646	0.194	0
CREBZF	0	0.940169	0.69	0.246	0
DNAJC1	0	0.93994	0.562	0.197	0
ABHD18	0	0.939414	0.277	0.097	0
STIM2	0	0.938747	0.855	0.336	0
MDN1	0	0.938669	0.697	0.244	0
PRPF38B	0	0.938553	0.872	0.339	0
MT-ND3	0	0.938232	0.986	0.785	0
MIEF1	0	0.93823	0.601	0.197	0
ZBTB24	0	0.937188	0.499	0.16	0
PRRC2B	0	0.936966	0.69	0.238	0
KNL1	0	0.936596	0.63	0.22	0
PSME4	0	0.936461	0.501	0.17	0
ATP11C	0	0.936348	0.441	0.151	0
SIN3A	0	0.936332	0.531	0.176	0
TMBIM4	0	0.935782	0.647	0.21	0
SLC35B4	0	0.934505	0.302	0.101	0
FBXW4	0	0.934072	0.351	0.111	0
UBE4A	0	0.933819	0.732	0.253	0
TUBGCP4	0	0.933763	0.513	0.172	0
UGGT2	0	0.933191	0.279	0.101	0
LRP10	0	0.932992	0.572	0.187	0
HIST1H4C	0	0.932644	0.968	0.736	0
UGCG	0	0.93264	0.666	0.221	0
BRWD1	0	0.932234	0.685	0.239	0
RPN1	0	0.930972	0.718	0.236	0
OGG1	0	0.930252	0.529	0.166	0
TRERF1	0	0.930182	0.25	0.079	0
BTG1	0	0.929917	0.859	0.331	0
DNAJB14	0	0.929745	0.636	0.217	0
TPST2	0	0.929669	0.352	0.102	0
HLTF	0	0.929643	0.9	0.373	0
TMEM165	0	0.929631	0.795	0.275	0
BEND4	0	0.928587	0.369	0.115	0
HELLS	0	0.928423	0.887	0.422	0
POFUT1	0	0.92803	0.365	0.121	0
MACF1	0	0.928008	0.797	0.28	0
KIAA2026	0	0.92798	0.277	0.095	0
IPO9	0	0.927938	0.601	0.218	0
MFSD3	0	0.927887	0.381	0.11	0
STIM1	0	0.927846	0.629	0.204	0
FNBP4	0	0.927802	0.886	0.351	0
SEL1L	0	0.92694	0.328	0.114	0
PDPR	0	0.926924	0.267	0.088	0
NCF1	0	0.926523	0.943	0.488	0
IKBIP	0	0.926507	0.66	0.199	0
THAP9-AS1	0	0.926398	0.478	0.144	0
HSH2D	0	0.926243	0.529	0.17	0
KIAA0319L	0	0.925544	0.316	0.114	0
IL2RG	2.03894584616115e-289	0.925144	0.26	0.093	6.85513982937839e-285
ASAH1	0	0.924872	0.651	0.206	0
THOC2	0	0.92483	0.81	0.292	0
PDIA3	0	0.924636	0.923	0.401	0
C3orf62	0	0.922873	0.352	0.117	0
KMT2E	0	0.922786	0.661	0.231	0
MAP3K1	0	0.922325	0.377	0.11	0
USP28	0	0.922313	0.466	0.152	0
PRPF8	0	0.921845	0.85	0.308	0
HM13	0	0.921726	0.817	0.292	0
RIC1	0	0.921651	0.309	0.103	0
DENND3	0	0.921592	0.426	0.147	0
TOR3A	0	0.92157	0.371	0.114	0
RBM26	0	0.92149	0.915	0.388	0
DNAJC10	0	0.921439	0.569	0.195	0
DDX17	0	0.920399	0.954	0.492	0
CHD8	0	0.92036	0.72	0.249	0
RSF1	0	0.920274	0.879	0.356	0
MUM1	0	0.919338	0.575	0.201	0
LETMD1	0	0.919305	0.478	0.147	0
MAP4K5	0	0.919178	0.344	0.112	0
ZNF37A	0	0.919127	0.531	0.196	0
ELF1	0	0.91829	0.858	0.334	0
CANX	0	0.918116	0.901	0.355	0
MFSD8	0	0.917709	0.286	0.101	0
MKLN1	0	0.917665	0.506	0.176	0
FOXN2	0	0.917651	0.31	0.095	0
DENND6A	0	0.917533	0.302	0.09	0
XPO7	0	0.917447	0.367	0.114	0
NPAT	0	0.917139	0.544	0.184	0
MYB	0	0.917132	0.255	0.058	0
MHENCR	0	0.916881	0.492	0.152	0
COQ10A	0	0.916863	0.259	0.076	0
EIF4G3	0	0.916863	0.787	0.291	0
TNRC18	0	0.916756	0.351	0.118	0
TFDP2	0	0.916638	0.58	0.193	0
PRR11	0	0.916518	0.566	0.199	0
DIS3L	0	0.916384	0.565	0.164	0
GUSB	0	0.916114	0.512	0.177	0
TBC1D24	0	0.915812	0.283	0.092	0
BIRC6	0	0.915593	0.652	0.225	0
TRAPPC2	0	0.915495	0.276	0.073	0
TMX1	0	0.915384	0.705	0.236	0
VHL	0	0.91403	0.645	0.222	0
POLG	0	0.91392	0.358	0.117	0
RERE	0	0.913625	0.715	0.254	0
FBXO42	0	0.913163	0.355	0.126	0
REEP4	0	0.912889	0.283	0.086	0
CCDC18	0	0.912784	0.486	0.154	0
DENND4B	0	0.912655	0.421	0.148	0
TOP2B	0	0.912474	0.738	0.249	0
PHF12	0	0.912122	0.367	0.123	0
ARHGEF7	0	0.911641	0.689	0.24	0
TNFRSF13B	0	0.911267	0.344	0.1	0
TMX3	0	0.911198	0.439	0.149	0
CTBS	0	0.91087	0.312	0.091	0
TUT4	0	0.909616	0.796	0.291	0
CD27	0	0.908913	0.697	0.218	0
MOB1B	0	0.907867	0.309	0.092	0
AP005530.1	0	0.907681	0.278	0.049	0
NFIA	0	0.907443	0.465	0.143	0
SPHK2	0	0.907238	0.306	0.112	0
NFATC2IP	0	0.906962	0.829	0.334	0
M6PR	0	0.906909	0.806	0.293	0
REV3L	0	0.905965	0.534	0.193	0
CPLANE1	1.84027761945627e-297	0.905964	0.262	0.093	6.18719738437392e-293
TMEM259	0	0.905393	0.762	0.28	0
SFT2D2	0	0.90475	0.453	0.157	0
AKAP10	0	0.904294	0.316	0.114	0
MAP3K2	0	0.903914	0.467	0.158	0
STX17	0	0.903898	0.326	0.103	0
ALDOC	0	0.903682	0.38	0.126	0
OR51B5	0	0.903503	0.369	0.117	0
TRA2B	0	0.902277	0.896	0.367	0
SLC3A2	0	0.902035	0.868	0.325	0
KIF20B	0	0.901441	0.796	0.312	0
MFSD14B	0	0.901275	0.575	0.195	0
FAM53B	0	0.900482	0.315	0.105	0
ARFGEF2	0	0.900234	0.329	0.107	0
TMEM192	0	0.899259	0.363	0.126	0
ZNF33A	0	0.899015	0.515	0.174	0
SINHCAF	0	0.898909	0.904	0.386	0
PAQR4	0	0.898789	0.417	0.117	0
CCP110	0	0.89828	0.565	0.191	0
TSPAN13	0	0.897858	0.251	0.064	0
MAU2	0	0.8975	0.328	0.11	0
STAT3	0	0.897268	0.368	0.134	0
WIPF1	0	0.895869	0.616	0.175	0
RC3H1	0	0.894879	0.395	0.139	0
PJA2	0	0.8947	0.518	0.162	0
RAB29	0	0.894646	0.421	0.131	0
SMG1	0	0.894038	0.705	0.26	0
HEXDC	0	0.893839	0.4	0.14	0
VAV1	0	0.893684	0.482	0.119	0
RFX7	0	0.893278	0.255	0.075	0
MAGT1	0	0.893261	0.329	0.121	0
LARP1	0	0.892988	0.871	0.345	0
STARD3	2.8003956255072e-295	0.892925	0.263	0.094	9.41521013251776e-291
FAM43A	0	0.892915	0.256	0.065	0
SNX10	0	0.892813	0.432	0.122	0
GPAT4	0	0.892765	0.365	0.118	0
CXCR4	0	0.892553	0.295	0.092	0
RRM2B	0	0.892133	0.276	0.074	0
PNOC	0	0.89022	0.325	0.069	0
FAM81A	0	0.89004	0.575	0.161	0
AL353194.1	1.36714574174484e-294	0.889424	0.276	0.102	4.59648069832031e-290
GLI4	0	0.889104	0.322	0.102	0
ATP2A2	0	0.888873	0.723	0.249	0
CRLF3	0	0.888826	0.355	0.113	0
HECTD1	0	0.888511	0.669	0.23	0
POC1B	0	0.888089	0.296	0.096	0
PODXL2	0	0.88802	0.298	0.088	0
BTBD7	0	0.88777	0.456	0.161	0
HERC4	0	0.887407	0.427	0.146	0
PFAS	0	0.887354	0.49	0.155	0
TTC37	0	0.887173	0.591	0.188	0
PPIP5K2	0	0.886663	0.69	0.226	0
CEP78	0	0.886266	0.466	0.164	0
EPC1	0	0.886064	0.639	0.213	0
AHI1	0	0.883277	0.312	0.104	0
ZFAND4	0	0.88318	0.31	0.085	0
BPTF	0	0.883043	0.961	0.538	0
WAS	0	0.882975	0.695	0.213	0
LEPROT	0	0.882404	0.371	0.129	0
POLR3E	0	0.882259	0.509	0.163	0
PRKAR2B	0	0.881919	0.587	0.193	0
SRPRA	0	0.881646	0.688	0.236	0
ETV6	0	0.881563	0.3	0.099	0
ZNF107	0	0.881209	0.439	0.151	0
NCAPD2	0	0.880456	0.739	0.268	0
IQGAP1	0	0.879963	0.821	0.296	0
OFD1	0	0.879883	0.61	0.208	0
PHF14	0	0.879188	0.843	0.326	0
TOR2A	0	0.879096	0.312	0.093	0
LRCH1	0	0.879036	0.314	0.119	0
TTC7A	0	0.878992	0.25	0.071	0
RUNX3	0	0.878966	0.349	0.109	0
ZNFX1	1.35469243473478e-291	0.878868	0.257	0.091	4.55461143482181e-287
ANKRD17	0	0.878863	0.745	0.267	0
ZNF507	0	0.878553	0.331	0.11	0
POU2F1	0	0.878274	0.458	0.159	0
TMED10	0	0.878219	0.872	0.342	0
ELF2	0	0.877861	0.593	0.202	0
LINC01003	0	0.877755	0.293	0.096	0
SDCCAG8	0	0.877753	0.347	0.109	0
EPN2	0	0.877568	0.287	0.102	0
BAZ2A	0	0.877503	0.54	0.175	0
LRRC58	0	0.877004	0.634	0.219	0
MED14	0	0.87649	0.302	0.099	0
SPRED1	0	0.875858	0.276	0.088	0
ERCC6L2	0	0.875691	0.349	0.116	0
KMT2C	0	0.87515	0.618	0.223	0
TUBGCP3	0	0.875092	0.598	0.203	0
ZDHHC5	0	0.874169	0.511	0.172	0
GPR180	0	0.87411	0.555	0.192	0
ISG20L2	0	0.873446	0.696	0.249	0
TENT2	0	0.873381	0.453	0.146	0
ARID1A	0	0.872644	0.769	0.277	0
CALU	0	0.871994	0.734	0.261	0
TRAM1	0	0.871587	0.732	0.248	0
PRMT7	0	0.871449	0.427	0.142	0
NUP160	0	0.87136	0.752	0.267	0
KDM4B	0	0.871328	0.364	0.122	0
DRAM2	0	0.871143	0.514	0.151	0
DGKZ	0	0.870725	0.605	0.197	0
CHERP	0	0.870664	0.496	0.164	0
ABHD17B	0	0.870591	0.283	0.082	0
STAT6	0	0.869775	0.443	0.149	0
PMS1	0	0.869064	0.494	0.149	0
IARS	0	0.868428	0.847	0.338	0
WEE1	0	0.867779	0.753	0.268	0
NADK2	0	0.867545	0.531	0.157	0
EML3	0	0.867502	0.393	0.126	0
RBL2	0	0.867156	0.274	0.092	0
SREK1	0	0.866297	0.81	0.312	0
GINM1	0	0.866282	0.5	0.167	0
C5orf15	0	0.865866	0.448	0.152	0
NLK	0	0.865229	0.258	0.085	0
EXOC4	0	0.865081	0.291	0.1	0
TMED4	0	0.864761	0.687	0.227	0
EIF2AK4	0	0.864731	0.532	0.163	0
STIL	0	0.864564	0.418	0.144	0
PRRC2C	0	0.864419	0.957	0.504	0
SLC12A2	0	0.864243	0.353	0.124	0
KNTC1	0	0.86404	0.382	0.132	0
TRIM33	0	0.863881	0.585	0.207	0
ZNF714	0	0.862706	0.388	0.142	0
MLEC	0	0.861971	0.894	0.398	0
SKP2	0	0.861688	0.504	0.143	0
PLD6	0	0.86162	0.295	0.089	0
DDX6	0	0.861451	0.858	0.349	0
NFRKB	0	0.861415	0.588	0.197	0
KIF15	0	0.860741	0.35	0.11	0
QSER1	0	0.860545	0.734	0.268	0
EIF2AK2	0	0.860147	0.585	0.194	0
NAT10	0	0.860131	0.746	0.257	0
CDC7	0	0.860067	0.293	0.093	0
S100PBP	0	0.860028	0.536	0.187	0
POLA1	0	0.859836	0.417	0.136	0
PTCD3	0	0.859265	0.816	0.311	0
ANKRD44	0	0.858844	0.303	0.107	0
TMEM138	0	0.858226	0.606	0.205	0
CIT	0	0.857006	0.42	0.146	0
FANCM	0	0.85693	0.282	0.101	0
RBBP4	0	0.856359	0.907	0.39	0
ICAM2	0	0.856226	0.631	0.193	0
ZHX2	0	0.855928	0.252	0.075	0
TM7SF3	0	0.855001	0.642	0.214	0
MSH6	0	0.854744	0.87	0.354	0
ARHGAP11A	0	0.854583	0.637	0.218	0
ZNF318	0	0.854574	0.274	0.09	0
HCFC1	0	0.853913	0.643	0.218	0
SH2B2	0	0.853455	0.578	0.163	0
FAM111A	0	0.85323	0.63	0.218	0
AGO1	2.85903596940012e-286	0.85277	0.27	0.099	9.61236483272014e-282
KATNAL1	0	0.852344	0.354	0.113	0
INO80	0	0.851859	0.436	0.152	0
ATAD2	0	0.851836	0.835	0.34	0
USP34	0	0.850998	0.824	0.308	0
CCNG2	0	0.850939	0.334	0.082	0
USP36	0	0.850574	0.571	0.193	0
TFEB	0	0.850236	0.519	0.134	0
MADD	0	0.848531	0.263	0.084	0
SPECC1	0	0.848429	0.507	0.165	0
CNOT2	0	0.848396	0.707	0.25	0
NSD2	0	0.848137	0.723	0.268	0
SPTLC1	0	0.847811	0.467	0.156	0
TTTY15	0	0.84777	0.306	0.106	0
CCDC155	0	0.847617	0.368	0.111	0
TMEM33	0	0.847233	0.4	0.14	0
PTER	0	0.846919	0.578	0.182	0
CLN5	0	0.846654	0.426	0.141	0
RFTN1	0	0.846332	0.823	0.293	0
SPIDR	0	0.846207	0.259	0.08	0
MIA3	0	0.846085	0.376	0.137	0
NUCB2	0	0.845494	0.857	0.329	0
ANKRD36	0	0.845178	0.278	0.091	0
POLE	0	0.845144	0.484	0.169	0
UHRF1BP1	0	0.844894	0.278	0.091	0
TAPBP	0	0.844557	0.733	0.255	0
STK4	0	0.844465	0.815	0.306	0
ANAPC7	0	0.844329	0.671	0.23	0
SLC31A1	0	0.844088	0.389	0.128	0
CCDC84	0	0.843316	0.512	0.19	0
PAN3	0	0.843144	0.508	0.175	0
RFT1	0	0.842941	0.473	0.154	0
TACC1	0	0.842872	0.811	0.297	0
JCHAIN	0	0.842743	0.96	0.598	0
CSNK1G2	0	0.842361	0.664	0.222	0
TIMELESS	0	0.84227	0.465	0.15	0
NLN	0	0.841793	0.461	0.133	0
OS9	0	0.841478	0.54	0.191	0
PDE7A	0	0.841454	0.46	0.159	0
ENAH	0	0.841186	0.893	0.404	0
RNF168	0	0.840528	0.516	0.175	0
ZC3H7B	0	0.840521	0.288	0.1	0
AHCTF1	0	0.840476	0.719	0.257	0
APPL1	0	0.839797	0.756	0.264	0
AIM2	0	0.839793	0.827	0.295	0
IKZF1	0	0.839787	0.703	0.235	0
MPI	0	0.83974	0.36	0.113	0
PHACTR4	0	0.83973	0.576	0.202	0
PUS7	0	0.83973	0.626	0.194	0
GOLGA8B	8.74541784314151e-287	0.839582	0.255	0.088	2.94029693304261e-282
AC007952.4	0	0.839339	0.547	0.178	0
BICD1	0	0.839089	0.478	0.161	0
PPP1R18	0	0.839073	0.692	0.212	0
MCM4	0	0.838331	0.851	0.391	0
RSBN1	0	0.837539	0.412	0.143	0
BBX	0	0.837466	0.664	0.235	0
ITSN2	0	0.83512	0.85	0.361	0
SOS1	0	0.83501	0.47	0.158	0
ZFYVE16	0	0.833494	0.285	0.101	0
TMEM109	0	0.833472	0.654	0.227	0
IQCB1	0	0.833216	0.701	0.233	0
ATXN2L	0	0.832761	0.697	0.25	0
ASCC3	0	0.832515	0.515	0.177	0
IMMT	0	0.832186	0.829	0.3	0
PSAP	0	0.831876	0.574	0.207	0
USP13	0	0.831225	0.32	0.098	0
RAD9A	0	0.830142	0.505	0.185	0
FANCA	0	0.829877	0.488	0.189	0
ARHGAP4	0	0.829391	0.561	0.177	0
TM9SF2	0	0.829039	0.676	0.233	0
FAM173B	0	0.828183	0.366	0.127	0
SFXN2	0	0.827682	0.367	0.136	0
DDB2	0	0.827631	0.429	0.135	0
SPICE1	0	0.827469	0.282	0.089	0
CD52	0	0.82734	0.891	0.408	0
ANKLE2	0	0.827322	0.736	0.268	0
EML4	0	0.826581	0.626	0.221	0
SERTAD2	0	0.826562	0.464	0.155	0
REV1	0	0.826345	0.542	0.189	0
TULP4	0	0.826072	0.429	0.15	0
HMGCS1	0	0.82588	0.595	0.215	0
GNL3L	0	0.825551	0.466	0.148	0
TOB1	0	0.825436	0.369	0.109	0
PIKFYVE	0	0.824857	0.263	0.088	0
MGAT4A	0	0.824637	0.295	0.086	0
DNMBP	0	0.823656	0.251	0.08	0
ANKRD26	0	0.823029	0.64	0.226	0
RNMT	0	0.822987	0.784	0.292	0
TTF2	0	0.821783	0.789	0.292	0
TTC9	0	0.821662	0.389	0.095	0
SMG6	0	0.821612	0.454	0.173	0
LRRC14	0	0.821568	0.443	0.154	0
LMF2	0	0.821557	0.412	0.153	0
NUP107	0	0.821026	0.704	0.262	0
SMC3	0	0.820992	0.89	0.375	0
KDM3A	0	0.820876	0.33	0.115	0
NAA40	0	0.820359	0.422	0.147	0
HSP90B1	0	0.819863	0.913	0.448	0
G6PC3	0	0.819833	0.521	0.181	0
AMFR	0	0.819615	0.521	0.169	0
USP6NL	0	0.819593	0.415	0.135	0
CCDC85A	0	0.819394	0.317	0.084	0
ANKLE1	0	0.819338	0.611	0.202	0
GBA	0	0.819316	0.282	0.1	0
XIAP	0	0.819268	0.486	0.179	0
BRD9	0	0.8183	0.771	0.296	0
PRKCSH	0	0.818237	0.69	0.252	0
GINS4	0	0.818146	0.464	0.165	0
LONRF1	0	0.81811	0.325	0.106	0
MTDH	0	0.817908	0.944	0.482	0
ZNF431	0	0.816513	0.447	0.17	0
CEP97	0	0.816444	0.353	0.121	0
WDR59	0	0.816088	0.371	0.126	0
PAWR	0	0.816062	0.776	0.283	0
SUSD6	3.57251221301054e-263	0.815893	0.263	0.101	1.20111433113627e-258
UBE2E2	0	0.81523	0.339	0.106	0
RMI1	0	0.81431	0.546	0.179	0
CHAMP1	0	0.813758	0.753	0.265	0
CTCF	0	0.813347	0.8	0.322	0
RTL10	6.91934670241457e-301	0.813113	0.26	0.09	2.3263535548188e-296
SIAH1	0	0.81305	0.411	0.14	0
DELE1	0	0.812988	0.325	0.112	0
NAAA	0	0.812612	0.38	0.129	0
AC118549.1	0	0.8122	0.365	0.116	0
ANKRD28	0	0.812181	0.362	0.124	0
TBC1D5	0	0.812085	0.356	0.116	0
ATF5	0	0.811966	0.717	0.3	0
PIP4K2B	0	0.811932	0.271	0.085	0
CLSTN1	0	0.811643	0.498	0.169	0
MTA1	0	0.811306	0.69	0.228	0
CEP350	0	0.810583	0.658	0.246	0
POGK	0	0.810579	0.287	0.096	0
IKZF3	0	0.810163	0.648	0.217	0
PUS7L	0	0.809692	0.798	0.297	0
SCRN1	0	0.809575	0.364	0.11	0
ATF7IP	0	0.809547	0.498	0.165	0
HS2ST1	0	0.80874	0.262	0.085	0
TMEM159	0	0.808493	0.362	0.093	0
POM121C	0	0.807969	0.605	0.214	0
LIN28B	0	0.807875	0.462	0.138	0
DCAF5	0	0.8066	0.391	0.138	0
GLT8D1	0	0.80633	0.364	0.114	0
EBF1	0	0.806108	0.506	0.18	0
FUS	0	0.805933	0.97	0.551	0
TRAK1	0	0.80514	0.39	0.127	0
NLRC5	0	0.804269	0.53	0.165	0
TONSL	0	0.804174	0.327	0.11	0
R3HDM2	0	0.8035	0.463	0.15	0
ITM2B	0	0.803299	0.794	0.29	0
IVD	0	0.803291	0.656	0.226	0
PARN	0	0.802521	0.714	0.249	0
RHOBTB3	0	0.802336	0.436	0.142	0
CACUL1	0	0.802216	0.44	0.16	0
NRGN	0	0.802205	0.644	0.223	0
ZMYM3	0	0.801404	0.302	0.09	0
RAB3GAP1	0	0.801381	0.59	0.199	0
OSBPL8	0	0.801273	0.78	0.287	0
MSN	0	0.800752	0.864	0.362	0
UBXN8	0	0.800554	0.275	0.096	0
DOCK2	0	0.800513	0.518	0.163	0
NSUN6	0	0.800464	0.507	0.185	0
ITFG1	0	0.799658	0.314	0.113	0
FAM217B	0	0.799252	0.438	0.142	0
TRAPPC11	8.0048727213693e-302	0.798891	0.254	0.086	2.69131825765157e-297
ANGEL2	0	0.798558	0.335	0.104	0
CPSF2	0	0.798393	0.724	0.255	0
GJC1	0	0.798329	0.389	0.136	0
P4HB	0	0.798259	0.849	0.316	0
KCNAB2	0	0.797854	0.441	0.134	0
POLR1B	0	0.79757	0.455	0.15	0
ZFP91	0	0.797309	0.586	0.203	0
RGS14	0	0.797182	0.341	0.078	0
PTPRA	0	0.796956	0.752	0.263	0
ELP2	0	0.795695	0.502	0.171	0
CAMK1D	0	0.795395	0.447	0.151	0
PCNT	0	0.795119	0.515	0.187	0
ASB2	0	0.794992	0.524	0.143	0
IFT122	0	0.7949	0.281	0.1	0
ACTR1B	0	0.794873	0.265	0.081	0
SPATS2	0	0.794746	0.641	0.23	0
RBM23	0	0.79469	0.577	0.199	0
UBE3C	0	0.794246	0.497	0.184	0
NUP155	0	0.794123	0.562	0.192	0
ZNF595	0	0.794	0.509	0.152	0
TAF1D	0	0.793946	0.975	0.567	0
GPT2	0	0.793877	0.306	0.111	0
HUWE1	0	0.793684	0.78	0.284	0
MBTD1	0	0.793401	0.297	0.1	0
SWAP70	0	0.793397	0.913	0.436	0
PIM2	0	0.793322	0.336	0.093	0
KDM5A	0	0.793147	0.691	0.252	0
PRKAA1	1.02719818060497e-290	0.792912	0.275	0.102	3.45354300301198e-286
RAB30	0	0.792342	0.608	0.198	0
EPRS	0	0.791948	0.91	0.428	0
ZMPSTE24	0	0.791684	0.504	0.176	0
XPOT	0	0.79111	0.706	0.25	0
MFSD2A	0	0.791058	0.292	0.1	0
CLK2	0	0.790867	0.279	0.094	0
MMS19	0	0.790737	0.385	0.124	0
ERGIC2	0	0.790711	0.84	0.318	0
SPCS2	0	0.789825	0.938	0.454	0
ABI1	0	0.789719	0.55	0.184	0
AGO3	0	0.789656	0.415	0.166	0
XPO1	0	0.789583	0.887	0.388	0
METTL7A	0	0.78946	0.313	0.094	0
FASN	0	0.788398	0.638	0.219	0
TOR1AIP1	1.61204105222015e-274	0.786397	0.258	0.095	5.41984322166937e-270
PTEN	0	0.786237	0.805	0.299	0
THADA	0	0.786092	0.399	0.138	0
DCAF1	0	0.785909	0.414	0.147	0
EP400	0	0.785776	0.487	0.178	0
RAD21	0	0.78571	0.896	0.42	0
DHODH	0	0.785412	0.422	0.138	0
ACSL4	0	0.784748	0.471	0.149	0
MAP4K4	0	0.7847	0.786	0.287	0
RBM12B	0	0.784693	0.344	0.125	0
GGH	0	0.784563	0.655	0.227	0
RNPEPL1	0	0.784385	0.367	0.113	0
OTULIN	0	0.783993	0.698	0.239	0
CHD4	0	0.783346	0.894	0.408	0
CHSY1	0	0.783047	0.28	0.096	0
LINC01184	0	0.782486	0.452	0.146	0
POLD4	0	0.781887	0.284	0.063	0
XPO4	0	0.781516	0.282	0.102	0
ATP6AP2	0	0.781186	0.7	0.251	0
SMG7	0	0.781161	0.474	0.16	0
ASPH	0	0.781058	0.388	0.122	0
CAND1	0	0.780898	0.751	0.279	0
HLA-DRB1	0	0.780868	0.328	0.104	0
PTBP3	0	0.779394	0.757	0.276	0
SLC23A2	9.87961838020551e-297	0.779377	0.312	0.125	3.3216264956089e-292
DTX3	0	0.779044	0.341	0.122	0
ERC1	0	0.777711	0.358	0.128	0
SLC19A1	0	0.777577	0.395	0.13	0
ELK4	0	0.777542	0.361	0.127	0
ARL6IP6	0	0.777506	0.462	0.154	0
CBFA2T2	1.76600613952071e-260	0.777252	0.273	0.108	5.93748924168258e-256
SACM1L	0	0.777182	0.331	0.115	0
KRIT1	0	0.777127	0.529	0.192	0
PAPSS1	0	0.777079	0.374	0.114	0
C19orf25	0	0.777074	0.661	0.253	0
MXI1	0	0.776867	0.26	0.082	0
DEGS1	0	0.776168	0.701	0.244	0
ABL2	0	0.776122	0.305	0.112	0
AP002495.2	1.20981961723503e-274	0.775213	0.264	0.098	4.06753453510591e-270
TMEM107	0	0.774966	0.512	0.173	0
ERGIC1	0	0.774889	0.311	0.101	0
MSANTD4	0	0.774558	0.353	0.112	0
ACY3	0	0.774539	0.741	0.246	0
DNAJC3	0	0.774535	0.656	0.237	0
ESPL1	0	0.774348	0.294	0.103	0
E2F8	0	0.774227	0.488	0.158	0
RCBTB1	0	0.774111	0.354	0.125	0
SMCHD1	0	0.774065	0.862	0.345	0
SETDB1	0	0.773857	0.28	0.096	0
MAPKAPK5	0	0.773376	0.535	0.203	0
TIMM23B	3.44598935435186e-298	0.773237	0.283	0.107	1.15857608082664e-293
CNPY3	0	0.772827	0.59	0.197	0
MSH3	0	0.7725	0.499	0.17	0
AC011447.3	0	0.772329	0.282	0.085	0
HEATR1	0	0.772153	0.585	0.206	0
AFF4	0	0.77203	0.456	0.171	0
TBC1D9B	4.15366333527404e-283	0.771446	0.26	0.094	1.39650314995249e-278
HCST	0	0.77084	0.522	0.15	0
MFSD10	0	0.770596	0.536	0.187	0
FOXRED2	0	0.770145	0.424	0.143	0
CNOT4	0	0.770051	0.508	0.184	0
RPRD2	0	0.769548	0.429	0.155	0
METTL17	0	0.768823	0.471	0.169	0
ALG6	3.83429998387538e-285	0.768678	0.259	0.094	1.28912999757874e-280
CARMIL2	0	0.768561	0.325	0.089	0
TRAPPC8	0	0.768234	0.341	0.123	0
TGFBRAP1	1.64018667227728e-292	0.768052	0.254	0.089	5.51447161086343e-288
DIDO1	0	0.767964	0.548	0.199	0
MRE11	0	0.767948	0.707	0.273	0
MT-ATP6	0	0.767587	0.994	0.865	0
PRDM2	0	0.767149	0.72	0.277	0
TXNDC12	0	0.76701	0.616	0.214	0
NUP214	0	0.76631	0.511	0.181	0
NF1	0	0.766223	0.51	0.187	0
TTL	0	0.765492	0.402	0.141	0
FAM189B	0	0.765337	0.288	0.098	0
RAD54L	0	0.764896	0.286	0.104	0
DMTF1	0	0.76482	0.406	0.152	0
COG8	0	0.764604	0.277	0.097	0
CDK19	0	0.764362	0.355	0.134	0
SMIM14	0	0.76374	0.966	0.59	0
ZNHIT6	0	0.763176	0.634	0.225	0
AGPAT5	0	0.762539	0.682	0.246	0
KLHL42	0	0.762299	0.511	0.178	0
GATAD1	0	0.762139	0.495	0.192	0
R3HDM1	0	0.761983	0.645	0.226	0
IDS	0	0.761799	0.641	0.226	0
COPA	0	0.76074	0.633	0.235	0
PREX1	0	0.760496	0.618	0.211	0
URB2	0	0.760266	0.346	0.121	0
SKAP2	0	0.760141	0.482	0.156	0
PDCD4	0	0.760102	0.725	0.258	0
ILF3-DT	0	0.759768	0.805	0.302	0
KCNK12	0	0.759602	0.68	0.219	0
CSK	0	0.757728	0.864	0.354	0
SARS2	0	0.757716	0.293	0.089	0
RSBN1L	0	0.757655	0.748	0.273	0
AC137767.1	0	0.757357	0.325	0.108	0
YJEFN3	0	0.757238	0.297	0.105	0
GNG7	0	0.756659	0.804	0.289	0
ZFP82	0	0.756641	0.31	0.112	0
SRPRB	0	0.75659	0.579	0.21	0
LAPTM5	0	0.755744	0.922	0.465	0
USP24	0	0.755558	0.324	0.108	0
RMND1	0	0.754326	0.437	0.149	0
PGRMC2	0	0.753847	0.53	0.186	0
SLC7A5	0	0.753602	0.445	0.156	0
NEK9	0	0.752143	0.387	0.127	0
EXOC1	0	0.751929	0.593	0.2	0
IVNS1ABP	0	0.751841	0.456	0.145	0
LUC7L3	0	0.75173	0.959	0.518	0
TCERG1	0	0.750575	0.842	0.343	0
PUM1	0	0.749516	0.779	0.3	0
RCOR3	0	0.749467	0.387	0.139	0
PDE4A	0	0.749356	0.503	0.167	0
FRYL	0	0.74895	0.439	0.161	0
TYSND1	0	0.748888	0.344	0.099	0
ZNF644	0	0.74867	0.713	0.27	0
ZNF397	0	0.748494	0.331	0.12	0
CEP44	0	0.748378	0.287	0.086	0
ZNF121	0	0.748127	0.38	0.139	0
INTS3	0	0.748074	0.343	0.135	0
PLEKHA8	0	0.746874	0.254	0.081	0
ZNF430	0	0.746866	0.477	0.18	0
LRRC8D	0	0.746797	0.337	0.12	0
CCDC127	0	0.746741	0.48	0.166	0
LEF1	0	0.74674	0.321	0.097	0
UBTF	0	0.746678	0.852	0.357	0
NCOA3	0	0.746373	0.932	0.446	0
FAM126A	0	0.746242	0.413	0.136	0
TIFA	0	0.746184	0.527	0.166	0
ST6GALNAC4	0	0.74615	0.482	0.148	0
EPB41L4A-AS1	0	0.746111	0.584	0.182	0
ZNF395	0	0.746077	0.342	0.123	0
VAMP2	0	0.745968	0.634	0.23	0
MAP4K1	0	0.745768	0.444	0.141	0
STK17A	0	0.745062	0.678	0.237	0
SMC1A	0	0.745053	0.844	0.357	0
SELENOI	0	0.744825	0.435	0.164	0
OSBPL3	0	0.744493	0.504	0.175	0
SLC35E1	0	0.74443	0.452	0.178	0
RAB11FIP2	0	0.744402	0.327	0.131	0
C15orf39	0	0.743568	0.471	0.153	0
TRRAP	0	0.743469	0.382	0.146	0
RTN4	0	0.74329	0.839	0.341	0
RNF145	0	0.742911	0.318	0.117	0
NPC2	0	0.742567	0.596	0.196	0
ZNF131	0	0.742486	0.659	0.244	0
TSEN2	0	0.742277	0.349	0.115	0
MCM3AP	0	0.741931	0.461	0.166	0
GRAMD1A	0	0.741519	0.505	0.166	0
DHTKD1	0	0.740913	0.47	0.163	0
NRDE2	0	0.740682	0.327	0.114	0
DNA2	0	0.740579	0.429	0.157	0
PHGDH	0	0.739786	0.696	0.237	0
NUP153	0	0.739494	0.561	0.203	0
CEP170	0	0.739448	0.632	0.218	0
LCOR	0	0.73911	0.641	0.245	0
COQ8A	0	0.738971	0.288	0.094	0
USP9X	0	0.738968	0.583	0.199	0
PPFIBP1	0	0.738877	0.374	0.122	0
EDRF1	0	0.737527	0.474	0.175	0
MBD6	0	0.736581	0.358	0.132	0
CARNMT1	0	0.736041	0.396	0.125	0
GTF2H2C	0	0.735851	0.353	0.116	0
ZDHHC13	1.32224234222994e-287	0.735694	0.282	0.109	4.44551097881128e-283
LONP2	0	0.735293	0.36	0.132	0
PMS2	0	0.735208	0.433	0.147	0
TMEM131	0	0.735069	0.332	0.127	0
NOL8	0	0.73449	0.761	0.291	0
R3HCC1L	0	0.73435	0.318	0.103	0
EHMT1	0	0.734321	0.717	0.268	0
ALDH9A1	0	0.733753	0.564	0.184	0
SENP6	0	0.733333	0.581	0.209	0
RBL1	0	0.73266	0.396	0.141	0
LIMK2	0	0.732135	0.269	0.089	0
HTT	0	0.731799	0.538	0.192	0
NAT14	0	0.73145	0.355	0.121	0
DHX33	0	0.731145	0.588	0.207	0
TENT4B	0	0.730952	0.379	0.144	0
CHID1	0	0.730802	0.693	0.244	0
GALNT2	0	0.73062	0.488	0.176	0
GNAI2	0	0.730381	0.863	0.378	0
GRN	0	0.730077	0.846	0.342	0
CD164	0	0.729895	0.718	0.273	0
CBL	0	0.729848	0.58	0.203	0
RAP2B	0	0.729805	0.252	0.08	0
CAPN7	0	0.729752	0.399	0.132	0
TRIO	0	0.729696	0.34	0.136	0
DDX50	0	0.72962	0.382	0.116	0
GFOD1	0	0.729391	0.686	0.237	0
PER2	0	0.729269	0.343	0.113	0
NPAS1	0	0.728629	0.277	0.075	0
LIMD2	0	0.728555	0.894	0.415	0
SMARCE1	0	0.728469	0.589	0.204	0
LYRM7	0	0.728443	0.629	0.222	0
ATP2C1	0	0.728092	0.315	0.103	0
CDK5RAP2	0	0.727457	0.576	0.205	0
HAUS3	0	0.727032	0.362	0.125	0
ANKRD11	0	0.726099	0.899	0.411	0
CLUAP1	0	0.726039	0.369	0.12	0
ADAR	0	0.725486	0.687	0.25	0
LIMA1	0	0.725407	0.787	0.336	0
ACIN1	0	0.725368	0.789	0.302	0
AK3	0	0.725181	0.6	0.211	0
BRD4	0	0.724833	0.84	0.344	0
VIRMA	0	0.724694	0.619	0.218	0
SUCO	0	0.724424	0.329	0.126	0
PCK2	0	0.723791	0.364	0.11	0
BTK	0	0.723518	0.703	0.228	0
ATP13A3	0	0.723376	0.553	0.209	0
ZCCHC7	0	0.722719	0.904	0.419	0
STK40	0	0.722513	0.416	0.129	0
RABGAP1	0	0.722279	0.48	0.182	0
BUB1B	0	0.722012	0.72	0.272	0
INPPL1	0	0.721794	0.368	0.118	0
PRKCA	7.06330656286528e-229	0.721664	0.259	0.106	2.37475429950094e-224
MAN1B1	0	0.721365	0.286	0.102	0
INTS2	0	0.721027	0.403	0.145	0
SMC5	0	0.721003	0.662	0.241	0
REC8	0	0.720839	0.459	0.153	0
SPATA33	0	0.720811	0.532	0.2	0
ACSF3	0	0.720601	0.413	0.14	0
UBA6	0	0.720519	0.554	0.192	0
APBB1IP	0	0.720481	0.807	0.292	0
TRPM7	0	0.720237	0.543	0.202	0
FAM219B	0	0.720235	0.453	0.166	0
PDS5B	0	0.72023	0.622	0.219	0
FAM3C	0	0.720167	0.537	0.185	0
RGCC	0	0.720146	0.586	0.18	0
WNK1	0	0.719697	0.756	0.281	0
MSL1	0	0.719168	0.492	0.185	0
NUMA1	0	0.719067	0.619	0.229	0
ATP2B4	6.64785610693283e-298	0.719013	0.334	0.139	2.23507570171189e-293
EFCAB14	0	0.718944	0.414	0.152	0
USP33	0	0.718736	0.416	0.146	0
PTPN6	0	0.718282	0.464	0.124	0
PNRC1	0	0.718214	0.513	0.172	0
RNF24	3.31499457164987e-290	0.718107	0.263	0.094	1.1145343249344e-285
RNF111	0	0.718079	0.29	0.104	0
MED1	0	0.717966	0.608	0.226	0
DAZAP2	0	0.71761	0.582	0.205	0
RBFOX2	0	0.717583	0.518	0.184	0
NUP188	0	0.717166	0.437	0.16	0
SLC5A3	0	0.717126	0.728	0.246	0
SNHG12	0	0.7171	0.532	0.184	0
THEM4	0	0.716982	0.37	0.122	0
OSBP	0	0.716922	0.577	0.202	0
DCLRE1C	0	0.716577	0.502	0.18	0
ITPKB	0	0.716568	0.346	0.131	0
NCAPD3	0	0.716143	0.8	0.325	0
MT-ATP8	0	0.716	0.69	0.265	0
GTF2H2	0	0.71592	0.703	0.257	0
ZCCHC8	0	0.715882	0.597	0.205	0
SEC31A	0	0.715767	0.591	0.222	0
ACAP3	1.0063039412074e-288	0.715458	0.256	0.088	3.38329448073341e-284
MROH1	0	0.715384	0.297	0.109	0
MAST2	0	0.715147	0.276	0.098	0
PIK3AP1	0	0.715118	0.492	0.158	0
MYO19	0	0.714974	0.487	0.191	0
DDIT4	0	0.714965	0.711	0.258	0
TMED9	0	0.714863	0.845	0.324	0
CASC4	0	0.714734	0.375	0.133	0
TCF20	0	0.714661	0.34	0.128	0
NFATC3	0	0.714607	0.605	0.229	0
DCUN1D2	1.11059644280199e-267	0.714259	0.26	0.097	3.73393630034456e-263
DDX19A	0	0.714219	0.462	0.168	0
MTO1	0	0.713837	0.411	0.144	0
DCAF10	0	0.713464	0.324	0.11	0
RFC1	0	0.713099	0.867	0.384	0
SUZ12	0	0.712314	0.887	0.403	0
OXA1L	0	0.712267	0.775	0.289	0
DCAF7	0	0.71113	0.717	0.267	0
PRNP	0	0.711093	0.337	0.117	0
BACH1	0	0.71099	0.304	0.114	0
KATNBL1	0	0.710615	0.547	0.195	0
FANCD2	0	0.710544	0.537	0.194	0
GCC2	0	0.710344	0.726	0.283	0
GLA	0	0.710334	0.402	0.149	0
NEMF	0	0.710328	0.793	0.317	0
MSH2	0	0.710025	0.802	0.322	0
LMO4	0	0.709917	0.665	0.235	0
TBC1D22A	0	0.709909	0.464	0.151	0
MEN1	0	0.709707	0.48	0.151	0
RPRD1A	0	0.709524	0.491	0.169	0
PUM2	0	0.709509	0.551	0.188	0
PBRM1	0	0.709191	0.687	0.257	0
GALNT1	0	0.708842	0.44	0.15	0
GTF2I	0	0.708832	0.891	0.397	0
BDP1	0	0.708802	0.856	0.359	0
GTPBP3	0	0.708596	0.662	0.235	0
SLC39A7	0	0.708569	0.452	0.161	0
MICAL1	0	0.708519	0.352	0.103	0
TRMT11	0	0.708062	0.561	0.191	0
CCNI	0	0.708021	0.918	0.495	0
DIAPH2	0	0.707948	0.288	0.102	0
MKI67	0	0.707879	0.856	0.459	0
KAT6A	0	0.707668	0.488	0.174	0
SCAP	0	0.707379	0.264	0.089	0
ICE2	0	0.707059	0.532	0.186	0
TAZ	0	0.707015	0.256	0.082	0
PWWP2A	0	0.706943	0.39	0.134	0
LASP1	0	0.70693	0.315	0.1	0
GNPAT	0	0.706756	0.462	0.159	0
KTN1	0	0.706563	0.854	0.344	0
LIAS	0	0.706399	0.619	0.212	0
DICER1	0	0.706187	0.61	0.23	0
HNRNPL	0	0.706157	0.768	0.288	0
SAMHD1	0	0.706089	0.665	0.243	0
NUP58	0	0.705962	0.731	0.278	0
SCAF8	0	0.70585	0.337	0.118	0
FBXO34	1.15006551716237e-276	0.705846	0.266	0.1	3.86663527525161e-272
SNHG7	0	0.705598	0.786	0.31	0
CD86	0	0.705261	0.293	0.094	0
TLE3	0	0.705146	0.58	0.189	0
SMIM7	0	0.705138	0.733	0.261	0
PSMB8-AS1	0	0.704878	0.453	0.14	0
BANK1	0	0.704627	0.612	0.205	0
ARHGEF39	0	0.704607	0.443	0.138	0
BCAT1	0	0.704448	0.862	0.364	0
AP1G2	0	0.704157	0.35	0.121	0
WAC	0	0.704152	0.8	0.315	0
WDR82	0	0.704029	0.626	0.22	0
BRCA2	0	0.703959	0.708	0.29	0
SMC6	0	0.703662	0.72	0.267	0
STK26	0	0.703156	0.376	0.113	0
CARM1	0	0.702982	0.659	0.231	0
ABRAXAS1	0	0.702906	0.358	0.107	0
PNN	0	0.702488	0.98	0.606	0
G2E3	0	0.702154	0.529	0.19	0
SLC2A5	0	0.70212	0.861	0.341	0
ZMYM4	0	0.70198	0.504	0.184	0
ETNK1	0	0.701865	0.534	0.192	0
CABIN1	0	0.701264	0.413	0.139	0
HHEX	0	0.701028	0.387	0.121	0
TPP2	0	0.700453	0.825	0.339	0
STRBP	0	0.700308	0.93	0.453	0
UBE2J1	0	0.700274	0.851	0.376	0
MED13L	0	0.700118	0.489	0.185	0
DDRGK1	0	0.699957	0.674	0.25	0
RTN3	0	0.699355	0.844	0.338	0
ATF2	0	0.699332	0.35	0.127	0
ZEB2	0	0.699295	0.501	0.202	0
BISPR	4.15712776096699e-288	0.699001	0.268	0.098	1.39766792451471e-283
HIST1H1E	0	0.698647	0.594	0.216	0
SHOC2	0	0.69821	0.61	0.208	0
KHDRBS1	0	0.697822	0.91	0.491	0
TMEM123	0	0.697622	0.907	0.404	0
CARD8	0	0.697604	0.52	0.173	0
DUS2	0	0.697326	0.321	0.099	0
MLLT10	0	0.69685	0.589	0.219	0
E2F5	0	0.696184	0.498	0.15	0
ESCO1	0	0.696141	0.589	0.222	0
KDM3B	0	0.696069	0.402	0.142	0
CELF1	0	0.695404	0.859	0.372	0
CASK	2.49450972583532e-283	0.695265	0.265	0.097	8.38679114923092e-279
MTREX	0	0.695089	0.736	0.266	0
UBXN4	0	0.694884	0.855	0.348	0
PXK	0	0.694863	0.758	0.294	0
BFAR	0	0.693921	0.674	0.238	0
NT5C2	0	0.693903	0.38	0.125	0
SERPINB9	0	0.693137	0.8	0.312	0
PLEKHG1	0	0.692821	0.382	0.143	0
BCR	0	0.692594	0.301	0.103	0
GFPT1	0	0.692472	0.303	0.1	0
GK5	0	0.691998	0.345	0.129	0
CSNK1G3	0	0.691887	0.369	0.132	0
TM9SF4	0	0.69149	0.489	0.183	0
HIST1H2AG	0	0.691473	0.34	0.115	0
RPS6KB1	0	0.691215	0.547	0.199	0
RABAC1	0	0.690811	0.927	0.468	0
USP1	0	0.690569	0.804	0.333	0
SESN2	1.21394796893252e-291	0.69033	0.267	0.095	4.08141446634804e-287
DNM1L	0	0.690238	0.853	0.341	0
PBX2	0	0.689895	0.377	0.129	0
DESI2	0	0.689598	0.678	0.24	0
WDHD1	0	0.689346	0.563	0.195	0
SLC9A3	0	0.689278	0.305	0.102	0
DYRK1A	0	0.689169	0.335	0.13	0
FBXO11	0	0.688887	0.543	0.195	0
EMSY	0	0.688414	0.386	0.142	0
FAM208A	0	0.688377	0.637	0.233	0
TECR	0	0.688287	0.855	0.353	0
CERS5	0	0.687874	0.321	0.122	0
GPATCH8	0	0.687292	0.669	0.257	0
NUP62	0	0.687048	0.762	0.287	0
CBWD2	0	0.687042	0.273	0.086	0
RHOT1	0	0.686703	0.396	0.129	0
MAP4K2	0	0.686683	0.414	0.144	0
DIP2A	1.45095584486042e-269	0.686196	0.316	0.134	4.87825864600522e-265
SRBD1	0	0.685466	0.284	0.098	0
NGLY1	0	0.685466	0.632	0.219	0
COLGALT1	0	0.684534	0.459	0.159	0
CDK5RAP3	0	0.684497	0.617	0.218	0
WDR11	3.16758094208887e-243	0.684408	0.253	0.099	1.0649723885397e-238
TSC22D4	0	0.684397	0.473	0.155	0
CSNK2A1	0	0.684191	0.899	0.402	0
MAPK12	0	0.68378	0.604	0.207	0
TOP2A	0	0.683661	0.888	0.535	0
ARHGAP18	0	0.683093	0.34	0.104	0
DNAJB4	6.01851098769874e-298	0.682644	0.262	0.089	2.02348357917419e-293
RABGAP1L	0	0.682388	0.466	0.168	0
DPP7	0	0.682312	0.87	0.382	0
BCAP29	0	0.682245	0.468	0.175	0
AP3M2	4.54147711263968e-283	0.682218	0.302	0.121	1.52689002004059e-278
DDIT3	0	0.68082	0.406	0.136	0
CEP290	0	0.680796	0.566	0.211	0
GTF2H3	0	0.679898	0.624	0.224	0
TIA1	0	0.679878	0.613	0.221	0
SMARCC2	0	0.678392	0.591	0.204	0
PMM2	0	0.678239	0.51	0.193	0
CNST	0	0.677993	0.343	0.117	0
C6orf89	0	0.677802	0.33	0.123	0
FPGS	0	0.677742	0.504	0.174	0
SPOP	0	0.67747	0.644	0.231	0
SSR2	0	0.677309	0.836	0.313	0
NCAPG2	0	0.677297	0.518	0.182	0
NUCB1	0	0.677126	0.352	0.129	0
ACTR2	0	0.677099	0.946	0.541	0
TRIM9	0	0.677083	0.261	0.079	0
SNUPN	0	0.677005	0.572	0.195	0
GTSE1	0	0.6769	0.655	0.262	0
RBBP8	0	0.676688	0.719	0.274	0
BRAT1	0	0.676663	0.37	0.122	0
FOXP1	0	0.676601	0.636	0.233	0
NAA25	0	0.676326	0.607	0.231	0
QRICH1	0	0.676261	0.435	0.155	0
SEMA4D	0	0.676214	0.431	0.163	0
PLA2G12A	3.18487391273826e-266	0.676094	0.254	0.093	1.07078645820173e-261
PPP6R2	0	0.675734	0.487	0.18	0
PREPL	0	0.675662	0.438	0.146	0
PPAT	0	0.675524	0.765	0.296	0
JPX	0	0.675405	0.586	0.209	0
FKBP5	0	0.675365	0.597	0.209	0
SLC25A28	0	0.675113	0.277	0.094	0
ARFGAP2	0	0.675113	0.703	0.262	0
CENPF	0	0.674589	0.905	0.533	0
TOPBP1	0	0.674352	0.718	0.262	0
ANKRD33B	0	0.673746	0.567	0.199	0
CORO1A	0	0.673599	0.952	0.57	0
JKAMP	0	0.673145	0.409	0.144	0
CYBA	0	0.67305	0.98	0.762	0
ERICH1	0	0.672998	0.737	0.274	0
NET1	0	0.672501	0.453	0.164	0
TM9SF3	0	0.672499	0.733	0.268	0
UBE2G2	0	0.672213	0.855	0.382	0
PEMT	0	0.672049	0.356	0.121	0
SRSF4	0	0.671729	0.903	0.431	0
TKFC	0	0.671724	0.402	0.132	0
NT5C	0	0.671721	0.779	0.284	0
DEF6	0	0.671685	0.328	0.081	0
KRI1	0	0.671226	0.547	0.197	0
AKT2	0	0.671203	0.551	0.193	0
RCC2	0	0.671178	0.745	0.275	0
TTF1	0	0.670801	0.678	0.254	0
CNTLN	0	0.670729	0.514	0.195	0
PCF11	0	0.670303	0.689	0.267	0
SLC39A6	0	0.670042	0.411	0.152	0
GPSM2	0	0.670019	0.388	0.138	0
PPP1R9B	0	0.669954	0.254	0.078	0
WDR76	0	0.669352	0.644	0.25	0
UTP25	0	0.668976	0.27	0.094	0
ZNF217	0	0.668942	0.585	0.203	0
SLC2A1	0	0.668039	0.421	0.162	0
AFG3L2	0	0.667696	0.823	0.311	0
SECISBP2	0	0.667522	0.689	0.266	0
NFXL1	0	0.667442	0.269	0.091	0
MYD88	0	0.667308	0.375	0.121	0
TPR	0	0.666839	0.924	0.442	0
DCAF6	0	0.666331	0.467	0.17	0
ZNRF1	0	0.666251	0.717	0.255	0
TGS1	0	0.666165	0.676	0.243	0
SPG7	0	0.665869	0.749	0.299	0
RAB3IP	0	0.665492	0.343	0.126	0
ADAT1	4.77069523708581e-272	0.665414	0.278	0.109	1.60395544566062e-267
NR2C1	0	0.66513	0.379	0.138	0
CARD8-AS1	0	0.66495	0.26	0.072	0
PAXBP1	0	0.664506	0.7	0.28	0
PTPN23	8.4697327495677e-288	0.664357	0.258	0.092	2.84760884773216e-283
NUMB	1.74790376246278e-306	0.664163	0.311	0.121	5.87662723977612e-302
RBPJ	0	0.66401	0.746	0.279	0
EHBP1	0	0.663835	0.303	0.115	0
SMURF2	0	0.663491	0.307	0.111	0
PGAP2	0	0.66341	0.577	0.194	0
NPRL3	0	0.663405	0.466	0.16	0
MPRIP	0	0.662947	0.512	0.174	0
PPP2R5E	0	0.662748	0.611	0.223	0
KLF6	0	0.662373	0.475	0.173	0
PRRC1	0	0.662279	0.294	0.097	0
SQLE	0	0.66174	0.887	0.344	0
GBF1	6.77071875284668e-282	0.66166	0.3	0.121	2.27638335189458e-277
PPM1A	0	0.661315	0.438	0.149	0
ARHGAP35	0	0.660957	0.421	0.161	0
SEPT1	0	0.660911	0.524	0.169	0
CBWD1	0	0.660849	0.616	0.228	0
METTL16	0	0.6608	0.565	0.21	0
WDR12	0	0.660481	0.635	0.224	0
TSC1	0	0.660257	0.374	0.133	0
DAAM1	0	0.660192	0.954	0.499	0
FANCI	0	0.659968	0.719	0.28	0
INTS10	0	0.659829	0.698	0.259	0
DDOST	0	0.659469	0.806	0.286	0
ATE1	0	0.659291	0.432	0.151	0
TFAP4	0	0.658802	0.342	0.094	0
VPS11	0	0.658047	0.296	0.104	0
ASH1L	0	0.657806	0.692	0.281	0
BLOC1S5	0	0.657682	0.357	0.112	0
VAC14	0	0.657069	0.301	0.098	0
L2HGDH	0	0.656752	0.321	0.121	0
SETX	0	0.656425	0.705	0.283	0
LIX1L	0	0.655732	0.334	0.095	0
CXorf38	0	0.655714	0.361	0.121	0
AEBP2	0	0.655702	0.514	0.18	0
CTDSP2	0	0.655176	0.409	0.125	0
USP7	0	0.654821	0.801	0.317	0
VPS36	0	0.654086	0.835	0.352	0
KDM5C	0	0.65389	0.323	0.114	0
USP22	0	0.653741	0.717	0.261	0
SPPL3	0	0.653593	0.445	0.17	0
NELFCD	0	0.653492	0.666	0.246	0
ARHGAP1	0	0.653463	0.349	0.122	0
PPTC7	0	0.653431	0.468	0.178	0
ZNF384	0	0.653352	0.3	0.106	0
TTC5	0	0.653113	0.38	0.125	0
SIRT5	0	0.653033	0.367	0.113	0
SLC39A14	0	0.652944	0.335	0.125	0
ASPSCR1	0	0.652853	0.597	0.223	0
PUDP	0	0.652522	0.307	0.097	0
ROCK2	0	0.652487	0.575	0.203	0
ZEB1	0	0.65238	0.368	0.136	0
CD81	0	0.652209	0.962	0.601	0
E2F3	0	0.652005	0.517	0.197	0
CTSC	0	0.651907	0.449	0.153	0
TEX10	0	0.651279	0.444	0.155	0
ZMIZ2	5.53618992801597e-275	0.651105	0.275	0.105	1.86132241569825e-270
E2F1	0	0.651103	0.56	0.208	0
CYB561A3	0	0.650785	0.727	0.282	0
FAM98B	0	0.65056	0.41	0.139	0
PFKL	0	0.650107	0.78	0.299	0
MT-ND4	0	0.649976	0.99	0.808	0
SLMAP	0	0.64986	0.395	0.16	0
PPARGC1B	0	0.649469	0.333	0.111	0
SDR39U1	0	0.649267	0.433	0.158	0
ETAA1	0	0.649085	0.436	0.152	0
ELOVL1	0	0.648972	0.415	0.149	0
HDGF	0	0.648675	0.846	0.356	0
G3BP1	0	0.648641	0.873	0.397	0
ZC3H8	0	0.647945	0.642	0.232	0
KRAS	0	0.647857	0.763	0.289	0
CLK3	0	0.647755	0.388	0.135	0
UBAP2	0	0.647539	0.673	0.272	0
SURF6	0	0.647401	0.781	0.32	0
MARK2	0	0.647129	0.648	0.239	0
IPO7	0	0.647043	0.804	0.323	0
GSK3B	0	0.646926	0.424	0.155	0
XRRA1	1.06369524467299e-262	0.646821	0.261	0.099	3.57624978211505e-258
SUCLG2	0	0.646688	0.493	0.159	0
RUFY3	0	0.646457	0.563	0.21	0
BAZ1A	0	0.646417	0.841	0.35	0
HERC2	0	0.645973	0.647	0.25	0
OMA1	0	0.645597	0.4	0.134	0
MUTYH	2.71033256279767e-278	0.645254	0.255	0.092	9.11240910938205e-274
SOS2	0	0.645178	0.32	0.112	0
SBNO1	0	0.645055	0.84	0.356	0
DDX3Y	0	0.645043	0.575	0.215	0
DARS2	0	0.644664	0.36	0.122	0
CDCA7L	0	0.644414	0.753	0.275	0
NFX1	0	0.644242	0.527	0.199	0
KDM2B	0	0.643845	0.471	0.157	0
UGGT1	0	0.64364	0.431	0.169	0
MID1IP1	0	0.643476	0.492	0.157	0
RAD17	0	0.64326	0.555	0.19	0
GIGYF1	0	0.643252	0.346	0.133	0
DNAAF5	0	0.643224	0.507	0.181	0
ZNF138	0	0.642855	0.38	0.122	0
POLR3B	4.25472452533689e-304	0.642497	0.28	0.102	1.43048093266351e-299
RASSF2	0	0.642225	0.591	0.203	0
TADA2A	0	0.642119	0.364	0.129	0
DDX42	0	0.642104	0.735	0.283	0
RAB30-AS1	0	0.641951	0.674	0.247	0
PDCD7	0	0.641848	0.744	0.294	0
RFXAP	0	0.641559	0.347	0.123	0
GMEB1	0	0.641494	0.37	0.142	0
ASNS	0	0.641272	0.646	0.24	0
TMEM18	0	0.641085	0.729	0.261	0
APOOL	9.77360066889337e-291	0.640807	0.28	0.106	3.28598228088864e-286
DPYSL2	0	0.640677	0.527	0.179	0
TMED7	0	0.640465	0.325	0.114	0
ABCB8	0	0.640389	0.378	0.141	0
IRF3	0	0.640361	0.724	0.268	0
SMARCA4	0	0.64025	0.913	0.427	0
STAG1	0	0.639791	0.393	0.154	0
LMBR1	0	0.639727	0.34	0.136	0
PDS5A	0	0.639719	0.764	0.303	0
EIF4G1	0	0.638964	0.846	0.357	0
PTDSS1	0	0.638193	0.553	0.196	0
CCDC107	0	0.637969	0.371	0.123	0
ABHD14B	0	0.637725	0.557	0.192	0
GGA3	0	0.637669	0.304	0.113	0
EIF3A	0	0.63732	0.96	0.628	0
CLASP2	0	0.637228	0.382	0.142	0
ABI2	0	0.637209	0.53	0.196	0
CHUK	0	0.637026	0.295	0.104	0
ANKIB1	0	0.636672	0.32	0.119	0
TMEM9	0	0.636222	0.425	0.158	0
DHFR	0	0.636204	0.828	0.38	0
OSBPL11	2.68831985266584e-251	0.635886	0.261	0.103	9.03840017664781e-247
TMEM181	0	0.635713	0.363	0.153	0
GTPBP10	0	0.635679	0.323	0.096	0
FLOT2	0	0.635439	0.431	0.138	0
PDXDC1	0	0.635081	0.5	0.18	0
CEP128	0	0.635015	0.446	0.167	0
SLC38A10	1.09695858183836e-306	0.63501	0.314	0.125	3.68808444799874e-302
CREB1	0	0.634694	0.54	0.2	0
IFNAR1	0	0.634595	0.473	0.172	0
KLHDC10	0	0.634162	0.346	0.133	0
SPIN1	0	0.633953	0.517	0.173	0
ING3	0	0.633896	0.363	0.123	0
EID2B	4.22854493974976e-274	0.633491	0.251	0.09	1.42167909419327e-269
TRIM14	0	0.633186	0.666	0.24	0
SRRM2	0	0.633125	0.973	0.604	0
LIG1	0	0.633038	0.628	0.225	0
TMEM68	0	0.632847	0.335	0.12	0
PIK3CG	0	0.632557	0.321	0.119	0
AP006621.3	0	0.632467	0.465	0.163	0
DTD2	0	0.632463	0.262	0.081	0
PYGB	0	0.632136	0.387	0.131	0
RPAP1	0	0.631984	0.309	0.109	0
TEX264	0	0.631884	0.631	0.226	0
THOC1	0	0.631676	0.563	0.204	0
IFNAR2	0	0.631311	0.548	0.184	0
LPCAT1	0	0.631086	0.48	0.177	0
CNOT8	0	0.631039	0.417	0.139	0
TMBIM6	0	0.631033	0.902	0.37	0
MTMR12	0	0.630513	0.485	0.154	0
MARK3	0	0.630293	0.606	0.229	0
NCOR1	0	0.629894	0.758	0.286	0
C11orf54	0	0.629824	0.525	0.194	0
IMMP2L	0	0.629811	0.32	0.103	0
DNAJB12	0	0.629359	0.429	0.152	0
TCF25	0	0.629134	0.916	0.431	0
DCUN1D1	0	0.628684	0.637	0.227	0
NCOA6	0	0.628405	0.35	0.132	0
RXYLT1	0	0.628209	0.462	0.154	0
TUT7	0	0.628144	0.333	0.122	0
FZD3	0	0.628072	0.321	0.118	0
CORO1B	0	0.627153	0.364	0.116	0
SRSF8	0	0.626984	0.647	0.229	0
TTC19	0	0.626923	0.707	0.269	0
EPB41	0	0.626721	0.567	0.205	0
SLC50A1	0	0.626554	0.637	0.221	0
EBPL	0	0.626522	0.764	0.278	0
ZNF124	3.00128237357912e-267	0.626432	0.28	0.11	1.00906114682104e-262
SLF2	0	0.626379	0.543	0.199	0
RNF4	0	0.626281	0.498	0.187	0
BDH1	0	0.625915	0.459	0.157	0
B3GNT2	0	0.625833	0.316	0.117	0
ROCK1	0	0.625825	0.81	0.319	0
TNFRSF10B	3.1526443191285e-296	0.625639	0.34	0.141	1.05995054653419e-291
FANCB	0	0.62548	0.317	0.125	0
HIPK1	1.57460840768814e-289	0.625155	0.288	0.111	5.29399092748828e-285
MT-ND4L	0	0.62509	0.923	0.447	0
SNAPC1	0	0.624937	0.45	0.148	0
SMC2	0	0.62478	0.861	0.394	0
BCAT2	0	0.623833	0.579	0.203	0
MYEOV	0	0.623536	0.552	0.189	0
ANKRD13A	0	0.623494	0.601	0.216	0
CTDSP1	0	0.623342	0.352	0.116	0
LNPK	0	0.623035	0.37	0.134	0
RAB11FIP4	0	0.622879	0.316	0.109	0
DDI2	0	0.622868	0.423	0.161	0
SP3	0	0.622667	0.482	0.172	0
ATP5S	0	0.622296	0.626	0.223	0
CHD3	0	0.622291	0.689	0.262	0
KIF18B	0	0.622182	0.335	0.121	0
RBM39	0	0.622177	0.971	0.565	0
MOAP1	0	0.622047	0.3	0.098	0
PPP1R16B	0	0.622001	0.273	0.093	0
SLC25A23	0	0.621876	0.519	0.195	0
PRRC2A	0	0.621469	0.708	0.264	0
LRRFIP1	0	0.621012	0.886	0.42	0
WDR92	0	0.621001	0.337	0.118	0
RRP1B	0	0.620682	0.851	0.376	0
SMARCD2	0	0.62024	0.683	0.245	0
ZNF7	0	0.620043	0.32	0.121	0
RPL7L1	0	0.619749	0.921	0.442	0
MAP3K7	0	0.619741	0.455	0.151	0
KPNB1	0	0.619547	0.934	0.536	0
ALG3	0	0.619381	0.662	0.247	0
IARS2	0	0.618964	0.784	0.305	0
UBE2R2	0	0.618708	0.756	0.285	0
UCP2	0	0.618626	0.925	0.513	0
NUDCD3	0	0.618153	0.413	0.148	0
RAB3GAP2	0	0.617757	0.39	0.157	0
PARP4	0	0.617419	0.388	0.12	0
GUCD1	0	0.617174	0.498	0.177	0
PPP3CA	0	0.61667	0.524	0.184	0
SPAST	0	0.616477	0.315	0.113	0
HLA-C	0	0.616454	0.943	0.451	0
SON	0	0.616299	0.962	0.556	0
EIF4B	0	0.616208	0.949	0.576	0
POLD3	0	0.615802	0.729	0.279	0
RIOX2	0	0.614926	0.487	0.164	0
GXYLT1	0	0.614824	0.449	0.176	0
GCNT1	9.73353980194179e-235	0.614526	0.254	0.101	3.27251341681085e-230
HADHA	0	0.613763	0.732	0.269	0
LANCL1	0	0.613638	0.274	0.093	0
RAD54L2	0	0.613606	0.342	0.135	0
DAXX	0	0.613477	0.719	0.263	0
LYPLA1	0	0.613277	0.895	0.431	0
[truncated: 1,191 more rows]

## Sheet: P3_DEGs_cluster_B_RNA
	p_val	avg_log2FC	pct.1	pct.2	p_val_adj
LRRC75A	2.17469406583651e-15	0.92826	0.318	0.51	7.31153891874892e-11
FAM162A	1.07976954817073e-23	0.85152	0.54	0.7	3.63029319790481e-19
NDUFAF2	1.66659556241844e-52	0.838308	0.287	0.551	5.60326094040703e-48
ACY3	2.8080993130038e-12	0.829249	0.323	0.5	9.44111070025009e-08
RPL34	0	0.786413	0.996	0.994	0
DPCD	1.0208369756648e-119	0.773194	0.146	0.376	3.43215599588261e-115
GMFG	4.94893832683611e-30	0.771766	0.563	0.732	1.66388255486557e-25
MED30	1.21567015531046e-124	0.770788	0.104	0.304	4.0872046291693e-120
GLRX	2.08986689388842e-93	0.749699	0.177	0.401	7.02634148394227e-89
SPA17	8.68001437132002e-106	0.747252	0.109	0.292	2.91830763178151e-101
COX17	0.606084	0.740755	0.458	0.671	1
EEF1AKMT1	1.57422729830925e-122	0.740428	0.11	0.313	5.29270959964552e-118
CETN3	1.56596448288629e-115	0.740358	0.084	0.259	5.26492918791199e-111
SMIM27	8.90727604742299e-109	0.726929	0.084	0.252	2.99471527990408e-104
DMAC1	1.89223191748252e-09	0.722249	0.404	0.654	6.36187292976798e-05
AC084033.3	1.93956019335346e-106	0.713028	0.177	0.415	6.52099532607367e-102
SYCE2	1.09422803593658e-114	0.707074	0.098	0.282	3.67890407962237e-110
NDUFB4	0.00282811	0.706499	0.498	0.72	1
NDUFA7	4.47005943998957e-120	0.704876	0.17	0.419	1.50287868431889e-115
ATP5ME	3.6239580815907e-262	0.698865	0.809	0.896	1.21841094661161e-257
RPL31	0	0.698807	0.916	0.942	0
C8orf59	0.521001	0.697642	0.456	0.678	1
BNIP3	2.08550920339032e-29	0.694963	0.585	0.734	7.0116904927186e-25
NDUFC1	7.27125167257554e-08	0.693909	0.518	0.714	0.00244467
RPS29	0	0.692441	0.977	0.967	0
SNRPC	0.0470357	0.69129	0.482	0.69	1
EAF2	5.34733157421071e-103	0.688257	0.122	0.313	1.79782634856538e-98
DNAJC17	1.48322622670426e-127	0.684923	0.08	0.263	4.98675489680238e-123
NDUFB1	1.13871218480679e-11	0.67903	0.54	0.746	3.82846423653891e-07
RPL22	0	0.679029	0.983	0.971	0
COA6	1.07701522486872e-58	0.678735	0.295	0.57	3.62103288753112e-54
PTTG1	3.80404490607806e-11	0.678403	0.534	0.701	1.2789579378725e-06
ALDOC	2.84567921065871e-41	0.677114	0.141	0.261	9.56745807415565e-37
COMMD6	1.00458524389552e-102	0.677038	0.678	0.792	3.37751604850113e-98
MPC2	6.7859212715357e-101	0.676416	0.682	0.765	2.28149459070302e-96
RPS21	0	0.675739	0.992	0.989	0
COX7C	0	0.674855	0.912	0.894	0
ACOT13	7.06154032820325e-118	0.674418	0.197	0.467	2.37416047374521e-113
SNRPF	3.60252764990482e-129	0.67421	0.709	0.786	1.2112058211745e-124
TBCA	1.86670651731627e-129	0.673295	0.702	0.792	6.27605398186904e-125
ROMO1	2.38941164468222e-157	0.671216	0.756	0.852	8.03344089058609e-153
NDUFS4	5.46561975787929e-121	0.671001	0.205	0.487	1.8375960187966e-116
BIK	1.37489755195613e-99	0.670899	0.147	0.354	4.62254305943169e-95
RPL24	0	0.670806	0.993	0.99	0
RPF2	4.89483379040423e-54	0.670685	0.306	0.585	1.64569206867181e-49
RPS26	0	0.670279	0.995	0.992	0
TMSB10	0	0.670143	0.952	0.931	0
EIF2S2	8.56956896075395e-308	0.669739	0.885	0.902	2.88117478029508e-303
NDUFA3	0.191389	0.667313	0.459	0.701	1
C11orf1	2.98229452363193e-53	0.666088	0.314	0.598	1.00267724179029e-48
SLIRP	2.38286215656827e-236	0.665922	0.822	0.865	8.0114208565982e-232
CENPH	2.9465398814326e-29	0.663872	0.358	0.624	9.90656173536455e-25
RPL6	0	0.66337	0.995	0.993	0
UQCC2	0.321013	0.663164	0.458	0.685	1
MSRB2	1.57678353745586e-122	0.65884	0.138	0.362	5.30130393128034e-118
EIF1AY	5.59533779696098e-09	0.657368	0.41	0.657	0.000188121
RPL35A	0	0.654134	0.997	0.992	0
CENPW	5.73231068566778e-19	0.651721	0.361	0.599	1.92726017562836e-14
RGS10	3.2094937948719e-53	0.647677	0.306	0.58	1.07906390877388e-48
GTF2H5	1.4050594125273e-43	0.646303	0.327	0.603	4.72395025085804e-39
HSD17B8	6.87732258935666e-126	0.644024	0.112	0.319	2.3122246277676e-121
RSL24D1	6.84707936288828e-35	0.6426	0.593	0.75	2.30205655259667e-30
CMSS1	1.70308768067912e-149	0.642536	0.16	0.43	5.72595109121128e-145
DYNLRB1	2.20614639272583e-13	0.64133	0.397	0.649	7.41728478698351e-09
ATP5PD	0.114273	0.638034	0.491	0.703	1
PFDN4	5.0815847101277e-68	0.637598	0.279	0.555	1.70847959539203e-63
SNX2	7.68706923255983e-86	0.637507	0.263	0.548	2.58446954667894e-81
DSTN	0.551693	0.634961	0.478	0.711	1
CMC1	3.32353436132591e-78	0.63476	0.278	0.571	1.11740548762138e-73
MPHOSPH6	7.92624576831137e-153	0.634607	0.143	0.401	2.66488308976397e-148
DNAJC8	1.24925631339519e-11	0.63373	0.554	0.743	4.20012465126596e-07
ATP5MC2	2.37445815889905e-220	0.631219	0.829	0.86	7.98316577603451e-216
SPC25	2.58358905854551e-130	0.630898	0.15	0.392	8.68628477373587e-126
DBI	6.1673057288338e-169	0.629939	0.766	0.82	2.07350985909121e-164
TMEM256	5.34681494513627e-20	0.629126	0.559	0.715	1.79765265270427e-15
S100A10	2.16075371705198e-31	0.628526	0.341	0.589	7.26467007210045e-27
MCTS1	7.03027143775804e-23	0.627998	0.375	0.643	2.36364756008863e-18
UQCRB	9.20254300355003e-190	0.627479	0.782	0.86	3.09398698322356e-185
C15orf61	8.02996402919228e-151	0.626955	0.129	0.375	2.69975420625474e-146
XRCC4	1.5726608536676e-157	0.625834	0.099	0.324	5.28744305611584e-153
GSTO1	3.13115169107094e-71	0.624505	0.273	0.549	1.05272451005496e-66
HMGN3	4.70617308062176e-112	0.62441	0.209	0.483	1.58226245143584e-107
ATP5F1E	0	0.624189	0.931	0.941	0
GEMIN2	1.14361190843024e-135	0.6232	0.117	0.339	3.84493759733331e-131
SNRPG	9.41597056112378e-129	0.622848	0.76	0.816	3.16574346235543e-124
ATP5MG	0	0.62059	0.962	0.958	0
SH3BGRL	2.66635716648218e-75	0.615677	0.275	0.558	8.96455942942974e-71
RPL22L1	9.43233906506551e-272	0.615643	0.896	0.93	3.17124671706568e-267
ETFRF1	2.43709438324269e-128	0.613636	0.074	0.253	8.19375502590026e-124
LSM6	1.83833834646017e-93	0.612736	0.242	0.523	6.18067735463373e-89
NDUFAF3	0.0126248	0.612115	0.508	0.722	1
CCNB2	5.50102828476749e-38	0.611999	0.321	0.567	1.84950071962168e-33
COX7B	2.077859441392e-168	0.610388	0.769	0.858	6.98597122790403e-164
RPL30	0	0.609413	0.995	0.995	0
CETN2	6.57353336152513e-141	0.608011	0.116	0.341	2.21008765147836e-136
ATP5PO	7.8255551968942e-127	0.606539	0.728	0.835	2.6310299127478e-122
PSMG4	1.31784171203488e-112	0.604531	0.223	0.508	4.43071562003246e-108
PIN4	1.72155916046909e-124	0.604467	0.207	0.494	5.78805405341314e-120
SMIM20	2.24195294237714e-52	0.604413	0.31	0.583	7.53766998756618e-48
LSM3	2.26616128728256e-38	0.604118	0.614	0.766	7.61906086397269e-34
THOC7	0.282588	0.60405	0.487	0.696	1
MRPL17	5.09959152993935e-10	0.600895	0.414	0.653	1.71453366828091e-05
RPL36A	1.92269730120364e-206	0.598335	0.812	0.892	6.46430059637677e-202
MRPS21	1.07188032803708e-56	0.5975	0.64	0.783	3.60376885089346e-52
TXN	4.12613113409867e-117	0.594222	0.738	0.811	1.38724654859531e-112
RPL26	0	0.593783	0.998	0.997	0
RPS17	5.3640775068701e-57	0.593759	0.647	0.791	1.8034564985848e-52
STMN1	4.86493137725288e-223	0.593053	0.858	0.894	1.63563857834619e-218
PTMA	0	0.592333	0.998	0.993	0
NDUFB6	3.59161920826395e-12	0.590297	0.421	0.682	1.20753829401042e-07
CDC20	2.20393458107407e-49	0.589808	0.261	0.473	7.40984845502914e-45
ATOX1	0.511424	0.58843	0.477	0.703	1
ATP5MD	7.57091220364961e-169	0.587794	0.791	0.844	2.54541639198904e-164
TCTEX1D2	1.42439838751924e-124	0.58628	0.182	0.446	4.78896981867844e-120
C12orf45	5.33720443647342e-113	0.586069	0.24	0.542	1.79442150358673e-108
COX6B1	4.80048233556175e-217	0.584786	0.83	0.891	1.61397016603922e-212
ACAT2	1.41587327518543e-14	0.583655	0.403	0.65	4.76030753850094e-10
SNRPD2	2.40922798307271e-244	0.583309	0.872	0.915	8.10006540188876e-240
RPS27A	0	0.58324	0.999	0.998	0
GSTP1	0	0.582752	0.978	0.974	0
ATP5IF1	1.18215139015689e-182	0.58194	0.803	0.876	3.97451118884648e-178
IMPDH2	0.000332637	0.5812	0.512	0.704	1
HPF1	3.87551235782026e-146	0.580497	0.14	0.39	1.30298600982275e-141
UQCRQ	2.44515679148704e-96	0.579677	0.725	0.829	8.22086164865857e-92
SSSCA1	4.2211263959673e-27	0.579174	0.36	0.617	1.41918490558817e-22
ZNHIT3	1.36034929456319e-109	0.579123	0.235	0.529	4.57363036325089e-105
RPS15A	0	0.579109	0.998	0.996	0
ABRACL	9.30634809468006e-37	0.578805	0.34	0.608	3.12888729291238e-32
SSBP1	1.13280313091739e-82	0.578667	0.679	0.807	3.80859740645735e-78
RANGRF	4.58691318154078e-155	0.57624	0.142	0.402	1.54216608076583e-150
C19orf70	0.055273	0.575102	0.505	0.714	1
SNAPC5	6.38436598315572e-167	0.574877	0.105	0.345	2.14648768719679e-162
TXNDC17	7.50038080291883e-85	0.574767	0.697	0.819	2.52170302974934e-80
TCL1A	1.6349152748284e-126	0.573919	0.775	0.803	5.49674864550056e-122
FABP5	2.2817448888357e-170	0.573774	0.836	0.862	7.67145449075451e-166
NDUFA6	2.44853319982085e-79	0.573671	0.29	0.59	8.23221347111768e-75
DPY30	2.29782897127212e-75	0.572815	0.291	0.588	7.72553078431398e-71
CHMP2A	5.97517815788955e-41	0.572051	0.347	0.629	2.00891464846405e-36
COMMD8	3.39981599482061e-152	0.571863	0.142	0.399	1.14305213561864e-147
NUDT1	5.21795356449009e-28	0.571732	0.364	0.627	1.75432816791721e-23
SF3B6	0.00351973	0.570189	0.518	0.716	1
NUDT8	5.28430984865646e-22	0.570077	0.378	0.629	1.77663781421679e-17
ISG20	3.08170817339836e-96	0.570052	0.211	0.461	1.03610110497826e-91
AIMP2	3.89917148409602e-91	0.569816	0.25	0.533	1.31094044466792e-86
HIGD2A	0.0264301	0.568151	0.469	0.697	1
UBE2C	0.16047	0.567148	0.493	0.663	1
SNRPD3	1.73423321078533e-79	0.566831	0.706	0.824	5.83066547798135e-75
AKIP1	1.14422115882185e-130	0.566717	0.076	0.258	3.84698595807496e-126
UQCR10	2.86088763202748e-192	0.566097	0.821	0.895	9.6185903076396e-188
SERF2	0	0.564816	0.964	0.94	0
DNPH1	0.0453985	0.562642	0.471	0.707	1
RPL5	0	0.562217	0.995	0.986	0
COX5B	1.88134338389696e-162	0.560618	0.801	0.86	6.32526459099996e-158
RPL36AL	2.13735197473905e-216	0.559631	0.856	0.887	7.18599107427018e-212
PPIE	4.73948126940114e-144	0.557584	0.188	0.479	1.59346099758536e-139
BOLA3	0.918272	0.55745	0.503	0.733	1
NACA	0	0.557133	0.979	0.975	0
RPL11	0	0.555988	0.999	0.998	0
MDH1	1.62111405329297e-11	0.554845	0.432	0.697	5.4503475585763e-07
ATP5MF	3.24834004611811e-183	0.554838	0.832	0.888	1.09212440690537e-178
RPL27	0	0.554827	0.985	0.985	0
MAGOH	1.41775391680431e-23	0.552805	0.376	0.635	4.76663044368778e-19
STX8	8.19316371493016e-142	0.551565	0.123	0.355	2.75462357259667e-137
BCAS2	4.78518333912104e-121	0.551533	0.212	0.499	1.60882649044588e-116
RPA3	0.00571768	0.550543	0.506	0.707	1
CHCHD7	3.26979932936202e-151	0.549521	0.175	0.459	1.09933923252481e-146
TSTD1	1.19106605236546e-130	0.549467	0.198	0.483	4.00448317465792e-126
SNRPE	4.62688925780471e-132	0.548899	0.768	0.838	1.55560643736652e-127
NDUFS5	5.38345535135382e-166	0.547658	0.812	0.891	1.80997152367867e-161
MRPL22	7.11746788337065e-30	0.546608	0.373	0.65	2.39296387706805e-25
PDCD5	9.04129957876101e-53	0.545973	0.657	0.803	3.03977533137524e-48
YJU2	8.43815931717462e-134	0.545907	0.075	0.259	2.83699354402728e-129
RPS4Y1	5.58729454378994e-221	0.545746	0.851	0.906	1.87850429856762e-216
TOP1	1.62682121150928e-32	0.544704	0.677	0.817	5.46953559521534e-28
THYN1	2.28692572028965e-76	0.543907	0.281	0.568	7.68887296418584e-72
ZNRD1	1.78888833199762e-142	0.543896	0.179	0.459	6.01442146100921e-138
POMP	6.76157590762675e-127	0.5437	0.782	0.853	2.27330943590319e-122
RPL9	0	0.543431	0.992	0.99	0
NSA2	3.31517198767403e-93	0.543247	0.726	0.831	1.11459397397589e-88
RPS10	0	0.541955	0.984	0.986	0
EIF4EBP1	3.16265185523546e-113	0.540537	0.229	0.519	1.06331518024871e-108
RPL7A	0	0.540307	0.997	0.99	0
LSM7	1.9387774599441e-76	0.538488	0.683	0.802	6.51836369807806e-72
SEC61G	3.07353027600107e-37	0.538233	0.62	0.768	1.03335161409432e-32
SOD1	3.2955487485902e-151	0.537648	0.803	0.88	1.10799644476351e-146
FO393401.1	4.0069155218504e-126	0.537232	0.077	0.257	1.34716506760132e-121
RPP40	1.62364032781569e-149	0.536947	0.076	0.276	5.45884114614914e-145
PRDX1	5.44514236331792e-249	0.535595	0.932	0.932	1.83071131397112e-244
TPRKB	1.63823636641049e-72	0.534396	0.294	0.587	5.5079144875087e-68
CDK1	0.0324689	0.534107	0.44	0.622	1
GLO1	8.05925764269739e-08	0.53333	0.438	0.689	0.0027096
RGCC	2.17159900412664e-109	0.532914	0.171	0.404	7.30113301177419e-105
POLR3GL	9.9563331409357e-152	0.531916	0.111	0.342	3.34741876531399e-147
SDHAF3	1.05880527499486e-132	0.531383	0.215	0.517	3.55980921506022e-128
COX6C	5.53589591974102e-180	0.531202	0.84	0.895	1.86122356717613e-175
SH3BGRL3	1.39602284313789e-66	0.530884	0.313	0.604	4.69356840091389e-62
CDKN3	0.627818	0.530836	0.484	0.689	1
MRPL16	1.54313708754256e-09	0.529778	0.427	0.672	5.18818120202686e-05
LYPLAL1	1.53945448373431e-164	0.529461	0.124	0.376	5.17579991976312e-160
CIB3	9.24273996288965e-120	0.529425	0.086	0.266	3.10750160292313e-115
CCDC167	8.64907000591919e-35	0.529063	0.357	0.631	2.90790382669009e-30
NDUFA1	3.90898464644916e-21	0.528876	0.61	0.818	1.31423972798267e-16
ZCCHC10	6.06685941963085e-142	0.528497	0.192	0.482	2.03973880547409e-137
RUVBL1	1.12727125286163e-06	0.528325	0.436	0.667	0.0379
NIT2	1.34723107792661e-54	0.527849	0.332	0.627	4.52952560709704e-50
SMIM4	1.04123858216981e-96	0.527654	0.27	0.575	3.50074823711313e-92
MRPL50	2.69463947740886e-154	0.527604	0.174	0.461	9.05964738699632e-150
DGUOK	1.17255204243397e-67	0.527267	0.307	0.603	3.94223722186724e-63
ATP5F1C	8.87278287006685e-19	0.526178	0.595	0.764	2.98311832874517e-14
SMIM26	0.0167836	0.525344	0.468	0.703	1
REX1BD	2.1206283438749e-59	0.523896	0.324	0.617	7.12976455494179e-55
TUBA4A	1.23424299208922e-11	0.523729	0.427	0.677	4.14964836370316e-07
NTHL1	3.97954672261575e-74	0.523273	0.283	0.569	1.33796340361064e-69
RPL29	0	0.522686	0.998	0.996	0
MND1	1.01654362283204e-53	0.522551	0.314	0.587	3.41772131432359e-49
MRPL46	5.13038703274733e-97	0.522525	0.262	0.564	1.72488742427998e-92
POLR2I	0.222561	0.522182	0.522	0.751	1
CCDC34	1.83093503542418e-97	0.522086	0.262	0.558	6.15578668259964e-93
PFDN2	1.92859538976939e-06	0.521722	0.543	0.732	0.0648413
LAMTOR2	4.71445497027895e-59	0.521688	0.308	0.586	1.58504690555749e-54
MRPL36	5.27237500537909e-10	0.521405	0.565	0.74	1.7726252005585e-05
BLVRB	3.30754391943487e-94	0.520968	0.279	0.589	1.1120293411532e-89
TAF9	2.66224332963691e-45	0.520883	0.346	0.633	8.95072829857226e-41
SMS	0.00280641	0.519293	0.528	0.722	1
PSAT1	2.78813978966125e-84	0.519284	0.251	0.52	9.37400478682009e-80
PSMA4	7.33121562106013e-23	0.519063	0.612	0.771	2.46482800395663e-18
RPL38	0	0.518974	0.983	0.986	0
STK32C	2.28399552158037e-136	0.518884	0.133	0.366	7.67902134310536e-132
UBL5	2.3727858268198e-104	0.518821	0.747	0.856	7.97754322835084e-100
MRPS18C	0.433354	0.518251	0.494	0.722	1
MRPL52	1.86937635052742e-28	0.518164	0.628	0.793	6.28503022810825e-24
MRPS33	1.78278234675915e-16	0.517553	0.416	0.686	5.99389252803895e-12
FAU	0	0.517482	0.991	0.984	0
ABCA7	2.49917175754113e-122	0.517239	0.087	0.27	8.40246536602902e-118
RPL26L1	2.90461976561046e-63	0.516457	0.307	0.593	9.76562211395892e-59
ESD	7.56754068329344e-144	0.516076	0.191	0.484	2.54428285313009e-139
CENPN	4.08946950889228e-177	0.515819	0.116	0.374	1.37492054358467e-172
PMF1	4.40633236432991e-165	0.515425	0.159	0.444	1.48145300421136e-160
SDHB	9.80300519008633e-25	0.514738	0.388	0.661	3.29586837495892e-20
NUDT2	2.42321969365065e-148	0.514393	0.081	0.284	8.14710693202284e-144
UTP11	3.94094021833573e-78	0.514257	0.293	0.591	1.32498351080665e-73
SNHG8	3.25837359246575e-69	0.513954	0.315	0.617	1.09549778552291e-64
ZFAS1	1.41870251806389e-32	0.513876	0.643	0.831	4.7698197359826e-28
EIF3H	1.67141550583219e-43	0.513352	0.641	0.801	5.61946607215841e-39
GLRX2	3.47591280252318e-167	0.51275	0.146	0.421	1.16863664333632e-162
EIF3E	1.67788887393309e-74	0.512672	0.707	0.809	5.64123018305043e-70
RPS28	0	0.511348	0.998	0.999	0
AAMDC	2.81613880517233e-156	0.510989	0.094	0.315	9.46814027686989e-152
DDT	4.03553583114471e-79	0.508893	0.729	0.844	1.35678750178916e-74
RPL14	0	0.508881	0.995	0.993	0
RPL21	0	0.508323	0.999	0.998	0
NDUFA12	0.0275991	0.507923	0.529	0.759	1
RBX1	3.86864756828893e-53	0.506951	0.675	0.825	1.30067799893442e-48
CWC15	8.66596031039973e-25	0.506599	0.394	0.663	2.91358251595949e-20
ID3	0.159551	0.506456	0.497	0.668	1
PITPNA-AS1	1.05821114947506e-176	0.506116	0.122	0.385	3.55781170565009e-172
SNRPB2	1.25205141970177e-20	0.505856	0.611	0.774	4.20952207817932e-16
NOL7	2.7683160382953e-19	0.505766	0.606	0.769	9.30735535235263e-15
NCF1	8.60739312146377e-20	0.50539	0.586	0.715	2.89389164136733e-15
HSD17B10	3.06381642132767e-89	0.505273	0.264	0.554	1.03008571901458e-84
SPRYD7	9.1828380072999e-183	0.504989	0.132	0.408	3.0873619664343e-178
NDUFA13	1.98336089094347e-19	0.504625	0.604	0.802	6.66825765144105e-15
FKBP1A	1.23025166699658e-57	0.504166	0.682	0.801	4.13622912960919e-53
RPS24	0	0.504133	1	0.999	0
MED7	6.25485575142541e-145	0.504052	0.071	0.262	2.10294505218674e-140
FAM207A	1.90097994285235e-69	0.504001	0.296	0.58	6.39128466586388e-65
HDDC2	5.04886119358529e-70	0.503842	0.305	0.603	1.69747762189531e-65
ARPC3	4.4471964659207e-147	0.503671	0.852	0.883	1.4951919238072e-142
EAPP	7.63935983799488e-169	0.503653	0.151	0.431	2.56842917113226e-164
COMMD1	1.93927410199597e-160	0.503569	0.139	0.402	6.52003345832064e-156
RPF1	1.6086278181904e-164	0.502746	0.171	0.465	5.40836758753795e-160
RAB11A	1.61872207807664e-71	0.501902	0.304	0.601	5.44230549870148e-67
PYM1	8.99865081011876e-180	0.501875	0.151	0.442	3.02543638887003e-175
NIFK	0.453819	0.501402	0.498	0.707	1
DUT	1.36563568898651e-99	0.501384	0.775	0.836	4.59140374994155e-95
BAG2	2.1306237214463e-161	0.501227	0.122	0.37	7.16337001387459e-157
CHMP5	4.96028736262856e-133	0.501003	0.234	0.553	1.66769821418935e-128
ECI2	8.73516428439178e-42	0.500803	0.351	0.632	2.93684958405536e-37
PSIP1	8.19890344235292e-07	0.500714	0.45	0.688	0.0275655
NHP2	1.03297175585632e-22	0.499731	0.617	0.765	3.47295434036454e-18
SEM1	1.68468986518719e-41	0.498261	0.649	0.791	5.66409579574585e-37
HSBP1	0.136902	0.497903	0.497	0.732	1
MRPL27	2.12095973625916e-35	0.496979	0.366	0.642	7.13087872927694e-31
PPA1	3.62624303161559e-137	0.496602	0.842	0.889	1.21917916965948e-132
HMGB1	0	0.496564	0.986	0.973	0
RPS27	0	0.496335	0.998	0.999	0
SNRPD1	1.92075577883648e-105	0.496188	0.784	0.833	6.45777300402613e-101
UBA52	0	0.495735	0.99	0.991	0
PFDN6	4.05120750072567e-19	0.495587	0.408	0.673	1.36205647381898e-14
RPL39	0	0.495581	0.998	0.998	0
MIF	1.73632556652933e-62	0.49558	0.326	0.632	5.83770018722826e-58
NFU1	3.07746950322247e-162	0.495579	0.106	0.342	1.03467602167843e-157
MITD1	2.71579985238879e-170	0.495412	0.155	0.441	9.13079068371635e-166
TAF12	3.79213144106658e-162	0.495381	0.17	0.462	1.27495251180099e-157
RIDA	7.42301393609154e-185	0.495284	0.121	0.39	2.49569151545334e-180
HSPE1	2.94461702126286e-207	0.49396	0.901	0.908	9.90009688718785e-203
RPL36	0	0.493107	0.996	0.996	0
CKS1B	0.0132795	0.493009	0.476	0.695	1
RBM8A	8.73529840943572e-08	0.492262	0.569	0.761	0.00293689
HMGB2	1.7840927624034e-99	0.492232	0.802	0.838	5.99829827647647e-95
SRI	4.35021040029835e-78	0.49135	0.292	0.588	1.46258423868431e-73
NDUFB8	1.90353972796603e-08	0.491209	0.564	0.775	0.000639989
GADD45GIP1	3.36978328815147e-43	0.490698	0.664	0.813	1.13295483930941e-38
NDUFS6	1.66402767702693e-146	0.490501	0.845	0.89	5.59462745293224e-142
SNRPA1	0.000879998	0.490497	0.459	0.691	1
HPRT1	1.77490587870486e-17	0.49024	0.406	0.665	5.96741105479361e-13
MYL12A	5.22636566605822e-07	0.489784	0.569	0.759	0.0175716
NDUFA11	2.4822300379551e-95	0.48936	0.774	0.885	8.34550561060885e-91
ZFAND1	4.77068474753365e-165	0.489257	0.114	0.36	1.60395191896829e-160
CTU1	2.50972136907263e-162	0.489255	0.081	0.295	8.4379342149591e-158
DCK	6.66915446226617e-81	0.489094	0.287	0.579	2.24223642175851e-76
UBB	0.000187711	0.488384	0.471	0.721	1
RPS3A	0	0.487478	0.999	0.999	0
SSB	2.6970489271311e-57	0.486648	0.699	0.822	9.06774819790748e-53
ATP5PF	1.33660382904215e-110	0.486128	0.798	0.882	4.4937957336226e-106
MRPS9	2.67819439906563e-192	0.485928	0.16	0.47	9.00435738909856e-188
TMEM219	8.97871643769066e-165	0.485787	0.184	0.491	3.01873425351598e-160
PTMS	6.36357966910897e-127	0.485402	0.215	0.505	2.13949912055113e-122
ECH1	1.98340539626053e-51	0.485374	0.343	0.635	6.66840728276752e-47
TUBA1A	3.69278057658462e-51	0.485354	0.345	0.638	1.24154975765351e-46
COPS4	5.67407194680389e-186	0.485181	0.132	0.412	1.90767972923494e-181
SCP2	4.64001063358288e-176	0.484684	0.14	0.418	1.5600179751169e-171
TUBA1C	2.70168875254059e-22	0.484206	0.628	0.784	9.08334775491671e-18
APIP	1.66874835346861e-98	0.483676	0.256	0.549	5.61049883919683e-94
PRDX6	1.17639975277387e-21	0.483561	0.609	0.789	3.95517360880103e-17
LARP7	3.29668299668596e-132	0.483409	0.239	0.558	1.10837779031579e-127
HINT1	6.31669699296424e-171	0.483132	0.865	0.914	2.12373669600451e-166
PSMB1	9.1578208732423e-55	0.482798	0.685	0.8	3.07895095579279e-50
AIP	7.56485517178283e-107	0.482485	0.259	0.567	2.5433799573051e-102
COPS9	0.291571	0.482311	0.494	0.715	1
C4orf3	3.83655755234132e-114	0.482068	0.239	0.534	1.28988901467267e-109
ELOB	4.60436039675242e-133	0.481215	0.82	0.905	1.54803200899213e-128
PPP2R3C	5.71990141815479e-175	0.481148	0.1	0.341	1.92308805579782e-170
TRDC	3.32589035451549e-141	0.480468	0.128	0.362	1.11819759609165e-136
GEMIN6	6.31054109362226e-130	0.480454	0.222	0.526	2.12166702108674e-125
MRPL11	0.0525959	0.480329	0.472	0.691	1
AURKA	1.90965830484182e-134	0.479851	0.135	0.366	6.42046218670868e-130
DNAJC19	2.73922495932779e-120	0.479225	0.233	0.537	9.20954823575595e-116
PSMA1	0.544883	0.479027	0.509	0.737	1
ATP5MC3	2.89690065258191e-212	0.478299	0.915	0.923	9.73966968404564e-208
HMGB3	4.99128570846825e-98	0.478265	0.255	0.545	1.67812016804411e-93
TMEM258	2.17090496343141e-55	0.477608	0.691	0.808	7.29879957755275e-51
SNU13	1.59793505944879e-77	0.477527	0.75	0.846	5.37241746337277e-73
RTRAF	7.24230401088043e-31	0.477427	0.629	0.77	2.43493503149811e-26
HSPBP1	5.45557321283064e-178	0.477393	0.111	0.366	1.83421826988579e-173
NDUFAB1	0.0278533	0.476136	0.532	0.746	1
POLR2G	3.25939387220007e-27	0.475975	0.387	0.66	1.09584081377238e-22
EIF5B	0.990769	0.47498	0.537	0.763	1
NDUFA2	0.000130012	0.474424	0.565	0.789	1
LCMT1	2.99894821520524e-159	0.473457	0.076	0.283	1.00827637943415e-154
RPS7	0	0.473222	0.997	0.997	0
MRPL58	3.44580726486846e-165	0.472688	0.154	0.435	1.15851486052143e-160
FMC1	2.58956347837981e-150	0.472678	0.182	0.472	8.70637137066075e-146
MED21	2.20749906991837e-157	0.47071	0.137	0.394	7.42183262297257e-153
RANBP1	2.48079211724217e-105	0.470109	0.829	0.869	8.3406711773799e-101
RPS12	0	0.468775	0.999	0.999	0
PLGRKT	3.06636726635226e-145	0.468711	0.076	0.271	1.03094333862029e-140
ENY2	0.883798	0.468583	0.512	0.732	1
ERH	2.50736397528372e-66	0.468447	0.72	0.83	8.4300084213014e-62
TRMT112	8.04993257431028e-83	0.468446	0.768	0.846	2.70646783080886e-78
PLEKHO1	1.09690454696618e-148	0.468217	0.106	0.327	3.68790277735501e-144
TMA16	4.15494687254741e-102	0.467417	0.282	0.601	1.39693468801916e-97
FDX1	3.13186383965461e-136	0.465986	0.221	0.531	1.05296394153028e-131
NDUFB3	6.78729806805608e-17	0.465651	0.603	0.801	2.28195748346114e-12
NDUFA5	5.56127632130429e-91	0.465469	0.291	0.607	1.86975671198571e-86
NDUFAF4	5.15484115885985e-132	0.465346	0.209	0.501	1.73310914602027e-127
PSMB3	2.66444445822252e-23	0.465328	0.617	0.774	8.95812871298994e-19
PARK7	2.38617979887132e-104	0.464796	0.81	0.866	8.02257510178526e-100
AK6	1.06787541449039e-69	0.464746	0.309	0.604	3.59030393105815e-65
MAD2L2	2.83937256270008e-177	0.464553	0.17	0.475	9.54625449305395e-173
NUBP1	9.83273243622281e-170	0.464529	0.139	0.409	3.30586297238247e-165
GMPR2	2.04587803696538e-198	0.464102	0.103	0.367	6.8784465480813e-194
ARPC1B	3.88866969081586e-09	0.464041	0.449	0.704	0.000130741
MZT1	0.517941	0.46385	0.504	0.73	1
MRPL2	3.91250789172426e-133	0.463438	0.231	0.547	1.31542427827661e-128
UBE2E1	3.80690973719088e-126	0.46285	0.23	0.538	1.27992112274095e-121
CHCHD5	5.28709317387416e-88	0.462466	0.284	0.589	1.77757359598823e-83
MYL12B	8.74422988014284e-09	0.46206	0.449	0.691	0.00029399
CCDC25	6.23818324191766e-175	0.462046	0.127	0.391	2.09733958776513e-170
UTP18	2.32590962967085e-80	0.461994	0.29	0.586	7.81994076591636e-76
EXOSC7	6.3999754748925e-42	0.461527	0.352	0.633	2.15173575441361e-37
HNRNPA1P48	1.60177416383771e-168	0.461377	0.114	0.362	5.38532491623876e-164
PDCD2L	4.53689158522333e-159	0.460783	0.08	0.292	1.52534831986794e-154
ATP5MPL	4.82916080023199e-107	0.460494	0.8	0.894	1.623612152646e-102
SLC25A5	3.88821579930955e-85	0.460491	0.784	0.83	1.30725703388586e-80
RNF181	3.29327468175739e-96	0.460486	0.285	0.603	1.10723188075365e-91
TAF10	3.07784211598899e-17	0.460475	0.42	0.681	1.03480129781666e-12
NUP37	1.9411182757793e-160	0.460253	0.192	0.5	6.52623375499759e-156
C1orf123	1.51060553853485e-183	0.460167	0.106	0.36	5.07880688110802e-179
NOP10	3.8787023637932e-41	0.460151	0.669	0.815	1.30405852173091e-36
AIMP1	8.69052382834698e-96	0.459756	0.291	0.612	2.92184101632854e-91
CCDC58	2.69547185256352e-151	0.459566	0.195	0.497	9.06244591550383e-147
MAGOHB	1.08727176675871e-95	0.459193	0.251	0.538	3.65551640701947e-91
C12orf10	2.58608057188636e-160	0.458882	0.199	0.514	8.69466149073912e-156
C7orf50	4.41356999300477e-73	0.458774	0.304	0.602	1.48388636734813e-68
SF3B5	7.4069190328252e-08	0.458608	0.45	0.693	0.00249028
PSMC1	1.05921759992999e-74	0.458347	0.318	0.627	3.56119549272462e-70
ZFPM1	2.07920431831076e-189	0.458268	0.116	0.384	6.99049283859259e-185
SUB1	1.49166284364466e-07	0.457898	0.466	0.714	0.00501512
GNG5	1.25487842520423e-31	0.457693	0.648	0.781	4.21902675337914e-27
GNG7	3.5434854070428e-81	0.457267	0.284	0.571	1.19135522870186e-76
RPL32	0	0.457109	0.998	0.998	0
H2AFZ	6.37621893928402e-267	0.456482	0.969	0.963	2.14374856957668e-262
PCLAF	4.87086390163411e-17	0.456444	0.621	0.772	1.6376331523684e-12
MRPL40	1.25488623350263e-29	0.456274	0.391	0.67	4.2190530056592e-25
POLR2J	5.53368227356905e-14	0.455991	0.427	0.678	1.86047931719665e-09
IMPA1	5.87539926749737e-187	0.455588	0.112	0.374	1.97536798772529e-182
ETFB	0.10988	0.455116	0.51	0.754	1
RPL7	0	0.455094	0.993	0.99	0
EIF3J	0.00134865	0.454962	0.493	0.724	1
ATP23	8.97277046614252e-177	0.454695	0.095	0.334	3.01673515842178e-172
METAP2	5.3445836671569e-06	0.454693	0.574	0.782	0.17969
COX7A2L	2.89083198582123e-22	0.454242	0.399	0.668	9.71926621952955e-18
CCNG1	4.59728892705067e-164	0.453786	0.175	0.473	1.54565451016371e-159
METTL5	6.30212246582585e-95	0.452681	0.277	0.585	2.11883659423531e-90
MRPL51	1.87642661700409e-64	0.45268	0.729	0.831	6.30873392902946e-60
PFDN5	2.01187079545921e-97	0.452547	0.753	0.885	6.7641108014134e-93
LEO1	8.95361626927719e-168	0.452167	0.202	0.526	3.01029532589368e-163
DDX18	0.455322	0.452057	0.519	0.754	1
ANAPC16	1.38774470779114e-20	0.45176	0.419	0.689	4.66573648206459e-16
IDI1	1.50303451310622e-78	0.451571	0.301	0.598	5.05335233651441e-74
KYAT3	4.88663237059699e-157	0.451294	0.088	0.304	1.64293466931841e-152
C19orf53	2.71630216450917e-18	0.450986	0.618	0.795	9.13247950729628e-14
PSMB2	0.71192	0.450635	0.524	0.736	1
NPM1	0	0.450508	0.99	0.987	0
TIMM8B	0.0893525	0.450495	0.539	0.754	1
PRMT1	1.60638886887991e-33	0.450425	0.651	0.783	5.40084001606115e-29
STMP1	9.60652877696826e-128	0.450336	0.245	0.565	3.2298110401045e-123
MYL6	6.70846058175629e-107	0.450242	0.815	0.9	2.25545153219228e-102
DCPS	7.20991078631548e-147	0.449756	0.173	0.453	2.42404410546713e-142
MRPS14	6.53072139090161e-146	0.449139	0.202	0.507	2.19569383883503e-141
OST4	2.9491731552437e-41	0.448774	0.671	0.828	9.91541506524484e-37
MRPL33	1.27255192089251e-98	0.448721	0.283	0.599	4.27844681323272e-94
SRP9	2.88519544193176e-12	0.448664	0.594	0.78	9.70031559531876e-08
CHCHD10	2.59179947480598e-45	0.448587	0.686	0.814	8.71388901424517e-41
CISD3	4.46906667314261e-93	0.448329	0.272	0.571	1.50254490617728e-88
EXOSC3	5.56815190730735e-142	0.447436	0.213	0.521	1.8720683527558e-137
ANAPC10	4.37635214815003e-163	0.447423	0.084	0.302	1.47137335572952e-158
ARHGDIB	1.18535875858113e-75	0.446605	0.767	0.836	3.98529468222561e-71
EXOSC5	1.6092464633841e-144	0.446248	0.215	0.528	5.41044753454368e-140
LSM10	8.64672239977008e-89	0.446016	0.281	0.581	2.9071145380267e-84
CDKN2A	1.84205206024996e-63	0.445919	0.32	0.611	6.19316323176637e-59
RPL18	0	0.445867	0.996	0.995	0
SRP14	1.49889587037791e-180	0.445622	0.906	0.941	5.03943780579758e-176
GCHFR	4.20290827361316e-35	0.44543	0.672	0.8	1.41305979067148e-30
LAMTOR4	0.183701	0.44537	0.53	0.756	1
RPS14	0	0.444815	0.999	0.999	0
AC010642.2	1.43502179975167e-178	0.444677	0.098	0.34	4.82468679294508e-174
DPH5	1.76188687250501e-183	0.444426	0.099	0.347	5.92363985404908e-179
C12orf29	2.01091161056453e-185	0.443833	0.098	0.347	6.76088592587901e-181
FRG1	7.44610880581845e-163	0.443802	0.198	0.514	2.50345624160422e-158
NPM3	3.68974233919422e-38	0.443625	0.363	0.633	1.24052827186049e-33
TTK	3.02711384183159e-173	0.443544	0.091	0.323	1.0177459447622e-168
MT2A	1.09922626667553e-22	0.443466	0.378	0.6	3.69570863118979e-18
C12orf73	1.95043212138235e-181	0.443385	0.137	0.416	6.55754783529959e-177
CALM2	3.7459804811841e-75	0.443044	0.788	0.893	1.25943609757891e-70
MFAP1	9.47607339127821e-84	0.442806	0.311	0.628	3.18595063488165e-79
PPIH	1.37352676355623e-144	0.442313	0.21	0.52	4.61793433175239e-140
ANAPC11	0.317819	0.442201	0.539	0.766	1
PSMA5	2.77760327042811e-10	0.442059	0.447	0.698	9.33857995550635e-06
PNKD	2.4585628666223e-87	0.441979	0.284	0.586	8.26593421387084e-83
MRPL13	1.42998622144725e-39	0.441733	0.371	0.656	4.80775667512779e-35
PSMB6	0.32232	0.441378	0.517	0.746	1
RPS3	0	0.44077	0.999	0.999	0
NDUFB7	3.51096200953045e-16	0.4407	0.616	0.81	1.18042053722423e-11
EIF4E2	4.50303182089933e-82	0.440463	0.313	0.635	1.51396432850457e-77
C14orf119	1.42810308154813e-177	0.440016	0.125	0.391	4.80142537047296e-173
MRPL20	7.40750619246406e-12	0.43966	0.592	0.759	2.49047765696834e-07
CBX1	3.2502849438914e-118	0.439497	0.25	0.563	1.09277830098573e-113
UBE2T	1.26351082087468e-06	0.439326	0.448	0.679	0.0424805
NOP53	2.41304951217114e-19	0.439236	0.434	0.721	8.11291376487058e-15
CKS2	1.41222208177605e-31	0.438387	0.671	0.823	4.74803186113926e-27
RPS4X	0	0.438268	0.991	0.987	0
PPA2	4.05048074524948e-181	0.437888	0.079	0.307	1.36181213136033e-176
RPS27L	7.37228013859438e-48	0.437554	0.355	0.647	2.47863430539682e-43
ITGAE	8.81621690959816e-157	0.437475	0.205	0.524	2.964100287176e-152
NDUFB2	4.58033012735999e-20	0.437392	0.629	0.825	1.5399527921197e-15
METTL26	0.00304935	0.437338	0.56	0.787	1
ATP5PB	4.13578343800156e-20	0.437194	0.621	0.796	1.39049174969051e-15
RPL23	0	0.437163	0.993	0.991	0
NDUFA8	1.43831068219178e-133	0.436559	0.232	0.547	4.83574434459697e-129
COA4	9.62450221765612e-18	0.436022	0.62	0.77	3.23585389059816e-13
AC004148.2	3.72388087880607e-171	0.436001	0.105	0.348	1.25200599026339e-166
PSMB4	1.14600205142269e-50	0.435979	0.352	0.649	3.85297349708821e-46
UCHL3	1.19297897458498e-09	0.435808	0.45	0.693	4.01091461045216e-05
CCDC90B	3.20457693756942e-144	0.435597	0.229	0.554	1.07741081218022e-139
MRPL21	0.0159231	0.435471	0.55	0.763	1
LSP1	1.63128149130767e-41	0.434843	0.346	0.598	5.4845315019255e-37
ATP5MC1	1.46773314385059e-89	0.43475	0.817	0.864	4.93466560294006e-85
TMEM126A	5.59151527225993e-125	0.434395	0.231	0.536	1.87992334968651e-120
STAC3	1.39108254363304e-167	0.433984	0.083	0.304	4.67695861994866e-163
POLR2K	2.7927050190309e-95	0.433975	0.289	0.606	9.38935354448377e-91
UQCR11	2.89468183397351e-62	0.433854	0.721	0.86	9.73220979400234e-58
SEC61B	2.70138115406208e-36	0.433686	0.671	0.799	9.08231357807213e-32
HSPB11	1.91864244456426e-17	0.433546	0.42	0.676	6.45066776286949e-13
ALKBH7	9.27591639201541e-73	0.433537	0.326	0.64	3.1186558501595e-68
MRPL35	1.04177896843374e-165	0.433461	0.195	0.513	3.50256506977107e-161
TMA7	1.10820879547848e-124	0.433022	0.862	0.921	3.72590879127821e-120
TIMM10	0.602364	0.432931	0.522	0.752	1
SPAG16	3.4623462515991e-142	0.432818	0.067	0.253	1.16407543325013e-137
CDC26	2.86831202660444e-144	0.432241	0.21	0.517	9.6435518646468e-140
UBE2L3	7.13434494121682e-05	0.431708	0.484	0.721	1
NDUFV2	5.05931488616525e-17	0.431531	0.615	0.783	1.70099225787762e-12
MRPL55	6.01158468205646e-90	0.431515	0.278	0.577	2.0211548859542e-85
GPATCH11	1.29260930603707e-149	0.431239	0.083	0.288	4.34588174782723e-145
PET117	2.81210800926623e-179	0.430852	0.141	0.422	9.454588337954e-175
FAM96B	6.13860978244778e-11	0.430725	0.439	0.687	2.06386199495677e-06
LSM5	0.000152027	0.429885	0.469	0.706	1
CUEDC2	3.52863124334302e-45	0.429348	0.354	0.644	1.18636111032436e-40
C1D	2.51656910090431e-123	0.429279	0.246	0.56	8.46095697415038e-119
ST13	4.61209084414761e-12	0.429114	0.614	0.794	1.55063106271087e-07
PSMB8	0.749308	0.428992	0.525	0.749	1
PGK1	9.90481637237572e-34	0.42884	0.654	0.773	3.33009831255644e-29
CCDC59	1.09484977873283e-119	0.428472	0.246	0.556	3.68099444107766e-115
BLOC1S1	3.06070190999987e-16	0.428295	0.425	0.681	1.02903858916106e-11
MTFMT	5.06946232101392e-178	0.428276	0.093	0.331	1.70440392694809e-173
LLPH	1.47944983118121e-126	0.428084	0.24	0.554	4.97405827741434e-122
SUMO1	0.0278105	0.428007	0.547	0.751	1
CCNB1	2.36111622122657e-06	0.427802	0.463	0.677	0.0793831
RRP9	9.61857988556999e-177	0.42738	0.131	0.401	3.23386274332749e-172
HIST1H2AH	3.20293329477557e-127	0.427346	0.083	0.267	1.07685820303649e-122
PSMA7	3.6829924248126e-73	0.426866	0.809	0.874	1.23825888314624e-68
SNW1	2.38922704195568e-108	0.426858	0.27	0.585	8.03282023775921e-104
C1orf131	3.42254276865425e-177	0.426838	0.182	0.497	1.15069310424925e-172
PSMB5	3.80812132636837e-10	0.426342	0.589	0.759	1.28032847113831e-05
NSMCE1	5.26873839060937e-133	0.425287	0.229	0.54	1.77140253430678e-128
PET100	1.74504681067124e-103	0.425255	0.273	0.59	5.86702188215777e-99
TOMM5	7.9348411645266e-156	0.42508	0.205	0.52	2.66777294792549e-151
EMC2	1.04445387561808e-149	0.424562	0.08	0.282	3.51155837521555e-145
ARPC4	4.03210184500311e-59	0.424035	0.322	0.605	1.3556329613085e-54
CFAP298	2.52338412674791e-114	0.423924	0.254	0.567	8.48386977253913e-110
RPS25	0	0.423919	0.997	0.998	0
POLR2F	8.01956386789802e-06	0.42357	0.491	0.737	0.269626
RPL41	0	0.423042	1	1	0
PDCL3	1.1372053738812e-174	0.422855	0.154	0.442	3.82339818752597e-170
CISD1	7.61846500620738e-52	0.42256	0.353	0.646	2.56140411973698e-47
POLR1D	4.44411771943231e-05	0.421419	0.478	0.718	1
RPUSD2	1.26797936089042e-171	0.421283	0.079	0.299	4.26307340924967e-167
EEF2KMT	1.09696031135586e-163	0.421189	0.098	0.329	3.68809026280954e-159
HSCB	5.90603686871292e-174	0.421004	0.105	0.349	1.98566865562997e-169
PRR13	0.000830919	0.421003	0.484	0.725	1
COX14	3.96081735633226e-39	0.420894	0.368	0.654	1.33166640337247e-34
ECI1	5.07833544199533e-113	0.42064	0.264	0.58	1.70738715895325e-108
IGBP1	1.03034423394935e-167	0.420429	0.19	0.502	3.4641203489611e-163
APRT	5.08721711913068e-37	0.420338	0.679	0.833	1.71037326762293e-32
CBX3	8.46375786678029e-66	0.420173	0.783	0.847	2.8456000323902e-61
TIMM9	9.98958348068435e-141	0.420028	0.217	0.526	3.35859786204089e-136
SKA2	2.79031686145952e-79	0.419975	0.311	0.621	9.38132431991304e-75
RFC4	2.3689648646411e-117	0.419785	0.248	0.556	7.96469677140986e-113
NASP	9.57968916157215e-26	0.419526	0.67	0.789	3.22078729301217e-21
RPL28	0	0.41923	1	1	0
ITGB3BP	6.32100449529936e-146	0.418426	0.197	0.493	2.1251849213646e-141
SRA1	7.2161868795959e-171	0.418237	0.162	0.454	2.42615419078894e-166
MRPS36	6.11429361813754e-73	0.418212	0.309	0.61	2.05568665735402e-68
RPL39L	5.66695760455998e-122	0.41786	0.221	0.515	1.90528781622911e-117
MRPL47	3.00627676608455e-39	0.417636	0.365	0.645	1.01074031152529e-34
GCSAM	1.95993257568157e-115	0.417115	0.134	0.344	6.58948931269902e-111
CACYBP	1.36703653820275e-16	0.417065	0.635	0.781	4.59611354509146e-12
GABARAPL2	3.34175043259048e-21	0.417051	0.422	0.7	1.12352991294125e-16
IGLC2	7.94505153172913e-165	0.416317	0.137	0.4	2.67120577548265e-160
RPL13	0	0.416155	0.999	0.999	0
MTIF3	6.47630545890639e-183	0.415752	0.111	0.368	2.17739865833892e-178
COX5A	1.07248609378805e-110	0.415735	0.846	0.906	3.6058054959248e-106
SNX3	5.53585051413304e-07	0.415484	0.463	0.695	0.0186121
PNO1	3.86629360398921e-106	0.414906	0.255	0.549	1.29988657259721e-101
RGS20	1.32064723834413e-122	0.414804	0.193	0.456	4.4401480800368e-118
FXR1	7.68247406544507e-47	0.41461	0.382	0.685	2.58292460554329e-42
RTF1	9.05120029575844e-71	0.414608	0.343	0.66	3.04310405143695e-66
UQCRH	5.61003717638656e-150	0.414337	0.891	0.936	1.88615059907293e-145
BUD31	5.03772785672764e-50	0.413926	0.355	0.649	1.6937344827104e-45
EMG1	7.73391662517383e-80	0.412928	0.304	0.608	2.60022010854969e-75
SNRPN	3.24536210573897e-66	0.412016	0.322	0.62	1.0911231935705e-61
ABCF1	3.97405715315202e-24	0.411701	0.417	0.685	1.33611775546124e-19
CHCHD2	3.70174177185845e-184	0.41165	0.923	0.95	1.24456260111653e-179
NAA38	6.70562572600823e-37	0.411614	0.68	0.828	2.25449842534123e-32
NME1	2.41667785629358e-51	0.41075	0.743	0.838	8.12511262064465e-47
LAGE3	2.44278971782462e-71	0.41048	0.317	0.613	8.21290331029817e-67
LDHB	6.44454447244847e-174	0.410406	0.944	0.943	2.1667202970819e-169
MORF4L2	1.3337386188806e-111	0.410247	0.268	0.588	4.48416261053846e-107
TOMM7	5.71549755406142e-73	0.410198	0.767	0.889	1.92160743265099e-68
SDHD	5.95357864418123e-71	0.410187	0.325	0.627	2.00165267596017e-66
RWDD2B	7.6302620576207e-166	0.41018	0.066	0.27	2.56537040639266e-161
RAMMET	1.19696559309907e-166	0.410117	0.181	0.485	4.02431802055837e-162
RFXANK	1.14202691609117e-174	0.410059	0.143	0.422	3.83960869459013e-170
RPLP2	0	0.409975	1	1	0
EEF1B2	0	0.409848	0.988	0.991	0
RRAGA	7.77736252137359e-146	0.409757	0.068	0.256	2.61482705331101e-141
UXT	2.93528840044339e-14	0.409228	0.458	0.733	9.86873313113071e-10
MRPL24	2.83587818895775e-156	0.409054	0.201	0.514	9.53450605909486e-152
MIS18A	3.98493268522865e-172	0.408901	0.19	0.508	1.33977421810072e-167
SLC27A5	6.51927394130588e-168	0.408686	0.198	0.518	2.19184509180645e-163
RACK1	1.19976675334614e-295	0.408608	0.983	0.973	4.03373580142507e-291
LSM2	4.15789349727388e-06	0.408286	0.468	0.696	0.139793
DSCC1	3.63168938800971e-175	0.408045	0.108	0.356	1.22101028914275e-170
MAD2L1	1.64952117979138e-42	0.40786	0.366	0.652	5.5458551585766e-38
COA5	2.06141631395739e-184	0.407295	0.137	0.419	6.93068778915615e-180
CRNKL1	1.24344299562015e-198	0.406792	0.099	0.359	4.18057969557451e-194
EEF1A1	0	0.405739	0.996	0.993	0
H3F3A	2.2163016116871e-206	0.405536	0.958	0.952	7.4514276486532e-202
PARL	1.90580107665977e-194	0.405271	0.139	0.431	6.4074937998378e-190
C9orf40	1.63974055238646e-177	0.404543	0.145	0.427	5.51297171117852e-173
JPT1	1.29305317950767e-43	0.404538	0.725	0.836	4.34737409482274e-39
RPS23	0	0.404361	0.998	0.999	0
ZC3H15	4.03536002074479e-14	0.404233	0.455	0.72	1.35672839257461e-09
MRPS23	1.02331479348685e-27	0.4042	0.406	0.684	3.44048666718213e-23
NCL	2.13402293318336e-90	0.403697	0.946	0.938	7.17479850365578e-86
TMEM11	1.99331536093673e-167	0.403614	0.176	0.477	6.70172557500539e-163
CHCHD1	2.0857796651319e-33	0.403516	0.383	0.662	7.01259981213996e-29
VBP1	3.1796122099822e-108	0.403443	0.259	0.569	1.06901742111811e-103
BIRC5	1.70222305555468e-09	0.403436	0.465	0.694	5.72304413508039e-05
EIF3K	7.13666351616898e-103	0.403352	0.818	0.913	2.39941764077117e-98
UBC	4.38383102555471e-45	0.403295	0.731	0.868	1.47388782910175e-40
TRAPPC2L	2.82903325481146e-48	0.403267	0.367	0.668	9.51149270600161e-44
EMC9	1.297513800277e-182	0.40296	0.122	0.389	4.36237114791129e-178
MRPS17	2.81173627412036e-168	0.402822	0.138	0.406	9.45333852722008e-164
ACTG1	3.26965874806584e-182	0.402158	0.974	0.959	1.09929196768722e-177
PAIP2	4.42796259840934e-75	0.401468	0.33	0.645	1.4887253052112e-70
NSMCE4A	9.36130227817957e-181	0.401393	0.152	0.445	3.14736343894675e-176
RPL17	1.14514081680811e-58	0.401335	0.367	0.698	3.85007794019055e-54
ANXA7	2.30914432893184e-171	0.401181	0.162	0.453	7.76357414830173e-167
FAM96A	6.88787939380769e-158	0.401153	0.212	0.535	2.31577393099208e-153
CINP	3.94546956267548e-187	0.40111	0.123	0.394	1.32650632166712e-182
LDHA	2.4212997963466e-205	0.401023	0.962	0.955	8.14065204529691e-201
GTF3A	0.0049533	0.400745	0.555	0.742	1
TMEM177	1.01589276856782e-148	0.40048	0.086	0.293	3.41553307720188e-144
SUGT1	0.13102	0.400257	0.533	0.772	1

## Sheet: P3_DEGs_cluster_C_RNA
	p_val	avg_log2FC	pct.1	pct.2	p_val_adj
EBI3	0	3.87094	0.25	0.013	0
FRMD4A	0	3.01912	0.293	0.022	0
CCL4L2	0	2.80765	0.422	0.117	0
PIM1	0	2.66312	0.572	0.092	0
TNFAIP3	0	2.65857	0.315	0.034	0
CD82	0	2.61759	0.295	0.032	0
SECTM1	0	2.59752	0.256	0.013	0
CCL3L1	0	2.57995	0.792	0.206	0
BIRC3	0	2.53797	0.319	0.053	0
NKG7	0	2.52242	0.602	0.092	0
MGLL	0	2.48903	0.329	0.038	0
BCL2A1	0	2.48692	0.332	0.034	0
TAGAP	0	2.43941	0.47	0.064	0
ARL6IP5	0	2.32556	0.946	0.354	0
GPR183	0	2.31284	0.582	0.08	0
FURIN	0	2.25876	0.702	0.101	0
MYBPH	0	2.2387	0.482	0.07	0
CD83	0	2.21987	0.394	0.109	0
GPER1	0	2.19595	0.427	0.054	0
THEMIS2	0	2.18024	0.418	0.06	0
PTPN14	0	2.17754	0.255	0.032	0
DTX2	0	2.17642	0.785	0.179	0
ECE1	0	2.08338	0.651	0.136	0
TBC1D10A	0	2.07374	0.68	0.103	0
ICAM1	0	2.04605	0.357	0.09	0
NFKBIA	0	2.01235	0.667	0.179	0
ABCB10	0	1.95408	0.493	0.111	0
S100B	0	1.94854	0.444	0.069	0
PLEK	1.20037987139702e-258	1.87913	0.558	0.242	4.03579716562393e-254
SLC26A2	0	1.86663	0.373	0.072	0
AP1S3	0	1.84984	0.372	0.059	0
BCAR1	0	1.84607	0.369	0.041	0
PXN	0	1.83659	0.391	0.059	0
TRAF1	0	1.79718	0.407	0.081	0
MTSS1	0	1.78717	0.357	0.053	0
APOBEC3G	0	1.76	0.528	0.111	0
BMP7	0	1.75033	0.27	0.033	0
CD40	0	1.74641	0.696	0.28	0
MARCKS	6.42059580750283e-123	1.73856	0.286	0.116	2.15866851644053e-118
SLC7A7	0	1.73777	0.367	0.059	0
REEP3	0	1.69643	0.573	0.122	0
CD58	0	1.6576	0.53	0.122	0
ARL4C	0	1.6469	0.433	0.105	0
NFKB1	0	1.62336	0.644	0.205	0
FOXO3	0	1.62149	0.768	0.198	0
PPP1R15A	0	1.60891	0.645	0.178	0
CLIP2	0	1.60562	0.264	0.04	0
SLC16A6	0	1.5976	0.575	0.136	0
RELB	0	1.59306	0.718	0.2	0
FGD4	0	1.58879	0.508	0.107	0
CPEB4	0	1.5877	0.919	0.39	0
NFKB2	0	1.58254	0.484	0.09	0
VMP1	0	1.57491	0.951	0.416	0
SOGA1	0	1.57133	0.389	0.062	0
HIC1	0	1.57124	0.454	0.084	0
MAP3K8	0	1.56691	0.907	0.317	0
CD70	0	1.56533	0.942	0.413	0
EID3	0	1.5585	0.311	0.057	0
SLC5A3	0	1.55749	0.939	0.413	0
NEDD4L	0	1.55706	0.722	0.205	0
SACS	0	1.53405	0.637	0.164	0
SLC25A25	0	1.53173	0.397	0.072	0
BCL2	0	1.52341	0.474	0.104	0
SIAH2	0	1.51892	0.643	0.197	0
AGPAT3	0	1.51361	0.706	0.18	0
MIR193BHG	0	1.51238	0.53	0.126	0
NXPH4	0	1.50651	0.548	0.12	0
CD63	0	1.50447	0.991	0.634	0
SNN	0	1.48962	0.436	0.086	0
GAS7	0	1.48366	0.611	0.147	0
FDXR	0	1.47758	0.726	0.237	0
CPNE3	0	1.4719	0.297	0.049	0
HERC1	0	1.47114	0.78	0.301	0
PTPN12	0	1.46934	0.573	0.16	0
LINC02397	0	1.46042	0.541	0.144	0
LRRC8A	0	1.45727	0.512	0.121	0
CYTH1	0	1.45634	0.681	0.165	0
WBP1L	0	1.45366	0.528	0.117	0
MBP	0	1.44747	0.667	0.182	0
PINK1	0	1.44676	0.253	0.038	0
TXNRD1	0	1.44013	0.986	0.591	0
MELTF	0	1.43437	0.548	0.131	0
LRRC28	0	1.43306	0.609	0.162	0
DUSP22	0	1.42831	0.439	0.094	0
IRF2BP2	0	1.42639	0.294	0.053	0
CETP	0	1.42335	0.385	0.062	0
FMNL3	0	1.42316	0.438	0.102	0
ARFGAP3	0	1.42192	0.835	0.25	0
ABCA1	0	1.42165	0.447	0.118	0
NFATC2	0	1.41397	0.266	0.044	0
PTTG1IP	0	1.41202	0.802	0.278	0
AACS	0	1.41061	0.675	0.183	0
PDE4B	0	1.40272	0.322	0.07	0
FLNB	0	1.39523	0.702	0.205	0
HLA-B	0	1.39255	0.994	0.653	0
DUSP5	0	1.37849	0.633	0.202	0
CCDC92	0	1.37722	0.302	0.057	0
AC016831.1	0	1.37675	0.305	0.065	0
CD86	1.30260266775727e-266	1.37191	0.446	0.156	4.37948042926672e-262
ZBTB10	0	1.36994	0.468	0.132	0
CCDC136	0	1.36121	0.292	0.061	0
OAT	0	1.35648	0.838	0.329	0
VOPP1	0	1.34238	0.928	0.379	0
DUSP7	0	1.34094	0.445	0.112	0
LYN	0	1.33504	0.663	0.235	0
IL10RA	1.61031441816723e-252	1.33375	0.254	0.06	5.41403810532006e-248
HYOU1	0	1.33109	0.61	0.189	0
ELOA	0	1.33084	0.786	0.263	0
CPT1A	0	1.3304	0.303	0.053	0
HLA-E	0	1.32438	0.974	0.532	0
JUND	0	1.32216	0.904	0.449	0
MAP3K3	0	1.32076	0.644	0.17	0
TNFRSF1A	0	1.31955	0.354	0.077	0
BMP2K	0	1.3169	0.665	0.226	0
KLF6	0	1.307	0.738	0.264	0
AC036222.1	1.84289217517518e-243	1.30687	0.254	0.061	6.19598778215648e-239
ARID3A	0	1.30394	0.612	0.155	0
KSR1	0	1.30223	0.375	0.083	0
CYTOR	0	1.30186	0.805	0.254	0
DENND5A	0	1.29641	0.553	0.135	0
SSFA2	0	1.29411	0.76	0.247	0
CYTIP	0	1.29224	0.897	0.355	0
ADPRHL1	0	1.29217	0.623	0.179	0
KIAA0930	0	1.2852	0.682	0.177	0
LOXL2	0	1.28372	0.311	0.058	0
GNPTAB	0	1.27839	0.588	0.181	0
SPSB1	0	1.27308	0.297	0.054	0
ST3GAL6	7.43892633591589e-292	1.27226	0.278	0.062	2.50104142339828e-287
NFKBID	2.16328256646952e-204	1.26868	0.3	0.093	7.27317231672719e-200
SQLE	0	1.26835	0.98	0.547	0
ATP6V1F	0	1.26183	0.99	0.759	0
WIPI1	0	1.25867	0.623	0.167	0
TRAFD1	0	1.24802	0.398	0.079	0
R3HCC1	0	1.24528	0.927	0.402	0
TRAF3	0	1.24462	0.567	0.125	0
SEC61A2	0	1.24421	0.389	0.088	0
B4GALT5	0	1.2416	0.657	0.195	0
ZDHHC14	0	1.23684	0.47	0.122	0
SLC35C2	0	1.23678	0.669	0.192	0
TULP3	0	1.23198	0.56	0.148	0
RMC1	0	1.23184	0.651	0.174	0
LPIN1	0	1.22592	0.785	0.274	0
SERTAD1	0	1.22116	0.461	0.093	0
CORO2B	3.95703342728848e-307	1.22091	0.307	0.072	1.33039420858866e-302
WDFY1	0	1.21892	0.451	0.104	0
SNX8	0	1.21387	0.834	0.278	0
EDEM2	0	1.20511	0.572	0.155	0
CCNY	0	1.20369	0.903	0.361	0
MIIP	0	1.1941	0.662	0.218	0
JMJD1C	0	1.19408	0.908	0.38	0
GNA12	4.72772469334107e-301	1.19256	0.263	0.054	1.5895083191482e-296
TOX2	0	1.19068	0.377	0.088	0
PACSIN2	0	1.18867	0.724	0.215	0
Z93241.1	0	1.18769	0.459	0.128	0
ATP2B4	0	1.18582	0.638	0.184	0
HIP1R	0	1.182	0.798	0.272	0
CEP104	0	1.18138	0.732	0.231	0
MGRN1	0	1.17514	0.689	0.192	0
NCOA3	0	1.17404	0.988	0.63	0
TAP1	0	1.17192	0.573	0.151	0
FUCA1	0	1.17008	0.365	0.097	0
NPTN	0	1.16474	0.81	0.262	0
PSD3	0	1.16447	0.809	0.311	0
NCK2	0	1.15242	0.518	0.135	0
KLHL6	0	1.15042	0.763	0.264	0
FNBP1	0	1.14881	0.981	0.584	0
ARHGEF3	0	1.14772	0.397	0.095	0
CD68	3.18155615262664e-295	1.14734	0.272	0.059	1.0696709940746e-290
SLC35F5	0	1.14351	0.771	0.256	0
SPRED2	0	1.1411	0.682	0.199	0
DPF1	0	1.14104	0.415	0.101	0
DGAT2	1.55515487918786e-278	1.13898	0.304	0.076	5.2285862193175e-274
SPPL2A	0	1.1386	0.798	0.262	0
NEU1	0	1.13672	0.624	0.165	0
GCNT1	0	1.13516	0.486	0.137	0
MRPL41	0	1.12914	0.989	0.728	0
FAM118A	0	1.12009	0.548	0.156	0
DUSP14	0	1.11481	0.746	0.221	0
VCL	0	1.11167	0.643	0.218	0
TFRC	0	1.09766	0.905	0.42	0
PLIN3	0	1.09674	0.931	0.452	0
RDX	0	1.09509	0.506	0.132	0
IFI30	0	1.0935	0.44	0.11	0
THRA	5.00816193386997e-266	1.08871	0.28	0.067	1.68379412378642e-261
LRRC8B	2.31146624841531e-293	1.08766	0.353	0.095	7.77138067379712e-289
HAUS6	0	1.08604	0.901	0.429	0
RNF121	0	1.08206	0.482	0.128	0
ZEB2	0	1.08152	0.755	0.293	0
TSPAN33	0	1.07669	0.547	0.161	0
PARP15	2.43322829931574e-213	1.07634	0.273	0.076	8.18075686512946e-209
GPR137	0	1.07399	0.684	0.196	0
UBE2G1	0	1.07392	0.887	0.357	0
C6orf106	0	1.07351	0.562	0.158	0
TNIP2	0	1.073	0.835	0.323	0
GYS1	0	1.07206	0.575	0.166	0
CHD1	0	1.06864	0.824	0.295	0
TMEM115	0	1.06279	0.47	0.121	0
CCDC88B	0	1.06176	0.878	0.346	0
DAAM1	0	1.06156	0.992	0.673	0
ZCCHC14	0	1.05768	0.399	0.086	0
TMBIM6	0	1.05501	0.987	0.569	0
BCL2L1	0	1.05372	0.477	0.134	0
BCL2L11	0	1.04671	0.83	0.334	0
HLA-A	0	1.04433	0.975	0.543	0
SLC39A1	0	1.04374	0.803	0.282	0
CCDC71L	0	1.0431	0.565	0.157	0
SAT1	0	1.04066	0.764	0.311	0
ORAI1	0	1.03922	0.705	0.239	0
AKIRIN2	0	1.03892	0.857	0.325	0
REEP5	0	1.03744	0.978	0.588	0
SH3BP5	0	1.03603	0.847	0.342	0
SIN3B	0	1.03238	0.766	0.257	0
CXXC5	0	1.03226	0.858	0.366	0
SLC23A2	0	1.02913	0.563	0.172	0
ARHGAP25	1.70533894135542e-257	1.02732	0.335	0.096	5.73352005473105e-253
IFNGR2	0	1.02395	0.789	0.296	0
DGKD	0	1.02394	0.681	0.236	0
ACSL1	0	1.02209	0.548	0.158	0
PIK3R3	0	1.02055	0.428	0.123	0
MYO9B	0	1.01881	0.689	0.226	0
ARL8B	0	1.01804	0.829	0.306	0
ACP2	0	1.01468	0.408	0.108	0
HNRNPLL	0	1.01451	0.595	0.169	0
SLC2A5	0	1.01381	0.976	0.533	0
DHRS1	4.16631261000892e-297	1.01328	0.257	0.052	1.4007559626111e-292
SLC6A6	0	1.01078	0.705	0.243	0
CDK6	1.43425885742929e-266	1.00969	0.373	0.111	4.82212170456301e-262
AAK1	0	1.00858	0.306	0.058	0
EIF6	0	1.00739	0.988	0.714	0
SLK	0	1.00717	0.692	0.238	0
AC007952.4	0	1.00633	0.76	0.3	0
RRS1	0	1.00479	0.901	0.39	0
TXLNB	1.223992112474e-247	1.00449	0.257	0.061	4.11518388134882e-243
NAA35	0	1.00029	0.633	0.201	0
MMD	1.6296189308241e-273	1.00023	0.504	0.183	5.4789418073237e-269
ABCC1	0	1.00013	0.526	0.145	0
HLA-C	0	0.999274	0.991	0.639	0
IFT22	0	0.99837	0.864	0.338	0
ST3GAL2	0	0.99719	0.573	0.171	0
GTF3C1	0	0.9964	0.722	0.251	0
CLDND1	0	0.992548	0.525	0.146	0
SMG6	0	0.991614	0.723	0.256	0
UGCG	0	0.989902	0.858	0.375	0
TIPARP	0	0.988608	0.588	0.18	0
ABCB9	4.95335116077331e-266	0.98487	0.266	0.061	1.66536619376359e-261
GCH1	0	0.984507	0.575	0.16	0
ZFHX3	0	0.984319	0.526	0.173	0
MFGE8	0	0.983673	0.74	0.272	0
NFKBIB	0	0.980466	0.8	0.291	0
SIK2	0	0.977691	0.422	0.106	0
IGF2BP3	0	0.97463	0.945	0.469	0
DOLPP1	6.4375411333655e-230	0.972702	0.263	0.066	2.16436570444882e-225
GRB2	0	0.972129	0.979	0.597	0
MIGA2	0	0.970515	0.422	0.105	0
MEGF11	3.13539954417596e-302	0.968519	0.382	0.106	1.0541526807474e-297
ABLIM1	0	0.965693	0.557	0.194	0
SULF2	0	0.964244	0.698	0.224	0
LAT2	0	0.962621	0.914	0.409	0
TRIB1	1.70841323052405e-303	0.95944	0.347	0.09	5.74385612234492e-299
PPARGC1B	1.28559962834436e-253	0.957506	0.494	0.181	4.32231451045659e-249
PIP4K2A	0	0.956616	0.861	0.348	0
EMP3	0	0.955944	0.96	0.481	0
SERTAD3	0	0.954918	0.362	0.087	0
MYO5A	1.05445106428477e-285	0.954729	0.365	0.102	3.54516992323182e-281
RCOR1	0	0.954342	0.831	0.318	0
SPATA13	2.74320785525863e-305	0.953735	0.407	0.118	9.22293913016505e-301
GPR107	0	0.952488	0.404	0.103	0
EEPD1	0	0.951748	0.667	0.218	0
C11orf71	0	0.951033	0.58	0.169	0
RAPGEF1	0	0.948677	0.834	0.296	0
KDM2A	0	0.948149	0.888	0.384	0
DNAJC18	4.31386832205488e-279	0.947695	0.306	0.075	1.45036566855807e-274
RIPK1	0	0.947686	0.57	0.184	0
SLC5A6	0	0.947444	0.616	0.195	0
MANBAL	0	0.946972	0.535	0.15	0
WDR1	0	0.946483	0.959	0.497	0
SLC25A33	0	0.946036	0.94	0.457	0
BCL7C	0	0.942598	0.73	0.248	0
IKZF1	0	0.940848	0.873	0.4	0
UXS1	0	0.939436	0.357	0.088	0
RHBDD2	0	0.936528	0.48	0.142	0
SSH1	0	0.935249	0.296	0.061	0
DERL1	0	0.934874	0.871	0.346	0
AC091271.1	0	0.934188	0.361	0.093	0
TOR1A	0	0.933043	0.682	0.217	0
CITED2	0	0.932464	0.514	0.169	0
FAM222B	0	0.929657	0.567	0.177	0
LAMP1	0	0.929508	0.921	0.381	0
CTR9	0	0.927865	0.883	0.365	0
ANKRD33B	0	0.924226	0.782	0.321	0
EIF4G2	0	0.923671	0.994	0.713	0
HOXB4	0	0.923076	0.721	0.259	0
APBA3	2.90403025132685e-286	0.921726	0.302	0.072	9.76364010798601e-282
TBCD	0	0.921026	0.71	0.233	0
AC016831.5	2.00707952285345e-230	0.917195	0.332	0.099	6.74800206378558e-226
CAMSAP2	2.15769622595588e-291	0.917075	0.404	0.119	7.25439048128625e-287
AGFG1	0	0.915893	0.851	0.331	0
CTTN	0	0.915049	0.518	0.126	0
IRGQ	0	0.913153	0.482	0.132	0
ABHD12	0	0.912055	0.626	0.184	0
CTSC	0	0.911292	0.657	0.248	0
FAM193B	0	0.910835	0.397	0.101	0
UBL3	9.09459580589192e-231	0.90995	0.285	0.076	3.05769405589892e-226
IL2RG	4.46405960364138e-281	0.907699	0.44	0.14	1.50086147934027e-276
SFMBT2	0	0.907676	0.512	0.157	0
TRAF4	0	0.90549	0.735	0.314	0
GSDME	0	0.905334	0.507	0.166	0
CORO1C	0	0.904474	0.784	0.29	0
ZNRF2	0	0.90321	0.469	0.126	0
ZFP36	9.06489726288353e-277	0.902927	0.455	0.152	3.04770910875407e-272
GRK5	0	0.902334	0.708	0.237	0
NOMO1	2.97889793975575e-250	0.901688	0.295	0.076	1.00153527632528e-245
CEP68	0	0.900378	0.702	0.234	0
ACTR3	0	0.899405	0.991	0.723	0
CYB5R3	0	0.898229	0.851	0.336	0
FAM167A	1.82879948294822e-258	0.89782	0.349	0.101	6.1486067416202e-254
PTPRJ	0	0.897362	0.716	0.259	0
TMF1	0	0.896855	0.83	0.327	0
TNFSF9	0	0.893228	0.715	0.274	0
RGS9	0	0.890817	0.929	0.426	0
SLC27A4	3.93899087809251e-272	0.890212	0.359	0.102	1.32432812312348e-267
MIR4435-2HG	0	0.890191	0.794	0.262	0
MACF1	0	0.888996	0.917	0.47	0
SND1-IT1	1.24431286372543e-247	0.888677	0.413	0.134	4.18350427913128e-243
LRRC8D	0	0.888647	0.535	0.185	0
RAP1A	0	0.88852	0.949	0.489	0
GFOD1	0	0.886301	0.875	0.394	0
SOX4	6.22493485066167e-170	0.886024	0.427	0.178	2.09288534614096e-165
OTUD4	0	0.885952	0.63	0.216	0
MEIS2	0	0.88377	0.717	0.28	0
ASAP1	0	0.881494	0.62	0.222	0
DOLK	2.92056362302451e-265	0.881471	0.304	0.077	9.81922695697072e-261
RALA	0	0.881228	0.897	0.384	0
JUNB	1.40483254721293e-287	0.880945	0.583	0.226	4.7231875069846e-283
TAB2	0	0.880255	0.502	0.152	0
C19orf47	0	0.878934	0.434	0.119	0
APLP2	0	0.87794	0.954	0.476	0
PPM1B	0	0.877434	0.734	0.286	0
IRF8	2.07297818875556e-268	0.876123	0.828	0.425	6.96955996841506e-264
PGRMC1	0	0.875767	0.812	0.294	0
SAR1B	0	0.875483	0.87	0.339	0
ZNF281	0	0.873569	0.721	0.261	0
AL121603.2	4.52869310375817e-197	0.872997	0.255	0.07	1.52259190841453e-192
STIM2	0	0.872935	0.952	0.529	0
MKL1	0	0.871863	0.441	0.111	0
IKBKE	1.99074958562535e-294	0.868946	0.399	0.116	6.69309918183097e-290
KAT2B	6.29670932272506e-272	0.867216	0.351	0.098	2.11701664139339e-267
ITPK1	3.69736016364024e-264	0.866396	0.327	0.089	1.24308946061749e-259
SYS1	0	0.864601	0.478	0.141	0
PTPN1	0	0.863606	0.823	0.326	0
RRAGA	0	0.863095	0.614	0.183	0
PIK3CG	0	0.861579	0.54	0.176	0
TSPAN3	0	0.861548	0.768	0.274	0
BASP1	0	0.861092	0.984	0.651	0
CDKN1B	0	0.860913	0.48	0.156	0
MCM3	0	0.858016	0.97	0.594	0
TNFRSF10B	0	0.856854	0.571	0.195	0
UBIAD1	0	0.856777	0.663	0.22	0
C9orf3	5.23893803554395e-298	0.85471	0.316	0.076	1.76138335693023e-293
RILPL2	0	0.853981	0.446	0.129	0
ATP2B1	6.58330109022625e-295	0.853779	0.902	0.436	2.21337165954497e-290
AC016065.1	0	0.853153	0.43	0.121	0
PBX3	0	0.852578	0.43	0.118	0
ARID5B	5.89696774540396e-305	0.851833	0.542	0.191	1.98261952568227e-300
OSBPL3	0	0.851486	0.744	0.279	0
MSRB1	0	0.85137	0.56	0.154	0
CRTC3	0	0.850727	0.424	0.114	0
SUSD6	7.56768932103653e-287	0.848332	0.454	0.145	2.54433282662569e-282
ITSN1	0	0.84741	0.497	0.143	0
SPTAN1	0	0.847361	0.915	0.424	0
CD151	0	0.846735	0.646	0.208	0
STK39	0	0.845563	0.791	0.301	0
IRF1	0	0.844759	0.833	0.337	0
WNK1	0	0.844734	0.938	0.448	0
MT2A	5.06250612019512e-260	0.844005	0.921	0.523	1.7020651826708e-255
DNMT3B	1.58054998549417e-229	0.843451	0.325	0.097	5.31396710622993e-225
FAM69A	1.76539725708227e-245	0.843175	0.282	0.072	5.93544211803629e-241
RBM19	0	0.842529	0.69	0.224	0
APOBEC3C	0	0.839511	0.704	0.258	0
SLC9A7	0	0.839153	0.531	0.174	0
MAP1LC3B	0	0.839149	0.954	0.486	0
EHD4	0	0.839031	0.482	0.136	0
UBA3	0	0.838339	0.773	0.278	0
SPAG9	0	0.83832	0.924	0.456	0
STAU1	0	0.837839	0.945	0.464	0
STK17B	0	0.837624	0.912	0.476	0
SCAMP4	0	0.837242	0.743	0.264	0
BSG	0	0.836787	0.974	0.539	0
C6orf47	1.09833743488547e-292	0.836379	0.331	0.084	3.69272028982843e-288
MYPOP	3.98656443071777e-262	0.835906	0.343	0.097	1.34032282725162e-257
GRN	0	0.835212	0.974	0.526	0
GLG1	0	0.834672	0.819	0.348	0
PHTF1	0	0.834327	0.399	0.11	0
CYLD	0	0.834118	0.364	0.091	0
LGMN	0	0.833223	0.434	0.128	0
SIRT2	0	0.833146	0.403	0.107	0
LRCH1	0	0.832959	0.525	0.174	0
GALE	0	0.832879	0.555	0.164	0
USP38	0	0.832585	0.464	0.139	0
TAPBP	0	0.832377	0.924	0.422	0
SOAT1	5.3297087401886e-250	0.832194	0.416	0.135	1.79190137553881e-245
FOXP1	0	0.831942	0.819	0.372	0
MRPS6	0	0.831538	0.983	0.717	0
ATP6AP1	0	0.831368	0.575	0.182	0
COG4	0	0.830993	0.722	0.241	0
OTUD1	3.31996478195754e-229	0.829268	0.365	0.117	1.11620535934194e-224
ATP11C	0	0.828378	0.667	0.241	0
CTNNAL1	0	0.82772	0.921	0.447	0
INPP5A	0	0.82765	0.502	0.16	0
CERS4	0	0.827181	0.594	0.211	0
TACC1	0	0.826703	0.952	0.484	0
C12orf75	0	0.826648	0.865	0.4	0
DDX54	1.81187135613072e-298	0.826485	0.927	0.498	6.09169268644709e-294
NAALADL2-AS2	1.32675789933693e-196	0.826466	0.289	0.087	4.46069273336068e-192
MAPKAPK2	0	0.826425	0.476	0.141	0
TRIM14	0	0.824217	0.854	0.387	0
TLCD1	0	0.822807	0.494	0.157	0
RRAGC	0	0.819547	0.657	0.21	0
CBX6	0	0.819405	0.857	0.373	0
ZC3HAV1	0	0.817505	0.496	0.158	0
RAB7A	0	0.816256	0.912	0.404	0
CMTM6	0	0.815735	0.808	0.324	0
TATDN2	0	0.815612	0.441	0.128	0
LIN7B	0	0.815541	0.316	0.073	0
ATP6V0B	0	0.814739	0.981	0.619	0
CHMP4B	0	0.814634	0.901	0.419	0
LLGL2	5.94363977900669e-277	0.814218	0.364	0.102	1.99831113009984e-272
SMIM13	0	0.813887	0.574	0.162	0
TMX2	0	0.812853	0.915	0.383	0
CYB5R1	1.79898416727706e-208	0.810275	0.312	0.095	6.04836466880221e-204
CCDC47	0	0.810265	0.937	0.435	0
WHAMM	0	0.808583	0.7	0.262	0
TM9SF2	0	0.808306	0.897	0.384	0
TRIM24	0	0.807662	0.741	0.267	0
CHPF	0	0.807546	0.514	0.154	0
MTFR1L	0	0.803113	0.387	0.103	0
AL138724.1	1.48071359421798e-302	0.801683	0.369	0.098	4.97830717512027e-298
ZNF592	0	0.801192	0.49	0.151	0
SNX11	1.78429370994404e-241	0.80051	0.285	0.074	5.99897388220286e-237
B2M	0	0.7995	1	0.913	0
UHRF1BP1L	0	0.798538	0.466	0.134	0
MT1X	1.90888027678091e-171	0.796726	0.771	0.401	6.41784637856509e-167
ODF2	0	0.796035	0.696	0.24	0
RRAS2	0	0.795904	0.708	0.26	0
USP12	0	0.794994	0.664	0.247	0
TMEM120A	9.37009099158747e-299	0.79476	0.408	0.118	3.15031829228162e-294
CYB561A3	0	0.794708	0.929	0.436	0
MYH9	0	0.794611	0.948	0.478	0
NIPA2	0	0.794415	0.909	0.384	0
DAP	0	0.792708	0.732	0.252	0
CASP8	2.41435857529454e-198	0.792112	0.259	0.072	8.11731496599776e-194
PPP2R1B	0	0.792088	0.706	0.233	0
ITCH	0	0.791067	0.746	0.262	0
EMC7	0	0.790275	0.91	0.389	0
ATG16L1	1.24430981622787e-298	0.789923	0.387	0.108	4.18349403313973e-294
HSP90B1	0	0.789463	0.989	0.622	0
P2RX4	6.19869702404485e-247	0.789141	0.319	0.089	2.08406392645412e-242
UBTD2	0	0.787904	0.567	0.176	0
ZMPSTE24	0	0.787731	0.778	0.276	0
UBAP1	0	0.787564	0.497	0.144	0
UBASH3B	1.87486113521836e-232	0.786278	0.385	0.126	6.30347062271765e-228
ZBED1	0	0.786212	0.564	0.194	0
DNAJC1	0	0.78589	0.81	0.314	0
PIF1	1.19666927960812e-301	0.784301	0.663	0.269	4.02332178497046e-297
KLHL18	0	0.784044	0.853	0.328	0
MEF2D	0	0.783871	0.538	0.167	0
ARRB2	0	0.78311	0.811	0.309	0
SLC39A6	0	0.782846	0.662	0.228	0
AGPAT2	0	0.781814	0.804	0.322	0
STK10	0	0.781705	0.797	0.298	0
UBE4B	0	0.781619	0.528	0.169	0
ZNF326	0	0.781039	0.917	0.419	0
AP3D1	0	0.779953	0.847	0.336	0
SP2	1.67609153621352e-200	0.779682	0.285	0.083	5.63518735390347e-196
SLC39A14	0	0.779665	0.544	0.186	0
IQGAP1	0	0.779007	0.962	0.487	0
SPNS1	0	0.778761	0.615	0.197	0
NAPG	0	0.777805	0.727	0.256	0
IL4R	0	0.776723	0.687	0.251	0
IKZF3	0	0.776521	0.825	0.367	0
DNAJC5	0	0.775895	0.511	0.143	0
PTS	0	0.774793	0.79	0.273	0
IRAK1	0	0.774574	0.853	0.329	0
OSBPL11	1.17553562249533e-299	0.773449	0.462	0.144	3.95226831639155e-295
GRINA	0	0.77336	0.631	0.219	0
TRIO	0	0.773086	0.58	0.191	0
FBRS	0	0.772599	0.645	0.209	0
JOSD2	0	0.771975	0.627	0.201	0
PSENEN	0	0.771087	0.829	0.316	0
CALU	0	0.769377	0.917	0.427	0
KIF4A	0	0.768645	0.668	0.242	0
N4BP3	8.39031782522091e-179	0.766583	0.252	0.074	2.82090875601752e-174
SF3A1	0	0.766358	0.901	0.403	0
YIF1B	0	0.766101	0.757	0.306	0
FAM234A	0	0.766097	0.579	0.186	0
ITPKB	0	0.764636	0.572	0.192	0
RAB5C	0	0.764557	0.932	0.454	0
NCOA4	0	0.764406	0.785	0.312	0
HNRNPU	0	0.763849	0.997	0.806	0
MRPL39	0	0.763086	0.873	0.386	0
SEC24A	0	0.760142	0.403	0.107	0
TMEM170A	0	0.75977	0.637	0.214	0
MPV17L2	0	0.759436	0.637	0.201	0
B3GNT2	7.64527742699865e-284	0.759268	0.506	0.175	2.57041872373122e-279
RAF1	0	0.758723	0.82	0.31	0
TMEM189	3.25760233398365e-306	0.758536	0.455	0.14	1.09523848070864e-301
SRPRB	0	0.757506	0.845	0.327	0
MACO1	0	0.757298	0.745	0.307	0
CANX	0	0.757252	0.979	0.561	0
RRAS	1.20935724044326e-261	0.756519	0.325	0.087	4.06597997809429e-257
TMEM208	0	0.755774	0.925	0.417	0
NCAPG	0	0.755751	0.9	0.45	0
TANK	0	0.753638	0.586	0.195	0
PLEKHM2	0	0.752623	0.551	0.176	0
UBAC2	0	0.752622	0.853	0.352	0
RPN2	0	0.751501	0.979	0.546	0
ZFP36L1	1.71952368151058e-170	0.751109	0.786	0.422	5.78121056960672e-166
DERL2	0	0.751001	0.771	0.276	0
TP53BP2	0	0.750279	0.479	0.144	0
POMGNT1	0	0.749813	0.479	0.145	0
ZSCAN2	3.07785353705186e-278	0.749397	0.352	0.096	1.0348051376922e-273
PDHX	0	0.748788	0.78	0.294	0
SMAD3	0	0.748499	0.732	0.277	0
FLNA	0	0.74718	0.847	0.35	0
HUS1	0	0.74697	0.593	0.18	0
PPIB	0	0.746606	0.988	0.615	0
RTN4	0	0.746549	0.967	0.523	0
TMEM109	0	0.746186	0.861	0.372	0
VPS9D1-AS1	1.42371713270839e-291	0.745954	0.458	0.145	4.78667937187889e-287
HIST2H2AC	5.21948121739916e-278	0.745898	0.611	0.244	1.75484178010177e-273
CEP250	0	0.745262	0.758	0.311	0
GALNT2	0	0.744737	0.723	0.274	0
EZR	8.13062553146375e-298	0.744605	0.978	0.619	2.73359760993343e-293
PITPNA	0	0.743964	0.936	0.452	0
SLC25A19	0	0.743524	0.899	0.413	0
DENND4A	1.47053944310444e-205	0.743338	0.403	0.146	4.94410066166144e-201
SCAMP2	0	0.742748	0.823	0.329	0
ZNF217	0	0.741585	0.792	0.331	0
SLC35A2	6.08316878730195e-236	0.740995	0.307	0.085	2.04522217797879e-231
KIF5B	0	0.739974	0.977	0.574	0
HACD2	2.58612563327692e-227	0.738219	0.361	0.113	8.69481299164033e-223
KIF3A	0	0.735953	0.738	0.282	0
PRDX5	0	0.735738	0.998	0.925	0
MAGT1	3.34248388069244e-307	0.735634	0.535	0.181	1.12377650552761e-302
MPDU1	0	0.735346	0.683	0.239	0
SMARCA4	0	0.734482	0.983	0.61	0
AC110769.2	2.92039101634964e-211	0.734364	0.452	0.17	9.81864663606912e-207
MTDH	0	0.734295	0.991	0.658	0
CTSD	0	0.734242	0.58	0.197	0
COPE	0	0.734079	0.978	0.653	0
SMURF1	1.76877358847694e-302	0.733922	0.365	0.096	5.94679368181831e-298
AFF4	0	0.733461	0.686	0.259	0
HSPH1	0	0.733103	0.977	0.579	0
NRBF2	0	0.732844	0.818	0.322	0
RAB5IF	0	0.73265	0.975	0.582	0
TMEM167B	0	0.731872	0.464	0.137	0
TXNDC15	0	0.73168	0.648	0.233	0
MAML1	8.85617898506099e-251	0.731363	0.4	0.126	2.97753593656736e-246
MORC3	0	0.729982	0.506	0.158	0
GNA13	0	0.729597	0.866	0.367	0
SLC35F6	7.55489564128847e-235	0.729452	0.347	0.105	2.5400314635576e-230
CYP20A1	5.79363591003985e-226	0.728721	0.297	0.083	1.9478783293145e-221
PHF19	0	0.728172	0.976	0.62	0
LIMK1	0	0.728136	0.5	0.153	0
H3F3B	0	0.727733	0.995	0.823	0
DOCK10	1.12514228553833e-221	0.727731	0.368	0.121	3.78284087820842e-217
TLNRD1	0	0.726768	0.509	0.158	0
PNO1	0	0.725863	0.928	0.452	0
MAP4	0	0.7257	0.907	0.421	0
KDELR1	0	0.725547	0.967	0.516	0
GAK	0	0.725363	0.641	0.209	0
AP1S1	0	0.724972	0.891	0.419	0
ZFR	0	0.724881	0.953	0.474	0
MARK4	1.31671206902697e-207	0.724141	0.296	0.087	4.42691764727559e-203
EIF4ENIF1	0	0.723126	0.621	0.214	0
LITAF	1.59568579147763e-281	0.722888	0.607	0.238	5.36485519952696e-277
FZR1	0	0.722833	0.416	0.112	0
SNTB1	9.47526254473844e-282	0.722269	0.405	0.122	3.18567802016651e-277
BRPF3	3.22005438699024e-251	0.7215	0.283	0.071	1.08261448544999e-246
AC009779.2	7.21589557145196e-178	0.721421	0.264	0.079	2.42605625007786e-173
PIP5K1A	0	0.721283	0.632	0.215	0
B3GALT6	0	0.72116	0.78	0.293	0
EMC3	0	0.720653	0.813	0.309	0
PSMD1	0	0.718988	0.975	0.566	0
SRD5A1	2.33811155655482e-213	0.718864	0.269	0.073	7.86096486429297e-209
WARS	0	0.718404	0.798	0.319	0
PES1	0	0.718154	0.851	0.356	0
FBXL6	6.91785527930259e-305	0.717893	0.484	0.155	2.32585212345432e-300
EBF1	0	0.717494	0.71	0.287	0
FAM57A	3.95788494287131e-208	0.716845	0.291	0.084	1.33068049664276e-203
SLC25A20	2.60853652265689e-219	0.716524	0.272	0.073	8.77016064282472e-215
CMIP	0	0.716297	0.664	0.257	0
PDPK1	0	0.716209	0.776	0.3	0
RAB39B	1.70991559968245e-261	0.715264	0.327	0.088	5.74890723769238e-257
EXOC2	1.33884184453817e-259	0.71479	0.334	0.092	4.50132016552179e-255
TRAC	0	0.714262	0.821	0.351	0
MCUB	0	0.714038	0.919	0.437	0
C6orf226	0	0.713656	0.465	0.138	0
MALT1	8.32324173069457e-302	0.713549	0.604	0.227	2.79835710227682e-297
ADIPOR1	0	0.713543	0.816	0.322	0
CSNK1D	0	0.712893	0.84	0.328	0
HOXB3	1.08203492389927e-169	0.712751	0.269	0.084	3.63790961764173e-165
TMEM241	2.30617576430076e-223	0.712246	0.393	0.132	7.75359353715558e-219
ZDHHC3	0	0.712227	0.748	0.272	0
PDXK	0	0.711672	0.946	0.504	0
MGAT5	0	0.71137	0.657	0.243	0
SURF4	0	0.711078	0.795	0.297	0
TMEM175	2.791752074435e-234	0.710782	0.328	0.095	9.38614964945792e-230
UBE2H	0	0.710747	0.813	0.317	0
RRP36	0	0.710327	0.865	0.357	0
PSMA6	0	0.709149	0.532	0.168	0
TGFB1	0	0.709107	0.903	0.408	0
SRPRA	0	0.708869	0.887	0.392	0
HIST1H1B	1.73545851010214e-215	0.708726	0.706	0.346	5.83478505681439e-211
FAF2	0	0.708724	0.809	0.331	0
ALG14	1.1153428724465e-208	0.70758	0.253	0.066	3.74989427145237e-204
EEA1	0	0.707217	0.817	0.331	0
NFKBIE	2.18219579510302e-263	0.705792	0.408	0.128	7.33676048271587e-259
ALYREF	0	0.704754	0.968	0.59	0
CHD4	1.06715101794309e-299	0.703423	0.981	0.589	3.58786843742646e-295
PPFIA1	0	0.70338	0.853	0.376	0
ANXA7	0	0.702838	0.841	0.356	0
ROGDI	0	0.702481	0.436	0.125	0
TSC22D2	6.25051132328306e-244	0.702267	0.361	0.108	2.101484412001e-239
TFG	0	0.702191	0.822	0.317	0
DIP2B	0	0.701761	0.466	0.138	0
HECA	1.14049127293803e-252	0.701699	0.352	0.101	3.83444570874495e-248
VPS4A	0	0.701149	0.798	0.31	0
UBXN2A	0	0.700754	0.792	0.306	0
STK38L	0	0.700578	0.421	0.12	0
AP5S1	1.01534542116614e-221	0.700361	0.332	0.101	3.41369284050269e-217
EIF4G1	0	0.699788	0.964	0.536	0
GTF2A1	0	0.698623	0.724	0.283	0
BAK1	0	0.69805	0.494	0.15	0
TMPO-AS1	0	0.697728	0.58	0.194	0
RIOK3	0	0.697459	0.887	0.402	0
FOXM1	0	0.697415	0.819	0.33	0
IMPAD1	0	0.697098	0.584	0.191	0
GAPVD1	0	0.697097	0.751	0.291	0
TMEM50A	0	0.696444	0.936	0.448	0
P4HB	0	0.696394	0.972	0.512	0
TMEM131	3.49306728509599e-281	0.695784	0.528	0.187	1.17440415192212e-276
RMDN3	0	0.69559	0.659	0.222	0
PEX14	2.66126483777017e-242	0.695007	0.329	0.094	8.94743851106707e-238
ZDHHC13	1.0468851745312e-298	0.694967	0.485	0.156	3.51973264529134e-294
KNL1	0	0.694231	0.814	0.361	0
PPP2CB	0	0.693994	0.69	0.243	0
HECTD3	0	0.693945	0.413	0.117	0
MAP2K4	3.71356262962586e-276	0.693507	0.431	0.134	1.24853689170651e-271
TMEM94	7.68311360028802e-230	0.693372	0.392	0.13	2.58313962355284e-225
SFT2D1	0	0.693321	0.931	0.447	0
KDELR2	0	0.693301	0.96	0.507	0
SIPA1L3	5.44091397332368e-241	0.693188	0.325	0.092	1.82928968697116e-236
REST	0	0.693007	0.872	0.414	0
ELOVL1	0	0.692778	0.629	0.231	0
MFSD2A	5.17354750670013e-268	0.692171	0.466	0.157	1.73939840722765e-263
YIPF3	0	0.691875	0.73	0.268	0
HCCS	0	0.691742	0.855	0.339	0
RASSF1-AS1	5.6925022407902e-194	0.691525	0.257	0.072	1.91387617837607e-189
CRYZ	1.81443429794624e-267	0.69151	0.433	0.14	6.10030955312507e-263
PAK4	5.17178005447466e-266	0.69139	0.384	0.114	1.73880417211492e-261
MAD1L1	0	0.691354	0.562	0.181	0
ORMDL2	0	0.690269	0.906	0.381	0
USP1	5.6131200618171e-295	0.690235	0.941	0.503	1.88718709598353e-290
CHMP6	0	0.690147	0.44	0.125	0
FYTTD1	0	0.689968	0.831	0.342	0
SELENOS	0	0.689743	0.857	0.344	0
STX4	0	0.689568	0.527	0.16	0
MFSD5	6.22151013806228e-267	0.688039	0.478	0.162	2.09173392351792e-262
TMEM9B	0	0.688032	0.735	0.264	0
RCN2	0	0.686368	0.902	0.411	0
TMED9	0	0.686034	0.97	0.515	0
PNMA1	7.14108173480227e-218	0.68598	0.252	0.064	2.40090309005787e-213
RNF40	0	0.685667	0.589	0.201	0
STX5	0	0.685412	0.645	0.205	0
KIF3B	0	0.68499	0.759	0.297	0
STAT3	0	0.684234	0.583	0.203	0
SLC52A2	0	0.683901	0.85	0.333	0
HSPA5	8.69822638064805e-274	0.683761	0.982	0.564	2.92443069143768e-269
LCP1	3.19621315499059e-271	0.683581	0.992	0.728	1.07459882483939e-266
MEPCE	0	0.683288	0.7	0.262	0
RPS6KA4	0	0.683268	0.542	0.168	0
LRIG1	3.84220524568148e-194	0.683161	0.375	0.132	1.29178782565057e-189
TENT4B	4.54740453166794e-299	0.682735	0.591	0.214	1.52888287759208e-294
KLHL9	1.91703457419398e-248	0.68269	0.41	0.132	6.44526194189758e-244
FBXO42	4.75430297615217e-292	0.682597	0.55	0.196	1.59844420361212e-287
SPATA24	5.07815552253153e-220	0.681766	0.268	0.071	1.70732666823032e-215
TMEM251	0	0.681666	0.761	0.279	0
GATAD2B	0	0.681462	0.662	0.237	0
MBD4	1.42334974554795e-285	0.681272	0.935	0.503	4.78544417950675e-281
FXR2	0	0.680927	0.531	0.169	0
SLC2A4RG	0	0.680893	0.584	0.196	0
ZBED5-AS1	8.83475862883589e-262	0.680785	0.362	0.105	2.97033419860092e-257
CELF2	8.32187131119979e-287	0.680643	0.832	0.392	2.79789635353848e-282
RNF26	0	0.679562	0.726	0.274	0
VARS	0	0.679451	0.885	0.394	0
CEP85L	1.39112352350732e-282	0.679144	0.491	0.165	4.67709639838395e-278
EI24	5.51469785388088e-307	0.678995	0.98	0.608	1.85409656545329e-302
XIAP	0	0.678309	0.713	0.276	0
BACH1	2.81757953244549e-297	0.678005	0.504	0.168	9.47298414603498e-293
ARL5B	7.60603226168013e-264	0.677102	0.423	0.136	2.55722410669948e-259
DICER1	0	0.676781	0.827	0.356	0
ADD1	0	0.6765	0.679	0.247	0
LPGAT1	0	0.676298	0.659	0.243	0
TXNDC11	1.66770153955508e-263	0.675994	0.439	0.143	5.60697934613813e-259
TBC1D10B	0	0.675794	0.701	0.254	0
SEC11A	0	0.675355	0.96	0.505	0
PLEC	8.34039681145639e-267	0.674958	0.443	0.145	2.80412481197975e-262
GPR108	3.19499710523224e-284	0.674807	0.431	0.133	1.07418997675013e-279
GGH	0	0.674067	0.865	0.372	0
G6PC3	0	0.674058	0.753	0.29	0
RPN1	0	0.673808	0.912	0.404	0
FAM118B	0	0.673507	0.496	0.148	0
XRCC1	0	0.673398	0.514	0.148	0
HIF1A	0	0.6732	0.845	0.382	0
CHD2	0	0.673149	0.751	0.296	0
RELA	0	0.672886	0.667	0.233	0
EPS15	0	0.672323	0.748	0.289	0
CREBBP	0	0.672113	0.655	0.231	0
EMC10	0	0.671397	0.901	0.402	0
ZNF574	1.99748646385682e-278	0.671033	0.428	0.133	6.71574924013303e-274
BCAP31	0	0.67103	0.955	0.492	0
LAMP2	0	0.670932	0.595	0.206	0
PDLIM7	0	0.670295	0.573	0.195	0
ERAL1	0	0.67018	0.764	0.292	0
AHCYL1	0	0.669649	0.776	0.323	0
RNF34	0	0.669447	0.853	0.357	0
DNAJB1	0	0.669405	0.808	0.313	0
AP001453.2	0	0.669122	0.38	0.102	0
BMI1	5.81736924815081e-230	0.66894	0.325	0.095	1.95585771492078e-225
TMSB4X	8.21747290337324e-262	0.668736	0.998	0.972	2.76279656484312e-257
SH2B3	1.82056531269986e-186	0.667234	0.321	0.105	6.1209226378282e-182
CTSZ	0	0.667028	0.845	0.382	0
TAP2	0	0.667007	0.798	0.313	0
NAPA	0	0.6661	0.73	0.261	0
SLCO3A1	0	0.665988	0.799	0.333	0
TRPC4AP	0	0.665837	0.683	0.239	0
TNFAIP1	9.05440614156652e-188	0.665783	0.256	0.073	3.04418188885608e-183
BAG4	0	0.665728	0.606	0.205	0
PDE8A	9.08373177488184e-237	0.665609	0.395	0.129	3.05404146003302e-232
EMC4	0	0.664866	0.915	0.433	0
TAF13	0	0.664733	0.431	0.12	0
GBA2	8.2539865535486e-198	0.664726	0.288	0.085	2.77507281916857e-193
FBXO7	0	0.664715	0.838	0.336	0
ATP1A3	2.319529776486e-210	0.664711	0.409	0.146	7.79849106152358e-206
CHST11	1.14001224940976e-191	0.664393	0.353	0.121	3.83283518374056e-187
C16orf72	0	0.664229	0.857	0.359	0
WIPF2	1.41201867763405e-282	0.664095	0.484	0.16	4.74734799607344e-278
NAGK	0	0.66376	0.586	0.198	0
SRGAP2	8.81067614323784e-218	0.663533	0.361	0.116	2.96223742611799e-213
PSME3	0	0.663354	0.885	0.386	0
BCOR	1.84117103953116e-236	0.663021	0.53	0.204	6.1902011520077e-232
VPS18	3.57382146987454e-245	0.661584	0.357	0.106	1.20155451638652e-240
KPNB1	1.02245887874151e-294	0.661477	0.988	0.686	3.43760899621683e-290
DDX23	0	0.660632	0.841	0.344	0
NCOR1	0	0.660552	0.921	0.454	0
SERINC3	0	0.660295	0.734	0.291	0
DLEU2	0	0.660246	0.795	0.33	0
SPPL3	0	0.660134	0.685	0.253	0
GPATCH4	0	0.659945	0.971	0.577	0
ARID4B	0	0.659622	0.938	0.473	0
GOLGA2	0	0.658284	0.613	0.214	0
DHRS7B	0	0.65808	0.532	0.172	0
CLECL1	0	0.657952	0.564	0.192	0
PSMD2	0	0.657721	0.983	0.636	0
MFHAS1	0	0.657493	0.856	0.385	0
PRKAR2A	0	0.656945	0.812	0.337	0
TGIF2	0	0.656906	0.753	0.297	0
LRPAP1	0	0.656328	0.889	0.381	0
ARHGAP17	5.22714721264011e-236	0.655823	0.344	0.103	1.75741916436173e-231
ZC3H18	0	0.655767	0.958	0.533	0
EYA3	0	0.655744	0.688	0.247	0
CGRRF1	4.13188923920197e-217	0.655008	0.299	0.085	1.38918248111209e-212
TPM4	1.93090728673529e-283	0.654826	0.98	0.613	6.49190338873272e-279
PPP4R1	2.09005806076521e-306	0.654809	0.539	0.184	7.02698420609871e-302
UTP6	0	0.654662	0.95	0.526	0
CDC25A	1.86773036631081e-295	0.654404	0.667	0.264	6.27949626457358e-291
CLPTM1	0	0.654297	0.715	0.252	0
ADAR	0	0.6537	0.901	0.399	0
MAPK6	0	0.653697	0.709	0.278	0
ATP6V0D1	0	0.653679	0.738	0.259	0
MED13	0	0.653572	0.763	0.296	0
RYBP	5.70587740232188e-270	0.653478	0.461	0.152	1.91837304143464e-265
NUCB1	0	0.652637	0.562	0.195	0
TMEM199	0	0.652319	0.639	0.204	0
ST8SIA4	3.25579897343659e-291	0.65184	0.669	0.273	1.09463217285911e-286
KIF1B	1.27446873241992e-251	0.65166	0.321	0.088	4.28489132526901e-247
SEC14L1	0	0.651074	0.842	0.357	0
TRIM26	2.12962524690604e-269	0.649764	0.468	0.158	7.1600130426228e-265
TTC19	0	0.649746	0.89	0.421	0
HACD3	0	0.649527	0.951	0.488	0
GORASP2	0	0.64945	0.876	0.38	0
PPP2CA	0	0.649367	0.937	0.462	0
GOLGA7	0	0.649352	0.704	0.247	0
C21orf91	0	0.649282	0.481	0.152	0
CDIPT	0	0.649045	0.578	0.2	0
ZSWIM7	0	0.648742	0.86	0.36	0
WDTC1	1.24423870067289e-193	0.648724	0.261	0.074	4.18325493553234e-189
N4BP1	0	0.648106	0.682	0.252	0
KTN1	0	0.647897	0.97	0.532	0
EFCAB2	0	0.647449	0.538	0.158	0
FTSJ1	2.75785188343247e-303	0.647249	0.482	0.154	9.2721738172883e-299
LRP10	0	0.647111	0.777	0.317	0
MLEC	1.47812067290812e-273	0.646917	0.978	0.584	4.96958951438439e-269
SZRD1	0	0.646907	0.872	0.391	0
LRRFIP1	3.37462510379495e-238	0.646044	0.97	0.594	1.1345827061469e-233
PPP1R10	0	0.646006	0.911	0.423	0
PIGQ	1.94566787230613e-211	0.645999	0.374	0.124	6.54152995348045e-207
SFXN2	0	0.645516	0.595	0.203	0
GTSE1	0	0.644983	0.86	0.395	0
PSAP	0	0.644953	0.8	0.328	0
ZXDC	1.87112986746883e-158	0.644648	0.258	0.081	6.29092572741696e-154
ST6GAL1	1.47863310376495e-264	0.644531	0.663	0.278	4.97131235816812e-260
AGO2	0	0.644186	0.881	0.402	0
CHPF2	1.83209202690876e-176	0.644161	0.266	0.08	6.15967660366993e-172
EP400	0	0.643949	0.716	0.275	0
JKAMP	0	0.643879	0.63	0.225	0
RFNG	0	0.643844	0.507	0.162	0
ARHGDIA	0	0.6437	0.968	0.576	0
PIGO	4.99831588125155e-148	0.643661	0.254	0.083	1.68048378243558e-143
PSMD11	0	0.642569	0.961	0.54	0
AIDA	0	0.642396	0.645	0.225	0
CTSA	5.94211369111621e-283	0.642059	0.47	0.153	1.99779804409018e-278
GSK3A	0	0.641934	0.871	0.37	0
AUP1	0	0.641888	0.963	0.527	0
UBE2Q1	0	0.641821	0.877	0.388	0
EMD	0	0.641783	0.928	0.464	0
TRAPPC4	0	0.641653	0.955	0.508	0
SKI	1.06611557603249e-249	0.64143	0.397	0.125	3.58438717817884e-245
SLC35B2	8.7187149771564e-211	0.641284	0.337	0.106	2.93131916246975e-206
TMEM53	8.86096124740008e-237	0.640231	0.346	0.105	2.97914378098838e-232
TOR1AIP1	3.99014244460414e-241	0.640171	0.425	0.142	1.34152579130036e-236
DDX41	0	0.639679	0.724	0.276	0
TMED1	0	0.638949	0.635	0.21	0
WASF2	8.34042288165718e-305	0.638851	0.946	0.495	2.80413357704196e-300
NOP9	6.11287388347031e-207	0.638234	0.331	0.104	2.05520932836155e-202
BRPF1	2.47276825820136e-203	0.638213	0.37	0.125	8.31369416089878e-199
DAPK3	0	0.638193	0.554	0.175	0
TMED5	0	0.638081	0.722	0.274	0
SLMAP	0	0.637846	0.641	0.227	0
TRIP12	0	0.637838	0.863	0.364	0
MICAL3	0	0.637045	0.672	0.257	0
ASB1	0	0.637003	0.523	0.166	0
CDC6	2.89012555502763e-305	0.63699	0.744	0.316	9.71689112855841e-301
SDF4	0	0.636197	0.893	0.391	0
PRPF4	0	0.635957	0.872	0.38	0
CXCR4	1.24675512098087e-169	0.635798	0.402	0.161	4.1917153922498e-165
SUN2	8.55012661652518e-200	0.635664	0.285	0.084	2.87463806974193e-195
UBE2F	0	0.635371	0.619	0.202	0
GPAA1	0	0.634785	0.851	0.365	0
CIAPIN1	0	0.634693	0.759	0.284	0
AC103591.3	4.13335541033321e-218	0.634663	0.4	0.137	1.38967542250813e-213
STARD3	1.71695594775014e-241	0.634209	0.427	0.143	5.77257759193074e-237
GNB1	0	0.634184	0.967	0.586	0
GABPB1	0	0.634049	0.59	0.195	0
GMIP	3.15338780162012e-227	0.633864	0.354	0.11	1.0602005127827e-222
EPS15L1	0	0.633778	0.682	0.248	0
SLC2A1	0	0.633677	0.653	0.239	0
SBDS	0	0.633677	0.913	0.427	0
AGPAT1	0	0.633372	0.631	0.233	0
TMEM179B	0	0.632964	0.914	0.422	0
TMEM138	0	0.632813	0.823	0.34	0
C19orf12	2.17932113914434e-215	0.632569	0.334	0.103	7.32709560191717e-211
AXIN1	0	0.632483	0.55	0.179	0
MFSD1	3.55673051810327e-222	0.632435	0.337	0.102	1.1958083674915e-217
ZDHHC7	4.03765886038781e-274	0.632354	0.385	0.112	1.35750128545098e-269
TINF2	0	0.632191	0.621	0.214	0
KLC2	6.54221507701048e-282	0.631744	0.4	0.118	2.19955813104169e-277
TMEM165	0	0.631481	0.938	0.464	0
PI4KB	0	0.631437	0.493	0.156	0
DGKQ	2.91365253065421e-191	0.631143	0.296	0.091	9.79599117331252e-187
WDR7	8.32259276547877e-178	0.630577	0.258	0.077	2.79813891368162e-173
PRKCA	2.11788296277214e-226	0.630327	0.427	0.149	7.12053430913622e-222
RFX5	3.44442511738366e-265	0.630319	0.479	0.163	1.15805016871556e-260
PXMP4	3.74818270064628e-290	0.629816	0.499	0.167	1.26017650578429e-285
RPTOR	2.11948456819792e-225	0.628986	0.328	0.097	7.12591906673822e-221
PCYT1A	0	0.628768	0.557	0.176	0
GTF2F2	0	0.628736	0.913	0.431	0
PRPSAP2	5.92170080043903e-301	0.628335	0.946	0.522	1.99093502611561e-296
PPP4R2	0	0.628238	0.949	0.503	0
GTF2E2	0	0.628104	0.76	0.284	0
SLAIN2	0	0.627915	0.585	0.198	0
GLA	1.18007057283197e-305	0.627807	0.616	0.226	3.96751527291838e-301
UBAC2-AS1	3.02795249300758e-300	0.627542	0.455	0.142	1.01802790767408e-295
CTBP1-DT	5.49324439324109e-172	0.626941	0.281	0.089	1.84688369745159e-167
LHPP	0	0.6268	0.63	0.226	0
CREB3	0	0.626204	0.486	0.145	0
ARL6IP1	1.54754743798939e-265	0.625913	0.966	0.532	5.20300924126414e-261
PAFAH1B1	0	0.625836	0.94	0.479	0
HMGXB3	0	0.625805	0.809	0.317	0
ATP6AP2	0	0.625749	0.901	0.406	0
ETF1	0	0.625534	0.944	0.498	0
MAP3K5	2.7876896787984e-186	0.625307	0.318	0.103	9.37249146908809e-182
ZNF395	1.53061040016119e-276	0.625032	0.528	0.19	5.14606522638193e-272
CAPZB	2.46817571659473e-284	0.624849	0.975	0.613	8.29825357676315e-280
PRRC2C	7.00372844915712e-265	0.624777	0.992	0.677	2.35472354189112e-260
RRP1B	1.73021871665729e-273	0.624609	0.964	0.55	5.81716834727347e-269
ALG2	3.2400040162281e-298	0.6241	0.517	0.172	1.08932175029605e-293
HNRNPC	0	0.623935	0.994	0.8	0
MEGF9	7.75185035326035e-172	0.623837	0.326	0.113	2.60624960726966e-167
CERS2	0	0.623711	0.738	0.278	0
TARS	0	0.623439	0.888	0.409	0
RYK	2.0755555704588e-224	0.623254	0.347	0.107	6.97822538343954e-220
NANS	0	0.623236	0.931	0.48	0
ATP13A2	2.36834499038354e-262	0.622843	0.421	0.133	7.96261269216851e-258
SGTA	0	0.622691	0.865	0.365	0
RBM17	1.71790276764975e-246	0.622409	0.985	0.678	5.77576089511523e-242
LEPROTL1	0	0.622314	0.853	0.364	0
ZDHHC12	0	0.622024	0.874	0.379	0
ATP2A2	0	0.621745	0.915	0.415	0
ZNHIT2	0	0.621696	0.508	0.153	0
CDK17	5.46451622067183e-243	0.621596	0.339	0.098	1.83722499855208e-238
BSDC1	2.74369464931202e-259	0.621576	0.403	0.125	9.22457578045193e-255
CHST12	7.7949476659794e-287	0.62154	0.508	0.173	2.62073935477894e-282
SIRT1	0	0.621445	0.547	0.186	0
DCAF15	0	0.621317	0.515	0.166	0
ASL	3.38208300598045e-290	0.621295	0.412	0.122	1.13709012744069e-285
MTMR6	7.85906488161905e-273	0.62125	0.442	0.142	2.64229620384914e-268
DDB1	0	0.621218	0.962	0.519	0
TSPAN14	0	0.621213	0.731	0.295	0
RNF2	2.01351755534134e-304	0.621208	0.387	0.107	6.76964737281311e-300
DIAPH1	0	0.621165	0.829	0.358	0
ATF6	3.28740485408219e-234	0.620881	0.495	0.183	1.10525838599097e-229
STAT5B	0	0.620719	0.627	0.227	0
ARL8A	0	0.620142	0.656	0.231	0
PTDSS2	0	0.619893	0.563	0.195	0
ZFY	1.00115170023749e-270	0.619739	0.478	0.162	3.36597213136848e-266
DCTN5	0	0.619565	0.721	0.276	0
FBXO34	7.93597049048348e-218	0.619466	0.422	0.148	2.66815263860545e-213
DNAJC21	0	0.619323	0.938	0.487	0
MYDGF	0	0.619301	0.935	0.428	0
SDAD1	0	0.619129	0.804	0.321	0
NIN	8.27913878353993e-296	0.619109	0.749	0.319	2.78352925041396e-291
KATNB1	1.14914465061234e-227	0.619107	0.354	0.109	3.86353922982376e-223
RRM2	6.26038990344897e-280	0.618768	0.917	0.49	2.10480568943858e-275
SLC25A13	1.50055902922288e-223	0.618746	0.38	0.124	5.04502951215024e-219
TMEM127	2.80677982262199e-185	0.618509	0.283	0.086	9.43667444163739e-181
BIRC2	0	0.618445	0.611	0.215	0
CERS5	0	0.618311	0.534	0.178	0
TRAF6	7.48437937034628e-205	0.618211	0.299	0.089	2.51632318810412e-200
SCAMP3	0	0.618151	0.585	0.205	0
SLC29A1	5.44870293569897e-298	0.618	0.821	0.367	1.83190841401135e-293
DHTKD1	1.26279189923779e-265	0.617934	0.645	0.265	4.24563264442737e-261
C1orf174	0	0.617914	0.639	0.22	0
GPR180	0	0.617831	0.766	0.312	0
USP10	0	0.617776	0.91	0.438	0
MBTPS2	1.26853452608809e-166	0.617627	0.275	0.088	4.26493993016075e-162
AEN	1.90972290201822e-294	0.617524	0.469	0.15	6.42067936887544e-290
TGOLN2	1.69174741868912e-307	0.616949	0.851	0.386	5.6878239963747e-303
FTH1	5.69895928119126e-194	0.616821	1	0.963	1.91604709992931e-189
KLHDC10	6.53273326107644e-277	0.616022	0.546	0.196	2.19637024970651e-272
PCNX3	6.38873457675377e-236	0.615899	0.391	0.126	2.14795645205039e-231
ABCF3	8.19285294373184e-240	0.615198	0.383	0.12	2.75451908821208e-235
DNAJB2	1.50371989647201e-240	0.614971	0.331	0.095	5.05565666392854e-236
GPCPD1	0	0.614968	0.796	0.345	0
SUPT6H	0	0.614869	0.829	0.338	0
AC245014.3	4.95588425000392e-128	0.614361	0.278	0.104	1.66621784369382e-123
TMEM237	1.65726204871133e-189	0.614247	0.263	0.076	5.57188073397236e-185
TMUB1	0	0.614123	0.771	0.288	0
PIK3CD	4.93646136239428e-288	0.613689	0.496	0.167	1.65968767465058e-283
TMEM214	7.14672373121942e-233	0.613416	0.389	0.126	2.40279998567328e-228
PTP4A2	4.33380719828157e-262	0.613369	0.982	0.649	1.45706931813425e-257
MSI2	3.91800253617312e-265	0.613023	0.788	0.372	1.31727163268676e-260
LAMC1	1.93777226409519e-182	0.612959	0.308	0.1	6.51498412911445e-178
ADIPOR2	0	0.612787	0.628	0.22	0
PLEKHG1	0	0.612682	0.595	0.215	0
ATG4D	2.0119157824683e-286	0.61256	0.54	0.189	6.76426205223668e-282
SPATA2	2.15433649914259e-172	0.612291	0.253	0.075	7.24309474376731e-168
NEURL4	7.87055338102898e-191	0.612289	0.276	0.081	2.64615875223575e-186
BAZ1B	9.36696348661167e-265	0.612136	0.977	0.577	3.14926679383371e-260
VKORC1L1	0	0.611909	0.85	0.358	0
CHMP1A	0	0.611796	0.774	0.281	0
BLM	0	0.611749	0.839	0.377	0
AC078846.1	5.20113190646954e-177	0.611397	0.293	0.093	1.74867255827412e-172
CAB39	0	0.610999	0.619	0.216	0
TNPO3	0	0.610426	0.849	0.372	0
YWHAZ	4.11198682299114e-274	0.610063	0.992	0.725	1.38249108975785e-269
TMEM87A	2.44164951111309e-270	0.610014	0.625	0.245	8.20906982131334e-266
TWSG1	1.95791318370715e-190	0.609845	0.273	0.08	6.58269991494181e-186
ADO	1.94943519260348e-262	0.609815	0.375	0.11	6.55419606105215e-258
RAB10	0	0.609807	0.916	0.439	0
NUBP1	0	0.60966	0.808	0.315	0
UNC45A	1.32870686595763e-300	0.609638	0.534	0.183	4.46724535403614e-296
WDR83OS	0	0.609477	0.919	0.437	0
PLD3	1.42757643375e-301	0.608969	0.576	0.206	4.79965472791086e-297
NOL10	0	0.608842	0.807	0.334	0
ATG2A	9.83369041643463e-224	0.608739	0.342	0.105	3.30618505490949e-219
RANBP2	0	0.60839	0.9	0.424	0
NAGLU	3.90837193458292e-214	0.608364	0.404	0.14	1.31403372812612e-209
TMEM205	0	0.608326	0.845	0.354	0
SELENOT	0	0.608012	0.908	0.44	0
UBQLN4	3.51474158462823e-283	0.607989	0.506	0.172	1.18169126816786e-278
EMC6	0	0.60787	0.978	0.627	0
TRERF1	1.82538186889186e-169	0.607767	0.361	0.134	6.13711638140132e-165
LRRC41	0	0.607321	0.616	0.212	0
CENPB	0	0.606901	0.756	0.307	0
SDE2	6.08675149842508e-308	0.606475	0.529	0.178	2.0464267212855e-303
B4GALT7	2.218725014473e-275	0.606381	0.471	0.157	7.45957537115969e-271
HIVEP2	3.6139202228466e-184	0.606181	0.34	0.117	1.21503611812326e-179
BAD	0	0.606064	0.882	0.388	0
MFNG	0	0.605512	0.917	0.446	0
PPP6C	0	0.60452	0.771	0.302	0
CHPT1	0	0.604369	0.72	0.265	0
SLC25A23	0	0.604354	0.739	0.299	0
DPYSL2	6.5413611995179e-272	0.604038	0.694	0.298	2.19927104888991e-267
SKA1	0	0.603903	0.532	0.172	0
MPP6	0	0.60383	0.863	0.39	0
KCTD9	0	0.603624	0.702	0.263	0
LRRC59	0	0.603425	0.955	0.501	0
E2F7	1.30586480994042e-149	0.603044	0.286	0.1	4.3904480775007e-145
NCLN	0	0.602978	0.774	0.313	0
TERF1	0	0.602869	0.784	0.32	0
ARCN1	0	0.60275	0.903	0.429	0
SFMBT1	8.41681626953787e-203	0.602532	0.328	0.103	2.82981779798133e-198
PCBP1	7.29774546918719e-282	0.602411	0.981	0.655	2.45357500419543e-277
LANCL2	7.88682283426637e-234	0.602198	0.302	0.083	2.6516287051087e-229
SLC39A13	6.41459159907819e-264	0.601885	0.383	0.114	2.15664984152608e-259
VCP	0	0.601609	0.958	0.527	0
CCDC86	0	0.601521	0.794	0.31	0
PHF20L1	0	0.601391	0.86	0.395	0
SERINC1	1.21027448039675e-221	0.601165	0.4	0.135	4.06906383054192e-217
EP300	0	0.600767	0.861	0.373	0
PDE7A	4.42462952800273e-254	0.600621	0.629	0.259	1.4876046936098e-249
RECQL	0	0.600495	0.851	0.385	0
NOLC1	8.36251566073835e-271	0.600322	0.945	0.531	2.81156139029684e-266
MBOAT7	3.48324558820201e-286	0.599963	0.593	0.22	1.1711019992094e-281
TIFA	6.18909359752786e-201	0.599868	0.646	0.295	2.08083515842484e-196
SLC4A1AP	0	0.599387	0.739	0.288	0
JAGN1	0	0.599318	0.885	0.391	0
ZCCHC2	0	0.599249	0.601	0.217	0
STUB1	0	0.599007	0.966	0.562	0
CYREN	0	0.598657	0.573	0.191	0
ZBED5	0	0.598401	0.711	0.288	0
KIF1BP	0	0.598246	0.576	0.198	0
OS9	0	0.598034	0.76	0.305	0
BRD4	5.74722223528188e-283	0.597587	0.96	0.526	1.93227358772412e-278
NRBP1	0	0.597581	0.572	0.195	0
GNL1	0	0.597385	0.857	0.375	0
DNAJB12	0	0.597092	0.641	0.239	0
NR6A1	2.69336675946779e-194	0.596982	0.373	0.13	9.05536838200664e-190
CDK16	0	0.596828	0.659	0.243	0
SRRT	0	0.596498	0.936	0.482	0
AP1M1	0	0.596271	0.734	0.274	0
PHF23	0	0.595891	0.798	0.316	0
PHAX	0	0.595788	0.897	0.405	0
IPO7	3.38284438479914e-304	0.595717	0.944	0.497	1.13734611061332e-299
INTS3	9.9376348154197e-279	0.595645	0.545	0.195	3.34113220129226e-274
LIMS1	0	0.595463	0.92	0.445	0
ANXA5	0	0.595443	0.766	0.295	0
UBE2R2	0	0.595293	0.926	0.452	0
TRAPPC10	0	0.595258	0.669	0.24	0
NAA30	5.96004378889297e-278	0.595189	0.432	0.134	2.0038263222637e-273
TECR	3.73540549454817e-289	0.59514	0.97	0.538	1.25588068132204e-284
TOX4	0	0.594864	0.849	0.373	0
ZNF747	4.45819356106913e-187	0.594606	0.337	0.113	1.49888925716705e-182
CANT1	5.77953489446373e-267	0.594216	0.429	0.136	1.94313742686765e-262
PRMT2	0	0.594205	0.798	0.334	0
SEMA4D	1.9950199827078e-281	0.594137	0.626	0.248	6.70745668386188e-277
SMPD4	0	0.593722	0.742	0.283	0
RIC8A	0	0.593719	0.806	0.329	0
RIPK2	5.84108788463565e-244	0.593438	0.45	0.156	1.96383215769335e-239
OSGIN2	4.77264097451146e-293	0.593374	0.465	0.147	1.6046096220405e-288
TAF5L	8.61583925343972e-249	0.593151	0.505	0.185	2.89673131539897e-244
SMARCA5	1.59690566990595e-267	0.593006	0.972	0.589	5.36895655279078e-263
FBXO45	0	0.592928	0.78	0.333	0
PELI3	7.71811726380771e-202	0.592629	0.359	0.121	2.59490820526479e-197
NRAS	0	0.592618	0.724	0.266	0
DEXI	1.09749224078884e-281	0.592524	0.404	0.12	3.68987866275615e-277
KIF9	0	0.592399	0.723	0.254	0
NPLOC4	0	0.592249	0.689	0.248	0
TPD52L2	0	0.592249	0.765	0.285	0
UBE2K	1.84538777716911e-293	0.592148	0.963	0.54	6.20437824562026e-289
INPP5K	3.18978245200259e-249	0.59214	0.373	0.113	1.07243675818779e-244
E2F1	3.14367717785873e-276	0.591976	0.741	0.327	1.05693570396789e-271
HTATSF1	0	0.591653	0.865	0.382	0
MAGEF1	0	0.59152	0.811	0.346	0
BNIP3L	0	0.591454	0.8	0.349	0
PIGC	4.61749751381016e-247	0.591093	0.419	0.137	1.55244883911811e-242
TBK1	5.10830067034051e-292	0.591023	0.498	0.165	1.71746176837518e-287
GRWD1	0	0.590868	0.861	0.369	0
ZBTB17	1.4106800241352e-243	0.589923	0.303	0.081	4.74284730914495e-239
SLC35B1	0	0.589777	0.791	0.305	0
RAD18	0	0.589345	0.676	0.241	0
DDA1	0	0.589158	0.876	0.37	0
SCYL2	5.62431560770491e-285	0.588776	0.425	0.13	1.89095115046647e-280
CIP2A	0	0.588642	0.765	0.314	0
B3GAT3	5.08361283655334e-305	0.588615	0.947	0.493	1.7091614717776e-300
MMP24OS	0	0.588591	0.763	0.323	0
PIGS	0	0.588455	0.475	0.146	0
ZDHHC16	0	0.588349	0.676	0.239	0
STK4	2.46042487646952e-275	0.588207	0.943	0.492	8.27219447717819e-271
ANKRD54	0	0.588204	0.728	0.281	0
UBALD2	1.87269038028813e-294	0.588079	0.727	0.305	6.29617232756673e-290
IFT122	1.73242928755808e-228	0.588016	0.441	0.154	5.82460050769903e-224
TCEA2	0	0.587993	0.545	0.186	0
EXOC5	0	0.58777	0.639	0.228	0
YY1	1.82711322362007e-246	0.587501	0.981	0.644	6.14293736913303e-242
TTC3	1.06000884275644e-245	0.587492	0.95	0.539	3.56385573023144e-241
ARID1A	1.44551111228325e-303	0.587414	0.923	0.454	4.8599529106075e-299
PRCC	0	0.587002	0.845	0.35	0
CPLANE1	3.70744738402654e-204	0.586992	0.406	0.144	1.24648088498356e-199
PKMYT1	0	0.586984	0.708	0.283	0
PAF1	0	0.586972	0.727	0.273	0
GPN3	0	0.586773	0.964	0.569	0
JOSD1	0	0.586607	0.788	0.325	0
CCAR1	1.86352137298455e-268	0.586427	0.977	0.574	6.26534520811135e-264
DPH3	0	0.585853	0.831	0.326	0
TSR3	0	0.585777	0.897	0.387	0
BCKDK	0	0.585539	0.813	0.33	0
NENF	0	0.585517	0.942	0.519	0
AC006449.6	1.12705145674866e-174	0.585437	0.302	0.099	3.78925970273466e-170
GFM2	0	0.584946	0.534	0.178	0
CALR	2.80219989827654e-226	0.584663	0.99	0.719	9.42127627799555e-222
MMGT1	1.5369675097405e-254	0.584579	0.413	0.131	5.16743846449853e-250
DLGAP4	4.28093462003983e-253	0.584351	0.384	0.117	1.43929302860359e-248
SLC43A3	1.21324553706381e-305	0.584178	0.886	0.422	4.07905282016223e-301
AC145207.5	4.45136771606865e-278	0.58377	0.448	0.143	1.49659433981944e-273
LTN1	0	0.583676	0.774	0.317	0
HIF1AN	4.49413507327496e-306	0.583499	0.587	0.21	1.51097315298578e-301
PLEKHO1	8.10904871908616e-249	0.583415	0.611	0.254	2.72634326984396e-244
CCNE1	1.67237001051505e-214	0.583407	0.481	0.188	5.62267521235265e-210
ATAD2B	3.26905734383315e-280	0.583343	0.522	0.183	1.09908976957015e-275
SMC4	1.34968569681947e-219	0.582783	0.976	0.631	4.53777828127675e-215
FASTKD5	0	0.582765	0.546	0.181	0
AKT1S1	0	0.582756	0.624	0.218	0
DAD1	0	0.582703	0.988	0.713	0
MFN2	2.51868140459225e-272	0.58257	0.452	0.147	8.46805875037961e-268
NECAP2	0	0.582283	0.636	0.232	0
DDAH2	5.1637039924626e-251	0.581798	0.378	0.116	1.73608891930585e-246
AP2M1	0	0.581718	0.956	0.509	0
NCBP3	0	0.581664	0.885	0.413	0
CISD2	0	0.581664	0.922	0.435	0
SLC15A4	1.5291487662832e-266	0.581565	0.837	0.397	5.14115106712073e-262
CPSF4	0	0.58154	0.731	0.269	0
UBR2	0	0.581359	0.623	0.227	0
CYTH2	0	0.580843	0.605	0.204	0
WAPL	0	0.580728	0.931	0.468	0
SGPL1	1.00431427136375e-222	0.580522	0.298	0.083	3.37660501175208e-218
RTCB	0	0.580195	0.89	0.394	0
TCF19	5.26535956027897e-240	0.580128	0.546	0.213	1.77026653776139e-235
GBF1	1.69704703944759e-257	0.580117	0.492	0.171	5.70564185132676e-253
IPP	1.9259134275658e-208	0.580081	0.347	0.112	6.47511353481898e-204
MYO1C	2.90318441223908e-288	0.580003	0.521	0.178	9.760796312389e-284
FBXW7	0	0.579979	0.767	0.322	0
ATP6V1C1	0	0.579748	0.715	0.27	0
ATG101	0	0.579741	0.78	0.297	0
STX2	0	0.579725	0.609	0.217	0
SUB1	0	0.579704	0.981	0.638	0
MIA3	4.7372674326163e-273	0.579468	0.57	0.21	1.59271668351992e-268
POLDIP2	0	0.579306	0.91	0.425	0
SLC25A39	5.71478237150908e-287	0.579279	0.958	0.52	1.92136698112507e-282
MECP2	0	0.579059	0.646	0.238	0
MED8	0	0.578819	0.785	0.301	0
ZFP36L2	2.16458822189784e-275	0.578698	0.729	0.31	7.27756206084273e-271
GNA11	1.28507639910518e-254	0.578547	0.402	0.126	4.32055536143152e-250
TMEM201	2.03276117476043e-199	0.578515	0.37	0.126	6.83434634566204e-195
DNAJB11	0	0.578418	0.861	0.369	0
CD320	3.29714581661194e-283	0.577897	0.935	0.498	1.1085333950031e-278
RUSC1	3.08781676250911e-295	0.577704	0.539	0.187	1.03815487372319e-290
SETD3	0	0.57757	0.748	0.289	0
PSMD12	0	0.577561	0.97	0.569	0
THAP7-AS1	1.14366619726525e-233	0.577433	0.363	0.112	3.84512012182549e-229
FTSJ3	0	0.577425	0.88	0.396	0
NUCB2	1.24446073816532e-245	0.577296	0.944	0.527	4.18400144778561e-241
PSMC2	0	0.577246	0.849	0.35	0
SECISBP2L	2.70457922915829e-208	0.577188	0.406	0.144	9.0930658263531e-204
USO1	0	0.576672	0.758	0.318	0
G3BP2	0	0.576667	0.932	0.471	0
PPM1D	3.06615930387488e-219	0.576419	0.299	0.084	1.03087341955577e-214
SMIM10L1	0	0.576111	0.695	0.258	0
RNASEH1	0	0.575843	0.898	0.414	0
BORCS7	0	0.575747	0.608	0.211	0
SDF2	0	0.57536	0.688	0.245	0
ATG13	0	0.575355	0.561	0.19	0
MAPKAP1	0	0.575166	0.836	0.356	0
GPATCH3	2.99639822399742e-183	0.574992	0.269	0.08	1.00741904689017e-178
BST2	1.16733994416506e-260	0.574867	0.985	0.648	3.92471362627735e-256
IGF2R	1.0183049645511e-239	0.574736	0.346	0.102	3.42364312131724e-235
CHMP7	0	0.574565	0.64	0.233	0
TNFRSF10A	9.13114325195723e-271	0.574033	0.613	0.238	3.06998167274054e-266
PRELID3B	0	0.574003	0.936	0.487	0
ATP6V1D	0	0.573956	0.765	0.285	0
SEC23IP	0	0.573903	0.745	0.292	0
AC004951.1	1.73401072956617e-253	0.573893	0.542	0.202	5.82991747387443e-249
CSNK1A1	0	0.573786	0.956	0.515	0
TYK2	0	0.573645	0.572	0.197	0
UBE2Z	0	0.573473	0.799	0.333	0
SMC6	3.64631571652901e-285	0.573315	0.888	0.427	1.22592780705422e-280
DEGS1	0	0.572936	0.891	0.403	0
FUNDC2	0	0.572796	0.857	0.378	0
POM121	0	0.572666	0.827	0.357	0
OTULIN	2.90575811440433e-254	0.572656	0.832	0.405	9.7694493564388e-250
SARAF	0	0.572518	0.883	0.398	0
UHRF1	9.30642312794344e-291	0.572046	0.658	0.264	3.12891251984586e-286
HARS	0	0.571443	0.857	0.369	0
MUL1	5.09693683329946e-153	0.571235	0.257	0.083	1.71364113272361e-148
AL121832.2	3.45334206252641e-261	0.571072	0.344	0.096	1.16104813484201e-256
TBCB	0	0.570937	0.937	0.478	0
USP16	0	0.570913	0.934	0.467	0
ASPM	9.7733161492233e-240	0.57052	0.874	0.442	3.28588662253036e-235
ALG1	3.40571063611997e-204	0.570115	0.411	0.147	1.14503397296989e-199
CHD8	2.64609880489927e-307	0.569987	0.887	0.416	8.89644879195183e-303
RAB35	0	0.569848	0.629	0.221	0
RCE1	1.21546950735792e-289	0.569662	0.518	0.176	4.08653003068805e-285
LPCAT1	2.74520707969773e-285	0.569507	0.679	0.275	9.22966072265174e-281
CSRP1	3.49512086800545e-288	0.56915	0.492	0.164	1.17509458703211e-283
GANAB	0	0.568916	0.903	0.419	0
BECN1	0	0.568876	0.678	0.257	0
PEX13	0	0.568797	0.63	0.227	0
SHCBP1	0	0.568559	0.782	0.322	0
TBC1D23	2.3410490826606e-247	0.568372	0.391	0.122	7.87084112081321e-243
TSPAN17	2.08659205246447e-198	0.568241	0.292	0.087	7.01533113959081e-194
IL17RA	1.53905953515624e-157	0.56809	0.289	0.098	5.1744720631488e-153
APH1A	0	0.567946	0.818	0.344	0
NFAT5	4.10991944729765e-285	0.567827	0.587	0.218	1.38179601737594e-280
MCM10	2.11422443535246e-290	0.567317	0.717	0.299	7.10823397409851e-286
PMAIP1	7.79572499381434e-246	0.566409	0.915	0.481	2.62100070017032e-241
MFSD14B	0	0.566327	0.78	0.323	0
RHOG	2.18077858642195e-280	0.566219	0.964	0.53	7.33199568540922e-276
USP11	0	0.565813	0.802	0.333	0
MAPRE2	7.97651936719726e-300	0.565747	0.711	0.29	2.68178557644539e-295
BORCS8	0	0.565588	0.758	0.276	0
NEK2	4.00808780249474e-264	0.565524	0.552	0.208	1.34755920007676e-259
ADK	0	0.565499	0.8	0.329	0
CFAP36	0	0.564982	0.601	0.205	0
ELAC1	5.23756640595345e-224	0.56483	0.322	0.094	1.76092220134561e-219
BCL7B	0	0.564753	0.804	0.322	0
RFC2	0	0.564718	0.924	0.465	0
SPINDOC	0	0.56452	0.699	0.262	0
WAC	4.6547825866628e-297	0.564515	0.949	0.49	1.5649844534619e-292
GPN2	0	0.564145	0.597	0.208	0
FAM120AOS	0	0.564049	0.72	0.283	0
TRMT1L	2.9083311492984e-287	0.564001	0.585	0.218	9.77810015705615e-283
ISCU	0	0.563978	0.912	0.418	0
TIMM17A	0	0.563798	0.945	0.483	0
KIF23	1.72721849782171e-307	0.563745	0.745	0.311	5.80708131152636e-303
SCYL1	0	0.563538	0.665	0.242	0
ABCF2.1	0	0.563369	0.75	0.295	0
ADRM1	0	0.563343	0.965	0.557	0
SLC25A17	0	0.563271	0.738	0.277	0
ESYT2	1.7643198374185e-259	0.562981	0.458	0.153	5.93181972538474e-255
KHSRP	1.22325771312632e-295	0.562914	0.964	0.52	4.11271475730199e-291
TAX1BP1	0	0.562526	0.888	0.404	0
ZNFX1	6.01284810412589e-216	0.562479	0.408	0.141	2.02157966108816e-211
DOT1L	0	0.562435	0.7	0.271	0
RABEP1	0	0.561864	0.902	0.439	0
TOLLIP	0	0.561744	0.702	0.239	0
TUBG1	0	0.561243	0.911	0.42	0
UBQLN1	0	0.561129	0.899	0.417	0
CGGBP1	0	0.560628	0.815	0.337	0
BCAP29	0	0.560485	0.693	0.267	0
NXT1	0	0.560364	0.922	0.466	0
EFTUD2	0	0.560362	0.885	0.404	0
DPH2	1.56870598342195e-303	0.560023	0.555	0.192	5.27414638686293e-299
EIF5	4.78180017665883e-256	0.559601	0.987	0.712	1.60768903739446e-251
GNGT2	7.51874384508752e-243	0.559296	0.418	0.139	2.52787686815687e-238
RPS6KB1	0	0.558952	0.765	0.313	0
DHX29	0	0.558762	0.792	0.323	0
REPS1	5.5147114279278e-278	0.558506	0.503	0.172	1.8541011291836e-273
FAM213A	8.49961359503422e-282	0.558358	0.835	0.396	2.85765508678645e-277
BZW1	2.38560186120126e-270	0.557972	0.974	0.624	8.02063201754477e-266
PHF1	2.67976206562924e-211	0.557705	0.312	0.093	9.00962804085207e-207
DHX16	0	0.557284	0.773	0.308	0
SLC39A3	0	0.557011	0.732	0.283	0
VPS35	4.49297268925297e-302	0.556947	0.95	0.508	1.51058234785374e-297
ATP1A1	0	0.556354	0.886	0.399	0
ZDHHC24	1.12584305453168e-278	0.55624	0.512	0.177	3.78519693364097e-274
ZMIZ2	7.43251512202333e-223	0.555994	0.438	0.155	2.49888590917546e-218
PCAT18	1.36498667357647e-175	0.555961	0.324	0.112	4.58922169523145e-171
ZMYND19	0	0.555934	0.831	0.366	0
GSPT1	6.8908884619792e-263	0.555908	0.985	0.69	2.31678560980203e-258
GTPBP2	9.61989603205329e-222	0.555739	0.369	0.119	3.23430524493664e-217
PICALM	0	0.555644	0.616	0.222	0
ACOX1	2.53552163221931e-224	0.555387	0.383	0.125	8.52467727968455e-220
ILF2	3.96722090915391e-279	0.555297	0.974	0.638	1.33381934186664e-274
COPB2	0	0.555222	0.914	0.433	0
CAP1	5.01036820863133e-231	0.555027	0.975	0.619	1.68453589542394e-226
FBXW11	0	0.554938	0.726	0.274	0
CDS2	0	0.554552	0.671	0.253	0
DBF4B	7.18920365619744e-200	0.55455	0.363	0.123	2.41708216125014e-195
C17orf67	2.08645231386914e-190	0.554393	0.299	0.093	7.01486132445944e-186
GINM1	0	0.554082	0.706	0.276	0
CDC73	0	0.553956	0.766	0.306	0
SF3B4	0	0.553827	0.839	0.349	0
APBB1IP	8.61029995321427e-269	0.553648	0.927	0.482	2.89486894727017e-264
AC090114.2	2.98813965724259e-246	0.553635	0.446	0.153	1.00464243416153e-241
GFM1	0	0.553451	0.793	0.335	0
CLTC	6.33582099567806e-267	0.553439	0.968	0.567	2.13016637695692e-262
ITM2B	3.38197294413286e-305	0.553364	0.947	0.471	1.13705312354691e-300
AC132192.2	1.55075714553621e-169	0.553351	0.316	0.108	5.21380059900731e-165
RANBP9	5.14314921216023e-294	0.553227	0.525	0.179	1.72917819662039e-289
NDFIP1	0	0.552998	0.718	0.278	0
C8orf76	0	0.552941	0.645	0.218	0
DNTTIP2	0	0.552632	0.916	0.44	0
ATP6V0E1	0	0.552602	0.962	0.502	0
GOLT1B	0	0.552528	0.599	0.204	0
CMC2	0	0.552512	0.908	0.442	0
CSTF2	9.99997246889047e-262	0.552424	0.441	0.144	3.36209074376567e-257
CLEC16A	6.86425054664231e-194	0.552411	0.306	0.095	2.30782967628661e-189
USP22	0	0.552379	0.901	0.421	0
YIF1A	0	0.552376	0.959	0.507	0
SLC11A2	3.80100753617911e-161	0.552326	0.259	0.081	1.27793674373878e-156
TRIOBP	0	0.551933	0.676	0.258	0
VPS45	4.2017553047878e-242	0.551779	0.414	0.135	1.41267215102271e-237
MKI67	2.3553375510417e-187	0.551456	0.961	0.604	7.91888038035729e-183
AAMP	0	0.551403	0.861	0.377	0
MEA1	0	0.550642	0.926	0.456	0
KCMF1	0	0.550519	0.875	0.402	0
NFE2L2	0	0.550486	0.787	0.339	0
LMAN2	0	0.550378	0.961	0.49	0
RBM15B	0	0.550346	0.746	0.291	0
RMDN1	0	0.550205	0.913	0.468	0
NUP153	0	0.550197	0.781	0.321	0
ZW10	0	0.550042	0.594	0.21	0
UBE2M	1.16970579083635e-279	0.549946	0.985	0.697	3.93266783937088e-275
HSPA8	2.10177195201397e-254	0.549844	0.995	0.873	7.06636747986617e-250
GNB2	1.32007272843943e-299	0.549839	0.942	0.493	4.43821652028621e-295
AKAP8	0	0.549625	0.73	0.285	0
PPP3R1	0	0.549278	0.724	0.264	0
RER1	2.0174401502852e-307	0.548808	0.973	0.601	6.78283552927389e-303
BANP	1.59824807858636e-282	0.548777	0.589	0.219	5.37346986501521e-278
GLTP	0	0.548732	0.725	0.291	0
TOE1	0	0.548709	0.718	0.281	0
ABHD13	7.06515878998401e-256	0.548705	0.445	0.147	2.37537703678053e-251
DHRSX	4.99945251179871e-298	0.548391	0.493	0.16	1.68086592899184e-293
LDLR	1.64121187226863e-282	0.548286	0.667	0.268	5.51791843575437e-278
ZC3H13	6.97430659749716e-274	0.547642	0.947	0.501	2.34483162114452e-269
PITRM1	3.43743866744147e-302	0.547559	0.505	0.166	1.1557012543805e-297
CDK12	2.16300952116619e-297	0.547339	0.944	0.484	7.27225431111284e-293
TWF1	0	0.546845	0.645	0.244	0
C5orf22	6.04537274150522e-213	0.546719	0.323	0.097	2.03251476942147e-208
TAF3	0	0.546693	0.744	0.301	0
SPRYD4	3.84852404161567e-227	0.546656	0.369	0.116	1.2939122680316e-222
C6orf120	0	0.546307	0.528	0.174	0
TM9SF3	0	0.546175	0.906	0.432	0
ZNF444	4.98338310700072e-288	0.545819	0.533	0.184	1.67546323440471e-283
ATAD3A	0	0.545607	0.915	0.431	0
HIST1H1E	2.22659507441476e-203	0.545589	0.714	0.351	7.48603529968986e-199
BCR	1.78753002734243e-215	0.545395	0.449	0.165	6.00985470492799e-211
RHNO1	1.04053693644742e-300	0.545315	0.5	0.164	3.49838923402988e-296
STAG1	2.41531904463488e-288	0.54503	0.607	0.225	8.12054415996694e-284
PHLPP1	5.30661085386806e-259	0.544897	0.52	0.19	1.78413563517898e-254
EIF3A	5.19161213052659e-223	0.54477	0.995	0.754	1.74547191440435e-218
ZDHHC5	3.20984174550002e-304	0.544767	0.715	0.284	1.07918089325456e-299
AHCTF1	2.79298033452559e-276	0.544531	0.875	0.422	9.39027918270848e-272
ZNF335	1.32565180003139e-232	0.54428	0.401	0.133	4.45697391688553e-228
SLC38A10	4.41413627789478e-268	0.544115	0.51	0.179	1.484076757991e-263
INCENP	7.41562854278759e-269	0.543861	0.794	0.36	2.49320847237062e-264
PRUNE1	5.18513589710241e-164	0.543631	0.272	0.087	1.7432945399648e-159
PAQR3	4.60929030870725e-230	0.543613	0.355	0.11	1.54968949469047e-225
KIAA1551	6.52061657946208e-252	0.543505	0.639	0.264	2.19229650018094e-247
ATP1B3	6.53390194057499e-232	0.543383	0.982	0.594	2.19676317144072e-227
CDC42	2.5083695569139e-279	0.543225	0.97	0.609	8.43338928730022e-275
BTBD7	9.07564116947305e-280	0.543135	0.654	0.256	3.05132131758853e-275
CTPS1	0	0.543129	0.842	0.367	0
ARAF	1.91314940823981e-214	0.542857	0.363	0.118	6.43219962544308e-210
TGS1	0	0.542636	0.872	0.392	0
DNAJC9	0	0.542576	0.91	0.442	0
STT3A	0	0.542474	0.837	0.355	0
NTAN1	0	0.542256	0.755	0.303	0
SH3GL1	0	0.542124	0.638	0.234	0
USP47	1.80404408352104e-297	0.542049	0.833	0.374	6.06537661320608e-293
PLP2	3.12593278839677e-277	0.54172	0.96	0.547	1.05096986278688e-272
L3MBTL2	0	0.541265	0.672	0.246	0
SUN1	0	0.540993	0.749	0.285	0
RBMXL1	1.45743868361617e-224	0.540389	0.433	0.151	4.90005459818594e-220
TSG101	0	0.540248	0.927	0.454	0
ICMT	0	0.540132	0.744	0.293	0
CEP89	1.13591276201728e-275	0.540057	0.46	0.15	3.8190522971783e-271
UBE2N	0	0.539431	0.971	0.584	0
B3GALNT2	1.2091039845202e-153	0.539022	0.301	0.105	4.06512850635538e-149
PLAA	0	0.538801	0.629	0.222	0
IFNAR2	4.63775040214108e-287	0.538532	0.726	0.308	1.55925806270385e-282
PFKP	1.00704178842357e-296	0.538511	0.934	0.508	3.38577519685888e-292
KCNN3	3.01185107809086e-273	0.538498	0.899	0.439	1.01261445096493e-268
RAB1A	0	0.538375	0.91	0.421	0
AL117332.1	3.60133503215747e-220	0.538333	0.302	0.086	1.21080485116166e-215
SUZ12	5.4939664741155e-221	0.538322	0.971	0.584	1.84712646826237e-216
CARD19	1.12092286818502e-208	0.538179	0.291	0.084	3.76865477512486e-204
EHD1	0	0.537909	0.727	0.287	0
QRICH1	2.64434027603074e-284	0.537746	0.638	0.243	8.89053644204294e-280
FKBP2	3.85434752073142e-247	0.537706	0.988	0.664	1.29587017994511e-242
ZZEF1	7.17937072379547e-242	0.537552	0.474	0.169	2.41377623104728e-237
MED25	0	0.537033	0.707	0.27	0
LSM1	0	0.536936	0.896	0.401	0
RBM18	0	0.536845	0.691	0.249	0
IFNAR1	1.3635355025945e-289	0.536415	0.678	0.268	4.58434271327295e-285
VGF	8.91095211114993e-238	0.53634	0.347	0.104	2.99595120928972e-233
AP003392.4	6.54816091378097e-198	0.536261	0.397	0.14	2.2015571808223e-193
BORCS5	6.43789419722922e-225	0.536247	0.368	0.117	2.16448440805044e-220
FBXO11	0	0.53605	0.759	0.309	0
YME1L1	5.59491928877806e-302	0.535905	0.953	0.5	1.88106781408007e-297
BCLAF1	3.04550971082136e-236	0.53569	0.974	0.607	1.02393081987525e-231
SF3B2	1.77324055654489e-243	0.535644	0.972	0.613	5.96181207515957e-239
SLC35B4	3.84272276192323e-230	0.535544	0.46	0.164	1.29196181978621e-225
MLF2	4.38200657153481e-292	0.535491	0.966	0.558	1.47327442941572e-287
API5	0	0.535446	0.863	0.397	0
IER3IP1	0	0.535248	0.836	0.344	0
HPS6	1.28733662808923e-198	0.534697	0.313	0.097	4.3281544772988e-194
POM121C	4.88630209906614e-300	0.534514	0.8	0.347	1.64282362872703e-295
NIT1	0	0.534313	0.562	0.196	0
UBE2D2	3.96756554886878e-277	0.534155	0.982	0.677	1.33393521318517e-272
PPP1R15B	3.68139876259918e-271	0.533961	0.569	0.212	1.23772307797347e-266
MED16	0	0.533955	0.626	0.217	0
ROCK1	1.79977918729423e-284	0.533864	0.947	0.497	6.05103760560194e-280
GBA	3.19858275498642e-231	0.533855	0.443	0.154	1.07539550805398e-226
NKIRAS2	2.359471974263e-303	0.533431	0.665	0.254	7.93278072466964e-299
GMPPA	1.79717932245843e-250	0.533427	0.47	0.162	6.04229660003748e-246
RAB6A	0	0.533244	0.763	0.309	0
NDUFB9	1.20091031057328e-290	0.533102	0.988	0.665	4.03758055517843e-286
TMX1	0	0.533067	0.888	0.401	0
ST20	1.66467058389575e-302	0.532976	0.462	0.145	5.5967889701159e-298
TMEM206	2.02270125158599e-196	0.532821	0.348	0.115	6.80052387795726e-192
LRP5	2.86241782862882e-128	0.53275	0.25	0.087	9.62373498163296e-124
YRDC	0	0.532147	0.886	0.406	0
NUP188	0	0.531865	0.655	0.246	0
KRAS	2.0572089776035e-280	0.531811	0.924	0.458	6.91654230360072e-276
CCT6A	2.21692885610897e-248	0.5318	0.99	0.766	7.45353650712398e-244
ZDHHC4	9.54407798010769e-303	0.531669	0.624	0.23	3.20881445769201e-298
TRAPPC6B	8.89795419359384e-293	0.531629	0.55	0.191	2.99158117942818e-288
AP5B1	7.03253750196865e-200	0.531375	0.327	0.104	2.36440943353688e-195
TMBIM4	1.15501601325236e-300	0.531363	0.832	0.362	3.88327933815576e-296
ELK1	0	0.531188	0.512	0.165	0
MED17	4.09046721921517e-271	0.531172	0.652	0.261	1.37525598377233e-266
MELK	0	0.531169	0.775	0.322	0
DDX59	2.11950788648404e-196	0.530661	0.361	0.122	7.125997465148e-192
BAZ1A	4.91058147302071e-224	0.530641	0.944	0.531	1.65098659704429e-219
GTPBP4	3.30691680146786e-240	0.530534	0.976	0.609	1.11181849782151e-235
CLSPN	2.37602430384485e-241	0.530494	0.946	0.537	7.98843131195676e-237
MCM6	1.99047915718649e-251	0.53046	0.883	0.444	6.69218997437671e-247
CAPNS1	0	0.530448	0.911	0.45	0
NR2C1	9.1002251964596e-270	0.53034	0.571	0.212	3.05958671330168e-265
GOLPH3	0	0.530059	0.623	0.231	0
YWHAG	1.17693966447486e-280	0.530031	0.966	0.566	3.95698884593091e-276
MCM5	2.93652086657384e-305	0.529967	0.856	0.397	9.8728768055079e-301
MRPL44	0	0.529798	0.883	0.404	0
ABCE1	4.01806849252287e-233	0.529761	0.967	0.56	1.35091480787111e-228
AC079922.2	6.76661547324122e-174	0.529675	0.262	0.079	2.27500378825843e-169
C1orf122	0	0.529588	0.879	0.371	0
TYW1	7.79152861182614e-213	0.529309	0.484	0.184	2.61958983458207e-208
CLEC2B	9.50417076252633e-241	0.529306	0.454	0.16	3.19539725206898e-236
HNRNPAB	6.4300481860049e-200	0.529177	0.991	0.769	2.16184650061671e-195
C6orf62	0	0.529052	0.833	0.368	0
SNHG15	3.23509951425808e-237	0.529021	0.962	0.551	1.08767280768871e-232
ACTR1A	0	0.528912	0.699	0.254	0
EXOSC4	0	0.528769	0.856	0.373	0
STAM	5.11467593483128e-294	0.528686	0.513	0.173	1.71960519604962e-289
KDM6A	4.14879830178022e-171	0.52839	0.308	0.103	1.39486747704153e-166
RABIF	0	0.52828	0.697	0.257	0
THUMPD3	0	0.52797	0.862	0.391	0
BAX	0	0.527877	0.929	0.458	0
RABGGTA	3.12201363952907e-167	0.527863	0.266	0.083	1.04965220574607e-162
CEP350	9.2552809646577e-289	0.527823	0.849	0.388	3.11171801312756e-284
PREB	0	0.527811	0.705	0.266	0
DDOST	4.87569318329297e-304	0.527538	0.946	0.475	1.63925680515493e-299
CCDC71	1.42942487781576e-180	0.527527	0.321	0.106	4.80586938170437e-176
UNC119	4.57476500661291e-200	0.527376	0.382	0.133	1.53808174287332e-195
PTRH2	0	0.527235	0.798	0.341	0
NFYC	0	0.527202	0.856	0.37	0
CTNNBIP1	0	0.527117	0.573	0.196	0
SSRP1	1.76160947168208e-202	0.527089	0.986	0.68	5.92270720474232e-198
COPRS	2.34414342117115e-279	0.526807	0.967	0.591	7.88124459631951e-275
PLK1	8.39207678931635e-271	0.526665	0.839	0.398	2.82150013733605e-266
TM2D2	0	0.526472	0.633	0.23	0
PDS5A	2.23140035729221e-285	0.526408	0.93	0.467	7.50219114125213e-281
NAAA	2.57403011349111e-267	0.526371	0.562	0.208	8.65414664456845e-263
MTOR	2.42837319026787e-301	0.526069	0.606	0.223	8.16443350299961e-297
CUL2	0	0.525925	0.818	0.331	0
H2AFX	0	0.525767	0.903	0.437	0
PRDX4	7.22424659471679e-283	0.525764	0.96	0.535	2.42886394760973e-278
ZC3H7A	1.03043877138569e-305	0.525648	0.685	0.275	3.46443819327582e-301
CHORDC1	7.23928734029783e-274	0.525522	0.956	0.539	2.43392079668153e-269
TIMM23	0	0.525436	0.835	0.352	0
MIEN1	2.46167608555702e-278	0.525327	0.927	0.494	8.27640116725127e-274
ZNF24	5.89626991111438e-301	0.525326	0.797	0.343	1.98238490681576e-296
CLSTN1	6.81758817424678e-286	0.525274	0.686	0.278	2.29214132006351e-281
NUP98	0	0.525005	0.867	0.389	0
VKORC1	1.83605369612023e-293	0.524839	0.903	0.439	6.17299613172581e-289
PARD6B	1.28609294493164e-144	0.524697	0.253	0.083	4.32397309015467e-140
ARF3	0	0.524648	0.879	0.379	0
BET1L	0	0.524611	0.686	0.268	0
C2CD2L	2.08335840397829e-138	0.524598	0.283	0.102	7.0044592900154e-134
ATXN7L3	4.71239796030665e-240	0.524408	0.444	0.152	1.5843553182347e-235
ZNF407	6.69220022250609e-135	0.524301	0.315	0.121	2.24998463680877e-130
NCOA5	1.01203826532162e-205	0.523682	0.39	0.135	3.4025738518378e-201
ZHX1-C8orf76	1.01209700557349e-211	0.523594	0.27	0.073	3.40277134243864e-207
SWI5	0	0.523505	0.795	0.318	0
YKT6	0	0.523274	0.636	0.226	0
FAM199X	7.13553617354563e-281	0.522943	0.541	0.194	2.39903861690778e-276
TIMM8A	0	0.522489	0.899	0.443	0
HECTD1	3.54739829463538e-292	0.522476	0.841	0.384	1.19267078063936e-287
HSP90AA1	1.07079582777512e-292	0.522472	0.998	0.97	3.60012265256273e-288
KIAA1586	0	0.522425	0.645	0.24	0
ZHX3	4.73451429820938e-209	0.522334	0.333	0.104	1.59179105220098e-204
LACTB	4.39872338657503e-257	0.522266	0.356	0.102	1.47889478980039e-252
TMOD3	0	0.521915	0.825	0.35	0
STIP1	3.62117468898804e-251	0.521677	0.981	0.659	1.21747514218467e-246
PHACTR4	3.32967004286083e-298	0.521642	0.772	0.328	1.11946836511024e-293
NADK	0	0.521261	0.777	0.314	0
CCDC84	0	0.520954	0.743	0.292	0
TOGARAM1	1.45405536845957e-199	0.520945	0.331	0.106	4.88867955429794e-195
RMND5B	0	0.520579	0.703	0.266	0
CCS	0	0.520574	0.738	0.291	0
ZWINT	0	0.520449	0.913	0.459	0
RNF115	0	0.520341	0.822	0.351	0
EIF1AD	0	0.520225	0.568	0.178	0
CDCA2	4.52052623831052e-262	0.520099	0.816	0.377	1.51984612658238e-257
PLEKHA3	7.24402851399977e-284	0.519743	0.608	0.23	2.43551482669186e-279
HUWE1	3.31797932775531e-276	0.519357	0.925	0.463	1.11553782978461e-271
SLC35E1	2.8090172371647e-277	0.519348	0.662	0.264	9.44419685307143e-273
SMIM30	1.24294106159258e-253	0.519279	0.475	0.165	4.17889214318041e-249
FAM3A	0	0.519239	0.554	0.188	0
UBE3A	3.03307834239647e-284	0.518953	0.92	0.463	1.01975126949712e-279
FLYWCH1	1.52461829033293e-168	0.518636	0.26	0.079	5.12591915392834e-164
SAP30L	5.83662366828976e-269	0.518425	0.472	0.159	1.9623312435157e-264
EMC8	0	0.517941	0.927	0.465	0
SYAP1	1.41303605752017e-302	0.51794	0.903	0.448	4.75076852898856e-298
CHAF1A	1.33099002264418e-255	0.517677	0.907	0.465	4.47492155513201e-251
MTMR9	4.43635003062928e-205	0.517618	0.395	0.138	1.49154524379787e-200
CNPY2	2.12378898071772e-282	0.517609	0.955	0.522	7.14039093207104e-278
CCT2	1.02541292617747e-239	0.517339	0.993	0.759	3.44754079910128e-235
STAM2	5.77921504021193e-234	0.517326	0.425	0.143	1.94302988866965e-229
RASSF2	7.41678905002742e-258	0.517179	0.755	0.338	2.49359864650972e-253
NUP62	3.14824472232729e-281	0.516987	0.917	0.457	1.05847135809366e-276
SART3	0	0.51669	0.776	0.314	0
BABAM1	1.19128002553281e-289	0.516259	0.94	0.491	4.00520257384386e-285
YY1AP1	2.73984880404248e-288	0.515965	0.602	0.223	9.21164566407123e-284
SMCHD1	2.87920789527776e-238	0.515895	0.96	0.537	9.68018486471336e-234
RAB18	0	0.515814	0.728	0.267	0
ZNF668	6.86279992987423e-166	0.515487	0.275	0.088	2.30734196442301e-161
PRDM4	1.6926892303177e-173	0.515288	0.321	0.109	5.69099046125113e-169
SLC10A3	2.05883866286174e-242	0.515228	0.426	0.142	6.92202146840746e-238
KPNA4	1.14136981366722e-304	0.514994	0.925	0.445	3.83739945053055e-300
FAM177A1	0	0.514854	0.817	0.33	0
OCIAD1	2.78508252260126e-280	0.514636	0.946	0.493	9.3637259492377e-276
C6orf136	3.35377773213158e-248	0.514527	0.406	0.13	1.12757361131996e-243
TAF6L	1.4320950763808e-303	0.514126	0.519	0.173	4.8148468562999e-299
BTG3	2.12262834519603e-299	0.513972	0.753	0.327	7.13648875938356e-295
TBRG4	0	0.513769	0.917	0.434	0
RNF114	0	0.513305	0.764	0.305	0
CLN6	1.6307050373406e-218	0.513134	0.558	0.225	5.48259340604283e-214
DOHH	0	0.513057	0.706	0.256	0
KCTD20	5.36981721866175e-288	0.512948	0.857	0.394	1.80538624708627e-283
MCL1	2.89376791237534e-298	0.512934	0.833	0.37	9.72913709819715e-294
NME6	1.29402581875723e-307	0.512929	0.697	0.274	4.35064420524368e-303
WIZ	1.09829275494904e-287	0.512728	0.562	0.2	3.69257007141417e-283
CCP110	4.98664428299108e-272	0.512725	0.739	0.319	1.67655967438443e-267
SLC25A44	4.00287494234623e-170	0.51256	0.28	0.089	1.34580658436622e-165
PIGK	1.14582688075772e-160	0.512256	0.285	0.094	3.85238455579555e-156
SUPT4H1	0	0.512034	0.897	0.419	0
RAB1B	0	0.511704	0.743	0.295	0
XRN2	1.36460916186884e-235	0.511481	0.984	0.637	4.58795246311922e-231
APMAP	3.81720107051607e-280	0.511458	0.585	0.215	1.28338117191821e-275
PRKCD	8.51966873655804e-285	0.511421	0.556	0.199	2.86439782591818e-280
ERLEC1	0	0.511218	0.7	0.265	0
CNIH4	0	0.511208	0.927	0.435	0
ARF4	0	0.511141	0.869	0.372	0
WRNIP1	3.69157523246508e-302	0.511114	0.641	0.243	1.24114450890709e-297
PRADC1	9.59130347100498e-304	0.510979	0.597	0.218	3.22469213998658e-299
NUTF2	3.3588845865334e-268	0.510769	0.946	0.508	1.12929058683839e-263
RAB30	8.50145353082797e-251	0.510697	0.755	0.343	2.85827369159967e-246
TAF2	0	0.51057	0.712	0.276	0
AKIRIN1	0	0.510302	0.893	0.408	0
PPIF	3.69552401565269e-257	0.51019	0.964	0.553	1.24247212930259e-252
PGRMC2	8.66620899337722e-287	0.50989	0.727	0.301	2.91366612566335e-282
LRRC61	1.03776221030733e-264	0.509632	0.512	0.183	3.48906032727426e-260
GALM	1.15806665829324e-141	0.509577	0.252	0.084	3.89353591184771e-137
MED1	2.47506031189636e-283	0.509357	0.803	0.356	8.32140027462676e-279
DONSON	0	0.50914	0.717	0.274	0
SH3KBP1	8.89529973770072e-246	0.509062	0.935	0.52	2.99068872481236e-241
ADAM17	1.78925781436315e-289	0.508842	0.727	0.303	6.01566369767036e-285
PPP1R11	6.88416345210007e-283	0.508588	0.521	0.181	2.31452459423056e-278
UTP20	0	0.508503	0.734	0.295	0
COX19	0	0.508352	0.859	0.375	0
UPF1	0	0.508296	0.774	0.322	0
TMCO1	3.02795037761306e-283	0.508069	0.953	0.494	1.01802719645729e-278
TMED3	8.07439393925996e-300	0.508067	0.564	0.198	2.71469198631859e-295
COPS8	0	0.507959	0.872	0.38	0
PSMC4	0	0.507845	0.951	0.503	0
XPO6	1.29709567177871e-296	0.507716	0.866	0.399	4.36096535808722e-292
DIMT1	0	0.507635	0.872	0.393	0
SNAPC4	4.79396627800128e-277	0.507319	0.495	0.168	1.61177940232681e-272
TAF7	3.74498542077588e-269	0.50723	0.954	0.516	1.25910154831906e-264
FANCA	0	0.507211	0.71	0.283	0
MESD	2.57093150134686e-289	0.507111	0.897	0.428	8.64372880067827e-285
HIST1H2BN	1.19781852673361e-141	0.506911	0.327	0.125	4.02718566873108e-137
ZNF787	0	0.50683	0.772	0.307	0
LMNB2	0	0.506557	0.744	0.304	0
NIPA1	1.33763164478432e-303	0.506416	0.52	0.171	4.49725135292937e-299
ESRRA	0	0.505994	0.933	0.46	0
APH1B	3.46304657642182e-196	0.505861	0.385	0.136	1.16431088945878e-191
GMPPB	3.12143658440722e-294	0.505701	0.515	0.174	1.04945819404355e-289
MYL12B	3.95014317433724e-291	0.505618	0.973	0.614	1.32807763664392e-286
SGO1	0	0.505428	0.78	0.323	0
AGPS	0	0.505167	0.744	0.3	0
RAB2A	2.07203608431116e-307	0.504996	0.954	0.514	6.96639251906256e-303
TNPO2	7.04855127614852e-277	0.504791	0.663	0.265	2.36979342455389e-272
EID2	0	0.504626	0.644	0.24	0
RHEB	0	0.504623	0.967	0.557	0
RAB11FIP4	1.15976313506018e-191	0.504499	0.45	0.176	3.89923963638582e-187
QTRT2	0	0.50386	0.728	0.295	0
SEC61A1	0	0.503762	0.673	0.253	0
C5orf51	1.17415484471542e-255	0.503651	0.517	0.185	3.94762600341771e-251
PSEN1	1.15086854272605e-230	0.503581	0.393	0.127	3.86933512749924e-226
ARFGEF1	1.00837328963505e-230	0.503516	0.41	0.137	3.39025183708201e-226
MTCH2	6.43044865350112e-240	0.503505	0.983	0.662	2.16198114179361e-235
SMC5	9.74613719162244e-291	0.503449	0.841	0.387	3.27674878519538e-286
CSTB	4.69096915243108e-260	0.503347	0.989	0.738	1.57715073873885e-255
GPS1	0	0.50302	0.856	0.385	0
SLC39A7	0	0.502934	0.667	0.253	0
KIAA2013	5.28594919330781e-300	0.502651	0.763	0.326	1.77718897828202e-295
SHQ1	5.3178952176577e-235	0.502573	0.379	0.121	1.7879295511287e-230
RCBTB1	9.47413626114767e-229	0.502558	0.516	0.198	3.18529935236046e-224
NQO2	0	0.502557	0.613	0.216	0
ARF6	2.69868211762929e-282	0.50209	0.94	0.489	9.07323914768145e-278
ILKAP	0	0.501954	0.863	0.379	0
USP7	1.70484323113372e-255	0.501778	0.943	0.492	5.73185342739466e-251
PTOV1	0	0.501703	0.889	0.407	0
DNM1L	6.92958385613949e-265	0.501675	0.96	0.53	2.32979538827266e-260
TCIRG1	2.03425399471375e-219	0.50162	0.434	0.153	6.83936535562711e-215
LMBR1	7.21960442016792e-295	0.501416	0.558	0.193	2.42730320210466e-290
CDC25C	3.22361395355531e-237	0.501342	0.404	0.132	1.08381124732483e-232
RAC1	2.20715394174334e-243	0.501231	0.993	0.769	7.42067226753528e-239
CHUK	9.08209855398655e-211	0.501177	0.444	0.163	3.05349235483582e-206
TROAP	0	0.500911	0.846	0.35	0
TOP3A	1.21849357773581e-294	0.500755	0.687	0.27	4.09669725770555e-290
TRA2B	3.90802853026063e-233	0.500629	0.976	0.566	1.31391827215893e-228
UCK1	4.35493269443575e-251	0.500614	0.454	0.154	1.46417192119624e-246
FOXRED2	6.85375794198934e-266	0.500366	0.603	0.235	2.30430195767623e-261
ACBD3	3.13421122927665e-290	0.500297	0.917	0.468	1.0537531573951e-285
FOXP4	4.95343319335006e-190	0.500224	0.36	0.124	1.66539377393623e-185
HM13	5.15610400023624e-276	0.500159	0.946	0.484	1.73353372591943e-271
CDC34	0	0.499955	0.911	0.445	0
PCMT1	3.86477909718378e-268	0.499946	0.98	0.596	1.29937738026416e-263
CLDND2	5.02673018502568e-161	0.499749	0.255	0.079	1.69003695550748e-156
FBXO5	2.7363027143295e-220	0.49963	0.772	0.379	9.19972335584721e-216
C16orf58	8.24762898661604e-162	0.499431	0.291	0.097	2.77293534159018e-157
MAP2K7	9.77569383963317e-276	0.4993	0.643	0.251	3.28668602582307e-271
CCNL1	1.84433570634213e-265	0.499169	0.867	0.411	6.20084107829288e-261
LYPLA2	0	0.498867	0.593	0.202	0
PIN1	8.27842138222562e-271	0.498674	0.964	0.575	2.78328805291807e-266
SEC11C	5.40553306567213e-291	0.498402	0.931	0.474	1.81739427200963e-286
VPS33A	2.0412336725367e-296	0.498374	0.542	0.187	6.86283173043565e-292
ATAD2	1.97039627067303e-220	0.498173	0.942	0.523	6.6246693016298e-216
SEC23B	0	0.498116	0.655	0.241	0
SFT2D2	5.12052855732768e-270	0.498107	0.638	0.253	1.72157290625914e-265
SCAND1	2.43989562164334e-231	0.498095	0.98	0.67	8.20317306952707e-227
REXO5	6.33524610384698e-221	0.498059	0.354	0.112	2.12997309257439e-216
MUC20-OT1	8.86952723067516e-303	0.497958	0.714	0.287	2.98202375022529e-298
TTC27	1.00389798580227e-262	0.497953	0.448	0.148	3.37520541806581e-258
MED13L	1.66191005528329e-257	0.497893	0.675	0.285	5.58750779686796e-253
GTF2F1	0	0.49789	0.906	0.447	0
MFSD10	0	0.497727	0.742	0.302	0
RBM27	9.7931016011277e-246	0.497475	0.545	0.207	3.29253868931514e-241
RTN3	4.06929498167736e-241	0.497474	0.959	0.525	1.36813766578975e-236
SUV39H1	2.02349766670872e-183	0.497418	0.319	0.105	6.80320150524137e-179
SMARCC2	0	0.497283	0.793	0.334	0
DDX42	2.58490006786853e-266	0.496897	0.903	0.443	8.69069251818078e-262
DCXR	2.49432506162997e-258	0.496869	0.959	0.554	8.38617028970613e-254
UBE2B	0	0.496838	0.908	0.437	0
CNDP2	0	0.496581	0.682	0.257	0
CENPO	5.39040617139971e-218	0.496494	0.357	0.113	1.8123084588863e-213
PEX26	9.38252104020075e-277	0.496321	0.646	0.252	3.15449739892589e-272
DNAJA2	7.72878800690786e-280	0.496292	0.944	0.517	2.59849581580249e-275
CDC42SE2	4.28126279634907e-265	0.496053	0.558	0.207	1.43940336476052e-260
CEP55	2.16137256980183e-306	0.495888	0.825	0.364	7.26675071693073e-302
PIGX	0	0.495842	0.775	0.327	0
EIF4A1	1.67197406569538e-240	0.495839	0.971	0.574	5.62134400627444e-236
MFN1	2.53102562698933e-225	0.495835	0.404	0.136	8.50956126050082e-221
IPO4	0	0.495778	0.619	0.225	0
MLX	0	0.495233	0.842	0.358	0
CARM1	1.31525905186866e-289	0.495133	0.843	0.379	4.42203245828761e-285
DLST	3.62392235483761e-259	0.495092	0.46	0.152	1.21839893491995e-254
TSEN54	0	0.494926	0.765	0.316	0
KRR1	2.77125191187413e-260	0.494872	0.954	0.536	9.317226052912e-256
EVI5	1.38204078768842e-259	0.494783	0.421	0.134	4.64655933228723e-255
PRKCI	1.24058233380113e-255	0.494712	0.644	0.266	4.17096186447278e-251
PSME4	8.51340193143728e-285	0.494698	0.697	0.28	2.86229086336853e-280
ELOVL6	5.95490078468261e-169	0.494608	0.389	0.149	2.00209719281814e-164
GRSF1	4.70862463348386e-292	0.494202	0.931	0.473	1.58308668802361e-287
TYW3	1.96634669929037e-266	0.494128	0.899	0.449	6.61105423768416e-262
ILVBL	7.01808553152856e-233	0.494114	0.505	0.186	2.35955053655522e-228
UBE4A	5.87835760952812e-270	0.494113	0.883	0.425	1.97636261189945e-265
SPEN	1.8693614370664e-270	0.494098	0.898	0.446	6.28498008756094e-266
TLE3	9.05950345344834e-252	0.493351	0.73	0.327	3.04589565608387e-247
CTXN1	0	0.493201	0.768	0.319	0
GPKOW	2.44665338021912e-231	0.492859	0.368	0.116	8.22589332963472e-227
NUDCD1	9.33107663355938e-283	0.492689	0.637	0.248	3.137201274969e-278
VAMP7	6.83281090954671e-212	0.492412	0.404	0.139	2.2972593558987e-207
CFL1	1.03808320630151e-268	0.492214	0.997	0.897	3.49013954790631e-264
LIN54	6.1371051647257e-173	0.49215	0.318	0.107	2.06335612743243e-168
LRRC47	0	0.491686	0.685	0.267	0
MT-CYB	3.15117032336823e-195	0.491474	0.997	0.854	1.05945497441963e-190
SAMD8	8.52685403183103e-213	0.49108	0.368	0.12	2.86681359404191e-208
SRSF2	4.14663291585184e-216	0.490882	0.99	0.757	1.39413945263855e-211
TXNDC12	3.10610057330754e-307	0.490852	0.824	0.35	1.04430207375173e-302
RAB21	0	0.490538	0.774	0.312	0
NAF1	4.72010864084754e-285	0.490394	0.588	0.217	1.58694772613935e-280
BUB1	5.5857212829976e-295	0.490265	0.748	0.311	1.87797535255662e-290
MOB1A	1.77733380484937e-259	0.490069	0.952	0.529	5.97557398528408e-255
SPIB	1.62121224018669e-261	0.489843	0.71	0.306	5.45067767273167e-257
UTP15	4.84684327298476e-293	0.489547	0.564	0.201	1.62955717681021e-288
DNAJC13	2.04992553778711e-177	0.489236	0.363	0.13	6.89205465059404e-173
AP3M2	4.26224684712873e-230	0.489158	0.477	0.174	1.43301001247315e-225
PELP1	9.66134625694292e-280	0.489133	0.908	0.459	3.24824122504678e-275
PSRC1	3.45012833478679e-186	0.488825	0.379	0.139	1.15996764743867e-181
PSMC6	9.80302815452705e-286	0.488825	0.954	0.539	3.29587609583354e-281
SGTB	1.6438995558573e-262	0.488818	0.44	0.143	5.52695469674782e-258
POP1	4.00865161784372e-256	0.488803	0.578	0.222	1.34774876043524e-251
OPA3	2.1299158585674e-272	0.488683	0.532	0.188	7.16099010808946e-268
POLR2J3.1	3.68892786088826e-256	0.488597	0.966	0.521	1.24025443610924e-251
RAB30-AS1	8.97420310691463e-275	0.488382	0.843	0.397	3.01721682657577e-270
HSPA14	4.31190427273473e-227	0.487885	0.438	0.152	1.44970533553614e-222
DIAPH3	1.57076201198554e-282	0.487876	0.756	0.327	5.28105896049657e-278
TLK2	0	0.487806	0.762	0.313	0
COMMD5	0	0.487796	0.577	0.195	0
TIGAR	0	0.487771	0.509	0.163	0
YTHDF1	0	0.487754	0.74	0.297	0
ARFGAP2	1.1473020729328e-294	0.487577	0.887	0.416	3.85734429940737e-290
DHX40	6.80271113044665e-296	0.487499	0.81	0.364	2.28713950916747e-291
MCOLN1	3.57949301810379e-230	0.487211	0.356	0.109	1.20346134761667e-225
TSPYL1	8.77083632382759e-298	0.4872	0.637	0.243	2.94884288043408e-293
IP6K1	1.10923460441715e-286	0.487175	0.483	0.157	3.7293576635109e-282
ZNF655	2.0556517455043e-306	0.487093	0.772	0.32	6.91130673356e-302
ZFP91	2.24812905689645e-286	0.486971	0.771	0.334	7.55843470219155e-282
ZBTB43	3.85473483425203e-262	0.486886	0.534	0.194	1.29600039862387e-257
HOOK3	3.81806862912117e-279	0.486868	0.674	0.272	1.28367285379683e-274
MANEAL	7.88680663445988e-208	0.486862	0.404	0.141	2.65162325857176e-203
CDC5L	4.39849385095587e-307	0.486475	0.925	0.458	1.47881761762987e-302
SMG9	9.27934755874389e-202	0.486416	0.369	0.125	3.11980944272528e-197
CDK19	1.35434650142474e-263	0.486374	0.548	0.201	4.55344837244014e-259
PRRC2B	1.34761943998781e-302	0.486328	0.871	0.396	4.530831319183e-298
SLC4A2	4.0061976167123e-212	0.48592	0.409	0.144	1.34692370071484e-207
FAAP24	8.46553694309249e-261	0.485662	0.509	0.181	2.84619817563713e-256
SNX5	1.5570698427669e-211	0.485417	0.98	0.633	5.23502451836659e-207
PSMD7	1.26941940789791e-217	0.485373	0.971	0.627	4.26791499129355e-213
CC2D1A	3.84365592591607e-285	0.485364	0.535	0.185	1.29227555885224e-280
FBXO31	9.87073964902489e-251	0.485297	0.304	0.079	3.31864137739866e-246
MORN2	3.13565783386497e-236	0.485122	0.337	0.099	1.05423952032374e-231
FBXO9	0	0.485121	0.796	0.342	0
P3H1	1.12147899557465e-144	0.484737	0.34	0.131	3.77052453102152e-140
UNC50	0	0.484709	0.701	0.261	0
COPB1	2.60054954095623e-231	0.484421	0.954	0.539	8.74330761164893e-227
FAM173A	3.04148402857396e-302	0.48397	0.923	0.455	1.02257734524685e-297
SPTLC1	1.33209954683445e-286	0.483896	0.66	0.257	4.47865188641212e-282
FAM83D	9.85466225970558e-298	0.483526	0.616	0.228	3.31323599833561e-293
FBXO46	7.79097819448767e-192	0.483477	0.371	0.128	2.6194047787687e-187
RRP1	0	0.483297	0.906	0.44	0
GINS2	9.94050752984293e-255	0.48324	0.923	0.486	3.34209803660849e-250
CEP76	4.82291920145294e-239	0.482693	0.427	0.144	1.62151366472049e-234
DARS2	3.3621184516768e-226	0.482533	0.517	0.199	1.13037784463826e-221
VAPA	3.1651129689594e-286	0.482368	0.97	0.566	1.06414263129384e-281
C1orf43	6.89373667017843e-266	0.48227	0.946	0.521	2.31774320588069e-261
HIPK1	8.54371845031581e-232	0.482202	0.46	0.163	2.87248358018068e-227
PIGP	2.87813086098953e-294	0.481977	0.669	0.267	9.67656376773288e-290
MARCKSL1	1.08300961477609e-99	0.481948	0.989	0.737	3.64118662583869e-95
EIF3C	3.66964296471234e-187	0.481516	0.412	0.154	1.23377066116594e-182
FAIM	0	0.481486	0.831	0.351	0
NECTIN1	1.76989568364071e-219	0.48144	0.317	0.093	5.95056627796842e-215
KBTBD2	9.28794208403106e-239	0.481366	0.435	0.147	3.12269900807208e-234
ARHGAP35	1.75965516981327e-261	0.481308	0.621	0.242	5.91613664642919e-257
WSB1	3.42978804066543e-201	0.481286	0.972	0.615	1.15312903715212e-196
MED27	0	0.481247	0.672	0.244	0
PKNOX1	1.3689686174819e-284	0.481075	0.625	0.242	4.60260938883591e-280
IARS2	4.27002574202759e-256	0.48044	0.93	0.477	1.4356253547271e-251
IREB2	2.01363925271309e-287	0.480351	0.794	0.343	6.77005653154667e-283
MON1A	4.76914470030835e-205	0.480231	0.35	0.113	1.60343413969067e-200
ZNF48	2.68628366037603e-211	0.480153	0.424	0.151	9.03155429455025e-207
LARP4	1.27024269173251e-287	0.480056	0.899	0.435	4.27068295387386e-283
SP4	2.38200210626056e-129	0.479998	0.25	0.086	8.00852928145862e-125
LAPTM4A	0	0.479747	0.76	0.304	0
UBFD1	6.12839995611567e-300	0.479678	0.517	0.172	2.06042934924565e-295
NORAD	1.35789672371065e-230	0.479641	0.933	0.514	4.56538457478758e-226
EIF2S1	5.39612889641101e-271	0.479598	0.962	0.56	1.81423249626235e-266
LMF2	6.6103314032587e-270	0.479476	0.61	0.234	2.22245952108961e-265
TUBD1	9.70532731673862e-217	0.479264	0.375	0.123	3.26302809716069e-212
TMEM248	0	0.479123	0.798	0.329	0
VHL	1.8885715762636e-271	0.478944	0.819	0.37	6.34956649655587e-267
DNAJA1	6.39722742727672e-244	0.478728	0.993	0.744	2.15081183332471e-239
SMAD4	2.49092997044406e-283	0.478613	0.564	0.202	8.37475565362998e-279
IKBKG	5.36024172582216e-193	0.478303	0.361	0.123	1.80216687063867e-188
TAX1BP3	2.71194830647256e-162	0.478159	0.333	0.12	9.11784140119138e-158
SENP3	1.01232704652126e-163	0.478079	0.27	0.086	3.40354476310914e-159
PGAM1	1.03953378552869e-207	0.47803	0.995	0.791	3.49501654032602e-203
PSMD6	8.9715308992635e-307	0.477903	0.919	0.454	3.01631840364138e-302
CHD7	4.14878373509379e-237	0.477903	0.855	0.423	1.39486257957588e-232
ATAD3B	0	0.477736	0.778	0.322	0
TMEM181	3.01354928057122e-239	0.477623	0.556	0.215	1.01318540362085e-234
ZSWIM8	1.33596367017409e-246	0.477524	0.384	0.117	4.49164345549232e-242
RIF1	5.59953220504899e-230	0.477317	0.949	0.51	1.88261872265952e-225
DCPS	0	0.477186	0.826	0.359	0
CUL1	0	0.477183	0.768	0.308	0
HNRNPR	5.29786046434156e-189	0.477181	0.987	0.703	1.78119366671628e-184
STX16	4.25928436998813e-260	0.477137	0.668	0.272	1.43201399803371e-255
USP15	0	0.47697	0.756	0.306	0
TCOF1	4.06279580084245e-252	0.476829	0.939	0.498	1.36595257620124e-247
GTF3C6	2.55983942326764e-269	0.476644	0.966	0.594	8.60643612496813e-265
FEM1A	5.5870286218063e-268	0.476631	0.468	0.156	1.8784148929375e-263
CDC23	0	0.476482	0.679	0.252	0
NDUFC2	1.32675270502619e-247	0.476341	0.99	0.756	4.46067526956856e-243
PTPA	3.93998583869466e-300	0.476304	0.647	0.252	1.32466263882753e-295
TRDC	0	0.476292	0.716	0.28	0
KBTBD4	8.88202558391736e-239	0.476188	0.48	0.172	2.98622582156885e-234
RHBDD3	2.88842099377246e-173	0.476174	0.361	0.131	9.7111602231624e-169
MRPS11	0	0.476146	0.914	0.432	0
JPT2	0	0.475852	0.823	0.349	0
CDC25B	1.62959001534659e-280	0.475775	0.704	0.287	5.47884459059676e-276
ECT2	4.92870205066241e-298	0.475472	0.719	0.291	1.65707891645321e-293
SLC25A4	1.93745349237805e-237	0.475322	0.921	0.5	6.51391238672426e-233
LAMTOR1	1.25391579039943e-259	0.47518	0.96	0.564	4.21579027890192e-255
BRMS1	0	0.475106	0.838	0.34	0
NF1	8.05053780521316e-291	0.474859	0.718	0.292	2.70667131549072e-286
CREB1	9.42645919274151e-294	0.474859	0.745	0.312	3.16926984519162e-289
ARMT1	0	0.474812	0.618	0.214	0
TMEM8A	6.39317607667477e-221	0.474695	0.41	0.14	2.14944972873882e-216
PRPF40A	2.25540479593206e-196	0.474537	0.986	0.69	7.58289646440317e-192
GSR	1.47770055013268e-298	0.474277	0.809	0.357	4.96817701960108e-294
DMWD	1.70495446245086e-304	0.474021	0.573	0.199	5.73222739820603e-300
ARMH3	1.69331776596463e-192	0.473989	0.295	0.09	5.69310366094968e-188
POU2F1	1.05192371066189e-254	0.47328	0.632	0.258	3.53667270761634e-250
FBXO21	5.64740193425933e-288	0.473052	0.75	0.317	1.89871300431733e-283
GMFB	0	0.472899	0.695	0.269	0
PHRF1	4.85717020897816e-306	0.472684	0.794	0.344	1.63302919596055e-301
HRAS	0	0.472623	0.947	0.491	0
MTHFS	1.4783562975137e-277	0.472372	0.454	0.147	4.9703817078708e-273
ITGB1BP1	1.57088384040736e-279	0.472289	0.937	0.525	5.2814685598336e-275
SCARB1	3.2224295715249e-208	0.472268	0.507	0.2	1.08341304624239e-203
ARPP19	1.29234184304435e-304	0.472049	0.922	0.458	4.34498251049941e-300
FMR1	8.91442399720831e-307	0.471978	0.639	0.242	2.99711849210141e-302
LMAN1	7.17980639702011e-239	0.471906	0.964	0.506	2.41392270874213e-234
KMT5B	0	0.471859	0.75	0.306	0
GLE1	2.87702006579829e-234	0.471491	0.477	0.171	9.67282916322043e-230
NAA50	1.24241883658763e-248	0.471467	0.962	0.559	4.17713637049127e-244
GGNBP2	4.35261786177844e-259	0.47146	0.948	0.501	1.46339365130853e-254
SSR3	8.37170635729178e-236	0.4714	0.971	0.549	2.81465139438507e-231
ADAT1	6.03570725787044e-227	0.471357	0.447	0.158	2.02926513716862e-222
PNPLA2	0	0.471256	0.704	0.27	0
NAA40	1.68795923292047e-258	0.471182	0.605	0.236	5.6750877370019e-254
SNX4	0	0.471065	0.766	0.311	0
GGA1	6.88367272468046e-294	0.471057	0.815	0.359	2.31435960676482e-289
ATP6V1G1	1.13129785174983e-232	0.470924	0.978	0.652	3.80353650736812e-228
FH	0	0.470682	0.866	0.38	0
PWP1	2.10285738830414e-254	0.470271	0.946	0.506	7.07001682521734e-250
UBQLN2	2.65955800764095e-239	0.469874	0.47	0.167	8.94169997748964e-235
SAE1	1.99841361064209e-298	0.469822	0.92	0.453	6.71886640033977e-294
LIG3	5.00574396903596e-216	0.469735	0.409	0.141	1.68298117982958e-211
RAP2A	1.37794436072277e-266	0.469574	0.559	0.204	4.63278673518602e-262
RLIM	1.73082960885796e-249	0.46939	0.499	0.177	5.81922222794134e-245
PPP1CB	0	0.469275	0.907	0.458	0
SRSF4	9.60985607239611e-195	0.468912	0.976	0.608	3.2309297101003e-190
TIMM22	0	0.46874	0.774	0.305	0
PSMC3	1.28218984939283e-248	0.468496	0.984	0.712	4.31085049264363e-244
KCTD7	8.38694443511012e-184	0.468472	0.361	0.127	2.81977458852837e-179
DNAJC3	6.83089807632262e-291	0.468389	0.85	0.381	2.29661624224043e-286
RABGAP1	4.69573705411721e-268	0.468305	0.681	0.278	1.57875375496475e-263
CHTF8	0	0.468295	0.698	0.271	0
SND1	1.19559278863158e-278	0.46821	0.861	0.394	4.01970251465824e-274
UBE2S	1.23837106405346e-191	0.468108	0.995	0.822	4.16352735445412e-187
ZMYND11	1.1419441786895e-272	0.468068	0.524	0.186	3.83933052317197e-268
MAPK1IP1L	3.43761916556601e-302	0.468059	0.873	0.409	1.15576193965495e-297
IWS1	5.84070725870246e-302	0.467351	0.859	0.391	1.96370418744835e-297
DDX20	3.43165057931223e-289	0.467335	0.601	0.223	1.15375524127057e-284
ERLIN1	4.2815550977522e-203	0.467255	0.395	0.138	1.43950163941527e-198
NSFL1C	6.42064911865692e-257	0.467241	0.925	0.491	2.15868644018364e-252
DYNLL2	0	0.46717	0.78	0.329	0
POP4	0	0.467167	0.806	0.338	0
PRR3	1.12384749648375e-252	0.467155	0.603	0.236	3.77848766792803e-248
JMJD6	0	0.467103	0.746	0.278	0
GAN	9.79000208553301e-198	0.467001	0.387	0.135	3.29149660117705e-193
HIST1H4C	4.89161816794571e-67	0.466855	0.983	0.825	1.64461094424503e-62
YWHAQ	2.50010353757993e-228	0.466474	0.981	0.668	8.40559810369749e-224
DNAJC30	0	0.466466	0.548	0.182	0
POP7	4.33649231157743e-248	0.466272	0.946	0.54	1.45797208007545e-243
NSUN4	1.10271945486887e-233	0.466184	0.479	0.173	3.70745307921462e-229
EXOSC10	0	0.466131	0.753	0.307	0
CHAF1B	1.29162782612452e-225	0.465707	0.522	0.202	4.34258191421324e-221
ERCC4	2.381290537907e-174	0.465701	0.317	0.107	8.00613691749712e-170
PAK2	8.28671708530397e-225	0.465522	0.971	0.611	2.78607715125005e-220
TIMELESS	2.36117713810448e-243	0.465279	0.627	0.256	7.93851365602106e-239
ATL3	3.73875595276553e-275	0.465194	0.522	0.183	1.2570071388793e-270
RAD51C	6.31736577524773e-262	0.465002	0.96	0.555	2.12396154729604e-257
TMEM33	2.18502253487013e-268	0.464706	0.591	0.222	7.34626426448687e-264
EXOSC6	0	0.464589	0.889	0.41	0
CTDNEP1	4.18496222349442e-259	0.464565	0.941	0.501	1.40702614916106e-254
C2orf76	4.32165186439034e-282	0.464536	0.44	0.137	1.45298257332668e-277
RALY	6.35043323244692e-234	0.464194	0.96	0.561	2.13507915708098e-229
TRIM56	3.85951128962332e-250	0.464185	0.774	0.346	1.29760629068426e-245
TPX2	7.94061321976325e-163	0.463899	0.968	0.63	2.6697135706166e-158
IL21R	5.86750801150693e-175	0.463788	0.481	0.201	1.97271486854875e-170
SHISA5	0	0.463654	0.869	0.396	0
GNPTG	4.44525237501116e-231	0.463648	0.409	0.135	1.4945383010025e-226
TP53RK	0	0.463409	0.663	0.236	0
PSMB5	2.31825726340317e-230	0.463323	0.982	0.702	7.7942127452878e-226
ZNF316	1.65234765603751e-171	0.463269	0.322	0.109	5.55535805436372e-167
SNRNP27	0	0.463267	0.835	0.363	0
R3HDM4	8.30459266772829e-267	0.463207	0.583	0.219	2.79208710081693e-262
PGS1	1.84941367867889e-218	0.463183	0.437	0.154	6.2179137290863e-214
PPTC7	1.11422021484028e-277	0.463135	0.676	0.27	3.74611978431449e-273
UBE2D3	2.07754180440629e-221	0.462998	0.976	0.613	6.98490330059439e-217
APOO	2.89764872750366e-303	0.462994	0.616	0.227	9.74218478674006e-299
ARF5	3.00531634543415e-268	0.462973	0.453	0.148	1.01041740849841e-263
RAB8A	6.38582759495324e-302	0.462814	0.93	0.466	2.14697909569923e-297
CLEC2D	1.72461230520622e-145	0.462787	0.712	0.378	5.79831903133385e-141
DNAL1	4.37134951175736e-260	0.462769	0.333	0.091	1.46969141934794e-255
MAVS	1.94798343963582e-283	0.462593	0.763	0.328	6.54931512239958e-279
XRCC5	1.41701285367717e-194	0.462483	0.99	0.745	4.76413891534803e-190
TPRA1	1.91528514262983e-290	0.462282	0.488	0.16	6.43938017803575e-286
BMS1	5.38417722658893e-305	0.462186	0.732	0.298	1.81021422535146e-300
MCMBP	0	0.461798	0.793	0.327	0
PBRM1	1.69066358021466e-262	0.461586	0.861	0.407	5.6841800230397e-258
ASCC1	4.81574116678524e-283	0.461539	0.575	0.212	1.61910033768487e-278
DDX56	0	0.461317	0.869	0.402	0
NIPBL	5.73836012151447e-267	0.461296	0.849	0.388	1.92929405645438e-262
DYRK1A	2.13503339609262e-231	0.461291	0.509	0.192	7.17819578100299e-227
POLG	3.56365425191541e-225	0.461167	0.513	0.195	1.19813619603648e-220
KANSL3	2.43725594190604e-197	0.460959	0.347	0.114	8.19429820228229e-193
DNAAF5	1.84935378643812e-263	0.460932	0.695	0.289	6.2177123653836e-259
GDI1	0	0.460893	0.687	0.265	0
TIMM29	0	0.460843	0.706	0.277	0
CDK9	6.58593638335992e-276	0.460493	0.59	0.221	2.21425767144944e-271
MAFG	0	0.459999	0.746	0.293	0
UBE2J2	0	0.459939	0.902	0.415	0
MCM8	8.08292417319044e-243	0.459852	0.871	0.424	2.71755993626836e-238
ABRAXAS2	1.78400258445452e-268	0.45964	0.651	0.258	5.99799508919454e-264
HAT1	0	0.459429	0.944	0.485	0
HNRNPA2B1	2.68432362814034e-243	0.459294	1	0.934	9.02496447017063e-239
PCIF1	0	0.45916	0.574	0.2	0
SLC12A2	2.21622021503414e-231	0.458843	0.52	0.196	7.45115398496628e-227
COL4A3BP	1.30509761401465e-277	0.458821	0.655	0.259	4.38786868807864e-273
KMT2C	2.27159209054241e-263	0.458703	0.799	0.359	7.63731976761263e-259
NCBP1	1.13096156018662e-289	0.458467	0.742	0.308	3.80240586150343e-285
CENPF	2.58988700573906e-143	0.458201	0.973	0.672	8.70745910199529e-139
HYAL2	3.42427261738658e-214	0.458198	0.373	0.124	1.15127469669154e-209
SF1	1.23099072544917e-197	0.457952	0.982	0.584	4.13871391803267e-193
SEPT2	3.30511224248905e-280	0.457866	0.952	0.5	1.11121178704724e-275
MCU	6.66822034568216e-190	0.457834	0.32	0.103	2.2419223624218e-185
MBD2	2.44010068699964e-266	0.457707	0.94	0.486	8.20386251976148e-262
GOT2	4.42781415246311e-224	0.457682	0.944	0.521	1.48867539619962e-219
LETM1	0	0.457321	0.855	0.379	0
ABHD3	5.21556605803084e-240	0.457023	0.623	0.256	1.75352546437055e-235
TEDC1	0	0.456977	0.775	0.318	0
AFF2	1.18315315913249e-162	0.456879	0.258	0.08	3.97787923631936e-158
OTUB1	6.97071848718562e-259	0.456832	0.956	0.543	2.34362526257668e-254
TACO1	0	0.456819	0.808	0.338	0
TELO2	0	0.456696	0.714	0.283	0
PDE6D	1.82105932222039e-229	0.456483	0.476	0.174	6.12258354723719e-225
SLC25A38	2.49034673807586e-256	0.456411	0.544	0.203	8.37279476808484e-252
ADA	6.56618469422831e-242	0.456115	0.902	0.478	2.2076169560465e-237
FDX2	0	0.455982	0.612	0.217	0
CASP9	5.93172862063429e-183	0.455869	0.28	0.086	1.99430647954345e-178
TMPO	1.19444896746999e-194	0.455817	0.964	0.586	4.01585687353085e-190
CCNJ	5.1840343813345e-151	0.455738	0.277	0.093	1.74292419934847e-146
MYBL2	5.50995500820536e-179	0.45569	0.967	0.587	1.85250197330872e-174
DPM3	1.50790404508913e-298	0.45561	0.754	0.312	5.06972418999416e-294
FOXK2	0	0.455576	0.771	0.322	0
RPS6KB2	2.0312994693407e-294	0.455461	0.944	0.502	6.82943194587038e-290
SHKBP1	0	0.455293	0.774	0.32	0
PCNT	5.58915341159001e-258	0.455292	0.702	0.297	1.87912926851068e-253
BRD3	2.81129532559785e-225	0.455206	0.465	0.17	9.45185601419251e-221
TGFBRAP1	7.04697442825555e-168	0.454817	0.378	0.141	2.3692632725238e-163
JTB	7.14284430353184e-214	0.454609	0.98	0.647	2.40149568329044e-209
PNPLA6	8.12363587688458e-178	0.454556	0.327	0.111	2.73124761816736e-173
PAIP1	0	0.454254	0.788	0.323	0
SAMHD1	6.78252408802162e-229	0.454204	0.816	0.392	2.28035242363375e-224
ATP6V1E1	6.11582595320102e-283	0.45416	0.873	0.424	2.05620184372571e-278
RAB9A	0	0.45411	0.685	0.267	0
CNIH1	8.26840213638135e-301	0.454099	0.905	0.429	2.77991948227277e-296
PRMT5	0	0.454097	0.8	0.334	0
ELAVL1	4.38763654265318e-264	0.453933	0.963	0.539	1.47516728200542e-259
FBXO8	1.3683274101684e-157	0.453903	0.25	0.078	4.60045358572717e-153
MGAT4B	0	0.4537	0.76	0.313	0
BAZ2A	2.31797764303279e-275	0.453606	0.722	0.299	7.79327263364053e-271
ARL1	0	0.45355	0.833	0.353	0
ZFX	1.61206041535921e-279	0.453401	0.607	0.229	5.4199083224792e-275
DDX39A	2.76013387258044e-211	0.453392	0.969	0.614	9.27984609300271e-207
C14orf119	0	0.45327	0.763	0.3	0
ZMAT2	3.1501169981012e-279	0.453162	0.924	0.482	1.05910083593161e-274
AMDHD2	3.48730267052602e-241	0.453132	0.438	0.148	1.17246603085755e-236
WWP1	2.41545891717718e-219	0.453036	0.395	0.133	8.12101442544139e-215
NUS1	2.69249793705378e-307	0.453016	0.643	0.238	9.05244731416853e-303
LRRC58	3.75742303896284e-259	0.452907	0.798	0.365	1.2632831999297e-254
FN3KRP	5.24881540172222e-274	0.452712	0.481	0.16	1.76470422621303e-269
ZNF720	2.33389666787738e-260	0.452651	0.533	0.193	7.84679398707053e-256
PLRG1	0	0.452593	0.821	0.349	0
MAIP1	0	0.452576	0.638	0.233	0
UBE2A	0	0.452563	0.942	0.487	0
ATP6V0A1	3.38282074357867e-136	0.452359	0.285	0.103	1.13733816219859e-131
MED21	0	0.45233	0.768	0.305	0
SEC23A	1.04473801801469e-275	0.452193	0.544	0.195	3.51251369036719e-271
MCM7	2.64304043229234e-196	0.451986	0.958	0.566	8.88616623741006e-192
RPP40	2.55611624649853e-305	0.451923	0.58	0.205	8.59391843235271e-301
TOMM40	1.18694055268028e-208	0.451856	0.981	0.625	3.99061283216638e-204
FAM193A	3.5977065058811e-254	0.451793	0.599	0.235	1.20958490434228e-249
TMED2	2.59120706485525e-277	0.451576	0.938	0.489	8.71189727274984e-273
GTF2E1	2.52483030408342e-173	0.451522	0.309	0.102	8.48873196535887e-169
RRN3	3.49729977544705e-306	0.451497	0.659	0.251	1.17582715750305e-301
SRM	5.85110037432423e-208	0.451461	0.989	0.799	1.96719845685155e-203
CENPS	0	0.451362	0.622	0.223	0
COPA	6.32888422856015e-286	0.451114	0.834	0.37	2.12783416648421e-281
[truncated: 494 more rows]

## Sheet: P3_DEGs_cluster_D_RNA
	p_val	avg_log2FC	pct.1	pct.2	p_val_adj
MTRNR2L12	7.1807553485548e-68	1.32878	0.306	0.634	2.41424175573761e-63
MTRNR2L8	1.30886235524091e-05	1.27513	0.457	0.753	0.440053
CCL3L1	0.848538	1.03181	0.228	0.267	1
EIF5AL1	2.70315390016036e-122	1.01324	0.093	0.297	9.08827372772914e-118
BNLF2b	0	0.96587	0.906	0.577	0
LF3	4.04651845449366e-185	0.94741	0.49	0.29	1.36047996958531e-180
LRRC75A	5.53918327554409e-74	0.861623	0.251	0.515	1.86232880907068e-69
R3HCC1	2.50947513681764e-72	0.858202	0.237	0.489	8.4371063574946e-68
CD70	1.62961575968062e-90	0.839348	0.229	0.504	5.47893114562221e-86
dUTPase	1.00396525276601e-31	0.83882	0.324	0.266	3.37543157632461e-27
CKS2	7.85082229995013e-19	0.748912	0.603	0.83	2.63952496546623e-14
BALF1	1.32759103391847e-106	0.732668	0.45	0.295	4.46349381513729e-102
MT1X	2.96294043319351e-129	0.709573	0.19	0.479	9.96170203043989e-125
NDUFAB1	6.15333429485555e-07	0.699411	0.457	0.753	0.0206881
MT2A	1.62764150810489e-21	0.696329	0.358	0.596	5.47229351439945e-17
CD63	0.00567641	0.685471	0.465	0.704	1
NDUFS5	1.33977569025165e-102	0.684583	0.721	0.905	4.50445984819507e-98
BSLF2/BMLF1	1.34315071641889e-281	0.670872	0.717	0.513	4.51580702367197e-277
EMP3	5.94364472236058e-88	0.670823	0.269	0.571	1.99831279210485e-83
TMSB4X	0	0.650621	0.952	0.978	0
PSMB7	3.82900338950119e-45	0.649918	0.371	0.706	1.28734922958419e-40
COX6A1	2.67271727807133e-71	0.645308	0.741	0.905	8.98594276060363e-67
RBX1	5.69575594294741e-13	0.641839	0.587	0.836	1.91497010557835e-08
CDCA3	1.21895319491578e-146	0.628842	0.168	0.457	4.09824253662633e-142
HSPE1	1.18395265106894e-134	0.623461	0.826	0.922	3.98056720815887e-130
MYDGF	5.402448727198e-169	0.615613	0.191	0.526	1.81635728657124e-164
DAD1	0.0470196	0.615581	0.506	0.78	1
RAMMET	8.41136420804675e-191	0.61364	0.155	0.48	2.8279847603874e-186
DTX2	1.51263922422799e-113	0.613196	0.08	0.263	5.08564433577694e-109
PSMA5	3.66681461041565e-34	0.610691	0.386	0.701	1.23281974016784e-29
TRMT112	6.77716776078565e-39	0.60602	0.672	0.86	2.27855157285374e-34
SSSCA1	8.75618279653764e-99	0.605788	0.285	0.622	2.94391621802392e-94
CCNB1	2.38649916721244e-27	0.594327	0.394	0.682	8.02364885008495e-23
CYTIP	2.92679809849245e-128	0.588527	0.175	0.446	9.84018788694145e-124
UBB	1.18957350425094e-41	0.58452	0.39	0.727	3.9994650786421e-37
ASNA1	1.15334003240278e-203	0.584156	0.14	0.462	3.8776445229414e-199
MAGOH	1.31437444364032e-99	0.581809	0.294	0.641	4.41905831696312e-95
TP53RK	6.65008453085605e-159	0.579315	0.081	0.31	2.23582492011911e-154
TRAPPC4	5.06626851842721e-107	0.579212	0.269	0.6	1.70333013858041e-102
MRPL13	5.63035949106928e-86	0.577515	0.313	0.657	1.8929831644924e-81
PSMC4	1.96743293893531e-124	0.575715	0.255	0.596	6.61470628399441e-120
ORMDL2	9.70110633969022e-206	0.574321	0.148	0.48	3.26160896246725e-201
DPH3	1.47528944349008e-192	0.573012	0.122	0.417	4.96007063795798e-188
ATP6V1F	3.99309919053027e-12	0.570324	0.602	0.812	1.34251987884818e-07
TMEM99	1.13745479177215e-160	0.567524	0.06	0.275	3.82423675541714e-156
TOLLIP	3.46737174478105e-166	0.565467	0.081	0.318	1.16576505431284e-161
BZLF1	1.84398426211913e-22	0.563394	0.34	0.286	6.19965948767071e-18
PET100	6.95516098357379e-176	0.562373	0.221	0.589	2.33839467428734e-171
HCCS	6.55601785596236e-198	0.557936	0.128	0.434	2.2041987633531e-193
POLR2E	4.52830204294725e-69	0.557114	0.349	0.703	1.5224604298593e-64
MRPL39	3.06100070724976e-190	0.555827	0.156	0.481	1.02913904778444e-185
NDUFB6	2.80517324399142e-90	0.554404	0.326	0.69	9.43127296362357e-86
MAP1LC3B	1.51354796377907e-102	0.552071	0.266	0.576	5.08869960902163e-98
MINOS1	8.48286459383494e-06	0.550419	0.579	0.833	0.285202
SUB1	1.36677628612348e-37	0.54573	0.394	0.719	4.59523855157576e-33
COX7B	3.27904304420902e-26	0.543133	0.643	0.877	1.10244706189351e-21
SAP18	0.000330873	0.540656	0.577	0.851	1
UBE2C	3.15436245375506e-31	0.533252	0.393	0.675	1.06052820057699e-26
CSTB	0.695217	0.531064	0.538	0.801	1
NDUFA1	8.31495617480808e-05	0.530889	0.503	0.83	1
MRPL15	1.49172080093508e-33	0.529037	0.4	0.713	5.01531450482383e-29
NDUFC1	1.00848980809942e-40	0.528981	0.396	0.729	3.39064358381106e-36
EIF4A3	2.55009911862076e-142	0.52638	0.261	0.627	8.57368824671487e-138
RPL26L1	1.03410174276246e-148	0.526093	0.24	0.596	3.47675346934168e-144
BBLF1	1.43912550765836e-156	0.525266	0.536	0.346	4.83848386929816e-152
MRPS17	1.13539549762395e-193	0.523851	0.113	0.402	3.81731320256148e-189
MRPS18C	4.16437504325712e-43	0.522479	0.394	0.733	1.40010453329348e-38
MRPL41	0.285647	0.520038	0.553	0.788	1
NDUFC2	0.137047	0.518819	0.561	0.816	1
SNHG25	1.84596870415018e-131	0.517895	0.297	0.682	6.20633138022334e-127
RRAGA	3.40160833229512e-142	0.516621	0.057	0.252	1.14365473740094e-137
HNRNPH1	4.51840842501477e-13	0.513155	0.493	0.819	1.51913409657422e-08
ELOF1	3.73147485411691e-192	0.511255	0.173	0.512	1.25455916070265e-187
C8orf76	5.95537248468072e-173	0.50962	0.063	0.292	2.0022557830745e-168
MED8	6.59192501870579e-188	0.50733	0.109	0.388	2.21627111053907e-183
TBC1D7	4.66357114718971e-149	0.505579	0.067	0.276	1.56793925539665e-144
COMMD5	1.78392623660356e-141	0.504981	0.063	0.26	5.99773840008483e-137
RBM8A	4.93400262007487e-09	0.504627	0.472	0.772	0.000165886
CTNNB1	8.60116020120064e-204	0.502771	0.119	0.421	2.89179607124567e-199
MRPL40	4.09049004068526e-97	0.502229	0.313	0.675	1.37526365657879e-92
PTTG1	8.73478083323403e-29	0.500121	0.411	0.717	2.93672066394161e-24
CRIPT	7.53155105546872e-201	0.500088	0.094	0.374	2.53218278035914e-196
TIMM10	5.16824520781141e-26	0.499578	0.433	0.76	1.73761572131828e-21
SCAF1	1.52157302071452e-169	0.499353	0.069	0.299	5.11568065294428e-165
TMEM251	6.36956250490665e-190	0.499185	0.095	0.365	2.14151060977467e-185
NDUFB3	1.22288630500036e-07	0.49905	0.496	0.814	0.00411147
FMC1	2.48340981005296e-201	0.498358	0.145	0.469	8.34947212237907e-197
TRAPPC2B	3.86584492069359e-142	0.497094	0.066	0.268	1.29973572078639e-137
PSMA2	4.41756356691074e-37	0.494925	0.397	0.723	1.48522904683106e-32
NDUFB9	8.68934260324009e-43	0.493983	0.412	0.745	2.92144387663535e-38
AKIRIN2	4.70296797520956e-188	0.492028	0.124	0.419	1.58118486294521e-183
MYL6	1.14409828363573e-59	0.49126	0.739	0.911	3.84657283941169e-55
PSMB3	0.0848945	0.489864	0.517	0.786	1
PSMB1	0.000377599	0.489286	0.576	0.816	1
KIAA0930	6.54548684501781e-147	0.488287	0.056	0.254	2.20065813216344e-142
NOSIP	9.40515609065681e-210	0.487587	0.157	0.501	3.16210752923973e-205
SF3B5	1.86244796970195e-58	0.485597	0.363	0.701	6.26173631893493e-54
STRAP	3.39810044558022e-16	0.484168	0.451	0.753	1.14247535080853e-11
CLECL1	1.18953082303383e-142	0.483997	0.059	0.256	3.99932158012203e-138
REEP5	1.0919654518568e-32	0.48346	0.387	0.666	3.67129704568774e-28
MRPL52	0.0432979	0.481523	0.521	0.807	1
SSBP1	0.970045	0.477964	0.543	0.827	1
EIF5A	5.28235020848034e-40	0.477705	0.745	0.903	1.77597896359317e-35
DCTN6	2.18981117040049e-203	0.477542	0.08	0.349	7.36236413600347e-199
BALF3	1.44327892427555e-103	0.476939	0.491	0.344	4.85244807130682e-99
CLIC1	4.84847576242733e-08	0.476721	0.612	0.833	0.00163011
TIMM8B	2.40148767622381e-23	0.47665	0.437	0.765	8.07404171623207e-19
DYNLL1	2.99143152890004e-44	0.475603	0.732	0.906	1.00574919433148e-39
NOC4L	9.33134851872407e-190	0.474863	0.095	0.366	3.13729268548022e-185
RAB9A	1.43412887839631e-190	0.474156	0.084	0.346	4.82168470205625e-186
MAD2L1BP	1.73239238712378e-171	0.473471	0.06	0.284	5.82447644474887e-167
SNHG9	1.78080663663512e-171	0.471479	0.226	0.592	5.98724999303095e-167
COPRS	8.40669358442858e-74	0.467746	0.339	0.677	2.82641445002073e-69
PSME2	3.24172384958898e-08	0.467734	0.492	0.799	0.0010899
ARL3	7.57088809150095e-151	0.467079	0.249	0.614	2.54540828524354e-146
AFMID	3.59720898734606e-193	0.46463	0.138	0.445	1.20941763363562e-188
FES	1.7149989888049e-191	0.463799	0.172	0.512	5.76599810026096e-187
PSMB2	7.50332332779024e-26	0.463677	0.429	0.746	2.52269233603636e-21
RRP36	1.48113249965744e-191	0.462116	0.141	0.451	4.97971557709827e-187
PSMA3	1.07075620594048e-25	0.461723	0.426	0.744	3.5999894399925e-21
BLOC1S1	5.97097965180745e-81	0.46136	0.339	0.688	2.00750306873418e-76
CENPW	1.41040375785657e-135	0.459041	0.255	0.61	4.74191847428958e-131
MRPL36	1.12935808267221e-20	0.458825	0.442	0.756	3.79701480975222e-16
PRPF31	2.25847904614515e-174	0.456349	0.232	0.605	7.59323240104461e-170
POMP	2.45672965517155e-18	0.455395	0.657	0.873	8.25977077365225e-14
MRPL22	1.08890320938928e-122	0.453217	0.288	0.656	3.6610014802877e-118
ISG15	1.17395446145616e-76	0.453177	0.349	0.703	3.94695229486175e-72
MANF	2.57034189103097e-119	0.453166	0.27	0.608	8.64174647183522e-115
CNIH4	4.87229731658433e-204	0.453107	0.179	0.535	1.63811508080882e-199
LSM7	0.855348	0.453054	0.55	0.822	1
MRPL20	2.2092675774404e-10	0.452955	0.483	0.773	7.42777852211238e-06
EXOSC7	4.54331957427123e-147	0.452241	0.264	0.639	1.52750947406573e-142
HSPB11	6.02764404861202e-83	0.450459	0.337	0.683	2.02655420558385e-78
PTS	2.43924719265301e-191	0.450378	0.092	0.361	8.20099298641868e-187
PSMD4	3.99196322369642e-152	0.450258	0.27	0.656	1.34213795543897e-147
MCTS1	4.03365920703412e-142	0.449672	0.274	0.652	1.35615656199694e-137
TTI2	8.05316773019271e-156	0.448606	0.049	0.25	2.70755552256809e-151
PDCD5	0.013481	0.448384	0.529	0.821	1
POLR2F	1.25647946199862e-38	0.444797	0.407	0.744	4.22440959918557e-34
UQCR10	4.58525286635371e-29	0.444614	0.692	0.916	1.54160786619678e-24
COMMD1	6.96856306338764e-188	0.443536	0.113	0.398	2.34290058754156e-183
SNU13	1.8752882612057e-14	0.442545	0.644	0.862	6.3049066629997e-10
TSFM	1.71023335944596e-132	0.442331	0.285	0.66	5.74997557779326e-128
BCAS2	5.6323766212998e-204	0.442166	0.16	0.499	1.8936613438472e-199
MAGOHB	7.79651201044325e-184	0.442123	0.192	0.539	2.62126530303113e-179
MYL12B	4.61698401511135e-55	0.441524	0.366	0.698	1.55227619572059e-50
TRDC	2.40289114755861e-175	0.441276	0.1	0.359	8.07876032720681e-171
AHSA1	2.86941133068475e-55	0.439773	0.38	0.722	9.6472478348952e-51
DPM1	8.21763432082248e-207	0.439735	0.148	0.48	2.76285083500373e-202
MAIP1	2.10352565435651e-166	0.439081	0.074	0.306	7.07226360251201e-162
PTOV1	2.2092835769803e-224	0.438814	0.153	0.505	7.42783231416547e-220
RPA3	2.57487050480632e-53	0.43828	0.384	0.722	8.65697212420934e-49
PDZD11	1.84873969117055e-222	0.437906	0.086	0.377	6.2156477156845e-218
EIF4E2	3.49397980008869e-183	0.434188	0.243	0.637	1.17471094858782e-178
TUBA1C	0.00268282	0.433995	0.519	0.798	1
PSMB4	7.09838479182545e-137	0.433888	0.278	0.653	2.38654795085963e-132
COPS9	2.35419396824398e-46	0.433866	0.387	0.727	7.91503554063309e-42
BXLF2	4.46316994891184e-95	0.433757	0.456	0.317	1.50056236852365e-90
DNAJA1	0.0018853	0.432799	0.532	0.809	1
ATP5IF1	5.9889021380228e-26	0.432258	0.681	0.896	2.01352878782465e-21
PSMA1	1.06697768695115e-41	0.431248	0.408	0.747	3.58728568129845e-37
GTF2B	2.12111430943641e-206	0.430306	0.093	0.375	7.13139841975616e-202
SNX8	5.50439011590484e-182	0.430247	0.102	0.37	1.85063100086837e-177
BGLF5	4.07578099505913e-22	0.430198	0.303	0.241	1.37031832834883e-17
NDUFA7	2.76662621082107e-197	0.43016	0.121	0.42	9.30167398340152e-193
NDUFAF4	6.67596835225735e-202	0.429544	0.162	0.5	2.24452731971244e-197
PPP1CB	8.30767648044751e-210	0.429165	0.187	0.556	2.79312390949126e-205
COPS5	8.90248760024527e-179	0.428708	0.231	0.61	2.99310535607846e-174
PRDX1	2.38680267238291e-96	0.428257	0.848	0.947	8.02466926481859e-92
GABARAPL2	4.0154932357125e-96	0.428143	0.335	0.707	1.3500489807789e-91
NDUFA6	3.26312523873739e-165	0.427592	0.229	0.591	1.0970953365159e-160
NUDT16L1	2.0669909080621e-184	0.427247	0.092	0.353	6.94943013199559e-180
NFKBIA	4.00571238671477e-106	0.426362	0.077	0.251	1.34676056153737e-101
TXNDC17	0.757554	0.424766	0.562	0.839	1
COX5B	1.46534686695827e-22	0.424593	0.67	0.881	4.9266427014004e-18
ZNRD1	2.08013542271913e-218	0.423869	0.132	0.458	6.993623304724e-214
CYB561D2	1.8734335492118e-191	0.422975	0.061	0.304	6.29867093580499e-187
COX6B1	1.02476717773059e-31	0.422434	0.704	0.912	3.44536972824803e-27
MED21	1.09766948621605e-196	0.422404	0.106	0.391	3.69047457960697e-192
AIMP2	1.48154217924225e-197	0.422033	0.183	0.536	4.98109296083036e-193
COX6C	8.80865812070004e-33	0.421426	0.711	0.916	2.96155894676056e-28
MRPL46	2.58168471908219e-191	0.420352	0.201	0.565	8.67988219402624e-187
UBE2N	4.89028720650007e-92	0.420014	0.323	0.673	1.64416346169739e-87
MRPS23	1.69918273786275e-86	0.419159	0.333	0.688	5.71282228296835e-82
HSPA14.1	4.10444690287718e-211	0.416295	0.14	0.467	1.37995609321634e-206
WDR61	2.18315899781565e-223	0.416213	0.104	0.41	7.339998866556e-219
SEC61B	0.85655	0.41571	0.555	0.815	1
LSM1	6.75367690903397e-210	0.415132	0.157	0.499	2.27065371358631e-205
UFD1	1.21294307715981e-178	0.414259	0.219	0.587	4.078035919719e-174
MYL12A	1.51077469191442e-21	0.414191	0.459	0.772	5.07937559168548e-17
COX8A	2.26825790358108e-61	0.413833	0.797	0.949	7.62610989762996e-57
SDF2L1	6.29279631126475e-131	0.413781	0.242	0.569	2.11570104781032e-126
C4orf48	8.56038032697224e-145	0.413309	0.293	0.689	2.87808546973134e-140
NDUFA12	1.2167206104626e-40	0.413217	0.417	0.771	4.09073636443632e-36
GLRX3	1.93860959684323e-131	0.41314	0.279	0.647	6.51779932554661e-127
UNC50	9.28749794303981e-205	0.412591	0.075	0.342	3.12254968342941e-200
RNF181	9.45643214044581e-201	0.412234	0.218	0.605	3.17934704993929e-196
NDUFA3	1.41267223837208e-111	0.410406	0.328	0.716	4.74954533263078e-107
BUD23	8.69338117632225e-164	0.4104	0.253	0.637	2.9228016852913e-159
POLR2L	3.24799769723948e-45	0.410331	0.773	0.938	1.09200930578888e-40
ECHS1	7.25843115456041e-77	0.409797	0.363	0.728	2.44035713847475e-72
SNRPC	6.75503254384537e-82	0.409459	0.345	0.707	2.27110949156625e-77
PRDX5	1.10281546367975e-75	0.407681	0.835	0.949	3.70777587043767e-71
C1orf122	7.81161582481339e-211	0.407446	0.14	0.468	2.62634335646051e-206
PSMD8	2.52043044827422e-07	0.40719	0.507	0.814	0.00847394
TK1	3.50797454365124e-170	0.406251	0.224	0.584	1.17941612132098e-165
NDUFV2	4.5870557042946e-07	0.405727	0.506	0.797	0.0154221
C12orf75	8.90081165694707e-192	0.405637	0.164	0.493	2.99254188718217e-187
ATP6V0E1	3.56967756272654e-185	0.405447	0.225	0.602	1.20016129336429e-180
NDUFA4	3.24055952955526e-13	0.405024	0.655	0.889	1.08950851943177e-08
FAM104A	5.20668243578616e-206	0.403192	0.072	0.336	1.75053870173567e-201
RRP9	3.02219759288628e-193	0.40275	0.11	0.396	1.0160930527043e-188
B4GALT1	1.55744255468302e-190	0.402596	0.087	0.351	5.2362776130998e-186
PPIL1	2.01099013683006e-212	0.402309	0.104	0.402	6.76114993903636e-208
VPS29	2.06358170461908e-52	0.401783	0.392	0.742	6.93796804909982e-48
TMEM126A	2.90323195338347e-213	0.401749	0.175	0.536	9.76095615047058e-209
GTF3C6	6.31898126402532e-92	0.401731	0.327	0.682	2.12450469077795e-87
PCMT1	4.88581324634918e-99	0.401714	0.327	0.686	1.64265927155506e-94
PFDN4	2.14461746803754e-195	0.401568	0.197	0.56	7.21041838928902e-191
DUSP11	5.50466161892104e-183	0.400139	0.069	0.311	1.85072228289744e-178

## Sheet: P3_DEGs_cluster_E_RNA
	p_val	avg_log2FC	pct.1	pct.2	p_val_adj
CASPTRIPS2	0	5.49482	0.642	0.031	0
BVRF2	0	5.47249	0.512	0.017	0
TCHH	0	5.41661	0.324	0.012	0
BGLF1	0	5.32802	0.588	0.022	0
BBRF1	0	5.3106	0.534	0.024	0
BCRF1	0	5.3021	0.602	0.026	0
BGLF2	0	5.29691	0.601	0.026	0
FGAMS	0	5.28872	0.904	0.113	0
BKRF4	0	5.27797	0.997	0.436	0
BZLF2	0	5.23889	0.891	0.18	0
UDNAG	0	5.23643	0.806	0.055	0
LMP-1	0	5.18467	0.664	0.027	0
BXRF1	0	5.16763	0.531	0.022	0
BGLF3.5	0	5.13983	0.559	0.02	0
EBNA-3A	0	5.07699	0.933	0.153	0
BFRF2	0	5.07554	0.913	0.083	0
CASPTRIPS1	0	5.07471	0.847	0.058	0
BDLF2	0	5.06108	0.843	0.101	0
BRLF1	0	5.01223	0.313	0.011	0
BRRF2	0	5.01025	0.964	0.202	0
BGLF3	0	5.00956	0.36	0.011	0
BBRF3	0	5.0057	0.983	0.297	0
BILF2	0	5.00269	0.974	0.391	0
BFRF1A	0	4.99	0.878	0.08	0
BALF4	0	4.94143	0.987	0.275	0
BFLF1	0	4.92009	0.549	0.02	0
HYPO1	0	4.90911	0.417	0.017	0
BALF5	0	4.89231	0.647	0.033	0
BLLF1	0	4.86115	0.99	0.367	0
BBLF2/3	0	4.85963	0.893	0.062	0
BFRF3	0	4.85625	1	0.516	0
BBRF2	0	4.84755	0.898	0.143	0
BLRF1	0	4.84518	0.268	0.009	0
BBLF4	0	4.81552	0.944	0.122	0
BDLF3.1	0	4.81262	0.981	0.422	0
BVRF1	0	4.80186	0.953	0.145	0
BTRF1	0	4.79639	0.924	0.138	0
BDLF4	0	4.77988	0.472	0.019	0
BARF1	0	4.77495	0.966	0.158	0
BGRF1/BDRF1	0	4.73988	0.933	0.105	0
EBNA1	0	4.73223	0.761	0.152	0
BaRF1	0	4.72301	0.549	0.025	0
SSDNABP1	0	4.6744	0.844	0.063	0
BGLF4	0	4.65866	0.738	0.044	0
LF1	0	4.60669	0.872	0.074	0
BLRF2	0	4.59845	0.995	0.517	0
BVLF1	0	4.59342	0.515	0.023	0
BFRF1	0	4.59324	0.913	0.099	0
BORF2	0	4.55533	0.997	0.41	0
BcLF1	0	4.53628	0.948	0.289	0
BPLF1	0	4.51897	0.948	0.15	0
HYPO2	0	4.46725	0.983	0.189	0
BOLF1	0	4.45802	0.459	0.019	0
BSRF1	0	4.45334	0.937	0.114	0
BXLF2	0	4.43165	0.98	0.242	0
BFLF2	0	4.41397	0.992	0.337	0
BMRF1	0	4.38227	0.871	0.11	0
EBNA-3B	0	4.37742	0.723	0.138	0
BGLF5	0	4.35196	0.969	0.144	0
EBNA-3C	0	4.33336	0.629	0.051	0
EBVTHYK	0	4.30447	0.582	0.031	0
BRRF1	0	4.29756	0.952	0.134	0
BMRF2	0	4.29648	0.99	0.501	0
BALF3	0	4.25957	0.991	0.273	0
AC108134.2	0	4.25036	0.512	0.093	0
BBLF1	0	4.22103	0.99	0.284	0
BSLF2/BMLF1	0	4.10695	1	0.476	0
BALF1	0	4.06412	0.984	0.22	0
BBLF2/3.1	0	4.0543	0.904	0.102	0
BNLF2a	0	4.00681	0.436	0.022	0
BHRF1	0	3.91928	0.825	0.22	0
LF3	0	3.88354	0.95	0.226	0
BZLF1	0	3.76829	0.97	0.194	0
dUTPase	0	3.7399	0.927	0.178	0
BNLF2b	0	3.73677	1	0.571	0
EBER-2	0	3.56034	0.774	0.414	0
CREBRF	4.63096863094633e-273	2.42427	0.327	0.122	1.55697796341047e-268
TRIM52	1.0983703939269e-182	2.41818	0.364	0.196	3.69283110142164e-178
RMRP	3.42784670677871e-175	2.271	0.303	0.14	1.15247634128607e-170
HEXIM1	1.83675565171768e-115	2.17858	0.291	0.164	6.17535617664002e-111
RBM48	6.60271832156024e-125	2.17105	0.282	0.15	2.21989992689177e-120
MAN2C1	5.11146802947449e-213	2.06157	0.362	0.176	1.71852666618962e-208
KIDINS220	5.43865246310399e-204	2.01363	0.45	0.277	1.82852934462019e-199
HAUS2	1.03774456381681e-65	1.91611	0.246	0.452	3.48900099800851e-61
CTTN	1.86296438166169e-262	1.84828	0.346	0.135	6.26347254758477e-258
ZKSCAN1	1.21105666280625e-140	1.6748	0.494	0.379	4.07169360602089e-136
KIFC2	1.50683606096371e-71	1.49197	0.293	0.196	5.06613352056609e-67
PURB	2.6405161201454e-46	1.47666	0.325	0.265	8.87767924754086e-42
AP4M1	2.31028704165902e-34	1.40511	0.137	0.251	7.76741606276178e-30
AC012360.3	2.21557059856136e-31	1.38402	0.281	0.231	7.44896990942316e-27
MAN1A2	7.76702987697025e-29	1.35074	0.316	0.282	2.61135311493617e-24
FAM161A	1.2109217165673e-24	1.32485	0.283	0.243	4.07123990327091e-20
MAFG	1.47729102990796e-67	1.31184	0.399	0.326	4.96680017165356e-63
ASH1L-AS1	1.62228004145649e-39	1.30909	0.252	0.186	5.45426772738086e-35
USP49	1.81583269707801e-25	1.22507	0.304	0.266	6.10501111084596e-21
NSMF	1.32778862856375e-61	1.20833	0.372	0.298	4.46415814809418e-57
SMYD4	2.96770750824372e-46	1.18654	0.4	0.358	9.97772941346621e-42
SQSTM1	1.89745299956789e-27	1.17314	0.341	0.313	6.37942672984719e-23
EPM2AIP1	2.23845736561364e-30	1.16363	0.38	0.363	7.52591750892962e-26
ICE1	1.49345498495045e-57	1.14233	0.452	0.412	5.02114500490189e-53
LENG8	8.56176957559081e-88	1.10444	0.466	0.378	2.87855254900938e-83
RLF	5.26767272282587e-38	1.09574	0.399	0.372	1.77104424614129e-33
CASP8AP2	5.6500680212041e-48	1.08353	0.458	0.42	1.89960936940903e-43
ZNF791	2.10267371865311e-15	1.06694	0.327	0.32	7.06939930948361e-11
RAB11FIP1	5.07607142190753e-48	1.06229	0.488	0.473	1.70662597275953e-43
DDX39B	1.63912300393189e-64	1.04857	0.498	0.452	5.51089545151942e-60
ANKRD12	5.10312720405678e-96	1.04643	0.546	0.479	1.71572239727593e-91
RSRP1	7.17365962010063e-49	1.04266	0.503	0.483	2.41185610087403e-44
ASXL2	3.01154107572773e-13	1.04025	0.275	0.26	1.01251022507042e-08
POLR2A	1.47088147363033e-54	1.03491	0.536	0.522	4.94525060249253e-50
TAOK1	6.9632684866137e-09	1.02667	0.315	0.325	0.000234112
ABCD4	8.9530889634404e-81	1.01625	0.1	0.263	3.0101180403983e-76
THUMPD3-AS1	2.45431887147259e-63	0.986974	0.545	0.518	8.25166547777799e-59
FAM53C	1.50110553632407e-08	0.979669	0.25	0.243	0.000504687
CCNL2	1.51133545093165e-57	0.969565	0.496	0.465	5.0812609195773e-53
PLCG2	9.29991711691036e-99	0.964298	0.64	0.581	3.12672513387643e-94
APC	8.72808012300248e-10	0.962733	0.286	0.282	2.93446781815466e-05
MALAT1	0	0.936647	0.999	0.98	0
NXF1	3.00781114641391e-06	0.934634	0.273	0.283	0.101126
ZNF721	2.0850799571868e-08	0.932697	0.257	0.25	0.000701025
GPATCH2L	5.59990227532635e-10	0.918459	0.347	0.365	1.88274314398747e-05
GDI1	2.85791985866286e-10	0.894872	0.302	0.305	9.60861235681041e-06
SPEN	4.99928852507766e-17	0.887004	0.464	0.492	1.68081079501636e-12
GOLGB1	2.78776230263292e-26	0.885618	0.456	0.461	9.37273563768215e-22
TERF2IP	5.29213029762816e-130	0.878175	0.663	0.584	1.77926712736556e-125
SMARCA2	3.45075377901111e-05	0.875401	0.266	0.274	1
GOLGA3	0.635792	0.874954	0.271	0.319	1
KPNA6	2.72872681928315e-23	0.870816	0.404	0.403	9.17425243911187e-19
MAP1LC3B	2.46154633967644e-66	0.832307	0.564	0.524	8.27596494862616e-62
TRIP11	2.16435582591932e-14	0.831118	0.393	0.412	7.27678072232335e-10
ZNF664	1.43335621783379e-07	0.830911	0.311	0.322	0.00481909
CCNT1	0.0293557	0.828757	0.295	0.334	1
MICAL3	0.412759	0.823448	0.265	0.301	1
CPNE7	1.28138807215238e-09	0.816577	0.25	0.237	4.3081548373835e-05
RHOH	6.59218734442191e-142	0.809281	0.17	0.446	2.21635930706809e-137
GOLGA4	9.54104105102119e-35	0.807869	0.514	0.52	3.20779341176384e-30
LSG1	9.79936011162697e-18	0.803637	0.38	0.381	3.29464286313011e-13
RPL18A	0	0.799398	1	0.999	0
MTRNR2L8	0	0.784602	0.872	0.684	0
CRK	3.25740797351885e-20	0.783997	0.404	0.413	1.09517313477677e-15
MTRNR2L12	1.44738825351819e-184	0.760958	0.7	0.567	4.86626404715352e-180
PSMC3IP	0.000447397	0.744323	0.286	0.302	1
WDR73	0.00160953	0.737046	0.339	0.379	1
ZNF92	0.0287613	0.731099	0.275	0.302	1
CEP104	1.27957603346904e-05	0.728394	0.273	0.278	0.430206
RPL12	0	0.726847	0.998	0.996	0
AKAP17A	0.075863	0.72166	0.331	0.385	1
HSD17B7	1.53886347919001e-05	0.718148	0.318	0.336	0.517381
FNIP1	0.43138	0.715752	0.227	0.254	1
MYSM1	0.0394264	0.690679	0.265	0.29	1
FBXL3	0.089846	0.674914	0.27	0.301	1
UHMK1	0.0315257	0.666061	0.309	0.348	1
ASH1L	4.34863452703192e-13	0.666032	0.442	0.469	1.4620544143334e-08
BRD1	0.624773	0.664079	0.244	0.28	1
MT-CYB	6.15048708490536e-192	0.663748	0.983	0.851	2.06785526281603e-187
PPP2R2D	0.392097	0.660308	0.278	0.32	1
MT-CO1	8.44303314150789e-285	0.66028	0.996	0.917	2.83863217250637e-280
INTS6	2.63502425115615e-05	0.656065	0.249	0.334	0.885922
TMEM181	0.00112044	0.647343	0.2	0.254	1
SOCS4	0.127496	0.647273	0.263	0.295	1
SETD2	3.17224942137733e-25	0.638486	0.475	0.472	1.06654197796127e-20
TPRN	0.00261045	0.625006	0.309	0.344	1
SAP18	9.55439181409e-141	0.608538	0.878	0.8	3.2122820718152e-136
ZNF587	0.722607	0.607203	0.219	0.254	1
ACADVL	3.77167232177266e-15	0.606371	0.405	0.412	1.26807395130319e-10
FAM83D	0.0796838	0.602629	0.245	0.268	1
NBEAL1	5.43446367191566e-19	0.589601	0.411	0.408	1.82712103113477e-14
CCDC137	1.03458588882358e-20	0.589082	0.492	0.506	3.47838121681374e-16
JOSD1	0.00728454	0.582835	0.332	0.373	1
ADNP	1.60429053598324e-07	0.57854	0.427	0.469	0.00539379
GATC	1.43843097145694e-05	0.573332	0.238	0.316	0.483615
TNRC6A	0.418756	0.573157	0.311	0.363	1
PRR14L	0.000408926	0.557184	0.379	0.424	1
GXYLT1	0.000289539	0.555311	0.238	0.307	1
HGS	0.00251061	0.549495	0.34	0.378	1
CSKMT	0.94439	0.5446	0.426	0.515	1
NFAT5	6.73608529840266e-07	0.541435	0.193	0.261	0.0226474
FOXJ3	0.143528	0.532682	0.219	0.262	1
MT-ND2	7.13042357040504e-160	0.532304	0.975	0.805	2.39731970860588e-155
BRCA2	9.92925033294716e-06	0.529392	0.44	0.483	0.333831
RPL27A	3.53082070023222e-184	0.526521	1	0.997	1.18709722762508e-179
MT-CO2	2.23481598191387e-156	0.514658	0.994	0.917	7.51367481279263e-152
EYA3	0.00337838	0.512903	0.233	0.296	1
MT-ND5	1.29223360861843e-147	0.511705	0.957	0.773	4.34461861553603e-143
NAT9	0.00622526	0.504471	0.208	0.26	1
NFATC1	7.11497331846039e-17	0.498848	0.206	0.313	2.39212517939957e-12
DYNC1LI2	0.0608539	0.498357	0.337	0.389	1
SREK1IP1	1.98076406881269e-42	0.497404	0.177	0.323	6.65952687575515e-38
VPS53	4.18266040772066e-06	0.495591	0.201	0.269	0.140625
OGA	3.11790118615047e-07	0.494506	0.431	0.475	0.0104827
YIPF4	0.00828189	0.490892	0.268	0.34	1
KDM6B	0.0103044	0.486216	0.224	0.275	1
DDX51	3.75971531700983e-11	0.474788	0.182	0.262	1.26405388673188e-06
SGO2	3.40251556788987e-07	0.474294	0.39	0.408	0.0114396
SLC25A46	0.00647271	0.472137	0.361	0.401	1
POLG2	0.0220651	0.466895	0.224	0.276	1
SNHG25	2.38750146976501e-49	0.461995	0.639	0.621	8.02701869149695e-45
ZNF609	0.00295001	0.459269	0.248	0.316	1
CHTF18	0.634998	0.45285	0.247	0.28	1
MTCH1	8.72844215349223e-34	0.452368	0.585	0.58	2.93458953642562e-29
SENP5	0.542415	0.436772	0.295	0.357	1
ZNF148	0.660341	0.434529	0.365	0.438	1
GOSR2	0.398067	0.432801	0.289	0.335	1
ZNF292	2.21252762963732e-06	0.432746	0.461	0.507	0.0743874
ZBTB11	6.20454119326881e-07	0.425641	0.209	0.282	0.0208603
CSPP1	0.0124481	0.422724	0.235	0.293	1
EZH1	0.00452387	0.418201	0.212	0.264	1
GLYR1	0.599363	0.409873	0.301	0.362	1
SPG7	0.765873	0.409107	0.42	0.513	1
PNISR	1.91309392362629e-51	0.405205	0.773	0.701	6.43201308062394e-47
MT-ND4	5.81328633494425e-96	0.404174	0.99	0.875	1.95448499867161e-91
AGO3	2.07237189744789e-07	0.400497	0.211	0.288	0.00696752

## Sheet: P3_DEGs_cluster_E1_RNA
	p_val	avg_log2FC	pct.1	pct.2	p_val_adj
CASPTRIPS2	0	5.40244	0.817	0.052	0
BVRF2	0	5.30822	0.673	0.032	0
BDLF2	0	5.21248	0.971	0.133	0
BGLF2	0	5.21212	0.76	0.046	0
BBRF1	0	5.17476	0.661	0.043	0
BGLF1	0	5.14817	0.727	0.043	0
BXRF1	0	5.09937	0.697	0.037	0
UDNAG	0	5.08109	0.911	0.09	0
LMP-1	0	4.97124	0.806	0.052	0
FGAMS	0	4.87437	0.979	0.153	0
BRLF1	0	4.87388	0.397	0.022	0
BLRF1	0	4.84616	0.368	0.016	0
BKRF2	0	4.8295	0.265	0.015	0
HYPO1	0	4.82618	0.533	0.031	0
BGLF3	0	4.79925	0.448	0.024	0
BRRF2	0	4.79437	0.991	0.244	0
CASPTRIPS1	0	4.79162	0.923	0.097	0
BLLF1	0	4.77753	1	0.402	0
BALF5	0	4.7399	0.728	0.062	0
BFRF2	0	4.72007	0.956	0.127	0
BZLF2	0	4.68488	0.961	0.215	0
BGLF3.5	0	4.68297	0.651	0.043	0
BILF2	0	4.64177	0.996	0.422	0
BALF4	0	4.62947	0.999	0.315	0
BKRF4	0	4.62928	1	0.468	0
BDLF4	0	4.60118	0.568	0.037	0
EBNA-3B	0	4.58457	0.816	0.164	0
BcLF1	0	4.58202	0.992	0.323	0
BFLF1	0	4.55871	0.639	0.043	0
BVRF1	0	4.54662	0.979	0.19	0
BFRF1A	0	4.53502	0.924	0.122	0
BXLF2	0	4.50863	0.998	0.283	0
EBNA-3C	0	4.50822	0.764	0.073	0
BCRF1	0	4.4886	0.676	0.053	0
BFRF3	0	4.46177	1	0.544	0
BTRF1	0	4.45714	0.98	0.179	0
BDLF3.1	0	4.4241	0.999	0.453	0
BFRF1	0	4.40043	0.958	0.142	0
BPLF1	0	4.37152	0.979	0.193	0
BGLF4	0	4.34752	0.804	0.079	0
BGRF1/BDRF1	0	4.3337	0.971	0.149	0
BBRF3	0	4.3261	0.991	0.336	0
EBNA-3A	0	4.3179	0.961	0.195	0
HYPO2	0	4.30869	0.997	0.233	0
BLRF2	0	4.29039	1	0.545	0
BOLF1	0	4.2846	0.552	0.037	0
EBNA1	0	4.2533	0.794	0.184	0
SSDNABP1	0	4.23423	0.899	0.103	0
LF1	0	4.1791	0.909	0.117	0
BBLF2/3	0	4.16123	0.92	0.107	0
BBLF4	0	4.14764	0.977	0.166	0
BGLF5	0	4.12378	0.987	0.19	0
EBVTHYK	0	3.96137	0.632	0.058	0
BBLF1	0	3.95804	0.998	0.324	0
BHRF1	0	3.92665	0.882	0.251	0
BBRF2	0	3.90107	0.902	0.187	0
BORF2	0	3.81043	0.998	0.444	0
BaRF1	0	3.79118	0.545	0.055	0
BNLF2a	0	3.73225	0.466	0.043	0
BVLF1	0	3.72885	0.521	0.051	0
BRRF1	0	3.66496	0.967	0.18	0
BFLF2	0	3.64513	0.992	0.374	0
BSRF1	0	3.64261	0.927	0.162	0
LF3	0	3.62486	0.963	0.267	0
BSLF2/BMLF1	0	3.55341	1	0.506	0
EBER-2	0	3.4694	0.792	0.433	0
BALF1	0	3.45236	0.993	0.263	0
BNLF2b	0	3.42863	1	0.596	0
BALF3	0	3.41512	0.997	0.314	0
BARF1	0	3.30084	0.96	0.205	0
BBLF2/3.1	0	3.29302	0.916	0.147	0
BMRF1	0	3.2027	0.824	0.158	0
BZLF1	0	3.17666	0.977	0.238	0
TCHH	0	2.88809	0.295	0.032	0
AC108134.2	0	2.83698	0.426	0.124	0
dUTPase	0	2.72673	0.92	0.221	0
BMRF2	0	2.42766	0.983	0.53	0
MAN2C1	1.73544e-36	1.4165	0.276	0.193	5.83472e-32
MAN1A2	1.54069e-17	1.36783	0.311	0.285	5.17997e-13
CTTN	5.56299e-56	1.30084	0.269	0.154	1.87033e-51
KIFC2	1.76807e-19	1.28857	0.255	0.204	5.94444e-15
KIDINS220	1.06676e-21	1.21453	0.336	0.296	3.58655e-17
ZKSCAN1	1.41324e-23	1.14617	0.41	0.393	4.75147e-19
NSMF	2.27169e-11	1.0365	0.315	0.307	7.63764e-07
LENG8	1.00908e-16	0.850183	0.396	0.389	3.39263e-12
MAFG	3.62138e-05	0.801128	0.317	0.337	1
RLF	0.329908	0.786222	0.317	0.381	1
APC	0.88162	0.755114	0.242	0.286	1
MTRNR2L8	5.37417e-162	0.746406	0.849	0.697	1.80685e-157
RPL18A	0	0.745942	1	0.999	0
RPL12	0	0.745248	0.998	0.996	0
MALAT1	9.10383e-248	0.744041	0.999	0.981	3.0608e-243
MTRNR2L12	9.43225e-76	0.731803	0.652	0.579	3.17122e-71
ICE1	0.000524761	0.726193	0.372	0.421	1
ABCD4	2.24394e-69	0.709744	0.068	0.256	7.54436e-65
GDI1	0.925554	0.709642	0.255	0.308	1
RHOH	1.63461e-94	0.67253	0.146	0.432	5.49573e-90
PLCG2	1.70444e-10	0.663591	0.558	0.591	5.73048e-06
PURB	0.179476	0.645045	0.222	0.277	1
TERF2IP	1.46714e-23	0.618272	0.586	0.595	4.93266e-19
RAB11FIP1	0.309743	0.61779	0.395	0.481	1
SMYD4	0.383437	0.600378	0.294	0.37	1
LSG1	0.818889	0.599046	0.315	0.386	1
CASP8AP2	0.133816	0.582454	0.367	0.429	1
MYSM1	0.00323269	0.581198	0.22	0.293	1
ZNF664	0.0571934	0.574787	0.252	0.326	1
NBEAL1	3.24753e-06	0.574118	0.381	0.411	0.109185
SMARCA2	0.00082638	0.572606	0.206	0.279	1
HSD17B7	0.0965003	0.566244	0.267	0.339	1
ADNP	0.129875	0.562825	0.389	0.47	1
ANKRD12	4.70405e-06	0.550898	0.444	0.491	0.158155
TAOK1	3.86342e-05	0.546431	0.236	0.331	1
POLR2A	0.0998018	0.519655	0.447	0.53	1
UHMK1	9.82912e-05	0.509932	0.252	0.351	1
DDX39B	0.90521	0.508506	0.377	0.465	1
CCNL2	0.0934383	0.503543	0.399	0.475	1
ZNF721	1.52467e-05	0.4749	0.181	0.256	0.512608
CCNT1	4.39533e-09	0.469074	0.223	0.338	0.000147775
SPEN	0.00652251	0.462926	0.379	0.498	1
PSMC3IP	9.3608e-08	0.458564	0.209	0.308	0.00314719
FAM161A	1.99982e-05	0.453035	0.181	0.253	0.672359
SLC25A46	0.475877	0.445334	0.321	0.402	1
ACADVL	0.507552	0.426817	0.333	0.418	1
USP49	0.00154566	0.419889	0.208	0.277	1
NXF1	7.61443e-12	0.401645	0.182	0.29	2.56005e-07

## Sheet: P3_DEGs_cluster_E2_RNA
	p_val	avg_log2FC	pct.1	pct.2	p_val_adj
NEFH	0	6.16087	0.285	0.012	0
FSCN1	0	5.87635	0.284	0.006	0
SELENOM	0	4.73381	0.253	0.012	0
IRF4	0	4.66807	0.276	0.015	0
METRNL	0	4.57822	0.257	0.016	0
RASA3	0	4.55202	0.257	0.014	0
FBXL8	0	4.47834	0.293	0.032	0
AL022328.4	0	4.22726	0.306	0.022	0
SFN	0	4.07131	0.314	0.021	0
TMEM255B	0	4.02505	0.266	0.026	0
AHNAK	0	3.76418	0.329	0.037	0
UNKL	0	3.73827	0.47	0.065	0
NOL3	1.68577840697586e-289	3.72792	0.305	0.039	5.66775558209353e-285
BMRF2	0	3.60364	0.999	0.55	0
ZNF844	1.84215883103115e-295	3.5145	0.404	0.069	6.19352220580982e-291
TRIM52	8.87136319453687e-308	3.31006	0.67	0.203	2.98264101963524e-303
LINC00115	1.06905379695614e-193	3.30427	0.275	0.046	3.59426577074623e-189
PARP16	4.56199065828091e-252	3.30018	0.469	0.108	1.53378687922063e-247
dUTPase	0	3.27071	0.941	0.253	0
AL049543.1	2.61539289452983e-274	3.21164	0.297	0.038	8.79321245069874e-270
FOSB	2.78359974655397e-182	3.18252	0.333	0.071	9.35874070788911e-178
BARF1	0	3.17088	0.958	0.24	0
PLXNA3	7.83271757769273e-153	3.1192	0.271	0.055	2.63343797679607e-148
IER5L	1.29990676898404e-232	3.04252	0.46	0.111	4.37041654800125e-228
BMRF1	0	2.98717	0.938	0.185	0
HEXIM1	5.02683929624125e-278	2.96075	0.597	0.167	1.69007363978927e-273
BBLF2/3.1	0	2.90081	0.92	0.182	0
LINC01089	3.76462349198431e-154	2.8653	0.369	0.099	1.26570406424004e-149
AC016773.1	4.74626085001486e-126	2.83136	0.303	0.079	1.5957403603835e-121
AC108134.2	0	2.82871	0.619	0.131	0
KCNJ14	3.38304830242004e-130	2.79398	0.279	0.066	1.13741466975664e-125
NFIC	5.18130864882363e-109	2.78928	0.263	0.067	1.74200778082099e-104
ZCCHC14	1.47137305878995e-201	2.78345	0.422	0.105	4.94690336095768e-197
FAM200A	3.60461985960234e-113	2.78059	0.291	0.08	1.2119092429969e-108
TCHH	4.17667617601313e-161	2.76378	0.257	0.045	1.40424029713738e-156
AC124016.1	6.73985110669604e-199	2.73044	0.285	0.048	2.26600534058228e-194
GADD45B	2.24630703162634e-93	2.70423	0.402	0.162	7.55230887103091e-89
ZNF556	7.80954794614671e-106	2.70165	0.29	0.083	2.62564811497399e-101
MIB2	1.88324547966889e-176	2.66094	0.524	0.18	6.33165962719477e-172
RMRP	4.0130759019038e-164	2.65977	0.474	0.151	1.34923624897908e-159
CTDP1	2.02364746207041e-117	2.65003	0.397	0.141	6.80370513222694e-113
PLCB3	1.84998034059408e-93	2.62756	0.254	0.071	6.21981890311136e-89
CRAMP1	9.77642719122077e-134	2.6271	0.295	0.072	3.28693258596033e-129
ZNF213-AS1	2.86592780406195e-157	2.62255	0.384	0.105	9.63553587003667e-153
BaRF1	0	2.61729	0.592	0.076	0
C22orf46	6.55463960915824e-126	2.6081	0.421	0.147	2.20373538299509e-121
AL645728.1	4.8082206849105e-158	2.6009	0.417	0.122	1.61657187647376e-153
KLHL21	3.06034266738746e-103	2.59515	0.253	0.065	1.02891780820234e-98
RBM48	6.23631069186401e-175	2.58815	0.489	0.156	2.0967100177116e-170
TCTE3	4.52019200999455e-107	2.5692	0.302	0.089	1.51973375568027e-102
RASA4	9.01460936003748e-124	2.55634	0.382	0.123	3.0308018129382e-119
SLC35E2B	1.72769496248168e-134	2.54412	0.376	0.114	5.80868323335965e-130
AL133215.2	4.47235690955255e-155	2.53289	0.349	0.088	1.50365111656066e-150
BVLF1	0	2.52387	0.531	0.072	0
ZNF57	1.31931202656772e-118	2.50797	0.251	0.058	4.43565896452333e-114
MIER2	1.49695197243125e-89	2.50598	0.32	0.111	5.0329022265111e-85
KIDINS220	3.2429193019786e-257	2.49067	0.733	0.285	1.09030189851823e-252
ATXN1L	1.34155756579045e-163	2.4879	0.459	0.143	4.51045069194407e-159
EBVTHYK	0	2.47705	0.656	0.084	0
NKIRAS1	1.84541513820609e-113	2.46836	0.283	0.074	6.20447023616271e-109
CAPN10-DT	4.20938327400455e-47	2.42065	0.27	0.12	1.41523675055307e-42
BZLF1	0	2.42003	0.946	0.273	0
EPS8	1.81840235022039e-83	2.40897	0.251	0.074	6.11365054167597e-79
CCDC57	7.63221008041305e-118	2.39745	0.388	0.132	2.56602535113567e-113
SLC9A1	4.09112999404645e-84	2.38077	0.278	0.09	1.37547881529836e-79
CREBRF	2.99315567561468e-179	2.37827	0.475	0.138	1.00632886969841e-174
BALF3	0	2.36916	0.971	0.346	0
BRRF1	0	2.36303	0.912	0.218	0
LIN52	5.29650175368717e-99	2.3617	0.297	0.089	1.78073685460716e-94
ASH1L-AS1	1.53309435652836e-206	2.36137	0.559	0.183	5.15441653608398e-202
ZNF623	7.09631656755101e-92	2.35876	0.294	0.093	2.38585259317633e-87
PURB	1.32368079414799e-156	2.35679	0.601	0.262	4.45034719800497e-152
SETD1B	3.62874926747376e-117	2.35104	0.343	0.103	1.22002179121735e-112
AC020765.2	1.23703866952279e-197	2.33958	0.382	0.087	4.15904771080259e-193
BALF1	0	2.33658	0.956	0.298	0
CTTN	1.56991963653584e-293	2.32808	0.597	0.148	5.27822680999714e-289
SMCR8	1.56593450631826e-79	2.31929	0.271	0.088	5.26482840369262e-75
MCOLN1	1.10055421479218e-82	2.28878	0.336	0.126	3.70017332555279e-78
MZF1-AS1	2.5298920912568e-68	2.27286	0.253	0.086	8.50575020001449e-64
BFLF2	0	2.24069	0.986	0.403	0
LTBP3	4.01141040546692e-71	2.22013	0.29	0.107	1.34867629242203e-66
BORF2	0	2.2173	0.993	0.469	0
MAN2C1	2.74459823737452e-175	2.21438	0.544	0.189	9.22761373387688e-171
SKI	1.1771867299554e-88	2.16802	0.368	0.143	3.95781950478304e-84
AC012360.3	2.63908406408746e-107	2.16755	0.505	0.229	8.87286453186844e-103
ZNF3	5.15177994736438e-79	2.14861	0.331	0.124	1.73207993610338e-74
SQSTM1	1.79398207285277e-145	2.14761	0.635	0.306	6.0315471271383e-141
AC073335.2	1.56282026352255e-88	2.14175	0.259	0.074	5.25435800798916e-84
ZKSCAN5	2.96548655341034e-72	2.13171	0.267	0.091	9.9702623412209e-68
ZKSCAN1	6.48319674731093e-168	2.12085	0.734	0.383	2.17971557841341e-163
BNLF2b	0	2.10819	1	0.615	0
IGF2R	3.98320068820743e-63	2.10053	0.299	0.119	1.33919190338222e-58
PLEKHA1	1.16432828302403e-87	2.09931	0.459	0.211	3.91458812035509e-83
BSRF1	0	2.09085	0.929	0.197	0
C19orf81	5.88584309768991e-71	2.08574	0.271	0.094	1.97887930787432e-66
NAXD	8.19024639961256e-93	2.0807	0.445	0.194	2.75364274201374e-88
EXD3	2.86791022790318e-73	2.08061	0.356	0.149	9.64220097723327e-69
AL669831.5	6.00911900049639e-65	2.07254	0.259	0.092	2.02032589915689e-60
CLCN7	1.36442223288923e-110	2.05117	0.468	0.193	4.58732398919687e-106
ZNF493	1.01809454329784e-71	2.03268	0.326	0.128	3.42293566402166e-67
AGAP6	1.48543831393254e-65	2.02836	0.29	0.111	4.9941921552726e-61
TNRC6C	5.00025441471383e-52	2.02689	0.258	0.104	1.68113553677094e-47
FAM53C	2.25946675706647e-133	2.01995	0.544	0.234	7.59655318393318e-129
EPM2AIP1	5.48601779043908e-161	2.01879	0.692	0.355	1.84445404132352e-156
ZNF500	4.81485735624458e-64	2.00174	0.32	0.134	1.61880319174299e-59
MSANTD2	6.58752780401265e-74	2.00124	0.275	0.094	2.21479272298709e-69
AMMECR1L	2.31838373726809e-49	1.99213	0.263	0.11	7.79463796306905e-45
TRIM41	1.0394195944905e-66	1.98893	0.398	0.191	3.49463261863651e-62
INTS6	6.66424173710813e-100	1.96816	0.578	0.315	2.24058471443313e-95
GPATCH2L	4.50097753360231e-145	1.96718	0.676	0.352	1.51327365657243e-140
YOD1	1.44234440607434e-71	1.96339	0.299	0.109	4.84930612766254e-67
LF1	0	1.95303	0.819	0.156	0
AL355075.4	2.42797315230457e-62	1.94273	0.273	0.102	8.1630885353632e-58
TBCE	4.42330655300239e-44	1.92848	0.276	0.125	1.48715989618493e-39
BGLF4	0	1.92433	0.668	0.117	0
HAUS2	2.5361519627994e-05	1.923	0.465	0.425	0.85268
BNLF2a	0	1.9216	0.424	0.064	0
FAM161A	9.84226535023383e-97	1.91669	0.51	0.239	3.30906803340212e-92
SELENOW	2.03675359441591e-77	1.90683	0.259	0.082	6.84776925978573e-73
ZNF791	1.43627010864172e-107	1.89448	0.595	0.312	4.82888373226434e-103
RSRP1	2.35550652745982e-146	1.87063	0.783	0.476	7.91944849597268e-142
MAFG	2.26803709276048e-113	1.8678	0.615	0.326	7.62536750957002e-109
POLR2A	4.95900558492614e-183	1.86562	0.838	0.514	1.66726726770802e-178
CCNYL1	9.10087301669851e-42	1.85975	0.288	0.138	3.05980451694421e-37
MAP1LC3B	3.17910829205631e-227	1.84155	0.879	0.518	1.06884799887225e-222
SDCBP2-AS1	4.56592722345615e-69	1.84035	0.293	0.108	1.53511039179819e-64
THUMPD3-AS1	1.86262428500762e-154	1.83436	0.809	0.512	6.26232910862413e-150
AL121832.2	1.32794867359691e-106	1.8311	0.347	0.112	4.46469623550018e-102
NXF1	1.66995117516557e-119	1.82658	0.57	0.272	5.61454284602416e-115
AFDN	2.99252047192446e-51	1.82405	0.305	0.137	1.00611530786572e-46
FEM1A	1.17843347543474e-40	1.82326	0.335	0.181	3.96201118775913e-36
SSDNABP1	0	1.81551	0.741	0.145	0
ZNF200	4.78544770545635e-40	1.81492	0.289	0.143	1.60891537305148e-35
TTPAL	4.50607538124221e-54	1.8129	0.285	0.119	1.51498760392744e-49
GOLGA3	3.21455484656843e-70	1.80606	0.528	0.305	1.08076548496477e-65
SERTAD1	3.58648429040996e-80	1.79461	0.327	0.121	1.20581188327873e-75
LINC00685	5.43169037975747e-55	1.79369	0.324	0.145	1.82618862257826e-50
ZNF160	5.60051306373554e-74	1.78955	0.429	0.2	1.88294849715853e-69
ZNF626	8.13718335968391e-45	1.78487	0.259	0.112	2.73580241735933e-40
ICE1	3.09940362362794e-137	1.78261	0.715	0.407	1.04205049229995e-132
RAB11FIP1	4.21332713448539e-149	1.78189	0.771	0.465	1.41656271588533e-144
ZNF761	1.63737267823948e-45	1.77229	0.263	0.113	5.50501068150897e-41
RBAK	6.57999312379541e-62	1.76796	0.347	0.153	2.21225948815125e-57
RFX3	3.88518190578099e-33	1.75641	0.255	0.124	1.30623700854263e-28
PRKAB2	2.22455709757918e-57	1.75327	0.386	0.19	7.47918341777095e-53
BFLF1	1.94527509707967e-293	1.75015	0.454	0.077	6.54020940389156e-289
SOGA1	3.65851595499957e-67	1.74913	0.257	0.087	1.23002964923041e-62
BFRF1A	0	1.74869	0.808	0.163	0
LENG8-AS1	1.42429395560088e-41	1.74056	0.265	0.12	4.78861870812572e-37
BGLF3.5	6.95734089678802e-268	1.74005	0.439	0.078	2.3391275829091e-263
AL139089.1	5.70010093753614e-60	1.73768	0.253	0.09	1.91643093620903e-55
KIF1B	3.37216857187144e-45	1.7346	0.251	0.105	1.1337567955489e-40
HIST3H2A	1.47430230601839e-55	1.73101	0.263	0.102	4.95675178306442e-51
CCNL2	2.01064979168491e-168	1.73015	0.796	0.458	6.76000566462384e-164
ZNF280B	1.08441524855059e-51	1.72879	0.285	0.12	3.64591250715195e-47
THAP2	1.18487513761772e-49	1.72808	0.253	0.101	3.98366870018453e-45
USP49	8.88159195392137e-74	1.72597	0.5	0.264	2.9860800308279e-69
TOB2	2.25263597280544e-86	1.72407	0.483	0.236	7.57358740416918e-82
DBR1	4.06299391278447e-61	1.71997	0.363	0.168	1.36601918341727e-56
IRGQ	3.35462485337113e-42	1.69378	0.315	0.16	1.12785842195191e-37
CSKMT	1.63816045091048e-121	1.68574	0.772	0.495	5.50765925200613e-117
DPF1	2.71352012616636e-44	1.68368	0.276	0.125	9.12312601618391e-40
GAN	2.00573853082913e-49	1.68122	0.324	0.154	6.74349351450062e-45
RAB11FIP3	2.6912780875069e-51	1.66808	0.33	0.156	9.04834605800696e-47
CRK	2.16569069244315e-153	1.66099	0.728	0.401	7.28126867706312e-149
SMYD4	5.37703189242723e-117	1.65863	0.651	0.355	1.80781189255296e-112
STARD10	2.93051977348443e-47	1.65701	0.287	0.129	9.85270053043199e-43
KIAA0355	3.09262110622623e-46	1.65691	0.369	0.198	1.03977014212432e-41
CASP3	1.75289337031276e-66	1.65155	0.477	0.266	5.89340280032852e-62
BGLF3	9.72191574110723e-153	1.64765	0.267	0.05	3.26860529131766e-148
ZNF701	1.88105367688345e-77	1.64744	0.429	0.196	6.32429056704984e-73
ZHX1-C8orf76	8.45449751496246e-69	1.647	0.257	0.087	2.84248660950553e-64
FAM126B	1.93945780805096e-52	1.62847	0.355	0.173	6.52065109644814e-48
BBRF2	0	1.62307	0.83	0.222	0
BBLF4	0	1.62158	0.837	0.208	0
AC012615.1	5.14362481494086e-47	1.62048	0.282	0.124	1.72933809903127e-42
WDR73	4.35216403821981e-83	1.62044	0.615	0.366	1.46324107128988e-78
SPG7	6.29780816043749e-136	1.61738	0.775	0.492	2.11738608162069e-131
CEP104	3.70629785693194e-107	1.61563	0.558	0.269	1.24609440247909e-102
ZNF525	1.16772360841933e-21	1.61426	0.255	0.151	3.92600354386664e-17
AP5Z1	4.28005004121788e-42	1.61416	0.276	0.128	1.43899562435786e-37
ZNF12	6.72137832741874e-44	1.61376	0.402	0.233	2.25979460746146e-39
ZNF721	5.15156811491111e-72	1.61371	0.475	0.243	1.73200871591426e-67
ERCC2	2.27997062755006e-51	1.61277	0.323	0.148	7.66548924688607e-47
NFATC1	4.55684696082855e-28	1.60887	0.423	0.295	1.53205751670017e-23
HIC2	4.69085121772029e-32	1.60725	0.259	0.131	1.57711108790974e-27
BDLF4	4.0407018313904e-207	1.60581	0.365	0.068	1.35852436273177e-202
TPRN	2.11098280181472e-101	1.59626	0.596	0.331	7.09733527798126e-97
GOLGB1	9.06865731227727e-104	1.59549	0.705	0.453	3.04897327496074e-99
ZNF473	1.90409474372966e-39	1.59481	0.271	0.127	6.40175693789348e-35
AKAP17A	2.0851908884847e-88	1.59382	0.622	0.37	7.01062028617442e-84
RLF	2.26843203332576e-112	1.59311	0.646	0.367	7.62669533924453e-108
ZNF765	4.51549398492732e-67	1.59133	0.301	0.114	1.51815423267242e-62
MGAT3	4.67344031899215e-29	1.59069	0.281	0.156	1.57125736964835e-24
PPP2R2D	3.58916008486688e-75	1.59035	0.543	0.307	1.20671151213309e-70
AC026304.1	8.29704638539436e-86	1.58954	0.313	0.106	2.78954996523344e-81
KDM5B	9.40334442076717e-24	1.5823	0.255	0.143	3.16149842770613e-19
ZBTB40	4.61058703847352e-36	1.58224	0.259	0.124	1.55012546820518e-31
BSLF2/BMLF1	0	1.57909	0.999	0.529	0
ZFAND2A	2.76549758243642e-65	1.57534	0.313	0.125	9.29787942190947e-61
BFRF1	0	1.57528	0.845	0.183	0
GOLGA4	9.00447271941937e-120	1.5612	0.764	0.512	3.02739377299599e-115
ASH1L	1.12937232048555e-129	1.55658	0.752	0.456	3.79706267870447e-125
BGLF5	0	1.55432	0.921	0.229	0
YIPF4	8.19325746618463e-81	1.55016	0.567	0.323	2.75465509270593e-76
CCDC150	3.48800488866281e-59	1.54794	0.306	0.125	1.17270212361732e-54
RABL2B	2.00840195697593e-31	1.54076	0.287	0.155	6.75244821954879e-27
KCNQ1OT1	9.52383921372083e-74	1.53639	0.731	0.522	3.20200998204508e-69
DAPK3	8.29486521008388e-54	1.53228	0.393	0.204	2.7888166322823e-49
LATS1	1.66331060522774e-33	1.52495	0.308	0.169	5.59221658583617e-29
SPEN	6.00310925159313e-84	1.51687	0.699	0.482	2.01830536147812e-79
OSTM1	1.47848601445709e-27	1.51448	0.254	0.135	4.97081782920617e-23
SNHG19	1.26653855972109e-76	1.51105	0.697	0.475	4.25822929163828e-72
BGRF1/BDRF1	0	1.5086	0.814	0.192	0
DDX51	6.88280352607278e-36	1.50422	0.4	0.247	2.31406737350093e-31
PRKAR2A	1.49492702302217e-74	1.49879	0.598	0.375	5.02609414410284e-70
AC132192.2	1.19097067718812e-34	1.49819	0.254	0.123	4.00416251377418e-30
KDM6B	1.68829086253614e-48	1.498	0.453	0.263	5.67620270893277e-44
TBCD	2.07171378928513e-72	1.49588	0.496	0.271	6.96530893095554e-68
HECTD4	3.2880507467031e-55	1.49457	0.38	0.188	1.10547554154905e-50
CCDC186	3.60239877954466e-51	1.48811	0.406	0.219	1.21116249367071e-46
PCGF3	8.18469664421e-48	1.48573	0.347	0.173	2.75177685874984e-43
ASXL2	1.5545611273327e-53	1.4805	0.454	0.255	5.22658996620527e-49
CSNK1G1	5.47214044133905e-34	1.47842	0.341	0.196	1.8397883377826e-29
AP001505.1	3.88006202758095e-24	1.47366	0.273	0.159	1.30451565429299e-19
MICAL3	4.4414126282319e-70	1.46189	0.516	0.289	1.49324733973785e-65
CAPN15	3.04059967146089e-36	1.45979	0.359	0.206	1.02228001554186e-31
TRIP11	2.02764119911777e-88	1.45508	0.643	0.402	6.81713247555385e-84
S100B	1.49755705589877e-55	1.45353	0.264	0.099	5.03493657763725e-51
UVSSA	2.38820299846819e-37	1.4528	0.306	0.158	8.02937730114989e-33
NFYA	7.3677970255808e-44	1.45057	0.289	0.134	2.47712703797052e-39
CASP8AP2	2.12751702929781e-75	1.45052	0.652	0.417	7.15292500420215e-71
ZBTB11	4.38947645720581e-47	1.44369	0.446	0.267	1.47578587967716e-42
DGAT1	2.3447915431175e-51	1.43865	0.384	0.199	7.88342364711535e-47
EXOC3-AS1	1.10090460267244e-50	1.43822	0.42	0.23	3.701351364645e-46
ZNF688	1.34140028077664e-27	1.43655	0.254	0.135	4.50992188399915e-23
KIAA1468	1.59898108261923e-26	1.43453	0.251	0.134	5.37593429787411e-22
AC009403.1	4.52033998001712e-05	1.4314	0.252	0.208	1
TAF6L	2.57725600565184e-56	1.42941	0.391	0.2	8.66499241660207e-52
ZBTB43	5.82018737485774e-33	1.42298	0.368	0.221	1.95680519730092e-28
MED19	1.29139700191095e-88	1.42116	0.604	0.358	4.3418058601248e-84
FAM83D	2.30215036431614e-69	1.42049	0.48	0.258	7.74005973986731e-65
ZNF276	3.46433845899391e-47	1.42002	0.363	0.186	1.16474523329834e-42
SARNP	2.60392287330886e-27	1.41515	0.285	0.161	8.75464909235173e-23
TAOK2	1.37443323700934e-26	1.40543	0.266	0.148	4.6209819861491e-22
SNHG7	3.986862805155e-59	1.40403	0.727	0.517	1.34042314372116e-54
UBN2	2.69054021867782e-53	1.40349	0.409	0.217	9.0458652692167e-49
NARFL	3.38405924987061e-19	1.4014	0.251	0.152	1.137754560399e-14
ZNF143	6.66238221981373e-66	1.40074	0.44	0.224	2.23995952612357e-61
EVI5	2.81448840597625e-33	1.39925	0.294	0.156	9.46259146973276e-29
ZDHHC17	3.42004541083836e-31	1.39884	0.276	0.144	1.14985346757796e-26
BRCA2	3.16000691362504e-74	1.3979	0.671	0.471	1.06242592442988e-69
BSDC1	1.07154932720329e-34	1.39516	0.287	0.146	3.60265599299018e-30
BRD1	2.97768971571373e-66	1.39029	0.489	0.269	1.00112905932011e-61
COG3	2.29954967238615e-47	1.38838	0.282	0.124	7.73131595352948e-43
MIGA2	3.00850368761416e-30	1.38745	0.255	0.131	1.01148902481276e-25
HMBOX1	6.11789783601647e-30	1.38522	0.272	0.144	2.0568984314471e-25
ZNF587	4.17596832788265e-55	1.38233	0.441	0.243	1.40400231151743e-50
NSMF	1.99783078814266e-82	1.37629	0.553	0.3	6.71690689281443e-78
KIAA0232	8.42628673377468e-41	1.37604	0.361	0.198	2.83300186276239e-36
DDX39B	1.68462942301494e-92	1.37459	0.709	0.45	5.66389258311854e-88
MINDY2	5.5270662466104e-25	1.37038	0.272	0.154	1.85825494277288e-20
LRCH3	1.19812175119642e-48	1.37001	0.393	0.212	4.02820513969749e-44
ACER3	2.10580493311203e-37	1.36957	0.335	0.182	7.07992676561595e-33
BALF5	0	1.36768	0.556	0.098	0
ZNF445	6.49357459267744e-26	1.36391	0.303	0.181	2.18320471380408e-21
JMJD8	1.28685154128344e-38	1.35822	0.354	0.198	4.32652356694905e-34
SBF2	1.2005530383083e-24	1.35542	0.295	0.172	4.03637937009634e-20
BBLF1	0	1.35447	0.966	0.356	0
BBLF2/3	0	1.35048	0.791	0.149	0
DMWD	2.11588657675705e-45	1.34803	0.404	0.229	7.11382225971489e-41
ZNF281	3.88032887961107e-52	1.34556	0.488	0.298	1.30460537261404e-47
SAPCD2	4.56131988303324e-36	1.34521	0.492	0.337	1.53356135787461e-31
MOSMO	3.12846650939523e-37	1.34399	0.313	0.164	1.05182172512377e-32
MAP1S	2.78681939952812e-53	1.33597	0.417	0.228	9.36956550315348e-49
PRR14L	1.60397857666918e-80	1.33529	0.649	0.411	5.39273637261944e-76
LRRC57	2.49494180810459e-31	1.33517	0.415	0.269	8.38824385302845e-27
LIG4	6.51430313274961e-35	1.33174	0.357	0.205	2.19017385626175e-30
POLR2J3.1	8.07214659026287e-106	1.33141	0.814	0.554	2.71393640511228e-101
ORAI1	3.40787843131362e-69	1.33076	0.495	0.275	1.14576280739195e-64
KPNA6	2.1462159780077e-77	1.32745	0.627	0.396	7.21579273965967e-73
ZNF408	9.34357158031091e-31	1.32719	0.253	0.128	3.14140220101633e-26
PNPLA2	2.8439989222719e-47	1.32661	0.486	0.305	9.56180877657034e-43
ZZEF1	4.32456048926768e-21	1.32418	0.306	0.194	1.45396048209669e-16
DNAJC5	3.29061428171576e-45	1.32396	0.341	0.172	1.10633742765566e-40
TMEM260	3.12625748503333e-23	1.31938	0.254	0.144	1.05107902904306e-18
NFKB2	1.71141900965148e-37	1.31901	0.264	0.122	5.75396185234925e-33
RNPC3	3.19511547144826e-32	1.31525	0.367	0.219	1.07422977265562e-27
TSC1	2.99556586741125e-43	1.31044	0.414	0.235	1.00713920028234e-38
FBRS	5.19539343803455e-38	1.30846	0.41	0.245	1.7467432278016e-33
EBNA-3A	0	1.3083	0.82	0.235	0
TAOK1	1.00853171963509e-46	1.30746	0.5	0.318	3.39078449458513e-42
RASSF7	2.56807806346399e-39	1.3041	0.381	0.222	8.63413525717228e-35
PLCG2	8.74686244770268e-96	1.30255	0.8	0.582	2.94078262354212e-91
C6orf120	6.45887979165301e-31	1.29684	0.341	0.203	2.17153997475166e-26
C19orf25	5.30304671675464e-77	1.29419	0.663	0.429	1.78293733664008e-72
TSC2	1.86768355776413e-47	1.29129	0.441	0.261	6.27933888955878e-43
SUN1	6.31608075616518e-64	1.2906	0.53	0.322	2.1235295110303e-59
TNRC18	1.30038025293144e-19	1.2861	0.327	0.219	4.3720084483808e-15
ALG2	1.05459291252121e-42	1.28584	0.367	0.199	3.54564683118756e-38
SLC39A13	3.0943831211016e-27	1.28532	0.254	0.135	1.04036254914557e-22
MED26	2.28618342305583e-26	1.28512	0.272	0.154	7.686377286656e-22
LF3	2.58716378697176e-263	1.28284	0.884	0.302	8.69830336817774e-259
HYPO2	0	1.27618	0.935	0.27	0
TRAPPC6B	1.66337078640819e-35	1.27527	0.374	0.22	5.59241892098297e-31
NFAT5	3.99380264639956e-33	1.27235	0.397	0.248	1.342756387746e-28
WIPF2	7.55551088909716e-19	1.27082	0.289	0.187	2.54023831602336e-14
ANKRD12	2.65862756456376e-85	1.26895	0.709	0.481	8.93857173481981e-81
SLC25A10	1.4312316431656e-26	1.26708	0.311	0.186	4.81194390748705e-22
BBRF3	2.89591456653416e-304	1.26645	0.953	0.367	9.73635436414448e-300
C17orf80	8.07397538294642e-23	1.26342	0.265	0.154	2.71455126350042e-18
ABHD5	2.7087824357591e-33	1.26231	0.418	0.272	9.10719742726568e-29
MRFAP1L1	4.58669635758076e-31	1.26159	0.35	0.208	1.54209318238223e-26
RNF139	7.36097851729663e-55	1.26044	0.379	0.188	2.4748345873003e-50
ZNF720	3.32732669783494e-34	1.25946	0.371	0.22	1.11868050907908e-29
TERF2IP	7.99730788475563e-128	1.25868	0.841	0.586	2.68877488393369e-123
TFRC	1.13605156208285e-80	1.25792	0.694	0.458	3.81951895687876e-76
GATC	1.56000829642881e-26	1.25577	0.436	0.301	5.24490389342331e-22
VPS53	3.92018108448658e-41	1.2522	0.423	0.255	1.31800408241523e-36
SYS1	6.54422870724319e-35	1.25165	0.313	0.168	2.20023513366223e-30
ARFGAP1	2.55437488654822e-24	1.24746	0.264	0.149	8.58806380606379e-20
TMEM8A	3.96494167014345e-21	1.24606	0.269	0.162	1.33305303891893e-16
CLN8	6.25642207251711e-30	1.24515	0.287	0.154	2.10347166500098e-25
HGS	2.60941945823766e-71	1.24261	0.6	0.366	8.77312916054085e-67
ADNP2	1.93172928508109e-35	1.24126	0.348	0.195	6.49466702937114e-31
GTF3C4	2.74755334754317e-38	1.23522	0.447	0.283	9.23754910977488e-34
TBC1D20	6.30954907753441e-52	1.23258	0.445	0.253	2.12133349535784e-47
SNIP1	3.53361886958774e-18	1.23174	0.255	0.158	1.18803800014409e-13
C5orf24	5.86572362478866e-52	1.23155	0.596	0.416	1.97211493989019e-47
TAF5	6.63038978308631e-40	1.2314	0.404	0.239	2.22920334897145e-35
CBX4	2.47546006349175e-17	1.23095	0.27	0.175	8.3227442794656e-13
BFRF2	0	1.23045	0.823	0.17	0
STXBP1	1.20125294173508e-30	1.22591	0.325	0.187	4.0387325154075e-26
WDR60	1.33811056393742e-29	1.22398	0.387	0.25	4.49886152701399e-25
HSDL1	2.18529392921691e-25	1.22297	0.254	0.138	7.34717671942017e-21
CLK1	5.01631767358866e-42	1.22264	0.376	0.205	1.68653616503724e-37
ZNF92	5.99298470995697e-36	1.22169	0.452	0.293	2.01490138933463e-31
POLH	4.29782300197264e-32	1.21926	0.29	0.153	1.44497107149322e-27
JOSD1	3.35078389687118e-66	1.21911	0.577	0.361	1.12656705396706e-61
RFNG	5.88883688623877e-19	1.21685	0.294	0.191	1.97988584952234e-14
ARIH1	5.12146209010361e-54	1.21542	0.554	0.361	1.72188676931374e-49
ING1	2.4555426596606e-33	1.21178	0.548	0.41	8.2557799760449e-29
ZNF292	8.94955775846526e-78	1.21058	0.707	0.494	3.00893081397361e-73
DIP2A	2.36820791665539e-37	1.20661	0.369	0.211	7.96215183658708e-33
MAD2L1BP	2.93522131830551e-61	1.20288	0.456	0.244	9.86850759427495e-57
FNIP1	4.84945469562548e-37	1.20287	0.404	0.245	1.63043516321624e-32
COG8	3.065531355502e-15	1.20173	0.264	0.175	1.03066229703333e-10
VPS26B	3.24762453709991e-23	1.2003	0.259	0.148	1.09188384561836e-18
TMEM181	3.40901088277106e-29	1.19971	0.384	0.243	1.14614354889646e-24
GDI1	2.71540553648378e-40	1.19924	0.464	0.299	9.12946495421211e-36
RNF213	9.98764159949855e-24	1.19739	0.301	0.183	3.35794498216741e-19
SLC35E1	3.4746784332003e-42	1.1971	0.466	0.296	1.16822163602627e-37
CCDC88B	8.61756014779362e-47	1.19692	0.577	0.39	2.89730989728969e-42
EID2B	2.07931186216067e-16	1.19658	0.251	0.159	6.99085441177038e-12
PIAS4	2.18152220193245e-26	1.1953	0.327	0.199	7.33449579511707e-22
FAAP24	2.28451926894134e-40	1.19436	0.371	0.206	7.68078223410767e-36
FBXL3	1.76073625336051e-33	1.1937	0.444	0.292	5.91977135742339e-29
DCP1A	8.75021482064096e-28	1.19274	0.335	0.203	2.9419097248477e-23
KIFC2	3.77673744628098e-31	1.19132	0.347	0.204	1.26977689681413e-26
LENG8	1.40899651857348e-67	1.19	0.616	0.382	4.73718719509588e-63
CSAD	2.70063462257068e-25	1.189	0.323	0.2	9.07980366454487e-21
NOM1	4.20434101019191e-73	1.1858	0.694	0.46	1.41354149103662e-68
TRAPPC2B	6.4855431345667e-76	1.18545	0.468	0.23	2.18050445727267e-71
NETO2	4.03958431644496e-13	1.18341	0.272	0.191	1.35814864303196e-08
CCDC137	2.7636906093953e-94	1.18173	0.757	0.496	9.29180419784793e-90
ZNF431	2.08661051918965e-45	1.17443	0.474	0.288	7.01539322656754e-41
PPP2R3B	5.07124461963923e-33	1.1729	0.451	0.299	1.70500315356891e-28
DYNC1LI2	2.17218946066236e-58	1.17011	0.58	0.376	7.30311818569293e-54
BOD1L1	8.13209628690534e-73	1.16875	0.727	0.519	2.73409209262044e-68
MUC20-OT1	2.64366735845272e-47	1.16833	0.506	0.321	8.88827402585389e-43
WDR20	1.31440575777251e-34	1.16525	0.327	0.182	4.41916359820695e-30
MTERF1	3.3766910232327e-33	1.16195	0.3	0.161	1.13527728892107e-28
GCDH	3.48346116699076e-47	1.16004	0.463	0.284	1.17117447895396e-42
SMARCA2	1.14198663023769e-27	1.15938	0.405	0.269	3.83947324952214e-23
CCDC130	3.90199910129115e-35	1.15889	0.365	0.211	1.3118911178451e-30
PGM3	1.11445393526409e-22	1.15827	0.289	0.176	3.74690557575139e-18
SNHG21	5.77990852936127e-25	1.15497	0.332	0.208	1.94326304665655e-20
GOSR2	5.90144855788225e-68	1.15482	0.547	0.322	1.98412601964559e-63
SPAG9	2.34517172716353e-56	1.15172	0.669	0.494	7.8847018638965e-52
IFRD1	2.06254217523842e-22	1.15073	0.359	0.239	6.9344730473691e-18
SLC7A6OS	3.2479905102271e-39	1.14805	0.466	0.3	1.09200688944345e-34
ZBTB1	2.21176101044337e-11	1.14339	0.288	0.214	7.43616169321166e-07
SIRT7	2.21007796268467e-37	1.14124	0.482	0.326	7.43050311834212e-33
AC139530.1	1.09947336508611e-34	1.1351	0.347	0.194	3.69653940075599e-30
PKD1	1.15252867897293e-18	1.13499	0.309	0.204	3.87491667157489e-14
ERVK3-1	1.21047926236043e-33	1.13256	0.333	0.188	4.06975232798202e-29
CC2D1A	4.25289276381688e-25	1.13224	0.337	0.214	1.42986507612287e-20
PTPN12	1.15049317059843e-35	1.13143	0.348	0.194	3.86807308886899e-31
GNA11	2.34954826634835e-22	1.12576	0.258	0.149	7.8994162262898e-18
CCNT1	3.82063008935306e-30	1.12504	0.465	0.325	1.28453404234139e-25
ZNF124	6.41964506840663e-22	1.12342	0.295	0.183	2.15834886844899e-17
DNAJC25	3.94155935055795e-16	1.1228	0.299	0.204	1.32519166925109e-11
PLK4	1.1169756439323e-35	1.12254	0.329	0.18	3.7553838124648e-31
AGO3	6.08750621318331e-31	1.1194	0.414	0.274	2.04668046393436e-26
CCSER2	2.99935862226541e-18	1.11555	0.252	0.153	1.00841436239185e-13
ZNF609	9.71979706967971e-37	1.11481	0.463	0.302	3.26789297279701e-32
AL163051.1	2.80514811449342e-23	1.11425	0.276	0.16	9.43118847573834e-19
SELENOO	6.04399430578893e-14	1.11011	0.283	0.196	2.0320513255493e-09
TRIM4	3.8728466100697e-26	1.10803	0.275	0.154	1.30208975877154e-21
ZNF394	2.32650079459246e-30	1.10753	0.349	0.209	7.82192832149931e-26
TOLLIP	6.38520103460604e-40	1.10717	0.442	0.278	2.1467684398449e-35
NOL9	5.31968365194043e-58	1.10645	0.597	0.396	1.78853084061889e-53
FOXJ3	6.45284135576206e-25	1.09394	0.382	0.252	2.16950979222076e-20
TUT7	4.08793728270902e-16	1.09331	0.308	0.214	1.3744053938196e-11
CNOT6	1.36674203578583e-21	1.09229	0.259	0.15	4.59512339851555e-17
PSMC3IP	6.95796041562209e-38	1.08858	0.464	0.295	2.3393358713363e-33
ZCCHC3	2.69487436338282e-24	1.08786	0.369	0.246	9.06043709712937e-20
GIGYF1	4.41139076795963e-15	1.08678	0.315	0.226	1.48315369009571e-10
GAK	1.78828038025432e-27	1.08568	0.379	0.245	6.01237746645305e-23
SAP18	5.6252111019417e-160	1.08173	0.958	0.805	1.89125222458382e-155
ZRANB1	7.95723880578919e-29	1.07682	0.38	0.241	2.67530325889438e-24
FAM168A	4.6283639294881e-23	1.07386	0.337	0.216	1.55610223673319e-18
PRKCA	4.37944780152756e-16	1.07322	0.265	0.172	1.47241414535158e-11
OGA	1.06181290234336e-68	1.07134	0.676	0.463	3.56992115896861e-64
THAP1	1.59854173243567e-19	1.07118	0.305	0.196	5.37445715862195e-15
SPATA33	8.41305442559791e-39	1.07028	0.505	0.344	2.82855302843027e-34
BCRF1	1.21305217030832e-115	1.06935	0.345	0.093	4.0784027017936e-111
TNRC6A	1.10529929810365e-31	1.06868	0.495	0.352	3.71612677015429e-27
CDKN2D	2.39587680430693e-24	1.06781	0.409	0.29	8.05517740376034e-20
MIR193BHG	9.85467494872695e-21	1.06654	0.272	0.16	3.31324026451149e-16
NAT9	1.89131570669918e-19	1.06507	0.36	0.25	6.3587925374933e-15
MYSM1	1.2660565515446e-33	1.06309	0.438	0.282	4.2566087319481e-29
EDC3	1.00540609670863e-24	1.06241	0.312	0.19	3.38027583774409e-20
METRN	2.71397978080071e-37	1.05841	0.447	0.286	9.12467142103005e-33
CCDC82	7.30001108535233e-41	1.05832	0.468	0.296	2.45433672700631e-36
BRD8	3.13318776893361e-44	1.05797	0.45	0.268	1.05340905979317e-39
BTRF1	1.60164873417316e-228	1.0559	0.742	0.223	5.38490320916357e-224
ZNHIT2	2.26790990591005e-16	1.05272	0.278	0.183	7.6249398946602e-12
AC097376.2	2.39539677627101e-26	1.05231	0.285	0.16	8.05356350150075e-22
BVRF1	0	1.04992	0.862	0.23	0
RBM12B	5.71125990872171e-22	1.04651	0.339	0.219	1.92018269391133e-17
BOLA2-SMG1P6	8.03310237409925e-36	1.04611	0.283	0.141	2.70080934919591e-31
RBM4B	2.1320042800061e-10	1.04274	0.301	0.23	7.16801158980852e-06
DZIP3	1.23562653281658e-36	1.04124	0.399	0.238	4.15429996598264e-32
INTS2	1.51024732143296e-19	1.04031	0.371	0.257	5.07760251938974e-15
SMIM12	1.31779283048403e-53	1.04016	0.56	0.368	4.43055127537036e-49
RBM15	8.75379811073565e-31	1.03904	0.381	0.236	2.94311446281043e-26
ZNF267	2.16694872164425e-25	1.03674	0.373	0.245	7.28549829704013e-21
MTCH1	3.59424662912844e-101	1.03121	0.823	0.573	1.20842165917927e-96
ZNF664	1.28491331459718e-26	1.02932	0.452	0.317	4.32000705500718e-22
ARID3A	8.17888522486116e-13	1.02921	0.278	0.195	2.74982300145057e-08
BAZ2B	7.93329569467725e-13	1.0279	0.277	0.193	2.66725334550744e-08
IZUMO4	9.3983227562327e-18	1.0271	0.273	0.174	3.159810093873e-13
IP6K1	9.35607648148547e-19	1.02516	0.287	0.184	3.14560647384023e-14
DCTN5	2.50014144254398e-40	1.024	0.476	0.312	8.4057255439771e-36
ARRDC1-AS1	3.03154496081434e-13	1.02164	0.303	0.22	1.01923573127539e-08
AP4M1	8.50978437468746e-07	1.02163	0.289	0.235	0.0286107
ZNF789	5.85426446304995e-24	1.02062	0.403	0.273	1.96826225512202e-19
SNRNP48	5.74721448132469e-37	1.0188	0.54	0.374	1.93227098076618e-32
SETX	1.44291549361629e-53	1.01848	0.652	0.467	4.85122618108731e-49
SPTY2D1	2.98680648330905e-42	1.01803	0.516	0.353	1.00419420775333e-37
ORAOV1	4.7918831980087e-26	1.01756	0.357	0.231	1.6110790500025e-21
NARF	2.86810941358027e-44	1.01753	0.574	0.399	9.64287065939822e-40
PIK3C2A	1.92293209990484e-36	1.01658	0.496	0.335	6.46509001309006e-32
GPATCH1	6.42465091060734e-22	1.01652	0.288	0.174	2.16003188265529e-17
MT-CYB	1.7658174104447e-154	1.01609	0.996	0.864	5.93685471565613e-150
FAM118A	1.00430294471426e-23	1.01595	0.309	0.189	3.3765669304238e-19
WDCP	2.32655980602268e-12	1.01462	0.257	0.18	7.82212672382884e-08
WSB1	1.31368025780596e-80	1.01346	0.855	0.642	4.41672439476942e-76
RRN3	1.70319694857959e-24	1.01224	0.41	0.285	5.72631846081945e-20
CLTB	8.76903805249601e-18	1.01222	0.255	0.158	2.94823828362969e-13
NQO2	8.34932319076242e-13	1.00998	0.335	0.251	2.80712594996623e-08
RAB11FIP2	1.49771609388218e-17	1.00973	0.323	0.216	5.03547127924129e-13
OTUD5	2.91103958882031e-16	1.00945	0.349	0.251	9.78720620157276e-12
PIP4P1	1.37876172365147e-22	1.0078	0.327	0.209	4.63553479108861e-18
TMEM116	1.35855973702606e-36	1.00733	0.448	0.287	4.56761369185531e-32
CRKL	7.97160042574805e-14	1.00502	0.302	0.217	2.68013177914075e-09
HIF1AN	2.54088494528388e-22	1.00457	0.361	0.242	8.54270927453894e-18
ZNF480	1.22306327890537e-19	1.00448	0.258	0.155	4.11206105000776e-15
MALAT1	1.30275600378198e-137	1.00435	0.999	0.982	4.37999596031541e-133
ZNF148	4.95635592536268e-41	1.0027	0.584	0.423	1.66637642566619e-36
ZBED5	3.52862915184495e-30	1.00043	0.468	0.323	1.18636040714179e-25
LSG1	2.63389623905372e-40	0.999883	0.546	0.375	8.8554225453225e-36
SETD2	3.89400901956147e-46	0.999665	0.64	0.467	1.30920477246676e-41
MAEA	4.16268130522328e-32	0.999039	0.415	0.268	1.39953508162912e-27
KMT5B	3.74845155880266e-37	0.998562	0.502	0.342	1.26026689858504e-32
ZMYM5	5.41956423079328e-08	0.998378	0.261	0.204	0.00182211
GADD45A	6.66655463137915e-07	0.99673	0.303	0.251	0.0224136
C2orf49	2.14608832065607e-34	0.996706	0.421	0.268	7.21536354287776e-30
ZNF430	7.2047549582737e-22	0.995938	0.424	0.309	2.4223106645212e-17
GGPS1	1.67624261372593e-19	0.995104	0.309	0.203	5.63569529160795e-15
HAUS5	9.6703044956298e-13	0.994563	0.295	0.214	3.2512530744757e-08
SGO2	3.88418116565064e-37	0.990914	0.559	0.401	1.3059005497034e-32
CASPTRIPS1	8.64584531176148e-286	0.990777	0.647	0.144	2.90681965226733e-281
EXOC7	2.03774186565286e-17	0.99049	0.341	0.237	6.85109192651149e-13
TMEM167B	1.304711858045e-24	0.989896	0.283	0.164	4.38657173793308e-20
BOLF1	9.88812926111426e-89	0.987407	0.263	0.07	3.32448793887922e-84
N4BP2L2	2.19685551145661e-47	0.98568	0.572	0.398	7.38604791506828e-43
SPOUT1	3.36643521297891e-14	0.98525	0.277	0.189	1.13182918295564e-09
AP5M1	8.76298179577645e-16	0.984264	0.29	0.196	2.946202109558e-11
MAPK1	2.1093968878091e-43	0.982705	0.558	0.38	7.09200327650296e-39
NOC2L	2.05681755931344e-91	0.98125	0.806	0.563	6.91522631616772e-87
AC015813.1	1.31217922212538e-18	0.981035	0.315	0.212	4.41167776270773e-14
TOR1AIP2	1.83177179280551e-35	0.980719	0.504	0.342	6.1585999445914e-31
VMP1	9.62119478619553e-34	0.980176	0.613	0.461	3.2347418990668e-29
GXYLT1	1.01018847865987e-20	0.978523	0.411	0.295	3.39635468410233e-16
ZFC3H1	8.54709287426949e-17	0.97836	0.452	0.354	2.87361809525815e-12
TCF20	5.49785919471795e-15	0.976155	0.314	0.22	1.84843523985612e-10
MYO19	1.54228033778474e-23	0.975601	0.444	0.319	5.18530072366608e-19
ZNF107	1.50306040935273e-15	0.975595	0.373	0.277	5.05343940228482e-11
UHMK1	7.23890944145568e-27	0.974644	0.472	0.339	2.43379374331181e-22
PRKAA1	8.17037078543064e-14	0.973732	0.263	0.177	2.74696036176964e-09
SENP5	1.52097744376791e-30	0.973559	0.487	0.345	5.1136782636921e-26
AL118516.1	2.9192649250598e-45	0.969928	0.506	0.311	9.81486060454356e-41
WDR26	1.69037361228676e-18	0.969783	0.372	0.265	5.68320512186931e-14
ABL2	6.23353549549734e-14	0.969058	0.282	0.196	2.09577696894116e-09
ANKLE2	2.32117668808267e-41	0.967546	0.64	0.472	7.80402814300273e-37
TMEM199	4.89726401875001e-30	0.963698	0.38	0.241	1.64650913574394e-25
DOT1L	9.58070618657601e-27	0.962655	0.44	0.307	3.22112922698872e-22
CHMP1B	7.74384420481288e-13	0.961671	0.252	0.17	2.60355786010014e-08
REST	6.52735482988237e-30	0.960214	0.583	0.453	2.19456196735475e-25
SPRTN	3.46409860180658e-21	0.95879	0.366	0.25	1.16466459091339e-16
BSG	7.36574603021192e-78	0.958633	0.795	0.573	2.47643747281755e-73
TOPORS	5.46190587326482e-25	0.956885	0.487	0.366	1.83634737365037e-20
UBAC2-AS1	2.40771037794691e-22	0.956851	0.279	0.167	8.09496306169532e-18
CHST12	1.86698365379717e-14	0.954773	0.289	0.202	6.27698574243147e-10
ANKFY1	1.68486401456775e-20	0.952828	0.345	0.233	5.66468130337822e-16
FGFR1OP	1.7721377717097e-23	0.951387	0.388	0.262	5.95810440226517e-19
FBXO33	6.67553221635103e-20	0.951331	0.257	0.152	2.24438068645938e-15
KDM5A	5.56002586093845e-42	0.951186	0.613	0.444	1.86933629470612e-37
ITSN1	1.36637593824357e-12	0.950947	0.254	0.173	4.59389254196871e-08
B3GALT6	1.9543406899269e-39	0.950264	0.488	0.334	6.57068883360322e-35
SPSB3	4.20701261364487e-14	0.949435	0.275	0.188	1.41443971083354e-09
OAT	1.10099867121373e-57	0.949183	0.586	0.37	3.70166763248767e-53
ZNF714	1.90338477387628e-17	0.947474	0.351	0.249	6.39936994824943e-13
E2F3	2.78895905476847e-20	0.947397	0.445	0.337	9.37675923803708e-16
DGCR8	8.03189510312248e-18	0.945921	0.269	0.169	2.70040345262081e-13
COL4A3BP	7.67504095674844e-17	0.94317	0.394	0.293	2.58042552006839e-12
YJEFN3	3.20853010787629e-13	0.939626	0.272	0.188	1.07873990756909e-08
CRCP	2.15339433352776e-43	0.938489	0.596	0.416	7.23992708875369e-39
KIF14	6.96830469819541e-09	0.938477	0.366	0.3	0.000234281
NIPA1	4.40950385019597e-15	0.937208	0.295	0.2	1.48251928947439e-10
BGLF1	4.14775444608856e-156	0.937042	0.375	0.086	1.39451652231943e-151
DIDO1	5.8105772874608e-22	0.936498	0.466	0.352	1.9535741898172e-17
IST1	1.19657702076017e-36	0.935872	0.544	0.392	4.02301160149777e-32
MFSD12	2.60504108088032e-17	0.93541	0.366	0.266	8.75840861802771e-13
CSPP1	1.61486647958319e-17	0.934535	0.386	0.282	5.42934259100663e-13
HUS1	1.39085233145761e-28	0.934454	0.349	0.214	4.67618462359362e-24
REV3L	2.0854116549187e-23	0.933454	0.459	0.342	7.01136252500217e-19
ATL2	5.66047516851582e-22	0.932535	0.356	0.236	1.90310835640671e-17
C19orf57	2.12215668460654e-23	0.931828	0.326	0.202	7.13490298931564e-19
APC	2.03542912890426e-17	0.931557	0.382	0.28	6.84331627428902e-13
RHOT2	5.33711361343593e-37	0.930414	0.524	0.366	1.79439096797329e-32
GABPB2	5.46547216037113e-13	0.923969	0.302	0.215	1.83754639503838e-08
ATG101	2.9096664643759e-45	0.92244	0.519	0.336	9.78258961987823e-41
FANCA	4.63325806053221e-27	0.920991	0.453	0.319	1.55774769253153e-22
C2orf69	5.58118422065989e-13	0.920276	0.251	0.168	1.87644994682806e-08
NUMB	8.77492818229018e-14	0.91791	0.29	0.204	2.95021860416778e-09
PIP5K1A	2.39219790606549e-16	0.915503	0.348	0.251	8.04280857998278e-12
AC004951.1	7.3221807620356e-12	0.914076	0.307	0.231	2.46179039400399e-07
CYTH1	1.85421751719806e-19	0.911883	0.324	0.21	6.2340647145716e-15
EBER-2	9.31301568693257e-74	0.911857	0.7	0.453	3.1311290041036e-69
ZNF771	9.33840223499612e-30	0.911247	0.313	0.176	3.13966421542804e-25
RBBP5	1.39409408509721e-27	0.911017	0.396	0.257	4.68708372350533e-23
GLTP	7.54515272309464e-15	0.91097	0.42	0.329	2.53675579703165e-10
GPSM2	2.77324817793025e-11	0.908942	0.326	0.248	9.32393769901929e-07
KMT2B	2.36740392134145e-31	0.90616	0.468	0.321	7.95944872394207e-27
MRM2	4.65193995227584e-40	0.905824	0.524	0.357	1.56402873135466e-35
INO80D	1.31786221952047e-13	0.904572	0.319	0.229	4.43078456824979e-09
EMC10	1.68234555581651e-54	0.903926	0.639	0.442	5.6562139932107e-50
C1orf52	5.78111414623135e-27	0.903462	0.451	0.313	1.94366838710444e-22
MINCR	6.75981045543957e-22	0.901565	0.359	0.234	2.27271587322334e-17
UBXN7	1.60368457625499e-16	0.900404	0.441	0.347	5.3917479138269e-12
POLG2	1.03305981355445e-22	0.899409	0.388	0.266	3.47325039915141e-18
POLR2C	4.41098643658153e-38	0.899309	0.596	0.422	1.48301774984307e-33
SPATA5L1	2.75201193893137e-13	0.898751	0.251	0.168	9.25253933988116e-09
ARFRP1	3.1375005228269e-12	0.89737	0.408	0.332	1.05485905077963e-07
ABRAXAS2	9.53582595770034e-17	0.896877	0.385	0.291	3.20604004523843e-12
RRAGC	1.01663808294156e-17	0.89407	0.353	0.248	3.41803889865782e-13
SAFB2	6.43591607380901e-51	0.890841	0.675	0.47	2.16381934317533e-46
BALF4	9.62632019892196e-291	0.888575	0.948	0.348	3.23646511407955e-286
CEP95	2.80289801735204e-14	0.887834	0.375	0.287	9.4236234241393e-10
USP8	2.13416112329735e-36	0.885234	0.596	0.442	7.17526311263803e-32
BHRF1	3.80160574270248e-131	0.884547	0.664	0.287	1.278137866754e-126
ADPRHL1	2.67353064312473e-10	0.883637	0.291	0.218	8.98867737524967e-06
AL353194.1	2.86157802442298e-15	0.883244	0.269	0.177	9.62091147591251e-11
SNHG25	1.63362075250358e-69	0.883132	0.802	0.618	5.49239633199228e-65
SLU7	2.38388185456505e-34	0.883016	0.477	0.324	8.01484918323316e-30
ACADVL	2.31854841418412e-46	0.879743	0.597	0.405	7.79519162332843e-42
STK11	1.04959270921166e-19	0.879126	0.385	0.274	3.52883564764052e-15
FAM193A	1.66031711181784e-14	0.87747	0.359	0.266	5.58215216164276e-10
VEZF1	2.79205796866221e-14	0.874943	0.382	0.298	9.38717809643922e-10
ATP6V0D1	1.40376009126686e-25	0.874057	0.428	0.299	4.7195818028483e-21
DOHH	2.6619500231581e-28	0.872937	0.426	0.294	8.94974217285983e-24
KDM2A	9.66775229973422e-29	0.871355	0.558	0.427	3.25039500069364e-24
C16orf72	5.33479743396911e-30	0.871213	0.535	0.401	1.79361224527475e-25
DNAJC30	1.56767190341245e-28	0.868716	0.347	0.212	5.27066970646301e-24
GABPB1-AS1	1.05890688752917e-50	0.866451	0.722	0.536	3.56015084656183e-46
PDE12	3.79718629604106e-33	0.865859	0.498	0.347	1.27665200459197e-28
NORAD	1.10685177348692e-38	0.864917	0.713	0.548	3.72134634764037e-34
SCAI	2.01323128937642e-12	0.862072	0.26	0.176	6.76868491801247e-08
TXNL4B	5.90683464029399e-15	0.861555	0.258	0.169	1.98593687441324e-10
CYHR1	1.04454592465588e-20	0.858653	0.484	0.376	3.51186785328554e-16
TIMM29	8.67092263893204e-29	0.857997	0.447	0.313	2.91525090043534e-24
FBXO21	3.10653482400837e-27	0.857775	0.488	0.353	1.04444807317985e-22
ATP6V1B2	4.82151781098357e-15	0.856752	0.301	0.209	1.62104250323079e-10
FAM32A	4.66469289907274e-59	0.855027	0.658	0.449	1.56831639959725e-54
MT-CO1	1.32899641118521e-135	0.851752	0.999	0.925	4.4682188340458e-131
LENG1	2.32347264643908e-12	0.848776	0.276	0.195	7.81174738459283e-08
GATAD1	1.12486046737954e-23	0.848739	0.453	0.324	3.78189337737674e-19
VCPIP1	3.30405330639567e-20	0.845639	0.418	0.307	1.11085576214329e-15
TMEM41A	5.54170297613537e-12	0.845637	0.305	0.225	1.86317595760647e-07
RBM33	7.21133739772445e-30	0.845423	0.519	0.38	2.42452374648894e-25
TAF3	1.62432299024527e-18	0.845299	0.438	0.339	5.46113632550362e-14
CSNK1D	8.34393991087544e-25	0.840414	0.5	0.372	2.80531603743543e-20
PNISR	6.95968827126964e-88	0.83953	0.92	0.704	2.33991679368357e-83
ATF6B	2.91198751251314e-20	0.83902	0.444	0.334	9.79039321582042e-16
KIN	1.03971791396908e-30	0.838993	0.463	0.318	3.49563559855545e-26
MON1B	1.37668512006439e-07	0.838561	0.306	0.249	0.00462855
OPA3	1.12523014835753e-10	0.837125	0.289	0.218	3.78313628179286e-06
CHTF18	9.87296388154633e-18	0.835901	0.378	0.273	3.31938918661469e-13
PDZD8	3.12818638374825e-13	0.831749	0.315	0.229	1.05172754408e-08
BAG4	1.34103092240681e-19	0.831407	0.349	0.239	4.50868006422393e-15
AP3M2	4.59637892802473e-10	0.831252	0.271	0.2	1.5453485593912e-05
SOCS4	1.0770616592484e-14	0.830554	0.379	0.288	3.62118900455903e-10
EZH1	1.7105716520238e-10	0.830406	0.333	0.254	5.75111295126921e-06
RSPRY1	9.10951057625406e-16	0.829413	0.375	0.281	3.06270855084238e-11
MKNK2	1.90384544679112e-18	0.829167	0.554	0.442	6.40091877665642e-14
NEU1	1.19086417517984e-15	0.828068	0.299	0.205	4.00380444337213e-11
AXIN1	1.30806355555293e-12	0.827045	0.293	0.211	4.3978404801245e-08
TYMP	8.24380835902631e-14	0.826879	0.403	0.318	2.77165080838824e-09
BDLF3.1	4.56187606391201e-165	0.82575	0.923	0.48	1.53374835144786e-160
ZC3H18	1.201191423742e-58	0.823972	0.776	0.566	4.03852568576298e-54
CHD2	4.92482093452685e-17	0.823339	0.445	0.335	1.65577404639727e-12
CHKA	3.461550248461e-16	0.823081	0.415	0.321	1.16380780903507e-11
MRPL28	2.09856620588788e-77	0.821294	0.802	0.597	7.05558944081563e-73
POLDIP3	1.19542417947148e-12	0.819536	0.347	0.263	4.01913563380105e-08
ADNP	1.31649869761573e-25	0.818523	0.582	0.46	4.42620027125384e-21
CEP350	1.62005899094819e-19	0.817558	0.537	0.428	5.44680033346692e-15
ZNF766	8.64882634724449e-21	0.816512	0.44	0.325	2.90782190620707e-16
POLR2L	3.55887655790249e-149	0.81566	0.971	0.911	1.1965298875324e-144
NUFIP2	4.89053903779256e-28	0.814479	0.603	0.462	1.64424812989624e-23
PPP1R10	2.12455120083912e-37	0.814021	0.622	0.464	7.1429535923412e-33
TSPYL2	2.38396946234388e-10	0.813793	0.276	0.204	8.01514372934635e-06
QKI	1.99081450066389e-08	0.813158	0.306	0.245	0.000669332
BICD2	2.14827829626844e-09	0.81158	0.291	0.224	7.22272645988413e-05
RB1CC1	1.78023237114861e-17	0.811294	0.475	0.368	5.98531925503876e-13
GTF3C5	4.16357316901682e-18	0.811127	0.444	0.343	1.39983493515514e-13
MT-CO3	2.97452673353065e-120	0.806347	1	0.954	1.00006563308034e-115
PCF11	1.89410436366502e-20	0.80545	0.568	0.453	6.36816828107817e-16
BRAP	1.90651999407353e-16	0.80436	0.294	0.195	6.4099108720746e-12
IGHMBP2	5.7609739307448e-12	0.801744	0.257	0.178	1.93689704525571e-07
KANSL1	1.08170444344007e-15	0.80035	0.512	0.42	3.63679850928987e-11
PCYT1A	4.58537164574619e-13	0.799893	0.295	0.209	1.54164780101633e-08
SDF2	1.86623480672622e-13	0.795779	0.368	0.284	6.27446804369421e-09
HAUS6	2.06517777865073e-42	0.793945	0.632	0.468	6.94333420960163e-38
NAPA	5.95904526376669e-13	0.793841	0.387	0.302	2.003490608131e-08
GPBP1	4.35614030153617e-36	0.793013	0.723	0.573	1.46457793077948e-31
PABPN1	3.5054913098504e-47	0.789676	0.778	0.579	1.1785812332848e-42
C18orf25	1.80118370651406e-08	0.787361	0.254	0.192	0.000605576
ZNF397	2.02743738933263e-08	0.785619	0.278	0.213	0.000681645
TTC17	1.5506272305071e-17	0.782758	0.405	0.3	5.21336381168793e-13
ZNF37A	2.81095097498658e-12	0.782338	0.424	0.344	9.45069827300237e-08
AKAP10	1.83286762941866e-07	0.781971	0.263	0.203	0.00616228
AC005261.1	1.10422238908006e-08	0.780561	0.337	0.271	0.000371251
MCRIP1	1.14306379546598e-32	0.780344	0.5	0.349	3.84309478673618e-28
RBM25	3.17257238939347e-85	0.780325	0.946	0.747	1.06665056303798e-80
MT-CO2	2.92199693425575e-110	0.779025	1	0.924	9.82404589266126e-106
CDC34	1.02827926452115e-52	0.778283	0.669	0.483	3.45717771524656e-48
MT-ND2	4.21971695604821e-112	0.777069	0.995	0.821	1.41871103779297e-107
TRAF3	1.99830313638693e-15	0.776677	0.255	0.164	6.71849497484651e-11
WDR74	1.07964207270372e-35	0.775877	0.751	0.568	3.62986461263718e-31
GPS2	3.3269656174032e-20	0.775687	0.422	0.304	1.11855911022713e-15
NSUN6	6.01028590544119e-17	0.775676	0.432	0.326	2.02071822426838e-12
MEX3D	1.16713784840941e-10	0.774903	0.269	0.195	3.92403416013729e-06
RPAP2	3.79329872204054e-08	0.774242	0.331	0.27	0.00127534
ZNF83	3.35872604076057e-08	0.773792	0.277	0.213	0.00112924
SIRT1	3.94324792992286e-14	0.773488	0.307	0.216	1.32575938651936e-09
DDI2	8.01004358577694e-13	0.773341	0.363	0.276	2.69305675397407e-08
PLAGL2	4.4219893241773e-19	0.772151	0.423	0.309	1.48671703068165e-14
RC3H2	2.89465640835032e-15	0.771787	0.423	0.33	9.7321243105146e-11
CELF1	1.15002692626023e-57	0.770616	0.801	0.584	3.8665055287795e-53
ARL8B	2.90785133384655e-29	0.768721	0.494	0.351	9.7764869695255e-25
TYK2	4.41391073129821e-09	0.767715	0.295	0.23	0.0001484
ABCC5	1.18585805836538e-12	0.767362	0.285	0.202	3.98697337803024e-08
SNX8	6.91710645463858e-31	0.767186	0.476	0.325	2.32560036111404e-26
TMEM192	3.4029485094364e-05	0.766978	0.273	0.231	1
LINC02001	5.87060957172637e-22	0.765784	0.396	0.272	1.97375764411012e-17
INTS1	1.31128665969625e-13	0.763514	0.397	0.307	4.40867687856477e-09
SELENOI	3.93934032064025e-14	0.76143	0.375	0.283	1.32444560920246e-09
C7orf26	1.04651751153786e-06	0.759701	0.252	0.2	0.035185
MPHOSPH8	6.68362022602401e-33	0.759172	0.582	0.445	2.24709995619153e-28
CLPTM1	5.02249121438934e-19	0.75861	0.403	0.292	1.68861177118984e-14
DHX40	7.68687087114929e-30	0.757752	0.542	0.401	2.5844028555891e-25
SCAMP4	7.66218414688832e-12	0.756952	0.384	0.306	2.57610293202532e-07
AKIRIN1	2.26639139374696e-40	0.753257	0.622	0.448	7.61983450491664e-36
ARRDC1	2.68209297527777e-07	0.749741	0.294	0.24	0.00901746
MCL1	2.07390984220848e-26	0.749116	0.541	0.409	6.97269228048912e-22
MT-ND1	6.61173364833117e-109	0.748809	0.994	0.825	2.22293096990542e-104
RAD9A	2.60449566739591e-15	0.748771	0.422	0.325	8.75657488335178e-11
PPP4R3B	3.07705076596051e-28	0.748655	0.534	0.402	1.03453523802358e-23
UQCC1	1.51139789930367e-20	0.748281	0.415	0.302	5.08147087724887e-16
RAD54L2	4.54424376138101e-06	0.746474	0.275	0.226	0.152782
ZNF7	7.35292834160454e-10	0.746172	0.278	0.208	2.47212803773086e-05
PLD3	4.68641295931191e-11	0.745572	0.317	0.239	1.57561890105026e-06
RBBP6	2.71007314037681e-17	0.745462	0.614	0.51	9.11153690526087e-13
FN3KRP	8.30402939434703e-13	0.745375	0.27	0.188	2.79189772267341e-08
RNF169	2.18082750451896e-15	0.745249	0.434	0.343	7.33216015294318e-11
PUS3	9.56636592163665e-08	0.744436	0.285	0.227	0.00321631
ADPRHL2	1.46873183144212e-28	0.744132	0.483	0.338	4.93802329049156e-24
RELB	2.01741503156855e-37	0.742225	0.417	0.243	6.78275107763662e-33
MTRNR2L8	2.45308540923408e-82	0.74168	0.915	0.702	8.2475184543859e-78
NFATC2IP	1.51865747792072e-46	0.741549	0.731	0.55	5.10587830651725e-42
OGFR	9.80562951327748e-26	0.741328	0.555	0.426	3.29675069865902e-21
MED29	4.14784783466425e-24	0.740249	0.43	0.305	1.39454792049247e-19
FBXO3	4.45265285615447e-15	0.739572	0.297	0.205	1.49702641676769e-10
CLUH	5.42600374975429e-15	0.738406	0.439	0.347	1.82427672070489e-10
ANKRD11	2.92239392706741e-33	0.736865	0.8	0.624	9.82538062219335e-29
MDC1	3.49114643939642e-21	0.736454	0.47	0.352	1.17375834438947e-16
ATAD2B	6.44071907311241e-09	0.733791	0.279	0.212	0.000216543
RAB5B	8.20316941252645e-07	0.732135	0.278	0.224	0.0275799
WDR5	2.8779076425273e-09	0.727696	0.418	0.354	9.67581328494103e-05
LCOR	6.44842590541434e-20	0.726481	0.525	0.419	2.16802527365936e-15
ADAL	2.1796058878493e-09	0.724926	0.277	0.209	7.32805295553815e-05
EIF1AD	2.86398368779852e-15	0.724114	0.306	0.212	9.62899955674742e-11
ARL16	4.23024776657304e-22	0.722824	0.522	0.402	1.42225160159952e-17
SNTB2	3.7718336344713e-13	0.721167	0.384	0.299	1.26812818624559e-08
MED13L	3.49842825415927e-15	0.719761	0.415	0.318	1.17620656333089e-10
GPN2	1.8010460176562e-12	0.71863	0.329	0.241	6.05529681596192e-08
PRDM2	6.83612598782055e-29	0.716781	0.613	0.471	2.29837391836515e-24
SLC4A1AP	2.69652768667979e-21	0.716716	0.442	0.326	9.06599573538612e-17
UBXN2A	6.55589624147883e-14	0.71507	0.441	0.349	2.2041578753476e-09
EMC3	6.36619171320692e-25	0.713599	0.48	0.352	2.1403773158973e-20
MT-ND5	2.09414782522857e-90	0.711183	0.988	0.791	7.04073440320096e-86
CDK12	3.24682886874202e-37	0.710151	0.691	0.522	1.09161633395975e-32
UHRF2	1.33389420827685e-18	0.708479	0.432	0.323	4.48468571764758e-14
C5orf51	1.8367835525635e-05	0.707547	0.261	0.215	0.617545
PKNOX1	1.04841533644288e-12	0.707371	0.365	0.275	3.5248772026546e-08
RNF216	5.24684540265287e-26	0.705519	0.507	0.373	1.76404189282592e-21
MASTL	1.2995898893445e-13	0.704342	0.365	0.273	4.36935116696513e-09
GOLGA7	2.33823522955493e-15	0.704296	0.378	0.287	7.86138066528661e-11
DENND3	1.48176344184268e-06	0.70361	0.325	0.27	0.0498184
RAB22A	6.32212992361846e-07	0.703497	0.281	0.226	0.0212556
MT-ND4	7.92697327254249e-94	0.702607	0.996	0.886	2.66512768396151e-89
TBL3	1.86833590410819e-13	0.702062	0.374	0.287	6.28153214320214e-09
KLHDC4	2.53018640081782e-19	0.701052	0.47	0.358	8.50673969818959e-15
GLYR1	2.50419708100422e-23	0.699218	0.48	0.35	8.4193610060443e-19
CDCA2	1.48822077891296e-20	0.6984	0.518	0.415	5.00354708078327e-16
PDRG1	1.7339326823717e-25	0.697895	0.579	0.445	5.82965507140188e-21
TNKS	1.5609530567719e-12	0.697812	0.348	0.262	5.2480802721728e-08
PITPNB	3.81027795405422e-29	0.697698	0.543	0.403	1.28105355093257e-24
SDE2	3.21694337231091e-08	0.697414	0.27	0.209	0.00108157
SPNS1	9.77297010768673e-10	0.697364	0.303	0.234	3.28577027990536e-05
APMAP	1.03556222559111e-09	0.697061	0.317	0.247	3.48166375865988e-05
HOTAIRM1	1.8625231154663e-19	0.696694	0.405	0.29	6.26198896650924e-15
CPSF7	1.08402203715322e-13	0.696507	0.463	0.371	3.64459049111285e-09
UBAP2	3.24143169715698e-24	0.695458	0.574	0.448	1.08980175090115e-19
ZYG11B	1.36655349302445e-06	0.694763	0.26	0.208	0.0459449
TUSC2	2.94693097954743e-49	0.693375	0.676	0.492	9.90787664633642e-45
GZF1	1.12926517893234e-11	0.692047	0.342	0.263	3.79670245808841e-07
FASTKD5	5.24742643485176e-05	0.69169	0.255	0.214	1
PGAM5	3.51092501020267e-30	0.691547	0.568	0.418	1.18040809768024e-25
FBXW8	7.81742212124707e-07	0.690821	0.265	0.21	0.026283
ZNF675	9.42365565341273e-10	0.690468	0.303	0.229	3.16832726723389e-05
GON4L	1.09435426551153e-09	0.688712	0.434	0.371	3.67932847607633e-05
MIA3	5.91272255863056e-10	0.68544	0.313	0.242	1.98791645143718e-05
GCC2	9.72923414855813e-21	0.68214	0.594	0.478	3.27106581308673e-16
MED18	3.15424851547434e-10	0.681575	0.273	0.2	1.06048989338763e-05
FDX2	1.83070856987867e-17	0.681442	0.354	0.251	6.15502528278907e-13
TOX4	1.6585520155917e-30	0.680686	0.556	0.413	5.57621773162084e-26
KDM4B	0.00502693	0.67978	0.253	0.23	1
MT-ATP8	7.32193574630198e-33	0.679735	0.6	0.451	2.46170801726419e-28
ZNF768	6.5616664226755e-09	0.678405	0.289	0.226	0.00022061
JUNB	1.28741874414071e-09	0.678119	0.326	0.257	4.32843055967549e-05
UPF2	1.79183280735131e-31	0.677922	0.698	0.547	6.02432108159585e-27
UBE2G2	2.37630818703475e-39	0.676482	0.77	0.589	7.98938575562952e-35
WDR90	5.41273166385926e-08	0.67399	0.327	0.265	0.00181981
TULP4	1.69046205577091e-07	0.673659	0.333	0.273	0.0056835
GTF2F1	2.67811938026918e-34	0.672238	0.629	0.486	9.00410516840301e-30
LRRC47	1.35361214866122e-08	0.668242	0.363	0.304	0.000455098
GCH1	5.39549551803023e-12	0.668103	0.279	0.196	1.81401954811694e-07
EBNA1	6.86379407004865e-144	0.667739	0.59	0.219	2.30767620429106e-139
MUS81	1.20257018166286e-10	0.667087	0.397	0.325	4.04316120776871e-06
LUZP1	1.38964512224701e-09	0.66556	0.313	0.243	4.67212586550667e-05
C12orf57	2.43991441767275e-18	0.665343	0.674	0.538	8.20323626365755e-14
ISG15	2.02389365193473e-40	0.664779	0.797	0.645	6.80453284716974e-36
ITCH	3.26800753002049e-11	0.664228	0.379	0.305	1.09873681166819e-06
DHX16	5.01981125932251e-22	0.663255	0.465	0.348	1.68771074349682e-17
ACBD3	3.15863174414977e-42	0.663154	0.668	0.505	1.06196357870059e-37
ABHD17A	1.49131656308298e-27	0.663133	0.592	0.456	5.01395541674129e-23
GPBP1L1	2.63546368334983e-09	0.662961	0.338	0.271	8.86069244979045e-05
SCAF1	2.63361205710653e-14	0.662868	0.353	0.261	8.85446709719787e-10
PLCXD1	3.49511766079297e-12	0.661894	0.39	0.309	1.17509350873521e-07
ARL6IP1	2.17885403624486e-46	0.66092	0.776	0.566	7.32552515525884e-42
SFPQ	1.30913057975467e-68	0.660534	0.966	0.782	4.40142792219316e-64
PSMD5	1.66740607937976e-11	0.659643	0.371	0.291	5.60598597948268e-07
CREBZF	3.30976416129829e-24	0.658492	0.571	0.441	1.1127758086701e-19
BANP	8.68778422898444e-10	0.657714	0.323	0.251	2.92091993562686e-05
BCL2L11	3.31302027195647e-08	0.657354	0.434	0.379	0.00111387
STAMBP	2.14307702481674e-17	0.656779	0.436	0.335	7.20523926513638e-13
ZNF580	4.65358808196886e-13	0.655497	0.381	0.293	1.56458284903875e-08
TRIM73	4.01819050869351e-09	0.655288	0.325	0.256	0.000135096
ZNF800	2.34038650345015e-09	0.652475	0.386	0.32	7.86861346324973e-05
GPX4	1.04160472133879e-82	0.652239	0.935	0.802	3.50197923361314e-78
SLC25A46	3.31788199026015e-18	0.650658	0.511	0.392	1.11550510394537e-13
ARID4B	2.59356160158768e-29	0.650104	0.661	0.511	8.71981346069793e-25
ZNF444	7.16894111801721e-07	0.649891	0.271	0.215	0.0241027
C1orf109	1.99714176031002e-06	0.649431	0.332	0.278	0.0671459
EP300	6.07357530401882e-17	0.648491	0.526	0.415	2.04199675296417e-12
NKTR	3.23266433316624e-51	0.648299	0.838	0.633	1.08685407545382e-46
TM2D3	1.13862665534508e-07	0.647914	0.313	0.255	0.00382818
MAN1A2	0.00737944	0.647546	0.303	0.286	1
USP37	5.55218375204429e-05	0.647294	0.27	0.228	1
TDRD3	4.85383095332652e-06	0.646507	0.265	0.214	0.163191
METTL17	1.58756807410591e-06	0.64641	0.35	0.303	0.0533756
FAM222B	2.27878865190366e-06	0.646385	0.264	0.211	0.0766152
TNPO3	3.58990824633291e-14	0.645631	0.514	0.413	1.20696305149959e-09
C16orf91	6.73026501294602e-23	0.64345	0.489	0.369	2.26278240000258e-18
JPT2	2.76900090229199e-16	0.643363	0.487	0.391	9.3096579335959e-12
ARID4A	1.04419557499359e-07	0.64155	0.373	0.317	0.00351069
HAUS3	0.000850142	0.641075	0.261	0.23	1
TTC14	7.1258014564681e-18	0.640429	0.564	0.463	2.39576570767914e-13
COX19	2.46019185500158e-25	0.640231	0.54	0.416	8.2714110357008e-21
GTF2B	1.57353856834445e-16	0.639385	0.43	0.33	5.29039402063088e-12
BORCS7	0.0753858	0.637174	0.26	0.248	1
RPS6KB2	2.96636666406907e-46	0.635876	0.717	0.538	9.97322136126661e-42
CDKN2AIP	6.96432867668446e-14	0.635717	0.39	0.3	2.34147694438808e-09
TRMT1L	5.40144557450913e-17	0.634311	0.349	0.249	1.81602001660571e-12
HERC2	5.14319083560364e-14	0.633292	0.511	0.425	1.7291921908383e-09
OSER1	1.27747029856183e-15	0.632743	0.362	0.264	4.29498289079472e-11
RRP12	1.88199812833772e-07	0.632531	0.287	0.228	0.00632747
BRD2	4.00497897916547e-14	0.631208	0.624	0.522	1.34651398258522e-09
TRMT1	1.04185519088609e-11	0.631178	0.347	0.268	3.50282133727814e-07
HMG20B	2.69987310710619e-21	0.629902	0.54	0.42	9.07724337340171e-17
COASY	7.19808903896611e-22	0.629407	0.483	0.361	2.42006951579079e-17
GATAD2B	7.04892740321455e-09	0.627286	0.345	0.274	0.000236992
MTRNR2L12	2.82068405405591e-58	0.624334	0.789	0.578	9.48342185814138e-54
SAT1	3.26415924541408e-19	0.624088	0.464	0.349	1.09744297990067e-14
UGGT1	1.148618022003e-07	0.623494	0.345	0.285	0.00386177
LMP-1	7.80435769007352e-99	0.6219	0.349	0.102	2.62390309897962e-94
YKT6	2.62817585580053e-11	0.621549	0.342	0.262	8.83619004478696e-07
EYA3	1.59904138797259e-05	0.620664	0.329	0.287	0.537614
GPR137	6.08368439170348e-09	0.619557	0.307	0.239	0.00020454
IP6K2	2.68737390786349e-17	0.619454	0.453	0.355	9.03521981562782e-13
ZBED4	8.14076648935306e-07	0.618978	0.325	0.269	0.0273701
DHDDS	3.79075445175735e-13	0.618715	0.335	0.246	1.27448955422534e-08
POLR3A	1.2594155434637e-05	0.618623	0.333	0.287	0.423428
MED1	1.6058254097364e-07	0.61845	0.453	0.396	0.00539895
ZNF207	6.93281363714875e-54	0.617457	0.847	0.651	2.33088127294578e-49
TARDBP	1.38156973774369e-18	0.616775	0.602	0.481	4.64497561526806e-14
YTHDF2	3.56037901350846e-31	0.615949	0.706	0.567	1.19703502813168e-26
RINT1	3.53714793869492e-06	0.613657	0.293	0.244	0.118922
GPS1	4.37210542526243e-21	0.612908	0.548	0.425	1.46994556502748e-16
PDPK1	6.97724793108362e-12	0.612402	0.423	0.342	2.34582052690962e-07
BXLF2	3.78312547272579e-285	0.611543	0.923	0.319	1.27192461518514e-280
ARFGAP3	3.67919660742729e-21	0.608727	0.427	0.301	1.23698269138313e-16
DNAJB1	3.63321985886219e-16	0.607762	0.452	0.356	1.22152484874806e-11
TTLL3	3.02798287759141e-05	0.605657	0.291	0.245	1
SNHG9	1.71656125739625e-39	0.605041	0.694	0.531	5.77125060349192e-35
SFSWAP	7.15942870905786e-25	0.603806	0.597	0.463	2.40707152627234e-20
MKI67	1.46339004389056e-12	0.603344	0.734	0.634	4.92006366656444e-08
PANK3	1.00408386139875e-09	0.603254	0.372	0.301	3.37583035040875e-05
PPP1R15B	0.00285041	0.600474	0.272	0.244	1
DNASE1	1.91001314473069e-05	0.6001	0.374	0.333	0.642166
MGRN1	1.20974776405461e-06	0.599804	0.29	0.237	0.0406729
BRWD1	5.76854547602832e-15	0.599031	0.523	0.436	1.93944267449548e-10
LRRC28	8.33219011463985e-17	0.597756	0.303	0.2	2.80136563844306e-12
PLPBP	7.830531195512e-07	0.596602	0.332	0.278	0.026327
CDKN2AIPNL	1.18149330301154e-18	0.59546	0.452	0.343	3.97229863405511e-14
TAX1BP1	1.52883118485737e-23	0.594671	0.571	0.446	5.14008332660898e-19
CDK11B	5.91766480184906e-15	0.59435	0.505	0.41	1.98957808302967e-10
ING5	3.53405222934802e-19	0.593793	0.516	0.41	1.1881837000291e-14
NCBP3	1.54312158469004e-25	0.593008	0.598	0.453	5.18812907988637e-21
EHMT1	9.87019091387448e-12	0.590048	0.559	0.466	3.31845688715374e-07
MRM3	1.91718427432317e-19	0.588932	0.452	0.344	6.44576524870191e-15
C3orf38	7.23206984679349e-07	0.587848	0.284	0.228	0.0243149
BKRF4	1.40397940069267e-270	0.587688	0.988	0.493	4.72031914306881e-266
WDR89	6.34006756699897e-07	0.587489	0.288	0.231	0.0213159
FLVCR1	5.428298965605e-05	0.58653	0.269	0.225	1
AGL	4.29278723272086e-06	0.585505	0.309	0.259	0.144328
UBTD2	6.74592150287992e-08	0.585265	0.272	0.21	0.00226805
MT-ND4L	1.25717424595658e-55	0.584664	0.885	0.653	4.22674553233063e-51
YME1L1	6.56272403413012e-29	0.584188	0.689	0.538	2.20645344751489e-24
CLEC11A	1.74461573554012e-15	0.582676	0.367	0.269	5.86557256445944e-11
EPS15L1	2.45019525382724e-07	0.58018	0.338	0.287	0.0082378
MT-ATP6	4.14477207338899e-68	0.578046	0.999	0.92	1.39351381879411e-63
MSL1	8.33146952476941e-08	0.577676	0.38	0.321	0.00280112
TUT1	4.57048298639584e-08	0.577622	0.277	0.214	0.00153664
GPATCH8	1.21501084298632e-15	0.576991	0.538	0.438	4.08498795520431e-11
SECISBP2	6.72585631135717e-09	0.57392	0.518	0.454	0.00022613
DNAJB6	8.19567014084742e-33	0.572719	0.679	0.512	2.75546625805431e-28
RAB21	2.11765663222359e-13	0.571365	0.444	0.353	7.11977336319895e-09
HJURP	2.2532132947644e-12	0.571166	0.44	0.355	7.57552841832738e-08
TCTA	8.73355344030994e-05	0.571036	0.254	0.213	1
SIN3B	4.82095159439709e-13	0.570907	0.387	0.302	1.62085213555225e-08
REXO1	0.000194992	0.570813	0.336	0.307	1
SYNRG	3.49822691667384e-05	0.570074	0.32	0.281	1
ZCCHC2	0.000529401	0.569971	0.284	0.252	1
GAPVD1	2.32832788997496e-10	0.568429	0.411	0.331	7.82807119888483e-06
COPZ1	3.68209547994123e-42	0.567025	0.697	0.551	1.23795732131104e-37
HNRNPH1	5.74911002157851e-44	0.566748	0.922	0.765	1.93290828035491e-39
TWISTNB	3.57834409949408e-25	0.564344	0.583	0.447	1.2030750696909e-20
TRRAP	4.70312148663239e-07	0.562845	0.308	0.25	0.0158124
MTRF1L	8.40001876812796e-08	0.562481	0.367	0.308	0.00282417
RNGTT	7.87708820344354e-14	0.562474	0.438	0.347	2.64835582487975e-09
TTL	0.00574011	0.562381	0.278	0.257	1
RPRD1B	0.00785665	0.561633	0.252	0.23	1
TRPM7	4.68996569514973e-10	0.559563	0.428	0.352	1.57681336636629e-05
WASF2	1.45680005919712e-29	0.557419	0.675	0.533	4.89790747902664e-25
GNAI3	3.69326059887303e-19	0.553732	0.558	0.456	1.2417111459471e-14
CSNK1E	1.319893991397e-11	0.553352	0.411	0.33	4.43761558847587e-07
SLMAP	8.00346265667046e-06	0.553234	0.311	0.264	0.269084
ZEB1	0.00197026	0.552305	0.269	0.239	1
IDH3B	1.32937766256506e-41	0.552068	0.817	0.621	4.46950063930998e-37
MEPCE	1.04491833607799e-10	0.551478	0.375	0.3	3.51311993772783e-06
UBE3C	7.16889843159539e-08	0.551164	0.386	0.322	0.00241026
FAM200B	1.77607285936651e-12	0.550565	0.33	0.243	5.97133456047616e-08
ESF1	8.39830530780307e-33	0.548434	0.791	0.642	2.82359422753647e-28
PMM1	2.52731982947059e-07	0.548251	0.353	0.295	0.0084971
NFKBIB	2.37336373359697e-18	0.547838	0.453	0.335	7.97948620872639e-14
SP1	0.000899092	0.542086	0.278	0.248	1
MOB2	0.0014952	0.542047	0.276	0.247	1
HYOU1	0.00604717	0.541208	0.254	0.228	1
RRP15	2.81426358563892e-07	0.541101	0.338	0.283	0.00946184
TRUB2	1.80124919543543e-07	0.540361	0.462	0.406	0.00605598
RICTOR	0.00157019	0.539548	0.261	0.23	1
XIAP	0.00106508	0.539276	0.343	0.316	1
UBALD1	7.75820692654681e-08	0.539106	0.27	0.211	0.00260839
FGFR1OP2	7.02316055625891e-28	0.53863	0.661	0.513	2.36125681061981e-23
DNAJA3	5.72190412930396e-21	0.536813	0.554	0.44	1.92376138731329e-16
VTI1A	4.24804330329187e-05	0.536186	0.275	0.23	1
SELENOK	1.05591701583004e-21	0.535584	0.576	0.462	3.55009859892218e-17
ELOVL5	4.77707442341621e-09	0.534232	0.353	0.282	0.00016061
SCAMP2	9.79788934609269e-15	0.531196	0.457	0.372	3.29414837704982e-10
ELK4	0.00415634	0.53004	0.258	0.231	1
SBNO1	8.92474042974973e-21	0.529849	0.713	0.569	3.00058697988616e-16
MT-ND3	3.25519111743604e-61	0.525148	0.994	0.871	1.09442780559317e-56
FAM13B	0.000878068	0.52453	0.271	0.237	1
WDR6	2.33952149391436e-08	0.523839	0.416	0.351	0.000786571
TACO1	3.37122277827208e-17	0.52249	0.477	0.378	1.13343881028285e-12
ZBTB7A	1.75394472159854e-10	0.521682	0.494	0.418	5.89693754848645e-06
C11orf71	8.31222130630729e-17	0.520879	0.306	0.204	2.79465192539357e-12
HSD17B7	9.51055772235634e-07	0.520428	0.388	0.331	0.0319754
SEMA4D	0.000237049	0.517007	0.317	0.282	1
POR	3.61222911369477e-06	0.516432	0.342	0.291	0.121447
GTF3C1	9.65922865187061e-06	0.515793	0.341	0.293	0.324753
GLG1	9.69600800864181e-12	0.515064	0.474	0.389	3.25989485258546e-07
SLF2	0.131168	0.512115	0.354	0.353	1
RNF219	2.61597958154312e-23	0.511897	0.641	0.507	8.79518495110613e-19
SLC25A33	6.76115148460678e-24	0.510828	0.615	0.499	2.27316674063965e-19
MED13	1.57198761520073e-10	0.510113	0.418	0.337	5.28517956106637e-06
PHC3	0.000365544	0.509954	0.263	0.226	1
GOLGA2	6.1787511978401e-05	0.509336	0.291	0.25	1
TMED3	3.20393186299351e-05	0.508041	0.276	0.23	1
GTF2H1	1.01612394964307e-14	0.507899	0.494	0.399	3.41631033109497e-10
UBE2Z	1.63787746625883e-10	0.507101	0.446	0.374	5.5067078293088e-06
PARG	1.43258568119485e-08	0.506968	0.327	0.26	0.00048165
CDK13	2.15880700349991e-11	0.50658	0.514	0.436	7.25812502646705e-07
ADD1	1.763604336558e-07	0.506521	0.344	0.286	0.00592941
TMEM222	1.41585050085301e-05	0.506116	0.266	0.219	0.476023
BRAF	2.47890158113219e-06	0.505373	0.29	0.236	0.0833432
CCNT2	0.018376	0.504465	0.253	0.234	1
RPA1	4.81912436219486e-23	0.503805	0.662	0.523	1.62023780181353e-18
MARCH6	2.01857040865621e-11	0.503655	0.49	0.409	6.78663557094304e-07
GRIPAP1	1.31456632241331e-05	0.503073	0.353	0.309	0.44197
PUM1	5.26406489736543e-08	0.501066	0.59	0.513	0.00176983
PTAR1	3.91792309344078e-06	0.500495	0.252	0.2	0.131724
POLR3H	2.93978862451672e-19	0.49998	0.508	0.398	9.88386333448766e-15
RAB3GAP2	0.000522218	0.497307	0.297	0.26	1
LAMP1	3.59841094814092e-15	0.497025	0.537	0.428	1.20982174487446e-10
PLIN3	1.63655738679015e-25	0.4969	0.622	0.493	5.50226959012716e-21
PMPCA	5.0218649432097e-15	0.495426	0.626	0.512	1.68840121255653e-10
ATXN2	7.21663521448118e-12	0.495121	0.564	0.482	2.42630492546072e-07
TSPAN31	0.000401884	0.492908	0.291	0.256	1
FLNB	3.74055789227925e-06	0.492495	0.303	0.25	0.125761
TTC1	1.79920757004995e-32	0.491124	0.661	0.521	6.04911577126495e-28
GLMN	0.00450784	0.490437	0.302	0.278	1
HRAS	1.38431269722711e-35	0.489848	0.699	0.528	4.65419771934726e-31
NPLOC4	3.93476389868434e-10	0.487369	0.363	0.287	1.32290697037666e-05
MTERF4	4.93392278418603e-13	0.487205	0.475	0.389	1.65883417927118e-08
PCNT	4.03284492317387e-05	0.486922	0.374	0.333	1
UBE2H	4.33279989893537e-09	0.486029	0.43	0.362	0.000145673
BPLF1	1.16771620534565e-287	0.485135	0.839	0.234	3.92597865399261e-283
CTR9	1.34485967823826e-12	0.484854	0.487	0.411	4.52155272420485e-08
MFGE8	9.55448673676156e-07	0.484573	0.366	0.314	0.0321231
SMAD3	6.68980409176578e-07	0.484453	0.373	0.317	0.0224918
C6orf62	8.04978966739435e-05	0.482415	0.452	0.41	1
TPP1	9.19264477360332e-06	0.480569	0.311	0.262	0.309066
USP15	2.81549530887455e-09	0.480371	0.414	0.346	9.46597677796714e-05
ELOA	9.57812818463106e-05	0.480306	0.353	0.31	1
MKNK1	1.96895325159054e-05	0.479909	0.264	0.216	0.661982
PITHD1	3.30933042936656e-28	0.478934	0.685	0.536	1.11262998365733e-23
UBN1	3.87142632762783e-09	0.478544	0.535	0.458	0.000130161
SDF4	9.18324900037012e-11	0.478022	0.513	0.436	3.08750014641444e-06
AP2A1	2.7164870204307e-05	0.477999	0.313	0.27	0.91331
STAM	6.87287819586289e-10	0.477863	0.273	0.202	2.31073037823106e-05
CCDC43	9.48221141488542e-11	0.477506	0.448	0.37	3.18801429979863e-06
AFMID	6.85447312041968e-24	0.475934	0.528	0.395	2.3045424078163e-19
DCLRE1C	1.54452844271658e-08	0.475281	0.384	0.322	0.000519286
C6orf106	1.70529211310078e-07	0.473964	0.255	0.193	0.00573336
KIAA0930	4.38850813828889e-07	0.473702	0.281	0.222	0.0147546
SEC61A1	0.607525	0.472231	0.265	0.293	1
RNF4	5.4733223567949e-06	0.469486	0.375	0.325	0.184019
ZC3H13	3.18056661760765e-13	0.469362	0.637	0.54	1.06933830250587e-08
TM2D1	1.66316817974383e-10	0.468986	0.427	0.346	5.59173773711672e-06
KIAA1551	1.06660273518588e-06	0.468941	0.355	0.297	0.0358603
EXOC3	0.000286144	0.468921	0.381	0.35	1
ANAPC4	6.38447383205456e-05	0.468205	0.284	0.24	1
IPO9	6.23599642497712e-05	0.467379	0.432	0.388	1
RNF114	2.97945612851283e-10	0.46715	0.415	0.345	1.0017229449673e-05
MLXIP	4.09407828540422e-05	0.466298	0.366	0.321	1
AACS	7.31188945762682e-07	0.466244	0.285	0.227	0.0245833
SUPV3L1	2.45521251634613e-08	0.465794	0.355	0.29	0.000825467
ELP4	0.000161129	0.46566	0.266	0.223	1
TBC1D10B	9.33563617931254e-07	0.465201	0.345	0.294	0.0313873
UBB	7.84257505630877e-38	0.463839	0.807	0.672	2.63675215968157e-33
IFT20	0.000306938	0.46377	0.261	0.225	1
SMG6	0.000674817	0.463527	0.331	0.298	1
HPS5	0.00291678	0.463144	0.335	0.313	1
RANBP2	6.40336890842737e-12	0.461828	0.559	0.465	2.15287666070237e-07
USB1	4.96429990228215e-08	0.46127	0.296	0.23	0.00166905
CCDC124	1.03897428006792e-38	0.460461	0.801	0.635	3.49313542701636e-34
CDK10	2.6999513314725e-07	0.459971	0.361	0.302	0.00907751
GRPEL1	9.42009264941085e-37	0.459334	0.755	0.632	3.16712934965842e-32
PPM1E	7.12585423576498e-05	0.459167	0.269	0.226	1
AFF4	0.000733417	0.4588	0.326	0.298	1
MKLN1	8.04470719989457e-07	0.457991	0.379	0.322	0.0270471
FOXO3	0.00169034	0.457373	0.285	0.25	1
LTN1	1.41234771563094e-08	0.456805	0.428	0.358	0.000474845
RBM19	6.38199394906264e-07	0.456679	0.324	0.266	0.0214569
RPL18A	6.16562972536501e-71	0.455763	1	0.999	2.07294636996497e-66
MIB1	1.12999977099462e-05	0.455702	0.327	0.277	0.379917
RNF168	0.00299936	0.454161	0.349	0.327	1
SUGP2	5.67272368190152e-25	0.454072	0.695	0.548	1.90722642909211e-20
SHCBP1	3.4693648488979e-13	0.454004	0.453	0.362	1.16643515584796e-08
PGP	1.97557617951495e-33	0.453594	0.799	0.622	6.64208467314723e-29
POLR2E	1.08821817198328e-44	0.45344	0.808	0.645	3.65869831602499e-40
ANKRD54	0.00010014	0.452791	0.356	0.322	1
MVD	7.41551776131978e-11	0.451766	0.464	0.382	2.49317122653332e-06
YIF1B	3.35829491898137e-13	0.451596	0.43	0.346	1.12909233471073e-08
NFX1	2.75436637079759e-06	0.448083	0.394	0.345	0.0926046
TRMT61A	1.72597385670493e-08	0.44794	0.356	0.287	0.00058029
CWC25	2.10916177315934e-07	0.44786	0.392	0.333	0.00709121
RABGAP1	8.85170043700493e-08	0.445844	0.376	0.314	0.00297603
MYL6B	8.34209163052026e-18	0.443237	0.639	0.543	2.80469462709721e-13
NENF	1.00881311496344e-28	0.442912	0.693	0.554	3.39173057381859e-24
SEC23IP	3.41040362464977e-06	0.442632	0.379	0.333	0.114661
CCDC84	5.23943804326031e-05	0.439498	0.372	0.333	1
FBXO45	2.33439943038578e-07	0.439346	0.429	0.373	0.00784848
BUD23	2.19225362078916e-20	0.439058	0.707	0.575	7.37057589845523e-16
LYRM2	5.57027853051786e-11	0.438569	0.582	0.499	1.87278334474541e-06
SAR1A	1.71048005335508e-15	0.438541	0.578	0.47	5.75080498738512e-11
XRN1	3.48706980889579e-05	0.438451	0.284	0.238	1
GINS4	0.00359418	0.437118	0.324	0.298	1
ARGLU1	1.38781448092256e-25	0.436111	0.952	0.798	4.66597106630975e-21
MAP3K2	0.0262081	0.435509	0.313	0.296	1
SLC6A6	5.45509616697087e-05	0.435143	0.325	0.285	1
ZDHHC3	3.76626167292374e-09	0.434718	0.386	0.314	0.000126625
CAB39	0.00220753	0.431619	0.283	0.253	1
RNF5	4.61966362760602e-19	0.430947	0.541	0.433	1.55317710823742e-14
PNRC2	2.23996631133172e-17	0.430613	0.723	0.575	7.53099073532837e-13
NKIRAS2	0.000712241	0.429899	0.325	0.291	1
DNM2	2.7178946035181e-06	0.429555	0.375	0.323	0.0913783
LRIF1	1.33161238079786e-14	0.426978	0.504	0.409	4.47701398548047e-10
RNF220	0.0044084	0.425323	0.36	0.335	1
KIF3A	0.000179005	0.424994	0.359	0.323	1
FBXO22	5.91105317887848e-18	0.42431	0.568	0.458	1.98735518927074e-13
NUDT16L1	5.85942122751495e-10	0.423659	0.384	0.312	1.9699960109028e-05
VAPB	9.89239131041549e-10	0.423492	0.398	0.325	3.32592088247479e-05
KAT7	0.00785157	0.423256	0.303	0.285	1
PAXBP1	4.12891123175644e-09	0.420671	0.538	0.466	0.000138818
C11orf54	3.51928910547786e-06	0.420652	0.396	0.341	0.118322
AP1M1	0.000169374	0.419684	0.356	0.316	1
ZNF121	0.202175	0.419463	0.253	0.247	1
RBM6	1.88763456688468e-15	0.418886	0.628	0.53	6.34641617732298e-11
PTTG1IP	4.79800289113922e-06	0.41834	0.375	0.325	0.161314
PIAS2	0.00221035	0.418226	0.357	0.332	1
PPP4R2	3.02143359299381e-22	0.416153	0.679	0.54	1.01583618830045e-17
TSPYL1	6.11486185847105e-05	0.414029	0.318	0.278	1
KIF3B	1.63396338012967e-06	0.412924	0.393	0.339	0.0549355
NTMT1	2.56064325212341e-34	0.412197	0.746	0.563	8.60913867796411e-30
ATP6V0E1	1.79645954774223e-24	0.410971	0.675	0.541	6.03987664546416e-20
FAM104A	2.82345489063704e-12	0.410676	0.376	0.293	9.4927376878108e-08
ORMDL2	1.4269797823208e-20	0.407928	0.547	0.426	4.79764872614077e-16
BRCA1	6.34952448024405e-16	0.407707	0.689	0.557	2.13477362550285e-11
RAMMET	8.19472100664028e-25	0.40701	0.565	0.426	2.75514714964253e-20
AKIRIN2	5.42990232816035e-22	0.406962	0.51	0.37	1.82558746175079e-17
VPS26A	7.84361561055216e-12	0.406581	0.451	0.369	2.63710200442374e-07
MED31	1.19115808294995e-12	0.406541	0.48	0.398	4.00479259068604e-08
LINC00665	0.885157	0.404986	0.265	0.278	1
TGIF2	2.59141114110841e-06	0.4044	0.391	0.338	0.0871258
TTF1	4.39474257906576e-09	0.402215	0.511	0.442	0.000147756
VCL	3.28168539342042e-05	0.402191	0.303	0.256	1
REXO4	2.07358020802358e-11	0.401339	0.559	0.471	6.97158401739606e-07
CYB5B	1.39680984014877e-22	0.40129	0.67	0.541	4.69621436356416e-18
ARPC5L	6.8257898657389e-25	0.400752	0.807	0.648	2.29489881076007e-20
KAT8	0.012537	0.400016	0.255	0.232	1

## Sheet: P3_DEGs_cluster_E3_RNA
	p_val	avg_log2FC	pct.1	pct.2	p_val_adj
TCHH	0	4.29077	0.516	0.042	0
AC087239.1	1.41926662127098e-282	3.67064	0.29	0.027	4.77171630737516e-278
TTN	1.40562933239737e-208	3.51498	0.256	0.028	4.72586637845321e-204
AHNAK	4.09395209853656e-132	3.41911	0.25	0.041	1.37642763504898e-127
AC108134.2	0	3.3079	0.655	0.135	0
BBRF2	0	3.17229	0.983	0.224	0
HAUS2	4.10710467411874e-06	3.15611	0.261	0.43	0.138085
CYB5D2	2.83332808993232e-19	3.04255	0.306	0.2	9.52593237116146e-15
BMRF2	0	3.04132	1	0.554	0
BZLF2	0	2.92652	1	0.255	0
FAM227A	1.92429680941264e-50	2.9189	0.258	0.092	6.46967830292624e-46
BCRF1	0	2.88149	0.71	0.087	0
BBLF2/3	0	2.85824	0.942	0.151	0
BSLF2/BMLF1	0	2.85158	1	0.533	0
EBNA1	0	2.83538	0.89	0.216	0
EBNA-3A	0	2.8352	0.997	0.237	0
BSRF1	0	2.82261	0.983	0.203	0
RFX3	6.48136932774551e-33	2.81489	0.267	0.125	2.17910118168132e-28
BKRF4	0	2.79637	1	0.497	0
BLRF2	0	2.7604	1	0.57	0
BBRF3	0	2.75676	1	0.372	0
BFRF3	0	2.7411	1	0.569	0
BARF1	0	2.72924	1	0.246	0
BALF3	0	2.72673	0.997	0.352	0
SBF2	2.04074991415139e-65	2.699	0.394	0.171	6.8612052863684e-61
BBLF4	0	2.64716	0.98	0.211	0
BMRF1	0	2.61772	0.942	0.192	0
BFLF2	0	2.60569	1	0.408	0
AL355075.4	4.12846128563932e-55	2.59897	0.285	0.104	1.3880299688448e-50
RMRP	1.64911338782574e-100	2.5646	0.438	0.155	5.54448412120893e-96
BILF2	0	2.56421	1	0.454	0
BDLF3.1	0	2.51686	1	0.483	0
MINDY2	1.44453512339327e-26	2.48345	0.285	0.155	4.85667153836053e-22
BORF2	0	2.47456	1	0.474	0
LF3	0	2.46022	0.998	0.305	0
FGAMS	0	2.4401	0.992	0.198	0
CREBRF	1.88235328253455e-106	2.42297	0.433	0.142	6.3286599712094e-102
BVLF1	1.1142800405671e-247	2.36976	0.47	0.078	3.74632092439064e-243
EBER-2	9.76131612879268e-156	2.34494	0.815	0.453	3.28185209566139e-151
BPLF1	0	2.29932	0.997	0.236	0
BaRF1	3.24600499476838e-267	2.29629	0.504	0.083	1.09133933929108e-262
ZYG11B	9.25355491826898e-13	2.2955	0.284	0.208	3.11113769907121e-08
BALF1	0	2.28915	0.993	0.303	0
BTRF1	0	2.27715	0.988	0.223	0
BBLF1	0	2.26135	1	0.361	0
BZLF1	0	2.23071	0.98	0.279	0
BRRF2	0	2.22445	0.998	0.285	0
BALF4	0	2.19193	1	0.352	0
BRRF1	0	2.17143	0.956	0.223	0
BGRF1/BDRF1	0	2.15005	0.968	0.195	0
BOLF1	1.54275149354405e-218	2.13403	0.418	0.068	5.18688479644446e-214
BVRF1	0	2.04749	0.993	0.233	0
BLLF1	0	2.04733	1	0.435	0
ZDHHC17	1.56479366363662e-20	2.04296	0.256	0.146	5.26099277651269e-16
SSDNABP1	0	1.98697	0.803	0.149	0
BHRF1	1.41707665373264e-262	1.95214	0.856	0.286	4.7643534175145e-258
BFRF2	0	1.92823	0.891	0.174	0
CASPTRIPS1	0	1.91708	0.868	0.144	0
UDNAG	0	1.89037	0.851	0.136	0
BGLF5	0	1.87704	0.975	0.234	0
BcLF1	0	1.87247	1	0.36	0
FZD3	1.96064774415558e-06	1.87152	0.25	0.208	0.0659189
LMP-1	0	1.86858	0.621	0.098	0
dUTPase	0	1.85007	0.929	0.26	0
HYPO2	0	1.83606	1	0.275	0
BNLF2a	2.09012155046261e-141	1.8322	0.348	0.069	7.02719766481033e-137
LF1	0	1.83134	0.82	0.163	0
MAN2C1	1.18278162887164e-50	1.802	0.397	0.195	3.97663011442933e-46
BNLF2b	2.50610597439777e-246	1.7991	1	0.618	8.42577889652275e-242
BFRF1A	0	1.77378	0.82	0.169	0
BBLF2/3.1	0	1.7687	0.842	0.191	0
EBNA-3C	0	1.71469	0.659	0.114	0
BBRF1	4.49334725687664e-255	1.68039	0.496	0.081	1.5107082812345e-250
BGLF2	4.02724075124021e-283	1.67352	0.555	0.09	1.35399861297447e-278
BXRF1	6.19243440253334e-212	1.65811	0.455	0.079	2.08195837047573e-207
TRIM52	2.32259979026111e-29	1.61308	0.362	0.215	7.80881275483687e-25
BGLF3.5	3.81281123407423e-162	1.6027	0.411	0.082	1.2819052650081e-157
BXLF2	0	1.58703	0.998	0.323	0
USP49	1.07863877819394e-15	1.56321	0.357	0.269	3.62649143616585e-11
FAM161A	1.70022659313969e-10	1.54502	0.311	0.246	5.71633182879495e-06
ACER3	2.44017332516919e-09	1.54373	0.25	0.186	8.20410673655134e-05
KIDINS220	4.99799950220355e-32	1.53672	0.443	0.296	1.68037741263586e-27
BFLF1	1.84204801137795e-130	1.52609	0.375	0.082	6.19314961905379e-126
BVRF2	4.30990353923812e-146	1.52162	0.374	0.074	1.44903266892725e-141
SREK1IP1	0.00952171	1.49687	0.209	0.306	1
BFRF1	0	1.49404	0.854	0.189	0
CASPTRIPS2	0	1.49049	0.611	0.099	0
KIFC2	2.56914445709729e-27	1.47905	0.346	0.205	8.6377205792068e-23
BAZ2B	1.28663050756355e-08	1.46881	0.256	0.194	0.000432578
EBNA-3B	1.56465993539425e-266	1.46215	0.762	0.201	5.26054316878902e-262
ASXL2	1.26012482231517e-11	1.41554	0.328	0.26	4.23666566510584e-07
MICAL3	0.271358	1.38614	0.272	0.297	1
ANKRD12	4.98285912162319e-58	1.37279	0.667	0.484	1.67528706528093e-53
RHOH	6.3169260560323e-13	1.3587	0.205	0.415	2.12381370929862e-08
BGLF4	1.9539093760329e-237	1.35782	0.606	0.123	6.56923871316023e-233
BGLF1	8.12250900430884e-144	1.33855	0.409	0.088	2.73086875233868e-139
DDX39B	1.53437504234418e-49	1.31726	0.616	0.455	5.15872232986537e-45
NFAT5	0.317843	1.31115	0.229	0.253	1
MAN1A2	5.0964704412888e-12	1.27766	0.35	0.285	1.71348432706571e-07
TAOK1	0.000256243	1.26342	0.326	0.324	1
BALF5	4.45558203415627e-185	1.26308	0.494	0.104	1.49801123570368e-180
SMYD4	3.44212869063989e-12	1.20882	0.413	0.363	1.15727808708004e-07
ZNF791	6.231999426655e-12	1.18809	0.38	0.319	2.09526052723568e-07
CASP8AP2	1.67176417519758e-18	1.18784	0.496	0.423	5.62063833343177e-14
GXYLT1	0.0317366	1.17784	0.284	0.299	1
HYPO1	2.17763997515567e-75	1.17719	0.261	0.065	7.32144336047088e-71
KPNA6	3.497306335819e-14	1.16701	0.45	0.402	1.17582936316571e-09
BDLF4	4.29842213605593e-83	1.16174	0.292	0.072	1.44517250636336e-78
MIB1	0.839947	1.1469	0.234	0.28	1
BDLF2	0	1.13046	0.91	0.181	0
SNTB2	0.608585	1.10392	0.26	0.303	1
CPNE7	7.13790272208557e-08	1.07243	0.29	0.238	0.00239983
APC	0.000233185	1.06066	0.299	0.282	1
ZKSCAN1	4.8741220391383e-12	1.05663	0.441	0.393	1.63872857077869e-07
LENG8	9.04743564147134e-23	1.04735	0.492	0.387	3.04183833701908e-18
EPM2AIP1	1.38631031596417e-09	1.03825	0.399	0.365	4.66091391330313e-05
HSD17B7	1.55895623346634e-12	1.02194	0.396	0.332	5.24136675253719e-08
RPL27A	3.43388570636635e-201	1.00541	1	0.997	1.15450671333743e-196
ANKRD36C	0.00140811	1.00124	0.256	0.239	1
FNIP1	0.249203	0.999212	0.233	0.251	1
PCSK7	6.11475072043313e-49	0.979367	0.115	0.461	2.05584033971682e-44
GOLGB1	7.63911725926549e-15	0.968205	0.514	0.459	2.56834761373765e-10
RPL12	1.9427253569487e-210	0.965454	1	0.996	6.53163692259723e-206
MT-CO1	3.00952154630915e-130	0.954845	1	0.926	1.0118312390846e-125
RPL18A	2.8456321668695e-260	0.951623	1	0.999	9.56729990823194e-256
MT-CYB	1.69892847333915e-96	0.948107	1	0.865	5.71196742021355e-92
CCNT1	0.0399831	0.924502	0.306	0.33	1
CTTN	4.02328309198637e-13	0.920876	0.256	0.16	1.35266800835674e-08
BTAF1	0.0170412	0.907617	0.284	0.288	1
VPS53	0.215958	0.895094	0.202	0.262	1
MALAT1	2.79787119475663e-142	0.866496	1	0.982	9.40672274389128e-138
AC012360.3	0.00400012	0.866385	0.253	0.237	1
FBXL3	0.0177995	0.861498	0.289	0.297	1
KIF14	0.00894666	0.856	0.219	0.304	1
MT-CO2	7.61196914791158e-98	0.849042	1	0.925	2.55922014721935e-93
MAFG	5.94438298827167e-08	0.845388	0.374	0.335	0.00199856
RBFOX2	0.690955	0.832612	0.284	0.335	1
NBEAL1	1.68599151000978e-14	0.822211	0.465	0.407	5.66847205580389e-10
ZNF664	0.00507298	0.821702	0.314	0.321	1
AGO3	0.516888	0.820735	0.224	0.279	1
SMARCA2	0.00978989	0.817786	0.277	0.273	1
THUMPD3-AS1	1.11284758577992e-22	0.813095	0.601	0.519	3.74150486815068e-18
SOCS4	0.0895103	0.812976	0.272	0.291	1
RSRP1	1.28788217590362e-11	0.807895	0.523	0.485	4.32998866360557e-07
KAT6A	0.021514	0.778629	0.222	0.317	1
PURB	0.000496301	0.769527	0.29	0.272	1
CHTF18	3.18623506251614e-05	0.766975	0.304	0.275	1
WSB1	7.17304312358843e-30	0.742731	0.75	0.646	2.41164882858167e-25
GOLGA4	9.05962573925988e-15	0.739075	0.565	0.519	3.04593676979656e-10
RPS5	9.04858180548649e-185	0.729421	1	0.998	3.04222368882261e-180
RPS13	2.37671441440496e-196	0.726532	1	0.999	7.99075153267091e-192
SGO2	8.0027414102444e-12	0.720619	0.47	0.404	2.69060168953827e-07
PLCG2	1.54579247962933e-33	0.71799	0.699	0.586	5.19710889576176e-29
MT-ND5	2.95260183907839e-66	0.707783	0.992	0.793	9.92694264316545e-62
ZCCHC8	7.96143735380202e-29	0.70674	0.126	0.387	2.67671485272178e-24
MT-ND4	2.805074885596e-64	0.70541	1	0.887	9.4309422728623e-60
LRRC57	0.00828148	0.702024	0.192	0.275	1
EYA3	0.142315	0.689389	0.268	0.289	1
MT-CO3	9.01932466743154e-71	0.689103	1	0.955	3.03238714643716e-66
ICE2	0.00656721	0.688642	0.234	0.343	1
MT-ND2	4.19589567881338e-64	0.683177	0.993	0.823	1.41070208617385e-59
LCOR	0.247161	0.674728	0.365	0.424	1
LSG1	0.000585511	0.671614	0.372	0.381	1
POU2F1	0.036279	0.669746	0.214	0.295	1
DCAF5	0.00104625	0.669453	0.163	0.253	1
HERC4	5.09307488163881e-07	0.660821	0.153	0.275	0.0171234
ZNF609	0.764278	0.65675	0.253	0.308	1
ZNF92	0.15391	0.652632	0.277	0.299	1
NSMF	0.00278734	0.648143	0.312	0.308	1
GPSM2	2.29265251284899e-09	0.640887	0.124	0.253	7.70812701344959e-05
TRIM33	0.0148101	0.636071	0.263	0.379	1
GPATCH2L	0.126459	0.635915	0.329	0.363	1
PSMC3IP	0.0158309	0.630032	0.297	0.3	1
RPL10	7.554811699866e-130	0.628485	0.998	0.99	2.54000324161195e-125
MTRNR2L12	6.65193814937542e-44	0.623513	0.74	0.581	2.23644812520151e-39
SETD2	1.54801518105312e-06	0.614848	0.477	0.473	0.0520458
RPL39	7.24777346530609e-121	0.612111	1	0.998	2.43677391677056e-116
GJC1	2.88021988613404e-16	0.605914	0.088	0.253	9.68358727917124e-12
NFIA	0.182236	0.60097	0.221	0.289	1
STIL	0.0314122	0.595493	0.192	0.268	1
CACUL1	5.25248900709838e-05	0.579139	0.175	0.288	1
FAM217B	8.04142438698945e-05	0.576984	0.17	0.277	1
CSPP1	0.309838	0.576544	0.26	0.286	1
MT-ND1	1.35982811021483e-51	0.574853	0.997	0.827	4.57187808935327e-47
MED13L	0.00223033	0.571307	0.217	0.324	1
MRE11	0.0068567	0.568305	0.435	0.468	1
FAM91A1	0.00127632	0.568099	0.195	0.298	1
EBVTHYK	1.89372691094473e-56	0.567085	0.304	0.097	6.36689924728727e-52
UGGT1	0.111967	0.566797	0.217	0.288	1
SP1	0.0303771	0.555965	0.18	0.251	1
KIAA1551	0.25655	0.545611	0.234	0.3	1
COPS7B	4.40939243823963e-06	0.541475	0.183	0.315	0.148248
BRCA2	1.64012613695747e-08	0.538817	0.516	0.477	0.000551427
HPS5	0.00171975	0.531345	0.211	0.316	1
CLPB	0.00806462	0.527311	0.202	0.294	1
CEP350	0.779545	0.525614	0.355	0.433	1
TRIP11	0.771527	0.524776	0.343	0.411	1
MTRNR2L8	3.80223300711605e-53	0.519366	0.893	0.704	1.27834875932249e-48
FOXJ3	0.796273	0.518146	0.216	0.257	1
CACNB4	1.5477384122821e-07	0.511396	0.148	0.267	0.00520365
ZNF148	0.04354	0.506838	0.389	0.429	1
TMEM116	0.00934997	0.502883	0.204	0.294	1
SNHG25	6.16193562893577e-20	0.497257	0.696	0.622	2.0717043778045e-15
RPL37	1.61145781898531e-112	0.496236	1	0.998	5.41788233321052e-108
CRELD2	1.66482497924709e-11	0.495754	0.148	0.311	5.59730806272664e-07
ZNF587	0.33408	0.49536	0.2	0.251	1
TERF2IP	6.45399402328012e-19	0.492827	0.677	0.592	2.16989733056701e-14
FRYL	0.141373	0.491785	0.219	0.287	1
QTRT1	0.954975	0.488467	0.329	0.407	1
MASTL	0.0820256	0.473298	0.207	0.278	1
DUS4L	0.00781059	0.472501	0.194	0.279	1
HNRNPUL1	1.1689408317366e-32	0.46446	0.238	0.541	3.93009597038163e-28
SQSTM1	0.116172	0.46405	0.297	0.317	1
NFATC3	0.0425903	0.46168	0.292	0.4	1
GPBP1L1	0.916883	0.454065	0.233	0.274	1
VPS13A	0.0283076	0.449826	0.251	0.348	1
TPRN	0.176624	0.449324	0.309	0.34	1
TNRC6A	0.519549	0.44454	0.312	0.358	1
UQCC1	0.220602	0.437033	0.238	0.307	1
ZFC3H1	0.713509	0.435918	0.304	0.358	1
RPL35	2.28340952466983e-94	0.434615	1	0.998	7.67705116289245e-90
ZNF789	0.789807	0.429752	0.234	0.278	1
TSC2	0.0015752	0.428996	0.18	0.269	1
YBX1	1.07279954139228e-30	0.428013	0.998	0.98	3.60685933811499e-26
RAB3GAP2	0.120332	0.423272	0.2	0.263	1
RPS27	2.52911442123963e-66	0.422533	1	0.999	8.50313559564977e-62
SPEN	0.282442	0.418287	0.424	0.49	1
TNPO3	0.657108	0.417947	0.333	0.418	1
GDI1	0.244858	0.413929	0.238	0.306	1
CIT	0.0745613	0.412635	0.202	0.27	1
MT-ATP6	2.24158233918399e-28	0.408705	0.998	0.921	7.5364239825705e-24
RPL37A	3.05730237756873e-66	0.408353	1	0.998	1.02789563236238e-61
ACADVL	0.0260932	0.404331	0.379	0.412	1
FOXP1	0.0010594	0.404235	0.287	0.416	1
