# Supplementary material for: Epstein-Barr virus reactivation induces divergent abortive, reprogrammed, and host shutoff states by lytic progression
Source: PLoS Pathog. 2024 Oct 24;20(10):e1012341. doi: 10.1371/journal.ppat.1012341 (PMC11563402; doi:10.1371/journal.ppat.1012341)
Supplement: S2 Table — List of differentially expressed genes separated by each unique cluster and data was imputed with ALRA in Seurat. Each sheet is a separate cluster and includes gene name, average log2 fold change, percentages of cells expressing the gene in the cluster versus all other clusters, and adjusted p value. (XLSX) [file ppat.1012341.s016.xlsx]

## Sheet: P3_DEGs_cluster_A_imputed
	p_val	avg_log2FC	pct.1	pct.2	p_val_adj
AC099508.1	0	4.66825	0.556	0.043	0
AP003354.2	0	4.61695	0.486	0.035	0
FFAR1	0	4.56932	0.696	0.042	0
CALHM3	0	4.36856	0.606	0.048	0
LCN12	0	4.28262	0.551	0.055	0
IFNG-AS1	0	4.25293	0.457	0.028	0
SOAT2	0	4.23832	0.621	0.044	0
KIR3DX1	0	4.21201	0.787	0.099	0
AP005233.2	0	4.16233	0.672	0.063	0
LILRA2	0	4.09426	0.898	0.139	0
AP001059.2	0	4.08208	0.927	0.119	0
AL031733.2	0	4.06861	0.902	0.113	0
IGHV3-69-1	0	4.05357	0.724	0.088	0
PCDHGA12	0	4.05149	0.707	0.073	0
LINC01678	0	4.04748	0.887	0.11	0
AL034397.3	0	4.04373	0.444	0.027	0
AC119396.1	0	4.0302	0.628	0.082	0
AC076968.1	0	4.02958	0.739	0.094	0
CD1A	0	4.02952	0.758	0.074	0
PRR7-AS1	0	4.01967	0.721	0.08	0
C3orf52	0	4.00397	0.418	0.044	0
AC007952.5	0	3.99386	0.539	0.047	0
AC025423.1	0	3.9579	0.563	0.073	0
AC008551.1	0	3.94961	0.649	0.077	0
PCDHGC3	0	3.93613	0.788	0.131	0
C1orf220	0	3.92692	0.698	0.08	0
AL713998.1	0	3.87091	0.885	0.101	0
CD19	0	3.87037	0.93	0.167	0
ST6GALNAC6	0	3.85039	0.777	0.092	0
PCDHGA6	0	3.82832	0.587	0.069	0
AL135791.1	0	3.82331	0.698	0.076	0
CLEC17A	0	3.81233	0.471	0.046	0
AC093788.1	0	3.80243	0.529	0.062	0
OR13A1	0	3.77976	0.656	0.071	0
AL357033.1	0	3.76773	0.556	0.059	0
C10orf91	0	3.76408	0.474	0.056	0
GBGT1	0	3.74046	0.851	0.142	0
AL132996.1	0	3.7399	0.859	0.116	0
FRRS1	0	3.73823	0.704	0.096	0
ZCCHC18	0	3.72541	0.785	0.123	0
AC027682.4	0	3.72093	0.765	0.138	0
AC135507.1	0	3.70847	0.828	0.13	0
CDK18	0	3.7053	0.669	0.085	0
IGHV3-30	0	3.70351	0.894	0.131	0
ADA2	0	3.70294	0.833	0.123	0
LINC01679	0	3.64979	0.609	0.1	0
LMF1	0	3.64933	0.453	0.056	0
AC007040.2	0	3.64002	0.634	0.08	0
AC069503.1	0	3.63717	0.946	0.236	0
AP002360.3	0	3.61119	0.43	0.062	0
AC026202.3	0	3.60739	0.475	0.063	0
AP001059.3	0	3.60276	0.95	0.176	0
SCN4A	0	3.58893	0.583	0.082	0
AC090739.1	0	3.58497	0.667	0.103	0
MACC1	0	3.5807	0.937	0.159	0
LINC02202	0	3.56809	0.41	0.049	0
GAS6-AS1	0	3.55421	0.741	0.105	0
DGKA	0	3.54498	0.939	0.222	0
KLRG1	0	3.54298	0.881	0.181	0
CD180	0	3.54074	0.958	0.194	0
HOXA6	0	3.53901	0.516	0.084	0
AL137779.1	0	3.52905	0.42	0.061	0
LINC02245	0	3.52727	0.544	0.069	0
AC010616.1	0	3.51708	0.403	0.069	0
ELL3	0	3.50911	0.445	0.05	0
LINC01185	0	3.50194	0.468	0.051	0
SLFNL1-AS1	0	3.50189	0.611	0.104	0
NLRC3	0	3.49897	0.725	0.092	0
CRYBG2	0	3.47993	0.416	0.054	0
AL008729.2	0	3.47484	0.575	0.105	0
STX18-AS1	0	3.46866	0.854	0.154	0
AC243965.1	0	3.4576	0.702	0.098	0
MAG	0	3.44411	0.78	0.143	0
CLCF1	0	3.43932	0.74	0.099	0
ANKMY1	0	3.43715	0.888	0.184	0
FAM129C	0	3.43119	0.932	0.184	0
MILR1	0	3.42967	0.977	0.268	0
NLGN4X	0	3.42967	0.954	0.154	0
ELMO3	0	3.42821	0.612	0.114	0
SLAMF6	0	3.41993	0.829	0.118	0
FCRL2	0	3.41124	0.461	0.049	0
RHBDF2	0	3.40362	0.989	0.233	0
NEIL1	0	3.39983	0.938	0.204	0
IGLV6-57	0	3.39896	0.525	0.079	0
HOXA5	0	3.38363	0.677	0.115	0
GPC2	0	3.37748	0.904	0.166	0
LPCAT4	0	3.37395	0.984	0.263	0
AC097461.1	0	3.3715	0.512	0.056	0
TNFRSF13C	0	3.36399	0.943	0.209	0
AC146944.4	0	3.36178	0.69	0.109	0
LINC01317	0	3.35813	0.659	0.099	0
IL12RB1	0	3.34792	0.471	0.057	0
U91328.1	0	3.34696	0.516	0.079	0
AC055822.1	0	3.34546	0.58	0.118	0
ACACB	0	3.34165	0.82	0.129	0
MSH5	0	3.33414	0.868	0.153	0
TMC8	0	3.33195	0.982	0.307	0
AC068025.2	0	3.32397	0.505	0.089	0
CD38	0	3.32222	0.809	0.112	0
AC010336.1	0	3.32087	0.648	0.114	0
TERC	0	3.31462	0.59	0.096	0
AC073263.2	0	3.31037	0.902	0.163	0
SNHG4	0	3.30995	0.876	0.187	0
P2RY8	0	3.30401	0.982	0.209	0
TBX10	0	3.30234	0.445	0.074	0
ITGB2-AS1	0	3.29911	0.84	0.135	0
MIR181A1HG	0	3.29728	0.796	0.128	0
CA5B	0	3.29451	0.943	0.167	0
OSBPL10-AS1	0	3.29245	0.499	0.104	0
SMPDL3B	0	3.29086	0.622	0.127	0
ADAM19	0	3.28832	0.98	0.271	0
ZNF860	0	3.28212	0.871	0.228	0
AL117339.5	0	3.27631	0.752	0.136	0
DND1	0	3.2757	0.514	0.065	0
CYTH4	0	3.26185	0.894	0.168	0
NDUFB2-AS1	0	3.25869	0.881	0.157	0
AC074032.1	0	3.25817	0.58	0.116	0
SHOX2	0	3.25315	0.784	0.207	0
HLA-DOB	0	3.25242	0.823	0.138	0
LRRC20	0	3.25239	0.565	0.116	0
LRFN1	0	3.25185	0.516	0.115	0
OR51B2	0	3.24484	0.501	0.107	0
ATP6V1B1-AS1	0	3.24144	0.513	0.084	0
LINC01126	0	3.2411	0.663	0.128	0
PDIA5	0	3.23629	0.901	0.185	0
AC004771.3	0	3.23098	0.565	0.099	0
ICOSLG	0	3.23028	0.983	0.172	0
GAL3ST4	0	3.22535	0.563	0.096	0
OGFRP1	0	3.22232	0.534	0.088	0
AC138969.1	0	3.22151	0.546	0.089	0
AL391121.1	0	3.21889	0.985	0.214	0
AC119428.2	0	3.20976	0.829	0.137	0
AC012645.3	0	3.2019	0.835	0.196	0
FGD2	0	3.1962	0.806	0.162	0
RAD51	0	3.19297	0.629	0.109	0
AC007249.2	0	3.19246	0.894	0.209	0
AC027097.2	0	3.18882	0.753	0.168	0
MIR29B2CHG	0	3.18623	0.571	0.101	0
FCHO1	0	3.1827	0.982	0.329	0
PPP1R3E	0	3.17938	0.979	0.278	0
PTPN22	0	3.17636	0.976	0.32	0
C5orf66	0	3.17514	0.424	0.086	0
FKBP7	0	3.17387	0.728	0.133	0
LDLRAP1	0	3.17337	0.936	0.276	0
S1PR4	0	3.16948	0.859	0.193	0
LINC00852	0	3.16634	0.766	0.158	0
AC011773.4	0	3.16607	0.557	0.11	0
PTK2B	0	3.16467	0.975	0.36	0
C8orf37	0	3.16025	0.933	0.29	0
AP000866.5	0	3.1599	0.493	0.105	0
ADGRB2	0	3.1591	0.908	0.212	0
AL157402.1	0	3.15766	0.593	0.107	0
LINC01771	0	3.15671	0.767	0.181	0
FCGR2B	0	3.15657	0.522	0.068	0
AC118553.2	0	3.15628	0.48	0.103	0
TNK1	0	3.15546	0.851	0.181	0
AC005332.3	0	3.15155	0.759	0.144	0
MDK	0	3.14991	0.509	0.067	0
AC091057.4	0	3.14573	0.542	0.107	0
AC092279.1	0	3.13536	0.825	0.161	0
TLR10	0	3.13266	0.959	0.213	0
BRWD1-AS2	0	3.13053	0.935	0.262	0
VAMP1	0	3.12997	0.988	0.257	0
CXorf21	0	3.11909	0.526	0.102	0
AC015712.2	0	3.11604	0.974	0.327	0
PEBP4	0	3.1149	0.624	0.106	0
YY2	0	3.11072	0.816	0.147	0
DCAF4	0	3.10261	0.94	0.245	0
PCDHB2	0	3.10036	0.763	0.166	0
TRIM66	0	3.1002	0.963	0.2	0
TLR4	0	3.09959	0.831	0.174	0
AC087878.1	0	3.09938	0.587	0.145	0
PIK3C2B	0	3.09723	0.982	0.265	0
ZNF439	0	3.09201	0.967	0.234	0
AC097634.1	0	3.09195	0.836	0.138	0
AC005332.8	0	3.08539	0.941	0.211	0
ADCY7	0	3.08219	0.993	0.302	0
FBXL4	0	3.07909	0.977	0.288	0
UNC93B1	0	3.07766	0.983	0.279	0
AC100814.1	0	3.07635	0.831	0.189	0
AC099524.1	0	3.07135	0.972	0.271	0
NAPRT	0	3.0537	0.852	0.176	0
AL139020.1	0	3.05311	0.657	0.139	0
ADAM23	0	3.04705	0.876	0.214	0
SAMD10	0	3.04541	0.898	0.163	0
MEMO1	0	3.04264	0.924	0.195	0
FRY-AS1	0	3.04191	0.535	0.135	0
ZNF337-AS1	0	3.03877	0.988	0.292	0
SMCR5	0	3.03756	0.486	0.089	0
ANKHD1-EIF4EBP3	0	3.03641	0.458	0.11	0
TRANK1	0	3.03549	0.955	0.226	0
FHOD3	0	3.03435	0.738	0.137	0
BCL11A	0	3.03336	0.99	0.368	0
AP003119.2	0	3.02867	0.492	0.067	0
IQGAP3	0	3.02723	0.466	0.105	0
WNT10A	0	3.02509	0.436	0.062	0
SLC35G2	0	3.0228	0.423	0.123	0
MCOLN2	0	3.0226	0.968	0.231	0
Z93930.2	0	3.0217	0.994	0.299	0
SEMA4B	0	3.02165	0.839	0.235	0
UBA7	0	3.01952	0.814	0.211	0
PCYOX1L	0	3.01569	0.979	0.226	0
AL354733.3	0	3.01552	0.584	0.117	0
AL450326.1	0	3.01318	0.978	0.244	0
LZTS1	0	3.01268	0.775	0.193	0
FBF1	0	3.01251	0.828	0.193	0
SCN1B	0	3.01177	0.547	0.092	0
AQP11	0	3.00954	0.594	0.137	0
GALNT12	0	3.00929	0.945	0.272	0
XYLT2	0	3.00721	0.771	0.168	0
HIST2H4B	0	3.00264	0.461	0.112	0
AC027097.1	0	3.00071	0.944	0.23	0
AL031673.1	0	2.99695	0.62	0.116	0
FUT10	0	2.99684	0.957	0.219	0
NPIPB4	0	2.99443	0.678	0.158	0
PPFIBP2	0	2.99247	0.975	0.35	0
CYBB	0	2.99187	0.98	0.268	0
PRICKLE1	0	2.9916	0.861	0.164	0
CCDC78	0	2.99114	0.887	0.236	0
MAN2B1	0	2.98427	0.881	0.194	0
COL9A2	0	2.98078	0.892	0.204	0
MME	0	2.98064	0.956	0.28	0
LRRC4B	0	2.97965	0.786	0.194	0
MPEG1	0	2.9732	0.928	0.207	0
DCST1-AS1	0	2.96784	0.874	0.272	0
GAPT	0	2.96743	0.899	0.224	0
P2RX5-TAX1BP3	0	2.96657	0.799	0.163	0
AL033527.3	0	2.96643	0.534	0.083	0
PTCH1	0	2.96319	0.9	0.249	0
AC025569.1	0	2.96279	0.962	0.259	0
PLA2G15	0	2.96232	0.972	0.273	0
ZNF70	0	2.95807	0.771	0.147	0
TMEM231	0	2.95804	0.979	0.257	0
RBM14-RBM4	0	2.95734	0.806	0.21	0
PRAME	0	2.95693	0.531	0.114	0
ZBTB12	0	2.95529	0.486	0.089	0
ITPR1	0	2.95394	0.947	0.245	0
LBHD1	0	2.95336	0.97	0.277	0
SGK494	0	2.95227	0.966	0.223	0
AC022211.2	0	2.95189	0.895	0.238	0
LINC00893	0	2.94977	0.565	0.118	0
FYCO1	0	2.94904	0.894	0.246	0
ZNF710-AS1	0	2.94703	0.425	0.112	0
OSBPL7	0	2.94676	0.978	0.262	0
TRAF3IP3	0	2.94217	0.974	0.274	0
PLD4	0	2.93547	0.922	0.218	0
AC010654.1	0	2.93142	0.578	0.175	0
RETSAT	0	2.93067	0.845	0.187	0
GIPC2	0	2.92958	0.411	0.098	0
ZNF410	0	2.92956	0.642	0.11	0
EHD3	0	2.92744	0.422	0.081	0
ITGB7	0	2.92683	0.883	0.166	0
SYVN1	0	2.92449	0.991	0.369	0
FLI1	0	2.92378	0.986	0.378	0
AC021097.1	0	2.9212	0.516	0.081	0
ZNF219	0	2.91897	0.888	0.265	0
ZNF564	0	2.91767	0.873	0.195	0
CNPY4	0	2.91625	0.891	0.198	0
CIITA	0	2.91581	0.962	0.232	0
LRRK1	0	2.91328	0.988	0.364	0
CES3	0	2.912	0.907	0.207	0
AL355388.2	0	2.90568	0.673	0.153	0
Z97192.1	0	2.905	0.498	0.126	0
PIAS3	0	2.90404	0.966	0.272	0
CNNM3	0	2.90402	0.975	0.212	0
LINC01521	0	2.90184	0.972	0.244	0
NFATC4	0	2.90113	0.628	0.12	0
ST3GAL3	0	2.90091	0.965	0.269	0
AC010761.1	0	2.90035	0.655	0.195	0
TRIM65	0	2.89664	0.976	0.228	0
ITGAL	0	2.89613	0.988	0.249	0
AC040162.1	0	2.89532	0.804	0.179	0
LAIR1	0	2.89167	0.96	0.332	0
AC004076.2	0	2.89156	0.502	0.116	0
AP001267.2	0	2.89086	0.749	0.184	0
LHFPL6	0	2.89064	0.888	0.26	0
AC138150.1	0	2.89045	0.778	0.166	0
ALOX5	0	2.88924	0.984	0.366	0
IGLC5	0	2.88701	0.709	0.183	0
C2orf48	0	2.88669	0.715	0.144	0
TEP1	0	2.88439	0.747	0.238	0
ASAP3	0	2.88314	0.882	0.239	0
IGHD	0	2.883	0.935	0.281	0
LPAR5	0	2.87724	0.631	0.12	0
CPS1	0	2.87416	0.657	0.146	0
AC007038.2	0	2.8716	0.863	0.209	0
CDK14	0	2.87024	0.978	0.382	0
LPAR2	0	2.86856	0.921	0.216	0
EGLN2	0	2.86761	0.664	0.143	0
SERINC2	0	2.86691	0.861	0.187	0
LLGL1	0	2.86686	0.842	0.232	0
MRPS24	0	2.86227	0.639	0.138	0
SIMC1	0	2.86215	0.444	0.096	0
TMEM198	0	2.86129	0.593	0.121	0
C8orf58	0	2.86023	0.437	0.079	0
PWWP2B	0	2.85941	0.968	0.311	0
LINC00921	0	2.857	0.945	0.256	0
PXN-AS1	0	2.85539	0.986	0.33	0
ARHGAP11B	0	2.85501	0.706	0.159	0
ZDHHC23	0	2.85469	0.981	0.384	0
IGLL5	0	2.85421	0.953	0.275	0
AL356512.1	0	2.85384	0.754	0.168	0
TXNDC5	0	2.85271	0.714	0.177	0
AP001157.1	0	2.85264	0.976	0.241	0
AL136115.2	0	2.84762	0.511	0.127	0
ARL11	0	2.8474	0.993	0.458	0
PGAP3	0	2.84707	0.457	0.11	0
AC104532.2	0	2.8453	0.481	0.104	0
MCM9	0	2.84459	0.936	0.306	0
TRAF5	0	2.84284	0.98	0.386	0
TMEM121	0	2.84023	0.425	0.103	0
AC005034.3	0	2.83973	0.635	0.166	0
SNX22	0	2.83915	0.99	0.453	0
GPR132	0	2.83825	0.712	0.185	0
AC003102.1	0	2.83727	0.834	0.16	0
AC132192.1	0	2.83655	0.466	0.139	0
KIAA1211	0	2.83653	0.744	0.177	0
ITPRIPL1	0	2.83594	0.943	0.27	0
LRRC37A2	0	2.83591	0.549	0.149	0
LINC02256	0	2.83578	0.808	0.204	0
CXCR5	0	2.83551	0.658	0.124	0
KLRC4	0	2.8352	0.466	0.13	0
AL139317.3	0	2.83513	0.601	0.132	0
AC093297.2	0	2.83364	0.409	0.06	0
AC243960.1	0	2.83345	0.871	0.286	0
FRS3	0	2.8322	0.777	0.176	0
AC245060.5	0	2.83174	0.869	0.237	0
ESR2	0	2.82902	0.714	0.189	0
AC096992.2	0	2.82845	0.816	0.174	0
ZNF692	0	2.82766	0.98	0.287	0
AL022238.2	0	2.82545	0.489	0.134	0
AC092053.3	0	2.82244	0.516	0.105	0
KIAA0040	0	2.82051	0.914	0.332	0
LINC00630	0	2.82035	0.677	0.143	0
ARHGEF2	0	2.82005	0.994	0.399	0
CADPS	0	2.81917	0.944	0.238	0
TMEM131L	0	2.81801	0.991	0.389	0
CHST10	0	2.81778	0.874	0.234	0
PTAFR	0	2.81737	0.954	0.271	0
RAI1	0	2.81678	0.982	0.366	0
BX890604.1	0	2.81622	0.919	0.261	0
AP003419.3	0	2.81608	0.491	0.063	0
MFSD6	0	2.8151	0.991	0.381	0
TM4SF19-AS1	0	2.8148	0.695	0.148	0
GDPD3	0	2.81452	0.423	0.098	0
SREBF1	0	2.81206	0.994	0.369	0
TPCN1	0	2.81197	0.988	0.242	0
GPR82	0	2.81156	0.788	0.185	0
GHDC	0	2.80889	0.982	0.288	0
SERF1A	0	2.80716	0.893	0.212	0
AL512604.3	0	2.80568	0.845	0.251	0
ITGB2	0	2.80519	0.938	0.229	0
PRELID3A	0	2.80367	0.987	0.371	0
UBR5-AS1	0	2.80282	0.919	0.327	0
SLC2A11	0	2.8015	0.985	0.42	0
STRADA	0	2.79464	0.958	0.258	0
LCAT	0	2.79452	0.583	0.117	0
NRSN2-AS1	0	2.79451	0.912	0.298	0
AC093462.1	0	2.79402	0.818	0.181	0
ZNF250	0	2.79293	0.952	0.32	0
POLM	0	2.7926	0.988	0.232	0
AC004687.1	0	2.79034	0.99	0.313	0
PLXNC1	0	2.7894	0.992	0.405	0
METAP1D	0	2.7883	0.948	0.274	0
LIPA	0	2.78829	0.837	0.17	0
AP001469.3	0	2.78739	0.81	0.218	0
C15orf53	0	2.78392	0.748	0.224	0
AP003068.2	0	2.78343	0.851	0.228	0
AL596094.1	0	2.78313	0.629	0.136	0
AC093227.1	0	2.78271	0.48	0.134	0
TMEM268	0	2.78157	0.987	0.344	0
AL022069.1	0	2.7797	0.728	0.186	0
LINC01572	0	2.77969	0.672	0.19	0
PMEPA1	0	2.77749	0.98	0.352	0
PCED1B	0	2.77621	0.901	0.283	0
C12orf77	0	2.77549	0.848	0.247	0
EVI2A	0	2.77536	0.964	0.307	0
GM2A	0	2.77535	0.982	0.392	0
RALGPS1	0	2.77441	0.787	0.227	0
IGSF8	0	2.77128	0.963	0.258	0
TMEM87B	0	2.7703	0.96	0.247	0
ARHGAP9	0	2.77006	0.961	0.339	0
GFI1B	0	2.76994	0.897	0.224	0
DUSP6	0	2.76993	0.59	0.108	0
TLR1	0	2.76872	0.666	0.11	0
EIF2AK3	0	2.76806	0.94	0.325	0
GALNT7	0	2.76729	0.989	0.327	0
HCN3	0	2.76631	0.951	0.293	0
CBWD3	0	2.76501	0.997	0.408	0
BCL9L	0	2.76424	0.983	0.379	0
SLC12A9	0	2.76387	0.966	0.325	0
AL662844.4	0	2.76373	0.77	0.164	0
ARMH1	0	2.76068	0.895	0.283	0
RABEP2	0	2.76056	0.995	0.447	0
NDUFA4L2	0	2.75643	0.756	0.188	0
RAB3A	0	2.75515	0.936	0.312	0
C22orf34	0	2.75437	0.93	0.223	0
SPPL2B	0	2.75379	0.987	0.337	0
FBXO41	0	2.75369	0.99	0.356	0
ZNF831	0	2.75293	0.834	0.18	0
SLC25A45	0	2.75072	0.978	0.268	0
AP002358.1	0	2.74891	0.824	0.161	0
IGHG1	0	2.74622	0.888	0.263	0
BEND3	0	2.745	0.918	0.304	0
DDX39B-AS1	0	2.74438	0.438	0.091	0
MS4A7	0	2.74363	0.505	0.075	0
AC040970.1	0	2.74263	0.511	0.156	0
FAM111A-DT	0	2.74237	0.863	0.218	0
FCRLA	0	2.742	0.789	0.169	0
PROSER3	0	2.74169	0.945	0.233	0
AL596202.1	0	2.74162	0.844	0.264	0
PIK3R2	0	2.74053	0.734	0.186	0
AC104024.1	0	2.74028	0.596	0.128	0
PBLD	0	2.74021	0.753	0.179	0
ZNF827	0	2.73898	0.956	0.231	0
GSDMB	0	2.73758	0.695	0.181	0
CLN6	0	2.73446	0.938	0.212	0
ACTR3C	0	2.73406	0.966	0.263	0
XYLB	0	2.73319	0.575	0.146	0
B3GNT10	0	2.73313	0.808	0.189	0
AC117382.2	0	2.73189	0.454	0.115	0
AL133523.1	0	2.72851	0.465	0.061	0
EFNA4	0	2.72697	0.989	0.403	0
AL080317.1	0	2.72661	0.938	0.237	0
LINC01685	0	2.72645	0.546	0.175	0
FOXO1	0	2.7262	0.995	0.498	0
AC133550.2	0	2.72522	0.677	0.148	0
PTPRE	0	2.72515	0.992	0.409	0
AC005070.3	0	2.72449	0.526	0.128	0
AC138904.1	0	2.72113	0.53	0.112	0
GRAPL	0	2.72073	0.442	0.1	0
B3GALNT2	0	2.71972	0.979	0.256	0
MANBA	0	2.71972	0.997	0.372	0
KCNQ5	0	2.71798	0.946	0.347	0
PRRG2	0	2.71538	0.983	0.368	0
ZNF16	0	2.71383	0.966	0.228	0
SSTR2	0	2.71356	0.412	0.112	0
PRAG1	0	2.71307	0.989	0.387	0
AC005726.1	0	2.71292	0.81	0.209	0
GATD3A	0	2.71268	0.837	0.211	0
LRRC34	0	2.71265	0.992	0.361	0
RERG	0	2.71142	0.984	0.428	0
PPM1M	0	2.71001	0.777	0.163	0
PKD2L2	0	2.70938	0.575	0.186	0
TMC6	0	2.70904	0.939	0.222	0
MFSD4A	0	2.70899	0.676	0.148	0
HLA-DMB	0	2.70852	0.843	0.176	0
SETD6	0	2.70818	0.989	0.367	0
PWAR6	0	2.70603	0.991	0.275	0
NEMP2	0	2.70554	0.936	0.246	0
SELENON	0	2.70482	0.961	0.315	0
SLC12A4	0	2.70402	0.954	0.227	0
ITFG2	0	2.70195	0.997	0.394	0
PHKA2	0	2.70056	0.985	0.459	0
SYNGAP1	0	2.70053	0.955	0.283	0
IFNLR1	0	2.70003	0.989	0.447	0
LTBP1	0	2.69913	0.828	0.223	0
CD22	0	2.69405	0.982	0.413	0
MS4A1	0	2.69305	0.936	0.304	0
DLG4	0	2.69252	0.745	0.145	0
AC007240.1	0	2.69144	0.802	0.179	0
PANK1	0	2.69139	0.979	0.364	0
MCTP2	0	2.69013	0.961	0.297	0
TMEM63A	0	2.68899	0.741	0.191	0
VASH1-AS1	0	2.68876	0.805	0.213	0
SLX4	0	2.68777	0.964	0.305	0
LCP2	0	2.68765	0.709	0.195	0
RHOBTB2	0	2.68546	0.984	0.385	0
RAD51B	0	2.68477	0.901	0.272	0
ATP8A1	0	2.68474	0.984	0.363	0
AC245060.6	0	2.6847	0.526	0.134	0
HIST1H4L	0	2.6847	0.509	0.157	0
HPS4	0	2.68429	0.998	0.424	0
ASB13	0	2.68298	0.965	0.375	0
CPNE5	0	2.68264	0.841	0.198	0
AMZ1	0	2.68244	0.427	0.101	0
AC114490.3	0	2.68226	0.441	0.092	0
AC019069.1	0	2.68202	0.906	0.251	0
DPY19L3	0	2.68098	0.969	0.353	0
WDFY4	0	2.68	0.99	0.377	0
AL162258.2	0	2.67924	0.552	0.147	0
LNPEP	0	2.67912	0.993	0.343	0
RASAL3	0	2.67685	0.981	0.386	0
TMCO6	0	2.6734	0.976	0.301	0
CACNB4	0	2.6726	0.946	0.264	0
U2AF1L5	0	2.67203	0.918	0.216	0
TMTC4	0	2.67029	0.989	0.435	0
BCL6	0	2.6674	0.994	0.468	0
TMEM91	0	2.66354	0.62	0.125	0
ATXN7.1	0	2.66242	0.57	0.12	0
AC016745.2	0	2.66092	0.555	0.103	0
PSD4	0	2.66002	0.994	0.407	0
PIK3R1	0	2.65971	0.993	0.491	0
NEK8	0	2.65641	0.987	0.281	0
PLEKHG4	0	2.65599	0.98	0.396	0
AK1	0	2.65592	0.413	0.081	0
AC026471.1	0	2.65574	0.718	0.156	0
FAM102B	0	2.65383	0.961	0.39	0
HOOK2	0	2.65219	0.966	0.268	0
C2orf81	0	2.65215	0.565	0.137	0
FAM234B	0	2.65174	0.93	0.291	0
BICDL1	0	2.65157	0.996	0.447	0
EXT1	0	2.65093	0.917	0.284	0
TAPBPL	0	2.65029	0.909	0.189	0
ABCC10	0	2.64925	0.951	0.285	0
SLC48A1	0	2.6484	0.963	0.364	0
GORASP1	0	2.64792	0.975	0.348	0
ERAP1	0	2.64778	0.993	0.355	0
GHRLOS	0	2.64753	0.783	0.165	0
ULK3	0	2.64733	0.985	0.346	0
SYDE2	0	2.64696	0.79	0.208	0
SCYL3	0	2.64659	0.93	0.385	0
PLLP	0	2.64585	0.557	0.127	0
TRMT10B	0	2.64567	0.507	0.123	0
FKBP15	0	2.64539	0.992	0.39	0
SH2D3A	0	2.64261	0.994	0.329	0
POGLUT1	0	2.64217	0.986	0.238	0
IFT172	0	2.64217	0.689	0.197	0
SLC35D1	0	2.64193	0.993	0.469	0
GPLD1	0	2.64186	0.968	0.253	0
AC116667.1	0	2.64069	0.468	0.108	0
DAPP1	0	2.63917	0.969	0.349	0
MAPK11	0	2.63852	0.906	0.206	0
SERINC5	0	2.6385	0.98	0.335	0
AC245452.1	0	2.63803	0.68	0.214	0
GRAP	0	2.63643	0.975	0.385	0
DUBR	0	2.63525	0.892	0.338	0
FMNL1	0	2.63451	0.989	0.327	0
KCNMB4	0	2.63436	0.967	0.399	0
ZNF248	0	2.63393	0.991	0.381	0
CCNT2-AS1	0	2.63252	0.465	0.121	0
EEF2K	0	2.63015	0.99	0.393	0
AL591846.2	0	2.62889	0.421	0.087	0
E2F2	0	2.62723	0.912	0.361	0
TMEM216	0	2.62681	0.467	0.094	0
VNN2	0	2.62669	0.947	0.382	0
THEM6	0	2.62603	0.883	0.259	0
LY86	0	2.62564	0.935	0.33	0
AC007950.2	0	2.62552	0.51	0.089	0
AC006504.5	0	2.62454	0.945	0.274	0
AL136162.1	0	2.62294	0.401	0.13	0
AL031708.1	0	2.62195	0.873	0.203	0
AL358472.2	0	2.62054	0.81	0.258	0
ARHGEF9	0	2.62039	0.993	0.385	0
ITPR3	0	2.61977	0.98	0.399	0
NUGGC	0	2.6193	0.793	0.142	0
ABHD16A	0	2.61923	0.521	0.08	0
RAPGEF5	0	2.61885	0.957	0.342	0
SASH3	0	2.61682	0.95	0.329	0
SLC25A15	0	2.61681	0.93	0.347	0
CD72	0	2.61578	0.956	0.314	0
MYO1F	0	2.61577	0.701	0.146	0
RASSF6	0	2.61541	0.814	0.206	0
WDR66	0	2.61507	0.857	0.251	0
LPCAT3	0	2.61168	0.968	0.34	0
EXOG	0	2.61088	0.932	0.242	0
TLR6	0	2.61029	0.673	0.128	0
TSPAN13	0	2.60807	0.928	0.331	0
TBCE.1	0	2.60704	0.896	0.224	0
LRRCC1	0	2.60638	0.916	0.392	0
PIGO	0	2.60451	0.943	0.212	0
GLRA3	0	2.60441	0.715	0.182	0
AL135744.1	0	2.60382	0.597	0.138	0
AKNA	0	2.6037	0.996	0.527	0
HIST3H2BB	0	2.60088	0.658	0.192	0
ENPP4	0	2.6008	0.906	0.237	0
LST1	0	2.60048	0.85	0.301	0
ADCY3	0	2.59834	0.984	0.348	0
ITGA4	0	2.59638	0.969	0.276	0
SLC17A9	0	2.5956	0.983	0.312	0
PRDM11	0	2.59443	0.585	0.133	0
IKZF2	0	2.5938	0.578	0.108	0
ZNF275	0	2.59268	0.977	0.254	0
VPS37B	0	2.59244	0.953	0.334	0
AC093525.7	0	2.59238	0.671	0.176	0
RAP1GAP2	0	2.59234	0.979	0.385	0
AL445647.1	0	2.59154	0.882	0.249	0
SLCO4A1	0	2.59096	0.89	0.233	0
ASB16-AS1	0	2.59092	0.947	0.298	0
AC007114.2	0	2.59048	0.733	0.236	0
CLCN2	0	2.59013	0.862	0.226	0
HIST1H2BM	0	2.58956	0.595	0.191	0
C1GALT1C1	0	2.58946	0.969	0.322	0
LGALS3BP	0	2.58876	0.91	0.223	0
ADNP-AS1	0	2.58792	0.773	0.236	0
AC026250.1	0	2.58773	0.771	0.246	0
RSPH14	0	2.58493	0.602	0.165	0
LRP5	0	2.58468	0.922	0.208	0
CAPN14	0	2.58434	0.778	0.245	0
NAGLU	0	2.58358	0.982	0.301	0
RNF44	0	2.58131	0.998	0.474	0
ACAD10	0	2.58112	0.83	0.213	0
AL365205.1	0	2.5802	0.992	0.364	0
SH3BP2	0	2.5793	0.995	0.468	0
AP001347.1	0	2.57915	0.813	0.198	0
ZNF496	0	2.579	0.95	0.324	0
GCNT2	0	2.57715	0.692	0.195	0
HCG25	0	2.57703	0.546	0.152	0
JDP2	0	2.57697	0.907	0.359	0
EVI2B	0	2.57672	0.967	0.329	0
NKILA	0	2.57647	0.482	0.121	0
ATR	0	2.57553	0.99	0.398	0
GALNT6	0	2.57549	0.655	0.182	0
SEL1L3	0	2.57488	0.994	0.414	0
P4HTM	0	2.57429	0.984	0.316	0
TRIM22	0	2.57376	0.432	0.085	0
SCAMP5	0	2.57033	0.971	0.386	0
SLC1A4	0	2.57005	0.92	0.238	0
ZNF212	0	2.56974	0.986	0.407	0
ELMO1	0	2.56939	0.974	0.448	0
PRMT9	0	2.56909	0.989	0.302	0
USP51	0	2.56898	0.54	0.107	0
SLC43A2	0	2.56879	0.995	0.376	0
APOBR	0	2.56784	0.512	0.127	0
ETS1	0	2.56739	0.955	0.437	0
SYT17	0	2.56718	0.988	0.471	0
ZFAND4	0	2.56641	0.979	0.476	0
MLH3	0	2.56624	0.986	0.307	0
INKA1	0	2.56555	0.891	0.257	0
ZNF764	0	2.56526	0.988	0.401	0
GLB1	0	2.56465	0.969	0.34	0
AC037487.2	0	2.56238	0.44	0.144	0
GSE1	0	2.56217	0.956	0.323	0
TCL1B	0	2.56009	0.661	0.171	0
ANGEL1	0	2.5596	0.961	0.316	0
PARP3	0	2.55882	0.862	0.277	0
LINC01353	0	2.5582	0.743	0.255	0
ZNF101	0	2.55795	0.995	0.448	0
HLA-DMA	0	2.55735	0.879	0.292	0
ZNF224	0	2.55637	0.959	0.245	0
TRIM73	0	2.55621	0.958	0.271	0
AL157938.3	0	2.55582	0.493	0.173	0
MED17	0	2.55578	0.989	0.241	0
CAMP	0	2.5549	0.578	0.126	0
ATP2A3	0	2.55413	0.983	0.37	0
ENDOD1	0	2.55316	0.988	0.404	0
TMEM147-AS1	0	2.55251	0.971	0.305	0
SPATA20	0	2.55242	0.872	0.307	0
TNFRSF14	0	2.55079	0.797	0.225	0
DBT	0	2.55071	0.99	0.377	0
ARRDC3-AS1	0	2.55056	0.612	0.183	0
HDAC7	0	2.5485	0.994	0.418	0
AC110769.2	0	2.54811	0.976	0.231	0
RGS14	0	2.54793	0.973	0.353	0
SLC39A11	0	2.54768	0.948	0.296	0
BCORL1	0	2.54646	0.858	0.209	0
KLF12	0	2.54604	0.983	0.387	0
CLN3	0	2.54555	0.805	0.179	0
NDST1	0	2.54317	0.95	0.32	0
MFSD14A	0	2.54172	0.845	0.224	0
ABCA5	0	2.54166	0.973	0.289	0
AIFM2	0	2.54142	0.502	0.126	0
ZNF230	0	2.54088	0.661	0.147	0
APBB1	0	2.53781	0.578	0.127	0
DOCK11	0	2.53672	0.932	0.284	0
ZFAT	0	2.5367	0.953	0.321	0
DTX4	0	2.53633	0.984	0.377	0
AC245140.2	0	2.53628	0.924	0.285	0
SLC1A1	0	2.53598	0.989	0.398	0
SLITRK5	0	2.53591	0.586	0.218	0
MATR3	0	2.53517	0.627	0.158	0
HDAC10	0	2.5344	0.989	0.274	0
QPCTL	0	2.53268	0.822	0.266	0
IGIP	0	2.53242	0.586	0.159	0
ZBTB14	0	2.53224	0.937	0.336	0
DDTL	0	2.53222	0.87	0.307	0
CLHC1	0	2.5321	0.81	0.237	0
VSIG10	0	2.53108	0.992	0.428	0
TRIM16	0	2.53085	0.97	0.244	0
NAGA	0	2.53063	0.931	0.254	0
GPR65	0	2.52875	0.788	0.215	0
ANO8	0	2.52843	0.65	0.143	0
IRAK1BP1	0	2.52655	0.972	0.418	0
NBEAL2	0	2.52642	0.974	0.321	0
LINC00294	0	2.52606	0.812	0.269	0
ERO1B	0	2.52491	0.976	0.396	0
LRP8	0	2.52469	0.963	0.232	0
ZNF783	0	2.52424	0.986	0.348	0
MATR3.1	0	2.52395	0.973	0.282	0
RASSF5	0	2.52376	0.918	0.338	0
PAG1	0	2.52349	0.996	0.509	0
ERAP2	0	2.5232	0.941	0.219	0
SLC26A6	0	2.52128	0.969	0.231	0
CAMK2G	0	2.52074	0.992	0.454	0
CYP51A1	0	2.52006	0.732	0.21	0
NLRX1	0	2.51982	0.695	0.244	0
STS	0	2.51888	0.83	0.232	0
AL080276.2	0	2.51838	0.815	0.277	0
SNURF	0	2.51811	0.888	0.324	0
PPP1R3B	0	2.51665	0.719	0.196	0
SLC43A1	0	2.5143	0.984	0.382	0
SLC44A2	0	2.51371	0.985	0.351	0
AICDA	0	2.51314	0.886	0.278	0
WNT5A	0	2.51168	0.83	0.273	0
ZC3H11A	0	2.51126	0.779	0.242	0
KANK2	0	2.51091	0.994	0.46	0
CRTAP	0	2.51046	0.983	0.42	0
MANEA-DT	0	2.50978	0.847	0.191	0
BMF	0	2.50831	0.976	0.384	0
NT5M	0	2.5072	0.855	0.286	0
SLC37A1	0	2.50703	0.968	0.345	0
AC008105.3	0	2.50658	0.768	0.167	0
ZDHHC21	0	2.50652	0.98	0.309	0
ALG12	0	2.50568	0.962	0.232	0
NAPSA	0	2.50307	0.695	0.196	0
SPG11	0	2.50279	0.994	0.362	0
PHF7	0	2.50171	0.905	0.288	0
TOM1L2	0	2.50133	0.61	0.14	0
TMEM154	0	2.50092	0.75	0.184	0
ARHGEF25	0	2.50047	0.634	0.205	0
IRS1	0	2.50032	0.934	0.367	0
RINL	0	2.49934	0.99	0.417	0
ANO6	0	2.49922	0.981	0.483	0
DERL3	0	2.49876	0.825	0.248	0
STARD9	0	2.49873	0.85	0.239	0
SRRM2-AS1	0	2.49859	0.832	0.192	0
AL683813.1	0	2.49828	0.524	0.124	0
CASC10	0	2.49813	0.801	0.263	0
PIGU	0	2.49759	0.967	0.27	0
RDH13	0	2.49665	0.975	0.388	0
CEMIP2	0	2.49555	0.932	0.25	0
BTG2	0	2.49545	0.988	0.433	0
AC005696.1	0	2.49517	0.596	0.164	0
CROCC	0	2.49354	0.573	0.144	0
AC007613.1	0	2.49164	0.886	0.321	0
TMEM201	0	2.49086	0.976	0.402	0
MAN1B1-DT	0	2.49075	0.924	0.305	0
CCDC191	0	2.49064	0.634	0.171	0
AARSD1	0	2.48969	0.853	0.219	0
SOX12	0	2.48963	0.992	0.486	0
AGFG2	0	2.48915	0.774	0.221	0
TMCC1	0	2.48885	0.982	0.353	0
MAP2K6	0	2.48876	0.925	0.343	0
PLCG1	0	2.48864	0.948	0.293	0
CD48	0	2.48787	0.803	0.239	0
OTULINL	0	2.48766	0.415	0.1	0
AC004585.1	0	2.48592	0.682	0.168	0
AC012236.1	0	2.48554	0.919	0.344	0
CD53	0	2.48429	0.963	0.456	0
TBC1D10C	0	2.48335	0.988	0.464	0
ZNF66	0	2.48223	0.816	0.24	0
LINC00513	0	2.48015	0.48	0.19	0
AC142472.1	0	2.47987	0.679	0.189	0
IFFO1	0	2.4772	0.963	0.327	0
COL9A3	0	2.47568	0.835	0.245	0
HLA-DQB1	0	2.47418	0.929	0.306	0
LINC00449	0	2.47417	0.796	0.174	0
POLD4	0	2.47389	0.956	0.37	0
ANKRD13D	0	2.47239	0.998	0.382	0
TXNIP	0	2.47212	0.995	0.476	0
IRF9	0	2.47147	0.669	0.162	0
CEPT1	0	2.47134	0.996	0.394	0
AGA	0	2.47054	0.95	0.272	0
FBXO36	0	2.47037	0.771	0.324	0
ZNF512B	0	2.47036	0.966	0.371	0
HIST1H3A	0	2.46947	0.573	0.159	0
ALMS1	0	2.46745	0.961	0.33	0
ZNF324B	0	2.46702	0.91	0.248	0
ILDR1	0	2.46666	0.546	0.156	0
ITPRIPL2	0	2.46499	0.964	0.339	0
POU2F2	0	2.46486	0.992	0.537	0
RILP	0	2.4648	0.645	0.206	0
HIST1H2AM	0	2.46453	0.452	0.136	0
XYLT1	0	2.46428	0.891	0.232	0
UBE3D	0	2.46412	0.986	0.341	0
JUP	0	2.4637	0.872	0.315	0
ZNF572	0	2.46363	0.482	0.133	0
LINC01952	0	2.46334	0.606	0.169	0
GPR89B	0	2.4632	0.954	0.264	0
ZPBP2	0	2.46286	0.428	0.104	0
AKAP5	0	2.46278	0.494	0.16	0
HMGA1P4	0	2.46237	0.987	0.395	0
MEX3B	0	2.46193	0.525	0.131	0
STK24-AS1	0	2.46044	0.643	0.139	0
OBSCN	0	2.45931	0.508	0.108	0
UTY	0	2.45899	0.948	0.282	0
SGPP1	0	2.45694	0.952	0.361	0
TTC9	0	2.45678	0.985	0.514	0
SLC39A10	0	2.45669	0.991	0.361	0
STAP1	0	2.45458	0.919	0.337	0
FAAP100	0	2.45456	0.974	0.382	0
MKS1	0	2.45389	0.877	0.253	0
CRACR2A	0	2.45336	0.98	0.449	0
MNT	0	2.45204	0.978	0.313	0
HYPK	0	2.4511	0.981	0.368	0
PRH1	0	2.44998	0.952	0.268	0
RGL4	0	2.44914	0.575	0.212	0
AC009948.1	0	2.44761	0.841	0.219	0
AC144652.1	0	2.44723	0.927	0.31	0
AC083843.3	0	2.44696	0.722	0.188	0
FBXO16	0	2.44635	0.871	0.316	0
AC107068.1	0	2.44569	0.677	0.182	0
SLC16A7	0	2.44545	0.984	0.342	0
TNFRSF17	0	2.44522	0.678	0.143	0
AC018413.1	0	2.44519	0.624	0.144	0
PCNX4	0	2.44472	0.994	0.349	0
RIMKLB	0	2.44366	0.993	0.548	0
LINC00920	0	2.44193	0.743	0.208	0
ERMP1	0	2.44184	0.914	0.356	0
LINC01355	0	2.44183	0.701	0.179	0
HTR3A	0	2.44096	0.62	0.14	0
CNR2	0	2.44086	0.948	0.327	0
NBAS	0	2.43911	0.986	0.332	0
ZNF362	0	2.43879	0.475	0.131	0
COG8.1	0	2.43873	0.986	0.323	0
ZBTB18	0	2.43795	0.725	0.18	0
EIF3C	0	2.43692	0.972	0.269	0
ZNF608	0	2.43598	0.946	0.329	0
AL359915.2	0	2.43568	0.845	0.234	0
KMT2D	0	2.43557	0.959	0.283	0
MYB	0	2.4346	0.888	0.34	0
MIRLET7BHG	0	2.4323	0.468	0.176	0
AL627171.1	0	2.43205	0.535	0.122	0
AC114760.2	0	2.43202	0.403	0.114	0
RAB26	0	2.43177	0.717	0.125	0
AC091982.3	0	2.4306	0.587	0.166	0
MYO9A	0	2.43042	0.99	0.551	0
AC010969.2	0	2.43031	0.896	0.281	0
LINC00426	0	2.43003	0.989	0.503	0
GIT2	0	2.4293	0.998	0.582	0
AARS2	0	2.42811	0.756	0.196	0
FAM160B2	0	2.42782	0.803	0.206	0
ZNF443	0	2.42678	0.745	0.206	0
LINC00663	0	2.42654	0.446	0.134	0
GDPD5	0	2.42619	0.872	0.34	0
AL035461.2	0	2.42593	0.855	0.255	0
LDB1	0	2.4258	0.989	0.269	0
NBPF15	0	2.42549	0.635	0.22	0
TLN2	0	2.4243	0.91	0.338	0
POLI	0	2.42375	0.917	0.302	0
LRBA	0	2.4231	0.996	0.395	0
AC005837.1	0	2.423	0.682	0.203	0
AFF3	0	2.42165	0.985	0.423	0
EBLN2	0	2.42164	0.932	0.218	0
ZNF837	0	2.42156	0.872	0.26	0
ANKH	0	2.42138	0.997	0.454	0
MEX3A	0	2.42092	0.789	0.288	0
EMC1	0	2.41907	0.991	0.305	0
PODXL2	0	2.41879	0.929	0.331	0
PTPN7	0	2.41755	0.999	0.441	0
PIGB	0	2.41737	0.985	0.334	0
TMEM62	0	2.41556	0.981	0.473	0
SNTA1	0	2.41488	0.652	0.184	0
C2CD2L	0	2.41349	0.987	0.26	0
NAA80	0	2.41347	0.961	0.352	0
SUSD3	0	2.41292	0.973	0.452	0
CBWD6	0	2.41084	0.672	0.26	0
ACSL5	0	2.40932	0.969	0.276	0
SMAGP	0	2.40843	0.403	0.131	0
GRAMD4	0	2.40809	0.975	0.3	0
AP3B2	0	2.40753	0.789	0.205	0
AC145285.6	0	2.4075	0.947	0.249	0
SLC35E3	0	2.40726	0.999	0.604	0
POC1B-AS1	0	2.40691	0.982	0.376	0
PARP8	0	2.40662	0.983	0.463	0
RGS13	0	2.40605	0.641	0.202	0
RELL2	0	2.40562	0.955	0.37	0
SLC41A3	0	2.40476	0.952	0.361	0
TBC1D24	0	2.40423	0.993	0.444	0
DNAJC16	0	2.40371	0.99	0.347	0
GPR18	0	2.40347	0.924	0.248	0
HIST1H4J	0	2.40332	0.487	0.143	0
ADM5	0	2.40293	0.886	0.246	0
TMEM38A	0	2.40284	0.983	0.387	0
USP53	0	2.4016	0.965	0.438	0
AC112236.2	0	2.40134	0.429	0.154	0
SLC35F2	0	2.40099	0.951	0.326	0
RCAN3	0	2.39993	0.986	0.476	0
NSMAF	0	2.39979	0.996	0.462	0
AC136475.5	0	2.39839	0.403	0.098	0
NR3C1	0	2.39799	0.999	0.582	0
CHKB	0	2.39757	0.741	0.233	0
DYRK2	0	2.39708	0.992	0.585	0
NOTCH4	0	2.39689	0.456	0.084	0
TTC13	0	2.39673	0.96	0.406	0
PNOC	0	2.39659	0.903	0.335	0
EVL	0	2.39633	0.765	0.283	0
TRIM35	0	2.39631	0.85	0.272	0
ANKRD13B	0	2.39586	0.978	0.452	0
ERCC5	0	2.39556	0.598	0.151	0
AC091057.6	0	2.39469	0.768	0.217	0
NCOA7	0	2.39288	0.998	0.68	0
LINC00471	0	2.39277	0.77	0.227	0
2024-03-03	0	2.39265	0.92	0.372	0
C1orf216	0	2.39196	0.586	0.196	0
PTPRC	0	2.38958	0.993	0.475	0
TRIM25	0	2.3886	0.995	0.522	0
NPIPB5	0	2.3864	0.941	0.353	0
D2HGDH	0	2.38551	0.995	0.632	0
VAV1	0	2.38516	0.987	0.479	0
OLMALINC	0	2.38371	0.845	0.322	0
TMCO4	0	2.38079	0.929	0.306	0
ZMYM3	0	2.38009	0.989	0.383	0
CD24	0	2.37883	0.937	0.36	0
ITPRIP	0	2.37716	0.952	0.271	0
ATXN7L2	0	2.37651	0.559	0.144	0
TAB1	0	2.37646	0.985	0.399	0
HIST1H2BN	0	2.37561	0.981	0.264	0
ZNF33B	0	2.37514	0.986	0.391	0
EARS2	0	2.3751	0.984	0.372	0
RAB20	0	2.37383	0.843	0.306	0
IL21R	0	2.37379	0.946	0.245	0
TNK2	0	2.37317	0.988	0.356	0
VPS54	0	2.37303	0.932	0.332	0
AC245014.3	0	2.37262	0.842	0.186	0
MED12	0	2.37261	0.96	0.342	0
LINC01215	0	2.37259	0.97	0.396	0
HIST1H3J	0	2.37248	0.626	0.25	0
ZNF367	0	2.3723	0.802	0.264	0
HIST1H3I	0	2.37153	0.664	0.232	0
AC009088.1	0	2.3715	0.663	0.18	0
AC008741.2	0	2.37084	0.971	0.283	0
MGAT4A	0	2.37084	0.989	0.545	0
AC017083.1	0	2.37082	0.759	0.171	0
FRMD6-AS1	0	2.36966	0.964	0.267	0
MAP1A	0	2.36703	0.515	0.122	0
CDKN1A	0	2.36685	0.936	0.366	0
SERPINI1	0	2.36675	0.745	0.182	0
IDNK	0	2.36664	0.883	0.327	0
CCDC85C	0	2.36629	0.608	0.213	0
AL161729.1	0	2.36597	0.645	0.166	0
HESX1	0	2.36571	0.468	0.118	0
SLC44A1	0	2.3657	0.989	0.484	0
NUP210	0	2.3649	0.993	0.397	0
SUMF2	0	2.3645	0.997	0.523	0
FAM214B	0	2.36427	0.634	0.16	0
PIGK	0	2.36422	0.964	0.409	0
DOCK9-DT	0	2.36347	0.528	0.144	0
CBWD5	0	2.36328	0.999	0.701	0
GRAMD1C	0	2.36242	0.949	0.388	0
PACSIN1	0	2.36241	0.887	0.304	0
AC087500.1	0	2.36204	0.575	0.185	0
PIK3R4	0	2.36184	0.966	0.37	0
PDP1	0	2.36174	0.974	0.367	0
GLB1L	0	2.36081	0.405	0.155	0
RNF144B	0	2.36026	0.851	0.308	0
KLF10	0	2.36018	0.984	0.456	0
MSL2	0	2.35994	0.988	0.425	0
FAM72B	0	2.35989	0.72	0.256	0
TTC7A	0	2.35969	0.981	0.423	0
PRKD2	0	2.35836	0.985	0.497	0
AL080317.2	0	2.35741	0.445	0.125	0
FUT8-AS1	0	2.35714	0.664	0.157	0
SCPEP1	0	2.35704	0.986	0.32	0
AL161457.2	0	2.35681	0.834	0.237	0
HIST1H2BI	0	2.35676	0.52	0.154	0
LILRB1	0	2.35531	0.99	0.375	0
HIST1H2BF	0	2.35401	0.612	0.21	0
FBXL13	0	2.35394	0.569	0.161	0
CARMIL2	0	2.35302	0.993	0.54	0
AC097468.3	0	2.35204	0.633	0.156	0
TMEM184B	0	2.35181	0.936	0.366	0
MRI1	0	2.35154	0.92	0.237	0
ELMSAN1	0	2.35027	0.999	0.618	0
IGFLR1	0	2.34989	0.781	0.268	0
GSTM4	0	2.34904	0.952	0.397	0
MFSD13A	0	2.34885	0.966	0.445	0
AUTS2	0	2.348	0.992	0.37	0
TM9SF1	0	2.34646	0.92	0.232	0
ZNF407	0	2.34625	0.906	0.255	0
MEGF8	0	2.34589	0.967	0.307	0
AL360012.1	0	2.34491	0.891	0.216	0
CU638689.4	0	2.34465	0.621	0.172	0
PHC1	0	2.34433	0.959	0.426	0
TIGD4	0	2.34396	0.484	0.105	0
KIAA0753	0	2.34361	0.954	0.354	0
ANO10	0	2.3424	0.811	0.222	0
IFNGR1	0	2.34239	0.966	0.349	0
PIEZO1	0	2.34219	0.99	0.332	0
NCF4	0	2.34134	0.878	0.261	0
AP001107.9	0	2.34124	0.717	0.163	0
CXorf57	0	2.34041	0.829	0.265	0
LCK	0	2.34038	0.841	0.322	0
AC139887.2	0	2.33976	0.971	0.284	0
CD55	0	2.33904	0.992	0.536	0
NAB1	0	2.33904	0.977	0.363	0
TOP3B	0	2.33898	0.994	0.424	0
HIST2H2AB	0	2.33856	0.407	0.108	0
KMT5C	0	2.33843	0.972	0.34	0
AC078909.1	0	2.33802	0.531	0.158	0
FP565260.1	0	2.3379	0.927	0.341	0
SNAI3	0	2.33759	0.826	0.303	0
FBXL17	0	2.33629	0.649	0.239	0
CATSPER2	0	2.33588	0.903	0.262	0
CCDC116	0	2.33571	0.447	0.147	0
TBL2	0	2.33531	0.986	0.397	0
P2RX5	0	2.33523	0.998	0.549	0
GPM6B	0	2.33458	0.637	0.214	0
RAPGEF6	0	2.33311	0.989	0.399	0
ANKZF1	0	2.33303	0.995	0.532	0
GCSAM	0	2.33291	0.959	0.424	0
SSBP2	0	2.33263	0.988	0.574	0
MOGS	0	2.33215	0.992	0.295	0
COQ10A	0	2.33199	0.985	0.437	0
HACD2	0	2.33188	0.988	0.362	0
TTLL4	0	2.33139	0.983	0.411	0
AC093525.4	0	2.33089	0.672	0.159	0
CRADD	0	2.3304	0.961	0.386	0
TTC21B	0	2.33025	0.973	0.396	0
AFAP1-AS1	0	2.33011	0.987	0.527	0
DPAGT1	0	2.33008	0.986	0.397	0
TNF	0	2.33002	0.93	0.264	0
NPPA-AS1	0	2.32988	0.573	0.139	0
TRAPPC2	0	2.3298	0.996	0.597	0
CABLES2	0	2.32977	0.865	0.326	0
AC093627.5	0	2.32949	0.554	0.131	0
HSD17B6	0	2.32939	0.979	0.444	0
WAC-AS1	0	2.32898	0.995	0.457	0
TMEM191B	0	2.32867	0.75	0.262	0
BBS2	0	2.32848	0.98	0.424	0
MOB3A	0	2.32766	0.994	0.653	0
SGK3	0	2.32759	0.993	0.557	0
COX18	0	2.32711	0.995	0.599	0
FOCAD	0	2.32601	0.926	0.355	0
INPP5D	0	2.32374	0.994	0.445	0
ZNF169	0	2.32368	0.764	0.218	0
TNFRSF10A	0	2.32352	0.997	0.419	0
TGFBR1	0	2.3234	0.979	0.416	0
EHBP1L1	0	2.32337	0.988	0.423	0
ASTN2	0	2.32227	0.471	0.146	0
IDH1	0	2.32204	0.988	0.395	0
PALD1	0	2.32184	0.996	0.621	0
FOXN2	0	2.32077	0.988	0.501	0
AC011447.3	0	2.31994	0.963	0.493	0
ZNF519	0	2.31958	0.934	0.39	0
CCDC125	0	2.31884	0.992	0.491	0
CARD8-AS1	0	2.31868	0.982	0.488	0
CLSTN3	0	2.3185	0.667	0.205	0
TMEM161B	0	2.31821	0.998	0.502	0
RRM2B	0	2.31805	0.916	0.36	0
SLC16A4	0	2.31802	0.756	0.239	0
IFT122	0	2.31721	0.98	0.403	0
URB1	0	2.31674	0.949	0.345	0
AL592183.1	0	2.31666	0.919	0.323	0
AC242426.2	0	2.3159	0.439	0.122	0
HIST1H2BO	0	2.31582	0.588	0.232	0
DCP1B	0	2.3152	0.941	0.308	0
CFAP299	0	2.3146	0.734	0.277	0
RFX7	0	2.31345	0.983	0.486	0
NHSL1	0	2.31342	0.804	0.265	0
AC004540.1	0	2.31268	0.542	0.157	0
AC007325.4	0	2.31207	0.672	0.207	0
SETDB2	0	2.31174	0.999	0.758	0
ADPGK	0	2.31138	0.999	0.494	0
CDCA7	0	2.31129	0.977	0.44	0
DAG1	0	2.31046	0.985	0.455	0
NRL	0	2.31041	0.561	0.137	0
PTPN4	0	2.30994	0.958	0.317	0
ASTE1	0	2.30944	0.985	0.474	0
MIR222HG	0	2.30866	0.731	0.16	0
METTL7A	0	2.30855	0.956	0.346	0
AC103706.1	0	2.30788	0.813	0.183	0
TRERF1	0	2.30722	0.953	0.276	0
ZBED6CL	0	2.3072	0.741	0.209	0
MFSD4B	0	2.30657	0.982	0.337	0
SRD5A2	0	2.30439	0.605	0.131	0
AC016588.2	0	2.30386	0.809	0.272	0
AHDC1	0	2.30329	0.818	0.275	0
MTHFR	0	2.30305	0.965	0.334	0
SCAMP1-AS1	0	2.30299	0.992	0.384	0
SIL1	0	2.30295	0.982	0.327	0
C11orf98	0	2.30263	0.863	0.331	0
ARMC2	0	2.30223	0.448	0.114	0
METTL8	0	2.30211	0.998	0.653	0
ARL17A	0	2.30204	0.991	0.299	0
CTBS	0	2.30192	0.984	0.402	0
RGS16	0	2.30161	0.635	0.166	0
SOBP	0	2.30155	0.99	0.504	0
TEX9	0	2.30153	0.946	0.429	0
PLXNB2	0	2.30131	0.985	0.302	0
PBXIP1	0	2.30117	0.566	0.178	0
ZNF710	0	2.30112	0.938	0.368	0
RHOV	0	2.30092	0.942	0.349	0
LRRC56	0	2.30058	0.835	0.268	0
HCG18	0	2.30055	0.997	0.411	0
ADCK1	0	2.29948	0.825	0.244	0
USHBP1	0	2.2992	0.451	0.09	0
STK11IP	0	2.29875	0.972	0.41	0
XXYLT1	0	2.29863	0.971	0.435	0
SAMD12	0	2.29857	0.849	0.333	0
HIST1H2AK	0	2.29786	0.569	0.208	0
DTNB	0	2.29764	0.911	0.359	0
DIRAS1	0	2.29762	0.92	0.32	0
HIST1H2BK	0	2.29713	0.668	0.245	0
IKBKB	0	2.29701	0.987	0.261	0
ALG1	0	2.2953	0.977	0.289	0
PRCP	0	2.29461	0.992	0.489	0
ATP9B	0	2.29456	0.948	0.367	0
LINC01547	0	2.29445	0.717	0.261	0
TRMT2B	0	2.29418	0.977	0.44	0
RCSD1	0	2.2936	0.987	0.513	0
P3H1	0	2.29354	0.988	0.259	0
AC027682.1	0	2.29332	0.751	0.241	0
TMEM80	0	2.29284	0.995	0.547	0
ATXN7	0	2.29184	0.714	0.198	0
CACNB1	0	2.29144	0.932	0.288	0
MICA	0	2.29096	0.67	0.199	0
KIAA1147	0	2.29078	0.686	0.226	0
NPC1	0	2.29048	0.955	0.259	0
PIK3CB	0	2.28975	0.986	0.432	0
DENND6A	0	2.28948	0.994	0.507	0
AC104984.3	0	2.28939	0.578	0.203	0
SND1-IT1	0	2.28811	0.954	0.247	0
ITGB1	0	2.28795	0.986	0.449	0
TMEM245	0	2.28746	0.997	0.465	0
PPP1R12B	0	2.28733	0.959	0.321	0
DCAF17	0	2.28732	0.985	0.492	0
ELOVL6	0	2.28725	0.973	0.312	0
CEP83	0	2.28716	0.97	0.384	0
HEMGN	0	2.28664	0.412	0.097	0
KANSL2	0	2.28607	0.996	0.481	0
FCRLB	0	2.28581	0.791	0.303	0
AGO4	0	2.28546	0.851	0.345	0
SLC7A6	0	2.28544	0.997	0.488	0
HBG2	0	2.28432	0.992	0.465	0
SLC38A2	0	2.28402	0.994	0.412	0
HACE1	0	2.28348	0.867	0.35	0
CES2	0	2.28268	0.988	0.363	0
ZNF527	0	2.2825	0.708	0.204	0
AP005530.1	0	2.28245	0.803	0.272	0
EFNA3	0	2.28171	0.811	0.288	0
BICRAL	0	2.28165	0.989	0.54	0
SCMH1	0	2.28161	0.958	0.413	0
DEF6	0	2.28139	0.977	0.457	0
AP001830.1	0	2.2813	0.752	0.283	0
IDUA	0	2.28051	0.494	0.136	0
WDFY2	0	2.27995	0.983	0.452	0
SLC16A1-AS1	0	2.27901	0.981	0.341	0
SPOPL	0	2.27804	0.96	0.337	0
MINK1	0	2.27767	0.985	0.487	0
SCARB1	0	2.27714	0.972	0.351	0
MCM3AP-AS1	0	2.27711	0.959	0.401	0
SARS2	0	2.27709	0.989	0.478	0
RNPEPL1	0	2.27686	0.989	0.466	0
CA13	0	2.27676	0.492	0.167	0
PABPC1L	0	2.27669	0.913	0.294	0
CLCC1	0	2.27533	0.984	0.302	0
ALDH18A1	0	2.27518	0.99	0.552	0
EFCAB12	0	2.27447	0.562	0.147	0
RREB1	0	2.27407	0.994	0.49	0
TNS3	0	2.27348	0.981	0.273	0
NME2	0	2.27304	0.849	0.309	0
TMX4	0	2.27263	0.988	0.488	0
PPP1R9B	0	2.27242	0.986	0.396	0
CLCN6	0	2.27188	0.93	0.32	0
EDEM1	0	2.27177	0.998	0.596	0
ZNF487	0	2.27177	0.912	0.353	0
LMBRD1	0	2.2714	0.963	0.306	0
PLD6	0	2.27073	0.939	0.362	0
PEX5	0	2.27034	0.97	0.412	0
ZNF324	0	2.27008	0.966	0.35	0
KDM4A	0	2.26953	0.895	0.303	0
RTTN	0	2.26865	0.949	0.395	0
LRSAM1	0	2.26853	0.958	0.437	0
JADE1	0	2.26776	0.992	0.581	0
AC004951.1	0	2.26762	0.952	0.272	0
LRP11	0	2.26721	0.953	0.479	0
PATZ1	0	2.26694	0.994	0.492	0
CD79B	0	2.26661	0.99	0.62	0
NIPAL3	0	2.26637	0.929	0.309	0
MBTPS2	0	2.26569	0.977	0.253	0
CSRNP1	0	2.26566	0.969	0.356	0
EXT2	0	2.26482	0.976	0.344	0
NRM	0	2.26481	0.982	0.457	0
UTP14C	0	2.26468	0.976	0.327	0
FAM208B	0	2.26461	0.999	0.667	0
PDP2	0	2.26436	0.976	0.428	0
MLLT6	0	2.26427	0.999	0.592	0
INPP5B	0	2.26408	0.999	0.627	0
MEX3C	0	2.26389	0.981	0.452	0
MIDN	0	2.2638	0.991	0.453	0
DNLZ	0	2.26305	0.497	0.158	0
SGMS1	0	2.26142	0.992	0.57	0
HIST1H2BL	0	2.26135	0.642	0.245	0
NFIA-AS2	0	2.261	0.492	0.118	0
HIST1H2AI	0	2.26019	0.524	0.168	0
HIST1H4A	0	2.25971	0.678	0.271	0
ZNF619	0	2.25895	0.412	0.072	0
LARS2	0	2.25835	0.967	0.406	0
MAP3K1	0	2.25815	0.99	0.533	0
WDR27	0	2.25805	0.928	0.315	0
TMEM135	0	2.25776	0.987	0.461	0
CCDC69	0	2.25774	0.991	0.582	0
RAD51D	0	2.25676	0.969	0.428	0
KBTBD6	0	2.25609	0.992	0.438	0
SCD	0	2.25559	0.983	0.492	0
GTF2IRD2B	0	2.25536	0.949	0.297	0
HS2ST1	0	2.25474	0.987	0.411	0
HMGCR	0	2.25465	0.924	0.305	0
CASD1	0	2.25429	0.971	0.344	0
ANXA6	0	2.25382	0.914	0.406	0
TC2N	0	2.25338	0.59	0.192	0
MTX3	0	2.25328	0.99	0.406	0
UTRN	0	2.25315	0.998	0.678	0
ZHX2	0	2.25282	0.983	0.425	0
STAG3	0	2.25263	0.876	0.329	0
AL135999.1	0	2.25218	0.612	0.188	0
PARVG	0	2.25213	0.877	0.337	0
DNASE1L1	0	2.25176	0.972	0.467	0
LAIR2	0	2.25158	0.444	0.181	0
JRK	0	2.25156	0.991	0.32	0
DIS3L	0	2.25106	0.991	0.596	0
AC107375.1	0	2.25082	0.697	0.174	0
DGLUCY	0	2.25013	0.992	0.399	0
CENPJ	0	2.24923	0.962	0.379	0
ABCA3	0	2.24903	0.981	0.414	0
AC008074.3	0	2.24805	0.815	0.286	0
GTSE1-DT	0	2.2473	0.423	0.115	0
ALG10	0	2.24632	0.974	0.304	0
PALB2	0	2.24558	0.94	0.342	0
ZNF343	0	2.24547	0.95	0.364	0
MICAL1	0	2.24544	0.988	0.568	0
UFL1	0	2.24473	0.986	0.374	0
REL	0	2.24461	0.999	0.714	0
TOR2A	0	2.24443	0.986	0.438	0
TRIM9	0	2.2444	0.987	0.433	0
ZNF548	0	2.24381	0.969	0.47	0
ARL17B	0	2.24379	0.93	0.336	0
AC104506.1	0	2.24358	0.503	0.117	0
NHLRC3	0	2.24316	0.979	0.329	0
SLC15A2	0	2.24293	0.582	0.133	0
KLHL14	0	2.24284	0.818	0.223	0
KLHL36	0	2.24265	0.993	0.5	0
ZNF595	0	2.24212	0.994	0.599	0
TMEM164	0	2.24125	0.846	0.27	0
POLL	0	2.24122	0.994	0.49	0
ESYT1	0	2.24109	0.97	0.295	0
XPC	0	2.24084	0.993	0.545	0
MAML3	0	2.24069	0.995	0.467	0
BCL9	0	2.24063	0.815	0.357	0
AC245297.3	0	2.2395	0.942	0.281	0
DTX1	0	2.23939	0.992	0.611	0
PARP10	0	2.23754	0.97	0.386	0
FAM102A	0	2.23733	0.995	0.455	0
TCIRG1	0	2.23709	0.943	0.282	0
ANKS3	0	2.23643	0.882	0.248	0
ERCC6	0	2.23591	0.97	0.34	0
SLC35B4	0	2.23546	0.989	0.466	0
MFSD14C	0	2.23493	0.986	0.363	0
TPST2	0	2.23458	0.995	0.509	0
AC012123.1	0	2.2341	0.86	0.316	0
WBP2NL	0	2.23406	0.563	0.153	0
RBM4	0	2.23402	0.998	0.386	0
UBAP1L	0	2.234	0.658	0.184	0
TMEM241	0	2.23347	0.987	0.408	0
VPS13C	0	2.23345	0.995	0.494	0
AP000350.5	0	2.23339	0.558	0.22	0
SCFD2	0	2.23303	0.966	0.404	0
ARHGAP45	0	2.23263	0.996	0.648	0
LBH	0	2.23214	0.943	0.423	0
AP001318.2	0	2.23209	0.909	0.304	0
HVCN1	0	2.23133	0.988	0.631	0
ABR	0	2.23132	0.993	0.462	0
NEDD9	0	2.23112	0.831	0.268	0
AC016831.5	0	2.23086	0.568	0.171	0
LTBP4	0	2.23015	0.989	0.541	0
ACSF2	0	2.23014	0.649	0.189	0
CHRNA5	0	2.22996	0.902	0.309	0
LTB	0	2.22962	0.814	0.304	0
CEP192	0	2.22915	0.983	0.591	0
TMEM143	0	2.22844	0.969	0.424	0
TFEB	0	2.22842	0.982	0.518	0
TVP23B	0	2.22813	0.886	0.295	0
ZNF724	0	2.22803	0.922	0.299	0
INPP5E	0	2.22803	0.985	0.311	0
ZNF737	0	2.22793	0.44	0.119	0
RRBP1	0	2.22738	0.998	0.492	0
DDHD1	0	2.22705	0.996	0.528	0
PGPEP1	0	2.22677	0.989	0.413	0
USP13	0	2.22665	0.981	0.462	0
PVT1	0	2.22556	0.992	0.379	0
PAQR4	0	2.2245	0.931	0.406	0
ARHGAP30	0	2.22437	0.995	0.598	0
TNNI2	0	2.22358	0.568	0.188	0
PHYKPL	0	2.22312	0.998	0.51	0
PELI1	0	2.22261	0.924	0.303	0
ZNF799	0	2.22231	0.935	0.362	0
REEP4	0	2.22203	0.974	0.382	0
AC027307.3	0	2.22194	0.909	0.271	0
AC090061.1	0	2.22191	0.799	0.31	0
BMP1	0	2.2219	0.566	0.124	0
ENTPD4	0	2.22127	0.995	0.529	0
APOLD1	0	2.22126	0.698	0.195	0
BTBD2	0	2.22105	0.989	0.52	0
ENTPD5	0	2.221	0.979	0.371	0
TDRKH	0	2.22056	0.639	0.177	0
ZNF652	0	2.22009	0.999	0.645	0
CEP85	0	2.2199	0.984	0.415	0
ZNF740	0	2.21983	0.989	0.475	0
SCAMP1	0	2.21941	0.989	0.647	0
CMTM8	0	2.21868	0.958	0.368	0
AP003108.2	0	2.21849	0.893	0.259	0
APAF1	0	2.21818	0.94	0.38	0
AKAP2	0	2.21808	0.581	0.16	0
C11orf80	0	2.21796	0.99	0.476	0
MAP4K5	0	2.21745	0.991	0.491	0
HRK	0	2.21733	0.998	0.618	0
HSPBAP1	0	2.21714	0.889	0.312	0
RUSC1-AS1	0	2.21705	0.469	0.157	0
NLK	0	2.21694	0.987	0.459	0
TAF1	0	2.21615	0.99	0.403	0
AP000766.1	0	2.21602	0.634	0.184	0
PIP4K2B	0	2.21515	0.995	0.555	0
RELT	0	2.21475	0.999	0.604	0
TCTN3	0	2.21421	0.995	0.511	0
B4GAT1	0	2.21386	0.941	0.263	0
DUS2	0	2.2132	0.99	0.539	0
WDR90	0	2.21318	0.924	0.31	0
RAB29	0	2.21138	0.992	0.531	0
TFAP4	0	2.21099	0.976	0.62	0
FTX	0	2.21073	0.703	0.263	0
AL049840.1	0	2.20988	0.785	0.279	0
CLCN3	0	2.20977	0.994	0.428	0
RNF170	0	2.20916	0.997	0.475	0
MPZL1	0	2.20905	0.996	0.68	0
IL16	0	2.20887	0.774	0.3	0
HIST1H2AB	0	2.20877	0.476	0.166	0
SPIDR	0	2.2087	0.988	0.564	0
GLT8D1	0	2.2084	0.994	0.517	0
CFAP47	0	2.20798	0.443	0.148	0
FAM72D	0	2.20739	0.675	0.264	0
CAMKK2	0	2.20719	0.98	0.413	0
TMEM94	0	2.20714	0.991	0.31	0
LEMD3	0	2.20702	0.982	0.421	0
C16orf58	0	2.20632	0.988	0.441	0
POLG	0	2.20621	0.997	0.472	0
TONSL	0	2.20595	0.972	0.568	0
FADS3	0	2.20572	0.995	0.685	0
FP565260.6	0	2.20541	0.61	0.228	0
MBTPS1	0	2.20515	0.998	0.497	0
LIX1L-AS1	0	2.20502	0.448	0.163	0
LYL1	0	2.20469	0.984	0.503	0
AL353622.1	0	2.20443	0.624	0.177	0
CDC7	0	2.20421	0.953	0.514	0
CYP20A1	0	2.20386	0.975	0.41	0
SLC2A8	0	2.20373	0.914	0.311	0
AC108673.3	0	2.20312	0.724	0.203	0
AL450998.2	0	2.20207	0.996	0.488	0
PIP4P2	0	2.20153	0.968	0.377	0
CHRNA10	0	2.20046	0.687	0.19	0
EXOC6	0	2.19984	0.997	0.626	0
C11orf95	0	2.19966	0.965	0.323	0
ZNF562	0	2.19966	0.998	0.459	0
GLCCI1	0	2.19935	0.977	0.45	0
RPP14	0	2.19868	0.997	0.502	0
C2CD5	0	2.19845	0.961	0.384	0
ERGIC1	0	2.19822	0.991	0.425	0
PLPP6	0	2.19809	0.935	0.294	0
TMEM187	0	2.19798	0.763	0.182	0
ZMYND10	0	2.19691	0.609	0.224	0
TMEM129	0	2.19643	0.975	0.412	0
SLC16A1	0	2.19586	0.992	0.401	0
LIPE	0	2.19573	0.979	0.459	0
LINC01754	0	2.19555	0.983	0.422	0
ZNF682	0	2.19511	0.809	0.39	0
KBTBD7	0	2.19483	0.831	0.232	0
VEGFA	0	2.19401	0.955	0.376	0
ERLIN2	0	2.19361	0.988	0.432	0
FIZ1	0	2.19349	0.972	0.439	0
HEATR3	0	2.19347	0.98	0.486	0
AC098487.1	0	2.19255	0.498	0.228	0
TMEM250	0	2.19192	0.986	0.526	0
WBP1	0	2.19	0.481	0.174	0
PTCD2	0	2.1898	0.988	0.491	0
TRMT13	0	2.18978	0.997	0.515	0
SLC38A9	0	2.18909	0.984	0.339	0
MAU2	0	2.189	0.995	0.517	0
PFAS	0	2.18895	0.993	0.617	0
DNASE1	0	2.18744	0.988	0.415	0
ZNF738	0	2.18686	0.986	0.404	0
AC002116.2	0	2.18619	0.828	0.314	0
SHPRH	0	2.18559	0.998	0.483	0
AL390728.6	0	2.18552	0.991	0.406	0
LINC01424	0	2.18478	0.702	0.156	0
AL391095.1	0	2.18465	0.616	0.17	0
BCR	0	2.18355	0.989	0.408	0
DEPTOR	0	2.18293	0.405	0.111	0
ERF	0	2.18289	0.989	0.513	0
AC239868.2	0	2.18264	0.574	0.149	0
SIT1	0	2.18248	0.972	0.438	0
TMEM214	0	2.18242	0.995	0.447	0
F8A1	0	2.18216	0.636	0.19	0
ORAI3	0	2.18209	0.847	0.325	0
FAM215B	0	2.18156	0.859	0.263	0
KLHL5	0	2.18132	0.995	0.746	0
SLC20A1	0	2.1813	0.956	0.355	0
VPREB1	0	2.18092	0.985	0.552	0
LINC01465	0	2.18083	0.444	0.116	0
GHRL	0	2.18019	0.522	0.248	0
LMBRD2	0	2.17902	0.978	0.325	0
TMEM39B	0	2.17901	0.99	0.662	0
PRR3	0	2.17891	0.998	0.509	0
C14orf28	0	2.17882	0.685	0.256	0
GBA	0	2.17738	0.988	0.323	0
TMEM159	0	2.17738	0.976	0.456	0
ILVBL	0	2.17687	0.984	0.393	0
TYSND1	0	2.1768	0.985	0.478	0
VMAC	0	2.17604	0.793	0.243	0
RAP2B	0	2.17581	0.965	0.41	0
PPP5D1	0	2.17579	0.761	0.224	0
MAN2A1	0	2.17561	0.986	0.435	0
BISPR	0	2.17556	0.992	0.476	0
ZNF429	0	2.17502	0.956	0.413	0
DOK3	0	2.17464	0.998	0.615	0
MADD	0	2.17464	0.991	0.464	0
UBXN8	0	2.17448	0.994	0.458	0
DHRS7	0	2.17445	0.975	0.395	0
SYTL1	0	2.17383	0.629	0.212	0
ANKMY2	0	2.17368	0.487	0.165	0
CPOX	0	2.17348	0.824	0.304	0
AL359504.2	0	2.1732	0.645	0.143	0
HLA-DPA1	0	2.17303	0.904	0.379	0
RAVER1	0	2.17298	0.904	0.346	0
TIGD5	0	2.17289	0.98	0.451	0
IPO13	0	2.17284	0.946	0.384	0
NLN	0	2.17281	0.977	0.495	0
SULT1A3	0	2.17251	0.892	0.248	0
WIPF1	0	2.17165	0.995	0.694	0
DOCK8	0	2.17091	0.997	0.629	0
SLC22A5	0	2.17083	0.421	0.12	0
WASHC4	0	2.17072	1	0.776	0
ALAD	0	2.17028	0.973	0.397	0
HLA-DRB5	0	2.17016	0.976	0.438	0
AC096733.2	0	2.16956	0.719	0.287	0
SEC31B	0	2.16886	0.805	0.244	0
SCML2	0	2.16869	0.949	0.383	0
COPG2	0	2.1682	0.934	0.367	0
NOS3	0	2.16776	0.958	0.41	0
ACTR1B	0	2.16768	0.979	0.412	0
RSAD1	0	2.16732	0.982	0.506	0
USP2	0	2.16714	0.991	0.695	0
ADAM15	0	2.16665	0.988	0.437	0
PARP15	0	2.16648	0.608	0.146	0
AC058791.1	0	2.16642	0.445	0.185	0
RASAL1	0	2.16617	0.935	0.309	0
SLC9A6	0	2.16607	0.909	0.284	0
DET1	0	2.16566	0.865	0.312	0
SCAP	0	2.16538	0.985	0.362	0
ZKSCAN4	0	2.16536	0.851	0.345	0
DCBLD1	0	2.16505	0.96	0.381	0
ST3GAL1	0	2.16487	0.933	0.26	0
FHOD1	0	2.16457	0.978	0.402	0
PIGV	0	2.16433	0.964	0.387	0
LINS1	0	2.16378	0.986	0.398	0
ZNF45	0	2.16376	0.793	0.315	0
MSANTD3	0	2.16333	0.62	0.213	0
WASF3	0	2.16321	0.615	0.179	0
SFI1	0	2.16312	0.993	0.477	0
ZNF618	0	2.16265	0.928	0.361	0
GABARAPL1	0	2.16211	0.425	0.121	0
FAM86B1	0	2.16195	0.562	0.153	0
SLC12A2	0	2.16162	0.996	0.503	0
NPIPA1	0	2.16135	0.864	0.292	0
PTPN18	0	2.15994	0.988	0.639	0
KCTD18	0	2.15952	0.983	0.486	0
RAB24	0	2.1594	0.948	0.322	0
AC005759.1	0	2.15923	0.484	0.181	0
TOMM40L	0	2.15922	0.915	0.356	0
CYB5R1	0	2.15911	0.963	0.306	0
AL928654.1	0	2.15898	0.96	0.389	0
PPIL2	0	2.15893	0.995	0.537	0
ST6GAL1	0	2.1589	0.992	0.415	0
DHCR24	0	2.15826	0.969	0.356	0
TBL1X	0	2.15807	0.99	0.432	0
TOR4A	0	2.15786	0.814	0.2	0
AC023355.1	0	2.15744	0.832	0.236	0
MEF2C	0	2.15627	0.997	0.648	0
AP002807.1	0	2.1557	0.481	0.138	0
CCDC155	0	2.15527	0.964	0.46	0
DOCK6	0	2.15522	0.897	0.329	0
ODAPH	0	2.1552	0.699	0.222	0
SLC25A40	0	2.15411	0.928	0.42	0
ISL2	0	2.15394	0.807	0.313	0
ARID1B	0	2.15347	0.998	0.481	0
DGCR2	0	2.15338	0.966	0.353	0
C5orf30	0	2.15321	0.951	0.431	0
SCD5	0	2.15316	0.677	0.182	0
COX16	0	2.15298	0.851	0.371	0
RUBCNL	0	2.1529	0.998	0.67	0
LINC01238	0	2.15216	0.65	0.193	0
PAXIP1	0	2.15165	0.991	0.541	0
AC099778.1	0	2.15117	0.924	0.266	0
NAALADL2	0	2.15101	0.474	0.218	0
NAGPA	0	2.15023	0.925	0.28	0
TMEM209	0	2.14978	0.991	0.379	0
ZNF678	0	2.14974	0.943	0.336	0
ZC3H7B	0	2.14952	0.99	0.514	0
FGD3	0	2.14952	0.964	0.425	0
PRKD3	0	2.14924	1	0.729	0
TAF4B	0	2.14921	0.99	0.528	0
SLC35F6	0	2.14896	0.984	0.387	0
RHBDD3	0	2.14856	0.988	0.401	0
MED23	0	2.14814	0.992	0.494	0
ZC4H2	0	2.14729	0.793	0.268	0
AP003392.4	0	2.14722	0.968	0.439	0
GTPBP10	0	2.14666	0.986	0.598	0
TRIM56	0	2.14658	0.996	0.353	0
BCOR	0	2.14631	0.985	0.346	0
INPPL1	0	2.14588	0.997	0.593	0
FAM220A	0	2.1458	0.975	0.44	0
ZFP64	0	2.14531	0.949	0.347	0
PCNX3	0	2.14488	0.963	0.428	0
OSR2	0	2.1447	0.413	0.09	0
AC093323.1	0	2.14458	0.987	0.461	0
IPMK	0	2.14404	0.953	0.465	0
XPO4	0	2.14404	0.992	0.478	0
DIABLO.1	0	2.14381	0.67	0.228	0
CAD	0	2.14363	0.979	0.514	0
CREB3L4	0	2.14362	0.931	0.432	0
DBF4B	0	2.14317	0.817	0.245	0
AC078883.3	0	2.14289	0.411	0.169	0
AC000068.1	0	2.14268	0.578	0.167	0
SLC19A1	0	2.1419	0.973	0.51	0
INTS6L	0	2.14176	0.778	0.276	0
TRAM2	0	2.14167	0.804	0.272	0
OR51B5	0	2.1412	0.989	0.55	0
CBWD2	0	2.14112	0.998	0.66	0
ABHD17B	0	2.14044	0.994	0.535	0
USP2-AS1	0	2.13977	0.985	0.574	0
FGF8	0	2.13954	0.519	0.155	0
TMBIM1	0	2.13931	0.812	0.311	0
CEP135	0	2.13929	0.995	0.696	0
DTD2	0	2.13914	0.976	0.522	0
HSD17B14	0	2.13911	0.751	0.297	0
C14orf93	0	2.13882	0.91	0.33	0
DUSP2	0	2.13872	0.987	0.422	0
POU2AF1	0	2.13802	0.991	0.66	0
RNF227	0	2.13786	0.8	0.296	0
PLOD1	0	2.1374	0.984	0.416	0
FANCM	0	2.13716	0.969	0.372	0
TNFAIP8L1	0	2.13715	0.825	0.349	0
GPAT4	0	2.13713	0.995	0.569	0
GAS8	0	2.13675	0.659	0.208	0
TUBGCP5	0	2.13662	0.993	0.622	0
STAMBPL1	0	2.13636	0.978	0.524	0
PICK1	0	2.13574	0.978	0.493	0
FUT8	0	2.13566	0.992	0.467	0
AC096677.1	0	2.13553	0.693	0.215	0
SLC25A35	0	2.13538	0.952	0.377	0
PLEKHA2	0	2.13503	0.998	0.734	0
BFSP2	0	2.13445	0.775	0.258	0
ZNF532	0	2.13382	0.984	0.437	0
ZNF784	0	2.13361	0.769	0.171	0
FYN	0	2.13356	0.983	0.416	0
LASP1	0	2.13339	0.992	0.514	0
C3orf58	0	2.13329	0.958	0.447	0
LINC01003	0	2.13294	0.983	0.427	0
STX17	0	2.13283	0.989	0.607	0
S1PR2	0	2.13265	0.995	0.771	0
AMPD2	0	2.13253	0.973	0.448	0
KCNAB2	0	2.13239	0.992	0.693	0
TGFBR2	0	2.13137	0.929	0.312	0
FOXD2-AS1	0	2.13131	0.68	0.237	0
MFSD3	0	2.13076	0.966	0.368	0
SLC30A6	0	2.1303	0.98	0.376	0
CARD11	0	2.13016	0.983	0.461	0
FANCE	0	2.13012	0.936	0.468	0
DEPDC5	0	2.13009	0.995	0.469	0
NAAA	0	2.13008	0.989	0.453	0
NUTM2A-AS1	0	2.12978	0.979	0.461	0
PNKP	0	2.12879	0.995	0.456	0
FOXN3	0	2.12874	0.997	0.679	0
FAM81A	0	2.12849	0.975	0.648	0
MFSD2A	0	2.12839	0.928	0.31	0
MYD88	0	2.12837	0.987	0.476	0
INF2	0	2.12803	0.971	0.485	0
UBE2O	0	2.12746	0.999	0.681	0
PSKH1	0	2.12644	0.982	0.402	0
MED14	0	2.1263	0.994	0.549	0
LRIG2	0	2.12595	0.961	0.31	0
DLG3	0	2.12546	0.902	0.372	0
CRLF3	0	2.12535	0.998	0.574	0
DHRS13	0	2.12469	0.95	0.359	0
MCEE	0	2.12437	0.985	0.543	0
LTB4R	0	2.12429	0.957	0.279	0
GALNT14	0	2.12373	0.589	0.137	0
ZNF274	0	2.12301	0.982	0.361	0
NDC1	0	2.1223	0.997	0.736	0
CTDSP1	0	2.12225	0.991	0.557	0
SACM1L	0	2.12212	0.993	0.534	0
LRIG1	0	2.12103	0.941	0.335	0
POGK	0	2.12074	0.986	0.511	0
CUL4B	0	2.1206	0.972	0.474	0
NUTM2B-AS1	0	2.12055	0.999	0.606	0
PM20D2	0	2.12005	0.994	0.684	0
GOLIM4	0	2.11968	0.995	0.665	0
MR1	0	2.11905	0.89	0.277	0
KCNQ1OT1	0	2.11901	0.992	0.382	0
DENND5B	0	2.11894	0.969	0.368	0
RETREG3	0	2.11826	0.986	0.343	0
ATAD1	0	2.11814	0.999	0.573	0
SPRED1	0	2.1181	0.982	0.51	0
ZC3H12A	0	2.1178	0.693	0.198	0
MAPKBP1	0	2.11739	0.911	0.382	0
MTMR4	0	2.11709	0.997	0.397	0
ITFG2-AS1	0	2.11704	0.979	0.489	0
H6PD	0	2.11684	0.867	0.322	0
B4GALT4	0	2.11598	0.969	0.392	0
C8orf44	0	2.11597	0.905	0.348	0
CDKN2B-AS1	0	2.11527	0.763	0.259	0
TSC22D1	0	2.11519	0.98	0.406	0
SENP3	0	2.11486	0.983	0.345	0
USP20	0	2.11458	0.686	0.249	0
PTGS1	0	2.11427	0.829	0.368	0
MIPEP	0	2.11376	0.922	0.477	0
ZNF736	0	2.11362	0.98	0.475	0
VEZT	0	2.11326	1	0.667	0
TSEN2	0	2.11215	0.989	0.474	0
AL031714.1	0	2.11184	0.46	0.209	0
TSPAN14	0	2.11161	0.997	0.43	0
PPRC1	0	2.11156	0.988	0.534	0
XPO7	0	2.11102	0.984	0.532	0
SLC31A1	0	2.11073	0.987	0.594	0
AL928970.1	0	2.11038	0.528	0.157	0
XKR6	0	2.10976	0.981	0.391	0
TAP2	0	2.10976	0.966	0.331	0
CR381653.1	0	2.10965	0.592	0.159	0
SLC35G1	0	2.10941	0.982	0.445	0
WWC3	0	2.10842	0.992	0.57	0
MANEA	0	2.1082	0.947	0.35	0
NANP	0	2.10754	0.962	0.485	0
FBXL5	0	2.10753	0.984	0.529	0
BEND4	0	2.10726	0.994	0.575	0
ARHGEF1	0	2.10709	0.998	0.851	0
AL139424.1	0	2.10682	0.433	0.15	0
ATP6V1E2	0	2.10673	0.955	0.398	0
PDCD4-AS1	0	2.10654	0.872	0.294	0
AP000487.1	0	2.10632	0.484	0.263	0
ATP13A2	0	2.10544	0.993	0.419	0
POC1B	0	2.10508	0.997	0.606	0
PML	0	2.10506	0.994	0.54	0
AKAP11	0	2.10479	0.99	0.462	0
LZTR1	0	2.10466	0.848	0.328	0
MMS22L	0	2.10436	0.942	0.425	0
GVQW3	0	2.10436	0.957	0.267	0
ANGEL2	0	2.10421	0.998	0.593	0
TTLL3	0	2.1042	0.989	0.35	0
LCORL	0	2.10406	0.998	0.64	0
KDSR	0	2.10386	0.985	0.475	0
LIX1L	0	2.1038	0.977	0.587	0
FBXW4	0	2.10358	0.996	0.677	0
AC012467.2	0	2.10329	0.5	0.138	0
SZT2	0	2.10313	0.937	0.336	0
TBC1D2B	0	2.10245	0.95	0.418	0
SRGAP2B	0	2.10237	0.967	0.441	0
AC008946.1	0	2.10142	0.756	0.27	0
HMGN4	0	2.10125	0.721	0.203	0
PANK4	0	2.1009	0.965	0.384	0
SLC35A3	0	2.10083	1	0.677	0
ZEB1-AS1	0	2.10067	0.964	0.456	0
F11R	0	2.10064	0.892	0.257	0
C1orf50	0	2.1	0.996	0.46	0
GASAL1	0	2.09991	0.421	0.093	0
TRIM11	0	2.09966	0.995	0.401	0
SLC20A2	0	2.0996	0.991	0.415	0
TRIB2	0	2.0991	0.985	0.552	0
AL390728.5	0	2.09792	0.518	0.175	0
AC004816.1	0	2.09785	0.789	0.279	0
RHOBTB3	0	2.09756	0.987	0.563	0
TMEM191C	0	2.09745	0.644	0.269	0
SLC8B1	0	2.09732	0.82	0.214	0
KHDC4	0	2.09701	0.998	0.437	0
CTSS	0	2.09698	0.965	0.41	0
KCTD15	0	2.09689	0.981	0.431	0
SULT1A1	0	2.09684	0.986	0.351	0
PTPN6	0	2.09678	0.939	0.437	0
PTBP2	0	2.09665	0.992	0.618	0
COLGALT1	0	2.09653	0.992	0.567	0
AC108863.1	0	2.09644	0.981	0.542	0
SLC41A1	0	2.09638	0.996	0.595	0
CRELD1	0	2.09575	0.829	0.255	0
AC019205.1	0	2.09536	0.864	0.275	0
UHRF1BP1	0	2.09525	0.983	0.468	0
RDH11	0	2.09464	0.993	0.296	0
BLK	0	2.09461	0.984	0.523	0
AC007114.1	0	2.09427	0.797	0.332	0
EPM2A	0	2.09422	0.953	0.377	0
TM7SF2	0	2.09391	0.969	0.462	0
PPIP5K1	0	2.09382	0.952	0.381	0
AC023509.4	0	2.09365	0.838	0.272	0
WDR62	0	2.09333	0.902	0.295	0
MYLIP	0	2.09277	0.987	0.521	0
TGFBRAP1	0	2.09214	0.982	0.563	0
ZBTB2	0	2.09195	0.923	0.457	0
RBM41	0	2.09191	0.972	0.344	0
C3orf62	0	2.09148	0.998	0.571	0
AC023590.1	0	2.09132	0.969	0.574	0
PACS1	0	2.09077	0.994	0.532	0
PLPP1	0	2.09048	0.956	0.36	0
ARHGAP4	0	2.08895	0.992	0.586	0
PRKCE	0	2.08895	0.988	0.325	0
DNASE2	0	2.08817	0.88	0.278	0
BRIP1	0	2.08816	0.83	0.313	0
HNRNPA1L2	0	2.08804	0.904	0.38	0
RNF13	0	2.0875	0.991	0.471	0
SRGAP2C	0	2.0865	0.949	0.409	0
ZNF865	0	2.08618	0.939	0.412	0
CEP120	0	2.08591	0.914	0.348	0
CCNT2	0	2.08563	0.994	0.39	0
SGCE	0	2.08529	0.986	0.536	0
PIK3AP1	0	2.08471	0.978	0.497	0
STARD3	0	2.08459	0.99	0.396	0
NFYC-AS1	0	2.08442	0.959	0.271	0
AC022098.1	0	2.08386	0.827	0.357	0
CYFIP2	0	2.08372	0.995	0.843	0
ABHD3	0	2.08367	0.981	0.327	0
TMEM120B	0	2.08332	0.881	0.278	0
FCHSD2	0	2.08329	0.984	0.572	0
RAD50	0	2.08316	0.969	0.439	0
FAN1	0	2.08316	0.478	0.192	0
FMO4	0	2.08241	0.631	0.22	0
ZFP69B	0	2.08217	0.928	0.393	0
PIGM	0	2.08209	0.912	0.333	0
TOB1	0	2.08199	0.974	0.429	0
C12orf60	0	2.08179	0.59	0.213	0
CIC	0	2.08144	0.989	0.514	0
RAB11FIP4	0	2.0814	0.992	0.544	0
CAB39L	0	2.08068	0.956	0.516	0
ZNF782	0	2.08062	0.754	0.214	0
TRAF3IP2-AS1	0	2.08008	0.994	0.542	0
SLC25A25-AS1	0	2.07999	0.919	0.32	0
CEP44	0	2.07929	0.978	0.522	0
AC116366.3	0	2.07905	0.57	0.178	0
OSBPL10	0	2.07883	0.994	0.603	0
ERMARD	0	2.07837	0.993	0.478	0
CCPG1	0	2.07815	0.814	0.255	0
NR1D1	0	2.07809	0.587	0.152	0
TRIM38	0	2.07803	0.991	0.5	0
METTL25	0	2.07786	0.91	0.302	0
PHKB	0	2.07785	0.999	0.689	0
CBX2	0	2.07777	0.951	0.511	0
PCBD2	0	2.07772	0.991	0.534	0
TMEM67	0	2.0776	0.897	0.294	0
MPP2	0	2.07726	0.808	0.328	0
RIC1	0	2.0772	0.995	0.495	0
NFIA	0	2.07714	0.991	0.571	0
TK2	0	2.07609	0.546	0.209	0
HEMK1	0	2.0757	0.987	0.432	0
PQLC2	0	2.07498	0.87	0.265	0
PEX26	0	2.07449	0.998	0.603	0
PARP4	0	2.07435	0.989	0.535	0
C5	0	2.07416	0.59	0.136	0
PTGR2	0	2.07387	0.976	0.45	0
AC079610.2	0	2.0737	0.807	0.25	0
SEL1L	0	2.07366	0.975	0.391	0
ABCC4	0	2.07353	0.981	0.475	0
MMACHC	0	2.07333	0.985	0.54	0
AC005520.2	0	2.07325	0.465	0.17	0
PRDM15	0	2.07313	0.969	0.559	0
CCDC85A	0	2.07296	0.832	0.359	0
RALGPS2	0	2.07286	0.997	0.74	0
NOP2	0	2.07278	0.968	0.433	0
CAPN10	0	2.07241	0.992	0.476	0
KIF15	0	2.07213	0.867	0.382	0
PCMTD2	0	2.07201	0.975	0.525	0
KIAA0586	0	2.07195	0.994	0.617	0
KAT2B	0	2.07188	0.954	0.34	0
SH2B1	0	2.07188	0.992	0.386	0
XBP1	0	2.07173	0.99	0.585	0
GPR135	0	2.07102	0.619	0.183	0
PRR12	0	2.07091	0.984	0.47	0
POFUT1	0	2.07086	0.994	0.546	0
PAXIP1-AS1	0	2.07083	0.959	0.363	0
UBL7-AS1	0	2.0708	0.987	0.411	0
FGD6	0	2.07068	0.975	0.525	0
AVL9	0	2.0702	0.997	0.551	0
GKAP1	0	2.07013	0.863	0.397	0
TARBP1	0	2.0698	0.918	0.291	0
RASA2	0	2.06975	0.994	0.653	0
NFKBID	0	2.06947	0.748	0.165	0
NEK9	0	2.06924	0.996	0.653	0
SP2-AS1	0	2.06921	0.917	0.371	0
NADK2	0	2.06894	0.987	0.76	0
QSOX2	0	2.06882	0.964	0.41	0
NFXL1	0	2.06807	0.994	0.535	0
AC025164.1	0	2.06772	0.921	0.345	0
KLHL22	0	2.0674	0.876	0.387	0
ERLIN1	0	2.06707	0.988	0.401	0
E2F7	0	2.06706	0.608	0.181	0
SLC9B2	0	2.06631	0.976	0.391	0
CNOT6L	0	2.066	0.986	0.512	0
DHX35	0	2.06573	0.939	0.353	0
PUDP	0	2.06555	0.978	0.504	0
PIGQ	0	2.06525	0.965	0.42	0
SLC7A1	0	2.06499	0.982	0.425	0
KIAA0100	0	2.06467	0.999	0.731	0
MACO1	0	2.06456	0.985	0.443	0
CBLB	0	2.06442	0.946	0.462	0
USP6NL	0	2.06362	0.999	0.755	0
RNF122	0	2.06351	0.749	0.339	0
STIMATE	0	2.06282	0.732	0.247	0
TTTY15	0	2.06276	0.993	0.511	0
PPM1F	0	2.06258	0.986	0.506	0
GALC	0	2.06258	0.881	0.354	0
AKAP1	0	2.06245	0.995	0.613	0
SREBF2	0	2.06206	1	0.81	0
TBC1D14	0	2.06192	0.986	0.687	0
CCDC122	0	2.06183	0.961	0.494	0
FAM126A	0	2.06148	0.997	0.623	0
RUNX3	0	2.06024	0.979	0.413	0
ALG6	0	2.05997	0.982	0.508	0
APBB2	0	2.0599	0.966	0.477	0
NLRC5	0	2.05981	0.994	0.596	0
ERCC6L2	0	2.05967	0.994	0.453	0
KLF13	0	2.0593	0.99	0.508	0
USF1	0	2.05885	0.971	0.495	0
PLBD2	0	2.05879	0.937	0.341	0
ALPK1	0	2.0586	0.837	0.324	0
C1orf74	0	2.05829	0.708	0.24	0
OAS1	0	2.058	0.942	0.385	0
POLR3B	0	2.05786	0.952	0.462	0
AC009309.1	0	2.05754	0.764	0.298	0
ATM	0	2.05753	0.999	0.751	0
RTL10	0	2.0574	0.985	0.484	0
TMEM161A	0	2.05739	0.989	0.421	0
ZNF816-ZNF321P	0	2.05694	0.834	0.343	0
VPS13A	0	2.05641	0.992	0.5	0
ARFGEF2	0	2.05622	0.99	0.42	0
TSPAN31	0	2.05612	0.982	0.427	0
RRNAD1	0	2.05595	0.954	0.374	0
NUP50-DT	0	2.05578	0.865	0.3	0
LRRC37B	0	2.0555	0.954	0.438	0
SLC35A1	0	2.05444	0.956	0.41	0
MRM1	0	2.05443	0.97	0.487	0
ZC2HC1A	0	2.05415	0.885	0.277	0
SLC25A28	0	2.05401	0.987	0.517	0
TMEM185A	0	2.05364	0.982	0.453	0
TXNDC16	0	2.05359	0.976	0.43	0
AC064807.1	0	2.05322	0.966	0.351	0
MTMR10	0	2.0532	0.575	0.25	0
CDK2AP1	0	2.05306	0.411	0.12	0
TMED7	0	2.05303	0.988	0.55	0
FAM53B	0	2.05276	0.988	0.43	0
RIPOR2	0	2.05266	0.999	0.782	0
CPLANE1	0	2.05211	0.95	0.321	0
DNAJC3-DT	0	2.05085	0.879	0.336	0
PDIK1L	0	2.05066	0.884	0.415	0
MAP2K7	0	2.04964	0.997	0.415	0
SH2B2	0	2.04828	0.975	0.606	0
LY6G5B	0	2.04801	0.508	0.182	0
PKP4	0	2.04718	0.965	0.521	0
ERP44	0	2.04656	0.988	0.401	0
LINC01534	0	2.04581	0.644	0.296	0
AC124016.2	0	2.0458	0.742	0.186	0
ATP6V0A2	0	2.04578	0.988	0.473	0
C1GALT1	0	2.04564	0.991	0.551	0
GLMP	0	2.04552	0.951	0.344	0
FAM157C	0	2.04499	0.516	0.161	0
BCL7A	0	2.04397	0.999	0.885	0
ZCWPW1	0	2.04369	0.981	0.478	0
KCTD7	0	2.04354	0.959	0.305	0
ATP2C1	0	2.0432	0.997	0.692	0
DNMBP	0	2.04295	0.992	0.571	0
DHODH	0	2.04278	0.984	0.552	0
AC104823.1	0	2.04269	0.86	0.384	0
AC093827.4	0	2.04226	0.517	0.185	0
ACSL3	0	2.04211	0.985	0.43	0
ABHD15	0	2.0421	0.708	0.162	0
VPS11	0	2.0416	0.995	0.477	0
SORL1	0	2.04151	0.997	0.528	0
LEF1	0	2.04144	0.98	0.528	0
SNX14	0	2.04134	0.997	0.56	0
INSIG1	0	2.04101	0.904	0.371	0
TOP3A	0	2.04083	0.978	0.399	0
AGER	0	2.04079	0.466	0.137	0
CAPN10-DT	0	2.04039	0.666	0.155	0
RICTOR	0	2.03997	0.989	0.41	0
MRNIP	0	2.03992	0.999	0.67	0
MZF1	0	2.03979	0.806	0.27	0
POGZ	0	2.03968	0.999	0.581	0
RFT1	0	2.03966	0.99	0.458	0
TMEM127	0	2.03921	0.983	0.379	0
DTWD2	0	2.03918	0.852	0.338	0
CARNMT1	0	2.03918	0.992	0.657	0
SH3YL1	0	2.03897	0.569	0.207	0
BCL2L2	0	2.03868	0.963	0.425	0
NUDT19	0	2.03845	0.98	0.526	0
L3HYPDH	0	2.03841	0.839	0.332	0
HDAC6	0	2.03839	0.974	0.398	0
PDK1	0	2.0379	0.991	0.598	0
NAPB	0	2.03749	0.967	0.366	0
HIST2H2BF	0	2.03656	0.537	0.208	0
PRDM4	0	2.03646	0.987	0.548	0
LIN28B	0	2.03564	0.991	0.693	0
SKP2	0	2.03555	0.963	0.513	0
FBXO43	0	2.03508	0.789	0.25	0
PGBD2	0	2.03482	0.939	0.392	0
PRICKLE3	0	2.03459	0.756	0.331	0
B3GNT7	0	2.0344	0.928	0.347	0
TOR3A	0	2.03425	0.978	0.573	0
EML3	0	2.03408	0.991	0.565	0
CD74	0	2.03381	0.99	0.731	0
ATG16L2	0	2.03357	0.954	0.402	0
AGAP2	0	2.03353	0.977	0.454	0
EHMT2	0	2.03313	0.997	0.641	0
PRMT7	0	2.03308	0.994	0.556	0
GPR89A	0	2.03304	0.975	0.394	0
SLC27A3	0	2.03297	0.56	0.177	0
POLR3E	0	2.03279	0.996	0.68	0
GTF2IRD2	0	2.03277	0.98	0.36	0
PLOD3	0	2.03253	0.955	0.303	0
AGRN	0	2.03251	0.558	0.155	0
AP001462.1	0	2.03219	0.974	0.344	0
AC021054.1	0	2.03213	0.69	0.246	0
SNX10	0	2.03205	0.98	0.521	0
MAGT1	0	2.03161	0.979	0.343	0
GTF2H2C	0	2.03155	0.995	0.634	0
USP4	0	2.03108	0.995	0.562	0
ZC3H12D	0	2.03063	0.984	0.351	0
FAM173B	0	2.03015	0.993	0.507	0
BCLAF3	0	2.02996	0.976	0.35	0
MOB1B	0	2.02965	0.983	0.458	0
CHD6	0	2.02955	0.996	0.58	0
DRAM2	0	2.02941	0.995	0.643	0
AGRP	0	2.02922	0.45	0.144	0
MELTF-AS1	0	2.02917	0.811	0.271	0
ADAM22	0	2.02903	0.874	0.308	0
AC018362.1	0	2.02894	0.531	0.231	0
FAM135A	0	2.02796	0.974	0.405	0
AC004812.2	0	2.02768	0.915	0.284	0
RAPH1	0	2.02739	0.584	0.266	0
QRSL1	0	2.02677	0.996	0.728	0
SDCCAG8	0	2.02668	0.999	0.746	0
ZFP36L2	0	2.02636	0.983	0.456	0
SEC16A	0	2.02529	0.997	0.543	0
TRIM13	0	2.02503	0.998	0.495	0
SH3BP5L	0	2.02496	0.853	0.33	0
SYK	0	2.02484	0.997	0.66	0
CLK2	0	2.02408	0.992	0.474	0
ZNF747	0	2.02395	0.977	0.469	0
ADAM10	0	2.02378	0.995	0.478	0
SLX4IP	0	2.02321	0.999	0.726	0
ARID2	0	2.02319	0.989	0.481	0
MMS19	0	2.02307	0.982	0.534	0
UPRT	0	2.02304	0.891	0.405	0
SLC37A4	0	2.02297	0.956	0.437	0
GLI4	0	2.02283	0.982	0.43	0
GNAS-AS1	0	2.0218	0.822	0.277	0
PHC3	0	2.02149	0.988	0.365	0
PPP1R18	0	2.02131	0.988	0.67	0
AC004233.3	0	2.02123	0.415	0.142	0
CLN5	0	2.02108	0.998	0.548	0
CLUAP1	0	2.02088	0.999	0.551	0
USP28	0	2.02051	0.999	0.697	0
HHEX	0	2.01977	0.9	0.471	0
THAP9-AS1	0	2.01924	0.995	0.554	0
MARS2	0	2.01866	0.948	0.497	0
NCEH1	0	2.01809	0.877	0.31	0
TYW1	0	2.01802	0.995	0.41	0
AC130324.3	0	2.01776	0.792	0.286	0
AC092747.4	0	2.01741	0.932	0.347	0
AC106820.2	0	2.01631	0.457	0.178	0
CGN	0	2.01629	0.791	0.217	0
PRDM10	0	2.016	0.904	0.458	0
ALDH3A2	0	2.01548	0.951	0.523	0
ODR4	0	2.01527	0.994	0.405	0
MLXIP	0	2.01521	0.994	0.427	0
PASK	0	2.01519	0.863	0.372	0
SGSM3	0	2.01513	0.929	0.417	0
GNPDA2	0	2.0149	0.968	0.488	0
MPP5	0	2.01456	0.983	0.445	0
PPT1	0	2.01449	0.996	0.734	0
PGF	0	2.01444	0.759	0.31	0
SDHAF4	0	2.01397	0.975	0.546	0
HOXB3	0	2.01301	0.904	0.326	0
CASP2	0	2.01211	0.999	0.726	0
EDC4	0	2.01176	0.551	0.143	0
SGSM2	0	2.01167	0.977	0.391	0
CHERP	0	2.01167	0.996	0.612	0
HILPDA	0	2.0116	0.983	0.541	0
VAC14	0	2.0113	0.981	0.556	0
TIAM1	0	2.01094	0.91	0.349	0
SLC10A7	0	2.01028	0.645	0.222	0
AC009283.1	0	2.00977	0.455	0.147	0
ZNF573	0	2.0097	0.841	0.288	0
ANXA2R	0	2.00897	0.804	0.359	0
TMEM206	0	2.00872	0.982	0.449	0
ZMYND8	0	2.00812	0.999	0.649	0
GSEC	0	2.00775	0.853	0.327	0
TSPOAP1-AS1	0	2.00774	0.956	0.444	0
ZNF384	0	2.00741	0.994	0.599	0
YTHDC2	0	2.00728	0.999	0.732	0
ABHD18	0	2.0071	0.996	0.484	0
ATP7A	0	2.00674	0.922	0.333	0
WDR92	0	2.00622	0.991	0.556	0
MAN1B1	0	2.00617	0.993	0.458	0
TRIM39	0	2.00584	0.892	0.27	0
MYC	0	2.00574	0.994	0.699	0
PIAS1	0	2.00525	0.998	0.566	0
NAT14	0	2.00513	0.993	0.515	0
ZNF680	0	2.00411	0.998	0.503	0
MTMR9	0	2.00338	0.984	0.287	0
IL17RA	0	2.00294	0.985	0.329	0
CCNG2	0	2.00274	0.875	0.446	0
RNFT2	0	2.0026	0.968	0.383	0
NNT	0	2.00254	0.94	0.372	0
VAV2	0	2.00227	0.875	0.373	0
ANKRD44	0	2.00136	0.952	0.351	0
SESN1	0	2.00091	0.966	0.486	0
[truncated: 7,222 more rows]

## Sheet: P3_DEGs_cluster_B_imputed
	p_val	avg_log2FC	pct.1	pct.2	p_val_adj
FO704657.1	0	1.90704	0.497	0.167	0
MIF-AS1	0	1.59251	0.76	0.512	0
AC106707.1	1.47681e-273	1.57145	0.653	0.512	4.96517e-269
PHKG1	1.79246e-65	1.34292	0.441	0.369	6.02641e-61
AC027319.1	0	1.25612	0.525	0.265	0
AC006064.4	2.79006e-251	1.13666	0.711	0.556	9.38046e-247
C1orf56	5.66968e-75	0.995311	0.605	0.53	1.9062e-70
RPL34	0	0.882199	1	1	0
RPS26	0	0.880774	1	1	0
AIF1	1.30811e-160	0.844755	0.651	0.453	4.39798e-156
AC011603.2	1.23909e-222	0.824414	0.787	0.585	4.16593e-218
RPS29	0	0.794391	1	1	0
RPL31	0	0.780508	1	1	0
RPL24	0	0.778411	1	1	0
RPL6	0	0.766162	1	1	0
RPL22	0	0.761421	1	1	0
RPS21	0	0.757133	1	1	0
SCOC-AS1	5.57494e-45	0.756862	0.576	0.507	1.87435e-40
LRRC75A	1.74642e-46	0.755721	0.821	0.843	5.87165e-42
RPL35A	0	0.720237	1	1	0
TMSB10	0	0.706701	1	0.999	0

## Sheet: P3_DEGs_cluster_C_imputed
	p_val	avg_log2FC	pct.1	pct.2	p_val_adj
CD93	0	5.26842	0.473	0.021	0
LINC01767	0	4.91025	0.597	0.032	0
TIMP4	0	4.64723	0.45	0.025	0
ATP6V0A4	0	4.42925	0.634	0.058	0
CCL22	0	4.26307	0.455	0.03	0
HTR3B	0	4.25493	0.763	0.082	0
TKTL1	0	4.219	0.409	0.028	0
FIBCD1	0	4.15324	0.718	0.082	0
SECTM1	0	4.09015	0.625	0.066	0
FAM83C	0	4.0749	0.515	0.045	0
B3GNT5	0	4.06524	0.59	0.065	0
CCL17	0	3.96477	0.477	0.049	0
RBPMS2	0	3.9583	0.554	0.047	0
EBI3	0	3.94099	0.466	0.046	0
STAT5A	0	3.74449	0.5	0.072	0
ABTB2	0	3.72632	0.448	0.043	0
S100B	0	3.69484	0.699	0.151	0
INAVA	0	3.68683	0.435	0.062	0
UPP1	0	3.62477	0.471	0.054	0
HSPB1	0	3.61416	0.568	0.092	0
TNFRSF1B	0	3.61215	0.521	0.071	0
TNFRSF9	0	3.59108	0.572	0.07	0
AL121983.2	0	3.54893	0.437	0.062	0
MYBPC2	0	3.52649	0.489	0.066	0
AL391832.2	0	3.50923	0.531	0.085	0
MYBPH	0	3.44077	0.706	0.113	0
SAG	0	3.42979	0.452	0.056	0
PRX	0	3.40579	0.54	0.087	0
PIK3CD-AS1	0	3.38104	0.64	0.098	0
DHX58	0	3.35328	0.444	0.046	0
TMEM40	0	3.35025	0.649	0.123	0
CASTOR1	0	3.34395	0.571	0.049	0
AL139125.1	0	3.31535	0.646	0.099	0
ETV7	0	3.31386	0.453	0.058	0
RHEX	0	3.29613	0.597	0.072	0
CCR7	0	3.2832	0.546	0.063	0
CCL3L1	0	3.20111	0.931	0.354	0
CD9	0	3.17103	0.421	0.056	0
VAT1L	0	3.171	0.408	0.082	0
IL1B	0	3.15468	0.406	0.055	0
BCL2A1	0	3.14669	0.595	0.151	0
CD82	0	3.11176	0.775	0.114	0
CACNA2D4	0	3.06802	0.454	0.079	0
AL031728.1	0	3.05167	0.446	0.05	0
AL139385.1	0	3.03943	0.491	0.08	0
GPER1	0	3.03338	0.728	0.183	0
FCER1G	0	3.02473	0.479	0.097	0
TEKT5	0	3.01259	0.625	0.113	0
PIM1	0	2.98601	0.876	0.295	0
LPIN3	0	2.97077	0.5	0.081	0
SLC15A3	0	2.9384	0.493	0.116	0
PORCN	0	2.93579	0.468	0.064	0
BMP7	0	2.93423	0.919	0.287	0
TAGAP	0	2.91844	0.813	0.276	0
PTPN14	0	2.89845	0.84	0.207	0
FRMD4A	0	2.89131	0.598	0.099	0
AC074044.1	0	2.88028	0.515	0.096	0
TNFAIP3	0	2.87607	0.541	0.116	0
PPARG	0	2.87563	0.792	0.242	0
LINC00702	0	2.8565	0.562	0.105	0
KMO	0	2.83481	0.573	0.092	0
ABCG1	0	2.80492	0.576	0.074	0
BCAR1	0	2.80004	0.824	0.24	0
DLGAP1-AS2	0	2.77747	0.703	0.149	0
USP27X-AS1	0	2.77494	0.448	0.054	0
GPR183	0	2.753	0.897	0.21	0
FURIN	0	2.72948	0.949	0.323	0
MGLL	0	2.71404	0.738	0.198	0
ARL6IP5	0	2.6945	0.997	0.687	0
LILRA4	0	2.68048	0.539	0.155	0
MYO5C	0	2.66185	0.421	0.096	0
MMP9	0	2.65426	0.433	0.089	0
BIRC3	0	2.64942	0.544	0.179	0
NKG7	0	2.61101	0.857	0.424	0
EMP1	0	2.60849	0.487	0.074	0
MYOF	0	2.60481	0.448	0.087	0
PKIB	0	2.5937	0.565	0.221	0
MTSS1	0	2.55742	0.941	0.376	0
CASKIN2	0	2.55047	0.498	0.109	0
RBM47	0	2.54072	0.493	0.118	0
SLC12A8	0	2.48208	0.464	0.103	0
SLC7A7	0	2.47776	0.968	0.429	0
DAB2IP	0	2.47009	0.678	0.159	0
PPP2R5B	0	2.46055	0.493	0.118	0
LGALS1	2.06474e-306	2.45435	0.56	0.225	6.94186e-302
PINK1	0	2.45042	0.768	0.307	0
EFR3B	0	2.44888	0.484	0.078	0
PLPP3	0	2.44867	0.81	0.235	0
SLC6A9	0	2.42905	0.454	0.097	0
NFKBIA	0	2.41306	0.909	0.569	0
LINC01485	0	2.39872	0.688	0.143	0
ACOX2	0	2.38751	0.737	0.22	0
CCDC157	0	2.36597	0.76	0.219	0
APOBEC3G	0	2.36047	0.938	0.504	0
CCL4L2	0	2.35223	0.617	0.233	0
CD70	0	2.34958	1	0.899	0
CLIP2	0	2.34128	0.879	0.284	0
IRF2BP2	0	2.32455	0.758	0.203	0
OR5AN1	0	2.31652	0.681	0.112	0
THEMIS2	0	2.31541	0.895	0.312	0
LOXL2	0	2.3037	0.916	0.409	0
CD68	0	2.27837	0.975	0.387	0
STAT1	0	2.27397	0.722	0.208	0
AL356417.1	0	2.22445	0.616	0.219	0
DTX2	0	2.21037	0.97	0.629	0
HIC1	0	2.18709	0.986	0.548	0
BCL3	0	2.17471	0.771	0.27	0
RELB	0	2.15866	0.968	0.707	0
NFKB2	0	2.15641	0.791	0.342	0
HAGH	0	2.15417	0.452	0.127	0
SDSL	0	2.15241	0.554	0.159	0
ST3GAL6	0	2.12462	0.892	0.292	0
GPRIN1	0	2.12414	0.743	0.236	0
CPNE3	0	2.11416	0.901	0.46	0
AC024940.1	0	2.11028	0.611	0.155	0
NEU1	0	2.10829	0.996	0.569	0
CYTIP	0	2.10735	0.996	0.786	0
TBC1D10A	0	2.10675	0.97	0.637	0
ABCB10	0	2.10471	0.938	0.608	0
FGD4	0	2.09384	0.958	0.422	0
JUND	0	2.08669	0.995	0.815	0
PJA1	0	2.06836	0.861	0.374	0
ARFGAP3	0	2.06698	1	0.892	0
PTGER4	0	2.0653	0.666	0.225	0
B4GALT1-AS1	0	2.06254	0.437	0.125	0
R3HCC1	0	2.05559	0.996	0.882	0
MAP3K8	0	2.0406	1	0.866	0
LINC01943	0	2.03526	0.431	0.13	0
WFS1	0	2.03012	0.631	0.164	0
KCP	0	2.02787	0.599	0.157	0
BCL2	0	2.02005	0.905	0.387	0
AF129075.2	0	2.01843	0.669	0.246	0
CYTH1	0	2.01481	0.975	0.673	0
DUSP5	0	2.01033	0.94	0.476	0
TBC1D2	0	1.9901	0.567	0.212	0
PPP1R15A	0	1.98656	0.889	0.356	0
FDXR	0	1.9796	0.994	0.732	0
ELMO2	0	1.97508	0.921	0.431	0
NFIL3	0	1.97356	0.899	0.469	0
CCDC92	0	1.97166	0.867	0.466	0
VMP1	0	1.9698	0.998	0.788	0
AP005329.1	0	1.96674	0.411	0.103	0
NEDD4L	0	1.96372	0.996	0.794	0
DLGAP1-AS1	0	1.95694	0.806	0.319	0
AC007383.2	0	1.95677	0.403	0.111	0
SLC35E4	5.19004e-306	1.94206	0.582	0.243	1.74494e-301
APOL2	0	1.93833	0.828	0.347	0
PSD3	0	1.93332	0.994	0.681	0
FOXO3	0	1.93024	0.998	0.734	0
SERTAD1	0	1.92972	0.895	0.423	0
CETP	0	1.92162	0.871	0.511	0
CTNS	0	1.92131	0.95	0.379	0
AP000977.1	0	1.91649	0.464	0.077	0
TOM1	0	1.91537	0.902	0.584	0
AKIRIN2	0	1.91274	0.999	0.951	0
RDX	0	1.91011	0.958	0.661	0
CD63	0	1.90114	1	0.914	0
NXPH4	0	1.90089	0.969	0.594	0
LMOD3	0	1.89498	0.567	0.13	0
PAPLN	0	1.89477	0.475	0.079	0
PPP1R1C	0	1.8932	0.919	0.416	0
SMPD1	0	1.89152	0.758	0.29	0
PTPN12	0	1.88723	0.983	0.745	0
OAT	0	1.88581	0.996	0.917	0
CNKSR1	0	1.88407	0.674	0.263	0
CPEB4	0	1.88259	0.997	0.711	0
TXLNB	0	1.88041	0.839	0.356	0
ARL4C	0	1.87498	0.888	0.569	0
ABTB1	0	1.87003	0.565	0.177	0
AP1S3	0	1.86736	0.895	0.519	0
BMP2K	0	1.85658	0.997	0.825	0
CYTOR	0	1.85433	0.998	0.861	0
ELOA	0	1.85276	0.998	0.823	0
VOPP1	0	1.85251	0.999	0.946	0
PLCD3	0	1.84384	0.919	0.437	0
HSD17B1	0	1.83369	0.681	0.329	0
AC036176.1	0	1.83206	0.404	0.109	0
C6orf47	0	1.82812	0.987	0.64	0
PDE4B	0	1.82237	0.941	0.446	0
AC079305.1	9.45765e-194	1.81574	0.411	0.169	3.17976e-189
AC036222.1	0	1.80853	0.843	0.543	0
SAT1	0	1.80555	0.994	0.814	0
DUSP22	0	1.8017	0.99	0.688	0
APOBEC3H	1.45516e-307	1.79777	0.408	0.121	4.8924e-303
AMPD3	0	1.79531	0.591	0.246	0
WIPI1	0	1.79202	0.996	0.713	0
AC104958.2	0	1.79093	0.649	0.182	0
PRR5L	0	1.78882	0.404	0.062	0
TRAFD1	0	1.7808	0.993	0.79	0
KLHL6	0	1.77629	0.996	0.745	0
DNMT3A	0	1.77575	0.497	0.15	0
TXNRD1	0	1.77479	1	0.928	0
KIAA0930	0	1.77331	0.99	0.77	0
APOBEC3F	0	1.7662	0.797	0.36	0
CITED2	0	1.7612	0.913	0.631	0
LRRC28	0	1.75981	0.986	0.707	0
REEP3	0	1.75872	0.935	0.622	0
KSR1	0	1.75763	0.972	0.449	0
ADPRHL1	0	1.7536	0.969	0.717	0
LRRC8A	0	1.75301	0.992	0.604	0
IFNGR2	0	1.74981	1	0.838	0
NFATC2	0	1.74906	0.822	0.425	0
AC093677.2	0	1.74897	0.562	0.182	0
ST3GAL4	0	1.74767	0.867	0.508	0
WBP1L	0	1.7476	0.996	0.685	0
SNX8	0	1.74592	0.997	0.895	0
CCDC71L	0	1.73828	0.994	0.731	0
TNIP2	0	1.73814	0.999	0.881	0
LINC02397	0	1.73365	0.963	0.457	0
IFT22	0	1.73108	0.997	0.88	0
ECE1	0	1.72512	0.95	0.497	0
EPN2-AS1	0	1.72143	0.458	0.115	0
HERC1	0	1.72075	0.991	0.682	0
CASP8	0	1.71917	0.976	0.493	0
ARID3A	0	1.71898	0.982	0.594	0
AC011731.1	1.53652e-238	1.71311	0.404	0.146	5.16592e-234
ARHGEF3	0	1.71261	0.994	0.617	0
ZDHHC14	0	1.70983	0.955	0.558	0
NFKBIZ	0	1.70962	0.558	0.21	0
PACSIN2	0	1.69836	1	0.882	0
JAML	0	1.69834	0.567	0.186	0
SOGA1	0	1.69543	0.814	0.357	0
TRAF3	0	1.6938	0.989	0.808	0
TNFRSF1A	0	1.68938	0.946	0.508	0
LINC01480	4.30121e-232	1.68861	0.659	0.354	1.44611e-227
AAK1	0	1.68706	0.815	0.317	0
DENND5A	0	1.68679	0.974	0.695	0
AHR	0	1.68542	0.959	0.55	0
PPP4R4	0	1.68202	0.786	0.328	0
FAH	0	1.68165	0.819	0.426	0
SNN	0	1.6801	0.881	0.624	0
PTTG1IP	0	1.67399	0.999	0.811	0
SLC35C2	0	1.67354	1	0.691	0
C11orf71	0	1.67341	0.98	0.793	0
HIVEP3	0	1.67297	0.886	0.343	0
UBE2G1	0	1.67142	1	0.921	0
GNA12	0	1.66714	0.988	0.693	0
DPF1	0	1.66498	0.961	0.603	0
GNPTAB	0	1.66458	0.976	0.593	0
DUSP7	0	1.66226	0.968	0.602	0
MIR193BHG	0	1.66096	0.913	0.439	0
DARS-AS1	0	1.6569	0.847	0.352	0
NOD1	0	1.65651	0.493	0.131	0
GAS7	0	1.65467	0.968	0.623	0
MELTF	0	1.65464	0.975	0.555	0
RRAGA	0	1.65042	0.99	0.821	0
MIIP	0	1.64925	0.971	0.763	0
SACS	0	1.6471	0.985	0.643	0
ATP6V1F	0	1.64677	1	0.992	0
SIRT2	0	1.64322	0.972	0.664	0
PLIN3	0	1.64102	0.998	0.924	0
SLC5A3	0	1.63912	0.994	0.647	0
FUK	0	1.63548	0.929	0.368	0
NCK2	0	1.63321	0.992	0.684	0
MRPL39	0	1.62996	0.998	0.877	0
PXN	0	1.62935	0.816	0.484	0
C12orf75	0	1.62766	0.996	0.9	0
TIGD6	5.75882e-251	1.62692	0.69	0.37	1.93617e-246
BCL2L11	0	1.6265	0.998	0.815	0
AP000692.2	0	1.62339	0.841	0.429	0
TRIM21	5.00298e-202	1.62129	0.66	0.415	1.68205e-197
ZNF823	0	1.62099	0.895	0.459	0
DUSP14	0	1.62083	0.999	0.815	0
CEP104	0	1.61988	0.994	0.826	0
APLF	0	1.6155	0.814	0.35	0
ZBTB11-AS1	0	1.61225	0.963	0.549	0
DUSP1	0	1.60989	0.693	0.218	0
LYN	0	1.60965	0.99	0.697	0
RRAS2	0	1.60828	0.999	0.849	0
CNR1	0	1.60779	0.685	0.285	0
RMC1	0	1.60774	0.994	0.753	0
GNAZ	0	1.60552	0.755	0.337	0
MAP3K3	0	1.60462	0.998	0.641	0
SIAH2	0	1.60378	0.964	0.64	0
DGKD	0	1.60241	0.998	0.845	0
AGPAT3	0	1.60177	0.995	0.701	0
HLA-E	0	1.59594	1	0.878	0
FNBP1	0	1.59516	1	0.996	0
AP001330.5	0	1.59423	0.529	0.137	0
MBP	0	1.59077	0.994	0.716	0
SPRED2	0	1.58913	0.998	0.772	0
C9orf3	0	1.58785	0.963	0.588	0
BBS12	2.78214e-303	1.5862	0.441	0.144	9.35384e-299
SLC25A33	0	1.58337	0.999	0.981	0
HAUS6	0	1.58095	1	0.952	0
CD99L2	0	1.5806	0.483	0.15	0
TBCD	0	1.57828	0.998	0.888	0
TANK	0	1.57633	0.998	0.811	0
NFKB1	5.83056e-290	1.57333	0.892	0.627	1.96029e-285
AL354920.1	0	1.57291	0.46	0.145	0
SLC25A25	0	1.57282	0.946	0.616	0
AC100858.3	0	1.57211	0.625	0.222	0
CCNY	0	1.57058	1	0.944	0
SLC26A2	0	1.57041	0.792	0.432	0
WDFY1	0	1.56874	0.966	0.715	0
IRF8	0	1.56869	0.999	0.85	0
AC016065.1	0	1.56509	0.962	0.636	0
PPP2R1B	0	1.56461	0.998	0.864	0
SSFA2	0	1.56434	1	0.86	0
SLC6A6	0	1.56281	0.999	0.771	0
MGRN1	0	1.56026	0.994	0.671	0
RILPL2	0	1.55799	0.99	0.734	0
AACS	0	1.55522	0.982	0.705	0
C6orf106	0	1.55465	0.994	0.795	0
EDEM2	0	1.55282	0.971	0.702	0
SQLE	0	1.55258	1	0.888	0
TAS2R31	0	1.55139	0.419	0.11	0
NFKBIB	0	1.54493	0.999	0.87	0
MARCKS	4.81969e-122	1.54377	0.503	0.272	1.62043e-117
ASAP1	0	1.54235	0.997	0.799	0
PIP4K2A	0	1.53979	1	0.928	0
RALB	5.48864e-223	1.53899	0.555	0.258	1.84533e-218
AC139795.3	0	1.53881	0.567	0.207	0
IRF1	0	1.53493	1	0.858	0
SIN3B	0	1.53056	1	0.882	0
NRBF2	0	1.52923	0.999	0.869	0
JMJD1C	0	1.52892	0.999	0.808	0
ZFP36	0	1.52806	0.995	0.663	0
FAM118A	0	1.52782	0.997	0.764	0
NECTIN1	0	1.52751	0.972	0.51	0
TFE3	0	1.52624	0.877	0.421	0
ANKRD37	0	1.52549	0.954	0.612	0
BIRC2	0	1.52295	1	0.875	0
CTNNAL1	0	1.52175	0.998	0.944	0
KLF6	0	1.52163	0.992	0.635	0
LGMN	0	1.52085	0.969	0.535	0
TULP3	0	1.5199	0.995	0.731	0
TRAF1	0	1.51981	0.73	0.363	0
TMEM115	0	1.5191	0.99	0.618	0
AGFG1	0	1.51902	1	0.941	0
C17orf53	0	1.51889	0.951	0.574	0
UXS1	0	1.51885	0.978	0.674	0
APBA3	0	1.51868	0.976	0.657	0
RBM19	0	1.51745	0.999	0.811	0
DDX54	0	1.51708	0.998	0.971	0
ARL8B	0	1.51539	1	0.949	0
BCL7C	0	1.51445	0.989	0.757	0
WARS	0	1.51364	0.997	0.746	0
SLK	0	1.51295	0.999	0.858	0
TARSL2	0	1.51217	0.918	0.451	0
MRPL41	0	1.51173	1	0.993	0
KRTCAP3	0	1.51083	0.421	0.119	0
ARID5B	0	1.51042	0.964	0.604	0
DOLPP1	0	1.51029	0.982	0.52	0
HLA-B	0	1.50956	1	0.926	0
LPIN1	0	1.50741	0.998	0.677	0
PPARGC1B	0	1.50674	0.927	0.519	0
C15orf62	0	1.50647	0.721	0.347	0
SKAP1	0	1.50637	0.497	0.138	0
NPTN	0	1.50593	1	0.855	0
EMP3	0	1.50506	0.999	0.943	0
GYS1	0	1.50504	0.994	0.741	0
SEC24A	0	1.50504	0.984	0.714	0
RRAGC	0	1.50295	0.996	0.778	0
HIP1R	0	1.50233	1	0.872	0
APOBEC3C	0	1.50182	0.997	0.809	0
AC106739.1	0	1.50158	0.733	0.367	0
FMNL3	0	1.50126	0.862	0.469	0
B4GALT5	0	1.50089	0.996	0.711	0
C10orf88	0	1.50058	0.964	0.659	0
BRPF3	0	1.50024	0.954	0.577	0
ZP3	0	1.50021	0.96	0.533	0
CPT1A	0	1.49686	0.841	0.43	0
SLC16A6	0	1.49527	0.98	0.526	0
ARAP2	0	1.49272	0.507	0.181	0
MSRB1	0	1.49271	0.988	0.725	0
GPR137	0	1.4914	0.999	0.758	0
JUNB	0	1.49039	0.962	0.708	0
LINC02352	1.67082e-181	1.48987	0.414	0.173	5.61747e-177
CORO1C	0	1.48662	0.999	0.867	0
SH3BP5	0	1.48592	1	0.863	0
PDHX	0	1.48575	1	0.891	0
ACSL1	0	1.48566	0.996	0.761	0
BCL2L1	0	1.48531	0.986	0.71	0
SPATA13	0	1.48148	0.97	0.644	0
BNIP3L	0	1.47939	0.998	0.825	0
CHI3L2	3.90666e-266	1.47841	0.607	0.275	1.31346e-261
TMF1	0	1.47588	1	0.945	0
RRAS	0	1.47478	0.921	0.587	0
ANXA7	0	1.47456	0.999	0.875	0
LINC00649	0	1.47202	0.888	0.512	0
ABLIM1	0	1.47162	0.99	0.759	0
ZBTB10	1.65994e-295	1.47136	0.872	0.523	5.58088e-291
STX4	0	1.46913	0.999	0.809	0
PACSIN3	0	1.46643	0.536	0.195	0
MIR3681HG	3.23178e-181	1.46407	0.444	0.192	1.08656e-176
MAN2A2	0	1.46305	0.841	0.276	0
MYH11	0	1.46112	0.45	0.148	0
SMIM13	0	1.46041	0.996	0.743	0
SPSB1	0	1.46034	0.863	0.546	0
RDH5	0	1.45997	0.819	0.268	0
MANBAL	0	1.45951	0.994	0.702	0
PTS	0	1.45859	0.999	0.881	0
CXXC5	0	1.45814	0.999	0.844	0
PLEK	1.15182e-242	1.4573	0.705	0.366	3.87252e-238
ZC3HAV1	0	1.45586	0.998	0.724	0
ATXN1	0	1.4557	0.583	0.224	0
CYLD	0	1.45568	0.953	0.571	0
ATP6V1FNB	0	1.45501	0.476	0.116	0
MFGE8	0	1.4538	0.976	0.571	0
WDR1	0	1.45311	0.999	0.918	0
ITPKC	1.55055e-205	1.45268	0.511	0.221	5.2131e-201
ORAI1	0	1.45111	0.994	0.762	0
JMJD6	0	1.45014	0.995	0.832	0
ITCH	0	1.44987	0.999	0.878	0
AC008915.2	9.01862e-205	1.44885	0.558	0.266	3.03215e-200
CLDND1	0	1.44729	0.998	0.706	0
PNMA1	0	1.44635	0.912	0.629	0
GCH1	0	1.4462	0.988	0.752	0
MMP24OS	0	1.44619	1	0.902	0
RBBP9	0	1.44536	0.863	0.518	0
IFI30	0	1.44076	0.989	0.559	0
CD40	2.58259e-233	1.4406	0.857	0.603	8.68291e-229
CHPT1	0	1.43977	0.995	0.828	0
SMURF1	0	1.43928	0.99	0.709	0
TIPARP	0	1.43898	0.997	0.748	0
HLA-A	0	1.43759	1	0.892	0
CENPS-CORT	0	1.4368	0.413	0.124	0
TNFAIP1	0	1.43628	0.99	0.604	0
FAM174A	0	1.43308	0.938	0.532	0
EHD4	0	1.43247	0.996	0.653	0
MT2A	0	1.4318	0.994	0.891	0
TBC1D7	0	1.43029	0.99	0.787	0
FAM69A	0	1.43012	0.984	0.6	0
RAPGEF1	0	1.42939	1	0.925	0
MYO9B	0	1.42871	1	0.864	0
LMBR1L	0	1.42866	0.887	0.46	0
INPP5K	0	1.42845	0.984	0.702	0
GPR107	0	1.42821	0.988	0.682	0
MKL1	0	1.42802	0.995	0.817	0
IGF2BP3	0	1.42631	1	0.981	0
MYPOP	0	1.426	0.965	0.667	0
JMJD1C-AS1	3.15907e-291	1.42591	0.412	0.131	1.06211e-286
AC023157.3	0	1.42293	0.8	0.352	0
RAB7A	0	1.42069	1	0.971	0
HNRNPLL	0	1.41965	0.97	0.702	0
PLEKHO1	0	1.41885	0.99	0.738	0
SPPL2A	0	1.41744	1	0.79	0
GRB2	0	1.41679	1	0.99	0
SLC35F5	0	1.4159	0.999	0.825	0
MAP1LC3B	0	1.41326	0.998	0.929	0
ZBTB17	0	1.4121	0.99	0.696	0
AC104653.1	8.15584e-203	1.41199	0.438	0.181	2.74207e-198
MVP	1.90917e-260	1.41097	0.696	0.364	6.41882e-256
FLNB	0	1.40931	0.978	0.689	0
EGLN1	0	1.40855	0.902	0.648	0
ABCA1	0	1.40853	0.901	0.454	0
LPP-AS2	0	1.40796	0.877	0.472	0
STK38L	0	1.40625	0.988	0.763	0
CD83	3.48502e-153	1.40534	0.549	0.285	1.1717e-148
MALT1	0	1.40503	0.998	0.843	0
DUSP18	7.42433e-296	1.40475	0.797	0.432	2.49613e-291
AP003392.5	3.497e-219	1.40466	0.505	0.214	1.17573e-214
SERTAD3	0	1.40392	0.958	0.633	0
SLC38A7	0	1.40363	0.908	0.404	0
SAMD9	0	1.40356	0.875	0.506	0
CHMP4B	0	1.40219	0.999	0.954	0
CRLF2	0	1.4002	0.474	0.133	0
EXOC2	0	1.39689	0.962	0.702	0
RAB39B	0	1.39576	0.973	0.657	0
RALA	0	1.39465	1	0.951	0
PPM1B	0	1.39343	0.999	0.886	0
TFRC	0	1.39216	0.996	0.729	0
TMEM43	0	1.39083	0.991	0.478	0
CTR9	0	1.39002	1	0.889	0
TFG	0	1.38971	0.999	0.927	0
ARRB2	0	1.38953	1	0.867	0
MAPK6	0	1.38948	0.999	0.902	0
ICAM1	4.99241e-212	1.38939	0.607	0.294	1.6785e-207
ZNF395	0	1.38828	0.995	0.776	0
AC130343.2	0	1.38683	0.611	0.223	0
UBAP1	0	1.38655	1	0.784	0
PAX8	0	1.38635	0.528	0.189	0
SPAG9	0	1.38583	1	0.956	0
AP1S1	0	1.38456	0.997	0.856	0
AL139393.2	0	1.3837	0.759	0.292	0
HYOU1	0	1.38316	0.91	0.54	0
PPP2CB	0	1.3831	1	0.883	0
SNX11	3.58972e-277	1.38261	0.883	0.62	1.2069e-272
RCAN1	3.15068e-249	1.38234	0.454	0.169	1.05929e-244
MIR4435-2HG	0	1.3822	0.998	0.88	0
PITPNA	0	1.38142	1	0.975	0
WDTC1	0	1.38089	0.958	0.699	0
ADGRE5	0	1.38042	0.897	0.412	0
SAR1B	0	1.37912	1	0.915	0
PDXK	0	1.37829	1	0.964	0
ST3GAL2	0	1.37703	0.986	0.6	0
PBX4	0	1.37159	0.821	0.425	0
UBE2H	0	1.37129	1	0.899	0
NUMBL	0	1.36904	0.77	0.402	0
TAX1BP1	0	1.36863	1	0.956	0
RNF2	0	1.3682	0.984	0.795	0
ZNRF2	0	1.36809	0.991	0.711	0
POMZP3	0	1.36527	0.919	0.531	0
ABL1	0	1.36409	0.96	0.633	0
MEF2D	0	1.35984	0.99	0.706	0
MTFR1L	0	1.35933	0.972	0.693	0
EIF6	0	1.35872	1	0.999	0
DNAJC5	0	1.35871	0.997	0.801	0
CLDND2	0	1.35833	0.867	0.531	0
CHD1	0	1.35788	0.999	0.84	0
ITPK1	0	1.35749	0.96	0.703	0
RRS1	0	1.3572	0.995	0.876	0
ZFHX3	0	1.35678	0.99	0.584	0
ODF2	0	1.35624	0.998	0.902	0
TTYH3	0	1.35244	0.879	0.524	0
PIGA	0	1.35206	0.895	0.515	0
TMEM63B	0	1.35079	0.905	0.5	0
MORC3	0	1.3458	0.997	0.783	0
HCCS	0	1.34516	0.998	0.918	0
NOMO3	0	1.34327	0.823	0.345	0
NAPG	0	1.34234	0.999	0.873	0
VCL	0	1.34219	0.96	0.65	0
AL138724.1	0	1.34157	0.983	0.69	0
ZNF281	0	1.34148	0.998	0.696	0
PPP1CB	0	1.34118	0.999	0.96	0
ELF4	0	1.33971	0.941	0.502	0
HUS1	0	1.3388	0.995	0.788	0
AC012306.2	0	1.33817	0.894	0.562	0
CAMSAP2	0	1.33803	0.988	0.613	0
DLGAP4	0	1.33798	0.991	0.715	0
CYTH2	0	1.33795	1	0.863	0
ARHGAP27	1.19589e-292	1.33779	0.776	0.428	4.02069e-288
ENO2	4.7479e-251	1.33753	0.4	0.133	1.59629e-246
NCOA3	0	1.33713	1	0.956	0
SPATA24	0	1.33693	0.915	0.58	0
LINC00167	7.18798e-116	1.33675	0.639	0.406	2.41667e-111
SSH1	0	1.33634	0.875	0.578	0
AC016831.1	0	1.33632	0.779	0.271	0
WSB2	0	1.33606	0.952	0.691	0
SAMD15	0	1.33574	0.932	0.489	0
CORO2B	0	1.33556	0.95	0.588	0
DPH3	0	1.33431	0.995	0.895	0
CDKN1B	0	1.33325	0.939	0.623	0
KDM2A	0	1.33256	0.999	0.862	0
RAB5C	0	1.33026	0.999	0.958	0
LITAF	0	1.33019	0.994	0.666	0
C17orf67	0	1.33002	0.99	0.687	0
DAP	0	1.32975	0.999	0.861	0
ABCB9	0	1.32972	0.958	0.628	0
ZEB2	0	1.32922	0.954	0.543	0
BMI1	0	1.3288	0.979	0.634	0
MAP3K10	0	1.32638	0.853	0.41	0
RNF121	0	1.32608	0.988	0.585	0
DNAJB1	0	1.32582	0.997	0.861	0
IL10RA	0	1.32563	0.767	0.401	0
AL441883.1	4.4688e-269	1.32319	0.738	0.378	1.50245e-264
MT1X	0	1.32317	0.97	0.836	0
RAP1A	0	1.32275	1	0.973	0
CRTC3	0	1.32272	0.981	0.673	0
UBA3	0	1.32131	0.999	0.875	0
PLEKHM2	0	1.31835	0.996	0.73	0
STX5	0	1.31828	0.997	0.795	0
GABPB1	0	1.31824	0.999	0.802	0
BAD	0	1.31694	0.998	0.942	0
MACF1	0	1.31563	0.995	0.741	0
RRP36	0	1.31512	0.995	0.869	0
HOXB4	0	1.31479	0.998	0.808	0
HOXA1	3.06019e-303	1.31447	0.915	0.615	1.02887e-298
GSDME	0	1.31413	0.964	0.607	0
TRIB1	0	1.3122	0.968	0.673	0
RCOR1	0	1.31173	1	0.923	0
HIF1A	0	1.31154	1	0.905	0
RNF114	0	1.31082	1	0.876	0
EEPD1	0	1.31061	0.999	0.758	0
SLC39A1	0	1.30993	0.999	0.792	0
CLECL1	0	1.3099	0.997	0.806	0
DNAJC18	0	1.30981	0.963	0.579	0
AC133961.1	4.02098e-164	1.30964	0.708	0.475	1.35189e-159
FAM222B	0	1.30908	0.999	0.751	0
NUBP1	0	1.30886	0.995	0.809	0
XRCC1	0	1.30804	0.986	0.743	0
RIOK3	0	1.30573	1	0.928	0
REEP5	0	1.30504	1	0.915	0
ABCC1	0	1.30483	0.99	0.639	0
ZBED5-AS1	0	1.30355	0.925	0.662	0
PI4KB	0	1.30343	1	0.788	0
SBDS	0	1.3011	1	0.906	0
BTN2A2	3.20751e-171	1.30027	0.544	0.264	1.0784e-166
CSNK1D	0	1.29887	1	0.912	0
ERBB2	1.78724e-158	1.29831	0.489	0.233	6.00887e-154
RYK	0	1.29827	0.979	0.618	0
RCN2	0	1.29593	0.998	0.965	0
CCDC136	3.59678e-255	1.29468	0.791	0.48	1.20927e-250
CYB5R3	0	1.29392	0.998	0.833	0
ZNHIT2	0	1.29219	0.986	0.685	0
TTLL1	3.45795e-202	1.29217	0.532	0.246	1.1626e-197
NTAN1	0	1.29139	0.998	0.895	0
DHRS1	9.06934e-277	1.29117	0.868	0.571	3.0492e-272
GTF2E2	0	1.29073	0.998	0.856	0
FBRS	0	1.28786	0.998	0.812	0
LACTB	0	1.28738	0.992	0.745	0
C6orf226	0	1.28718	0.942	0.708	0
TTC30B	2.95875e-231	1.28655	0.434	0.166	9.94763e-227
CERS4	0	1.28655	0.985	0.711	0
RGS9	0	1.286	0.997	0.922	0
CEP68	0	1.28575	0.998	0.789	0
TOX2	0	1.28516	0.859	0.535	0
PBX3	0	1.28499	0.988	0.694	0
POMGNT1	0	1.28485	0.991	0.634	0
CREB3	0	1.28454	0.992	0.737	0
UGCG	0	1.28423	1	0.748	0
C2orf76	0	1.28356	0.987	0.779	0
MYO5A	0	1.28351	0.938	0.658	0
SZRD1	0	1.28303	1	0.964	0
LLGL2	0	1.28278	0.94	0.666	0
SMCO4	4.08186e-296	1.28215	0.889	0.579	1.37236e-291
SHQ1	0	1.28187	0.994	0.77	0
NAA35	0	1.28183	0.998	0.735	0
CHST11	0	1.28116	0.985	0.528	0
GTF2F2	0	1.28088	0.999	0.926	0
EIF1AD	0	1.27961	0.988	0.744	0
FITM2	0	1.27925	0.798	0.393	0
PCAT18	4.46433e-304	1.27916	0.93	0.767	1.50095e-299
SPTAN1	0	1.27906	1	0.906	0
ASCC1	0	1.27849	0.998	0.845	0
COPE	0	1.27586	0.999	0.996	0
COG4	0	1.27481	0.999	0.846	0
DERL1	0	1.27473	0.998	0.792	0
IPP	0	1.27321	0.958	0.676	0
TTLL11	6.04483e-297	1.27321	0.658	0.308	2.03233e-292
ST20-AS1	8.56021e-263	1.27252	0.863	0.577	2.87803e-258
UBL3	6.15785e-303	1.27226	0.877	0.531	2.07033e-298
SIK2	0	1.27189	0.964	0.62	0
CBX6	0	1.27167	1	0.911	0
PIK3R3	0	1.27149	0.948	0.61	0
LPGAT1	0	1.27139	0.999	0.854	0
CMTM6	0	1.2712	0.999	0.795	0
AMN1	0	1.27058	0.944	0.695	0
MYBPHL	1.46149e-173	1.26967	0.439	0.194	4.91369e-169
SEC23B	0	1.26965	0.998	0.824	0
DHRSX	0	1.26927	0.998	0.754	0
FZR1	0	1.26897	0.958	0.674	0
DDX41	0	1.26864	0.999	0.859	0
TMEM167B	0	1.26861	0.992	0.76	0
SOX4	0	1.26815	0.925	0.617	0
PROB1	1.61855e-300	1.26802	0.88	0.564	5.44173e-296
DDA1	0	1.26781	0.998	0.943	0
ZNF341	4.66503e-276	1.26776	0.746	0.386	1.56843e-271
GNA13	0	1.26765	1	0.932	0
UBE2E3	4.39719e-294	1.26739	0.843	0.5	1.47838e-289
CHPF2	0	1.26668	0.979	0.554	0
TMEM170A	0	1.26665	0.999	0.785	0
AC138696.2	1.24647e-58	1.26636	0.503	0.329	4.19075e-54
NECAP2	0	1.2661	0.999	0.786	0
TMEM237	0	1.26571	0.974	0.665	0
TARS	0	1.26512	0.999	0.899	0
MCUB	0	1.26423	0.999	0.914	0
FAM177A1	0	1.26416	0.999	0.912	0
WDR83OS	0	1.26362	1	0.929	0
C19orf47	0	1.26271	0.977	0.647	0
YIF1B	0	1.26251	0.993	0.808	0
PNO1	0	1.26235	0.999	0.951	0
HECA	0	1.262	0.975	0.701	0
DNAJB2	0	1.26054	0.964	0.669	0
TNFRSF10B	0	1.2603	0.998	0.689	0
ORMDL2	0	1.26028	1	0.896	0
SLC23A2	0	1.26008	0.993	0.59	0
UBXN2A	0	1.26008	1	0.901	0
TXNDC11	0	1.25954	0.999	0.78	0
AHCYL1	0	1.25867	1	0.921	0
AC099568.2	3.27337e-300	1.25797	0.835	0.456	1.10054e-295
SFT2D1	0	1.25796	0.999	0.954	0
TPD52L2	0	1.25761	0.998	0.848	0
NENF	0	1.25748	0.998	0.971	0
THAP7-AS1	0	1.25734	0.963	0.685	0
FBXO48	0	1.2568	0.972	0.689	0
MAP4	0	1.25647	1	0.95	0
BASP1	0	1.25646	1	0.956	0
SDCBP	0	1.2564	0.993	0.794	0
NRAS	0	1.25458	1	0.877	0
SLC35A2	0	1.25442	0.98	0.564	0
TOLLIP	0	1.25391	0.996	0.862	0
EID3	0	1.25353	0.876	0.402	0
RHEB	0	1.25316	1	0.984	0
TLCD1	0	1.25236	0.979	0.703	0
TICAM1	1.50732e-287	1.25235	0.823	0.482	5.06776e-283
GALNT2	0	1.25133	0.999	0.777	0
NFKBIL1	0	1.25109	0.998	0.753	0
SLC2A5	0	1.24921	0.998	0.804	0
ATP6V0D1	0	1.24853	0.998	0.806	0
CHMP1A	0	1.24831	0.999	0.883	0
SNRNP27	0	1.24811	0.998	0.898	0
WDR47	0	1.24781	0.901	0.493	0
SMG6	0	1.24756	0.998	0.656	0
TMEM208	0	1.24738	0.999	0.963	0
NPLOC4	0	1.24677	1	0.885	0
TRDC	0	1.24653	0.984	0.785	0
FAM234A	0	1.24632	0.994	0.661	0
MED21	0	1.24569	0.992	0.819	0
AC068338.2	0	1.24435	0.904	0.474	0
CFAP36	0	1.24378	0.995	0.845	0
EMC7	0	1.24373	1	0.851	0
ARID5A	0	1.24354	0.917	0.636	0
PEX13	0	1.24351	0.998	0.843	0
MARK4	0	1.24315	0.99	0.709	0
NCOA4	0	1.24314	0.999	0.866	0
HECTD3	0	1.24252	0.996	0.733	0
PTOV1	0	1.24227	1	0.928	0
RABGGTA	0	1.24196	0.985	0.692	0
CAB39	0	1.24186	0.999	0.864	0
SLC2A4RG	0	1.24055	0.995	0.784	0
CRTC1	0	1.24025	0.899	0.554	0
MED8	0	1.24016	0.996	0.848	0
NBPF11	3.01561e-231	1.23827	0.77	0.434	1.01388e-226
DGAT2	0	1.23819	0.875	0.486	0
PHTF1	0	1.23812	0.97	0.671	0
PGRMC1	0	1.23761	0.996	0.723	0
CLEC2B	0	1.23718	0.885	0.457	0
NLRP4	1.39217e-284	1.23662	0.532	0.203	4.68062e-280
SLC39A6	0	1.23596	0.999	0.745	0
ABHD12	0	1.23444	0.998	0.777	0
ATP2B1-AS1	2.15121e-306	1.23437	0.914	0.531	7.23257e-302
RBM18	0	1.23433	0.995	0.841	0
LIN7B	0	1.23432	0.959	0.66	0
JADE3	0	1.23421	0.893	0.554	0
FAM193B	0	1.23209	0.992	0.731	0
KIF21B	0	1.23196	0.883	0.461	0
PTPN1	0	1.23039	1	0.908	0
LAMP1	0	1.22997	1	0.858	0
TRIP4	0	1.22993	0.995	0.782	0
BORCS8	0	1.22976	0.999	0.85	0
ADK	0	1.22925	0.997	0.884	0
TRIOBP	0	1.22887	0.999	0.888	0
ARHGAP25	0	1.22851	0.908	0.489	0
CTTNBP2NL	9.6422e-204	1.22851	0.572	0.265	3.2418e-199
SP2	0	1.22802	0.897	0.526	0
PSMA6	0	1.22772	0.994	0.691	0
FBXO8	0	1.22766	0.944	0.659	0
PRKRIP1	0	1.2274	0.999	0.876	0
RASSF1-AS1	0	1.22722	0.892	0.624	0
AP001453.2	0	1.22638	0.976	0.691	0
DNAJC30	0	1.22602	0.995	0.813	0
BAK1	0	1.2258	0.992	0.799	0
TRAPPC4	0	1.22543	1	0.943	0
PHF1	0	1.22467	0.98	0.671	0
SCOC	0	1.22456	0.988	0.829	0
IRGQ	0	1.22426	0.99	0.651	0
MAPKAP1	0	1.22397	1	0.931	0
KCTD1	3.90218e-165	1.22352	0.708	0.49	1.31195e-160
AC009570.1	2.15706e-258	1.22303	0.539	0.215	7.25225e-254
WDR13	0	1.22266	0.997	0.872	0
LINC02166	9.12665e-190	1.2224	0.457	0.195	3.06847e-185
UBTD2	0	1.22167	0.997	0.841	0
ABHD6	7.39981e-244	1.22155	0.797	0.479	2.48789e-239
CDC42EP2	2.34074e-157	1.22028	0.663	0.418	7.86982e-153
BTG3	0	1.21979	0.996	0.819	0
CD58	0	1.21954	0.886	0.548	0
TRAF4	5.60387e-264	1.21881	0.977	0.719	1.88408e-259
RHBDD2	0	1.21835	0.978	0.597	0
JOSD2	0	1.21833	0.995	0.742	0
TAP1	0	1.21799	0.99	0.559	0
TAB2	0	1.21727	0.998	0.786	0
OAZ2	0	1.21716	0.998	0.846	0
AC067852.2	3.38615e-261	1.21714	0.827	0.542	1.13846e-256
DNAL1	0	1.21652	0.988	0.746	0
AGPAT2	0	1.21496	0.998	0.832	0
GOLGA2	0	1.21489	0.997	0.751	0
VARS	0	1.21476	0.998	0.923	0
TMBIM6	0	1.21455	1	0.89	0
CGGBP1	0	1.21414	1	0.929	0
TMEM199	0	1.21355	0.997	0.838	0
AC006449.6	7.78526e-273	1.21339	0.835	0.503	2.61748e-268
TATDN2	0	1.21301	0.999	0.772	0
EPS15	0	1.21239	0.999	0.876	0
MED16	0	1.21149	0.999	0.866	0
CDK6	0	1.21137	0.915	0.629	0
ZSCAN2	0	1.21105	0.989	0.664	0
GPATCH3	0	1.21077	0.968	0.633	0
TNFSF9	0	1.21048	0.993	0.596	0
NKAP	0	1.20891	1	0.94	0
SLC9A7	0	1.20877	0.991	0.579	0
PFN4	5.016e-182	1.20871	0.429	0.18	1.68643e-177
FOXP1	0	1.20798	0.999	0.807	0
TRIO	0	1.20782	0.992	0.619	0
RANBP9	0	1.2078	0.998	0.79	0
NANS	0	1.20768	1	0.978	0
PRMT2	0	1.20663	1	0.851	0
C16orf72	0	1.20658	1	0.925	0
RELA	0	1.20631	1	0.806	0
RNF34	0	1.2063	1	0.945	0
THRA	8.57923e-254	1.20609	0.843	0.591	2.88442e-249
RABEP1	0	1.206	1	0.979	0
EIF4G2	0	1.2055	1	0.998	0
PTPRJ	0	1.20518	0.998	0.764	0
GCNT1	0	1.20493	0.966	0.566	0
IKBKE	0	1.20492	0.97	0.622	0
TP53RK	0	1.20464	0.994	0.801	0
MSI2	0	1.20409	0.996	0.855	0
AMBRA1	0	1.20407	0.966	0.619	0
SYAP1	0	1.20389	1	0.954	0
MED7	0	1.20368	0.985	0.747	0
SECISBP2L	0	1.20367	0.992	0.686	0
ZNF592	0	1.20325	0.998	0.668	0
AC091271.1	0	1.20309	0.992	0.708	0
NAIF1	1.03085e-270	1.20298	0.916	0.711	3.46582e-266
AC034236.2	1.70118e-194	1.20268	0.683	0.383	5.71955e-190
WDR25	3.72143e-304	1.20199	0.924	0.668	1.25118e-299
ANXA5	0	1.20199	0.998	0.906	0
AL121603.2	0	1.20179	0.929	0.509	0
SRD5A1	0	1.20042	0.982	0.703	0
NAA30	0	1.20013	0.998	0.797	0
ROGDI	0	1.20004	0.918	0.644	0
ZC3H7A	0	1.19815	1	0.923	0
MRPL44	0	1.19798	0.997	0.913	0
CHMP6	0	1.19784	0.988	0.721	0
WHAMM	0	1.19773	1	0.782	0
SKA1	0	1.19772	0.966	0.662	0
MBIP	0	1.19747	0.998	0.769	0
TRPC4AP	0	1.19738	1	0.862	0
TRIP12	0	1.19684	1	0.94	0
MAGEF1	0	1.19675	0.998	0.839	0
PAFAH1B1	0	1.1964	1	0.972	0
ZDHHC4	0	1.19555	0.998	0.832	0
H2AFX	0	1.19554	0.999	0.91	0
KDELR2	0	1.1951	1	0.973	0
ADO	0	1.19493	0.987	0.672	0
TMPO-AS1	0	1.19379	0.972	0.697	0
TRIM24	0	1.19355	0.998	0.868	0
LIMK1	0	1.1935	0.99	0.693	0
SMIM10L1	0	1.1932	0.998	0.871	0
C6orf62	0	1.19289	1	0.938	0
CC2D1B	0	1.19268	0.905	0.463	0
GTF3C1	0	1.19248	0.998	0.675	0
KLHL18	0	1.1922	1	0.952	0
DDAH2	0	1.19193	0.959	0.689	0
TOR1A	0	1.19176	0.999	0.73	0
GSK3A	0	1.19154	1	0.951	0
EZR	0	1.19133	1	0.964	0
RAB18	0	1.19051	1	0.889	0
GFOD1	0	1.19008	1	0.877	0
FAM167A	0	1.18963	0.907	0.519	0
GNL1	0	1.18922	1	0.945	0
GRK5	0	1.18922	0.999	0.866	0
TBRG4	0	1.18864	1	0.927	0
PIGP	0	1.18861	0.995	0.855	0
ATP2B4	0	1.18807	0.987	0.576	0
KIF3A	0	1.18748	1	0.868	0
TIMM8A	0	1.18666	0.995	0.926	0
P2RX4	0	1.18528	0.958	0.55	0
GPR108	0	1.18474	0.99	0.636	0
FLNA	0	1.18413	0.998	0.785	0
PITRM1	0	1.18396	0.998	0.801	0
AFF4	0	1.18358	0.996	0.711	0
PIGC	0	1.18354	0.988	0.704	0
UBE2B	0	1.18296	1	0.958	0
SUB1	0	1.18275	0.999	0.992	0
EMD	0	1.18171	1	0.991	0
MKRN1	0	1.18147	0.999	0.88	0
DPYSL2	0	1.18131	0.982	0.767	0
TRAPPC9	0	1.18114	0.883	0.403	0
RYBP	0	1.18081	0.982	0.721	0
ATP6V1D	0	1.18068	0.996	0.839	0
VMA21	0	1.18066	0.999	0.949	0
NCK1	0	1.18027	0.999	0.839	0
PPFIA1	0	1.18026	1	0.978	0
NFYC	0	1.17982	1	0.952	0
REST	0	1.17907	1	0.924	0
TMEM251	0	1.17841	0.996	0.803	0
RMDN1	0	1.17833	0.998	0.968	0
SYS1	0	1.17831	0.996	0.753	0
STN1	2.65889e-282	1.17782	0.907	0.665	8.93946e-278
TSR3	0	1.17742	0.999	0.885	0
SLC25A17	0	1.177	0.998	0.872	0
C1orf174	0	1.17692	0.997	0.842	0
UHRF1BP1L	0	1.1768	0.989	0.704	0
ABCD1	9.5193e-172	1.17582	0.605	0.329	3.20048e-167
ZDHHC18	0	1.1757	0.974	0.56	0
RBM7	0	1.17569	0.984	0.741	0
BACH1	0	1.17556	0.979	0.596	0
N6AMT1	0	1.17553	0.972	0.665	0
SGTB	0	1.1755	0.996	0.781	0
FTSJ1	0	1.17469	0.984	0.709	0
STAU1	0	1.17445	1	0.93	0
CEP89	0	1.17384	0.999	0.834	0
TP53BP2	0	1.1738	0.995	0.766	0
MRPS6	0	1.173	1	0.987	0
ZDHHC12	0	1.17264	0.998	0.903	0
BAG4	0	1.17261	0.999	0.848	0
DCTN5	0	1.1726	1	0.917	0
SLC25A19	0	1.17207	0.999	0.923	0
KCTD9	0	1.17172	0.998	0.879	0
ELAC1	0	1.17129	0.987	0.711	0
MYH9	0	1.17123	0.999	0.897	0
CCS	0	1.17119	0.999	0.818	0
DHX16	0	1.17034	1	0.94	0
FKBPL	0	1.16932	0.921	0.633	0
TMED1	0	1.16915	0.997	0.766	0
B3GALT6	0	1.16911	0.993	0.764	0
PMAIP1	0	1.1684	0.999	0.94	0
WTAP	0	1.16823	1	0.973	0
SLC2A1	0	1.16758	0.999	0.699	0
VPS37A	0	1.16734	0.999	0.815	0
PLD3	0	1.16721	0.991	0.754	0
DAAM1	0	1.16707	1	0.989	0
SSBP3	0	1.16652	0.939	0.689	0
UBE2Z	0	1.16634	1	0.93	0
ARPP19	0	1.16606	1	0.978	0
MAPKAPK2	0	1.16596	0.999	0.739	0
SLC25A4	0	1.16545	1	0.963	0
CSRP1	0	1.16499	0.966	0.703	0
PSMD4	0	1.16489	1	0.982	0
RAB5IF	0	1.1647	1	0.976	0
UTP6	0	1.16436	1	0.992	0
GLG1	0	1.16425	0.998	0.65	0
RNF215	0	1.16423	0.845	0.391	0
UMAD1	0	1.16377	0.993	0.792	0
ELK1	0	1.16331	1	0.808	0
ITGB1BP2	0	1.16269	0.609	0.225	0
PSMC2	0	1.16262	1	0.886	0
FBXW11	0	1.16254	1	0.896	0
NDFIP1	0	1.16249	0.999	0.875	0
IL2RG	0	1.16146	0.876	0.464	0
TRIM14	0	1.16071	0.999	0.834	0
PAK4	0	1.1606	0.989	0.63	0
UBAC2-AS1	6.84542e-303	1.16017	0.956	0.741	2.3015e-298
VPS33A	0	1.16014	0.996	0.735	0
FUNDC2	0	1.15906	0.997	0.923	0
RIPK2	1.84181e-255	1.15901	0.96	0.719	6.19235e-251
TMEM189	0	1.15894	0.998	0.678	0
ABHD13	0	1.15875	0.992	0.701	0
DOK4	9.82094e-163	1.15851	0.541	0.272	3.3019e-158
C1orf122	0	1.1583	0.999	0.934	0
PEX14	0	1.15713	0.981	0.738	0
HLA-C	0	1.15654	1	0.947	0
CMIP	0	1.15591	0.996	0.792	0
CARS	0	1.15577	1	0.868	0
SLC31A2	1.64442e-250	1.15569	0.774	0.379	5.52872e-246
SUN1	0	1.15551	1	0.903	0
GAPVD1	0	1.15514	1	0.899	0
COX19	0	1.15514	1	0.918	0
FUCA1	0	1.15504	0.917	0.557	0
CMC2	0	1.15444	1	0.98	0
ARHGEF12	0	1.15394	0.978	0.627	0
ANKRD33B	0	1.15352	0.997	0.777	0
C21orf91	0	1.15338	0.997	0.773	0
KIF4A	0	1.15333	0.978	0.617	0
TGFB1	0	1.15206	0.999	0.948	0
ADIPOR1	0	1.15203	1	0.884	0
FAM78A	4.77595e-245	1.15182	0.886	0.651	1.60572e-240
LRRC8D	0	1.15136	0.986	0.642	0
TPM4	0	1.15126	0.999	0.942	0
ARF4	0	1.15125	0.999	0.92	0
GOLGA7	0	1.15122	0.998	0.839	0
TPRA1	0	1.15089	0.996	0.767	0
NFE2L2	0	1.15038	0.999	0.831	0
AXIN1	0	1.15021	0.999	0.794	0
DEXI	0	1.14973	0.984	0.726	0
KIF1BP	0	1.14954	0.996	0.827	0
PFKP	0	1.14938	1	0.992	0
BORCS7	0	1.14938	0.996	0.806	0
ZBTB21	0	1.14925	0.952	0.595	0
TSG101	0	1.14909	1	0.975	0
STK17B	0	1.14902	0.999	0.912	0
ISCU	0	1.14848	1	0.947	0
UBE2F	0	1.14768	0.996	0.767	0
NRBP1	0	1.14727	0.997	0.782	0
ADD1	0	1.147	0.999	0.863	0
CISD2	0	1.14674	1	0.92	0
AKT1S1	0	1.14659	0.998	0.789	0
STX2	0	1.1464	0.988	0.822	0
RAMMET	0	1.14632	0.997	0.893	0
TBC1D19	1.46669e-254	1.14552	0.89	0.622	4.93117e-250
RTCB	0	1.14507	0.999	0.911	0
NIPA2	0	1.14497	1	0.939	0
ITSN1	0	1.14495	0.982	0.754	0
SCYL1	0	1.14468	0.999	0.824	0
PARD6B	0	1.14465	0.936	0.577	0
SWI5	0	1.1446	0.996	0.85	0
LAT2	0	1.1445	1	0.847	0
DCTN6	0	1.14439	0.999	0.83	0
IRAK1	0	1.14428	1	0.941	0
RAD18	0	1.14411	0.998	0.858	0
VAMP3	0	1.14355	0.986	0.794	0
RNF25	0	1.14345	0.962	0.666	0
PPP6C	0	1.1433	0.998	0.913	0
RARS2	0	1.14286	1	0.854	0
CIAPIN1	0	1.14263	0.999	0.894	0
ZFAND3	0	1.14246	0.998	0.778	0
SGTA	0	1.14245	1	0.94	0
BBIP1	0	1.14216	0.999	0.892	0
ZWINT	0	1.14196	0.995	0.936	0
GAK	0	1.14186	0.998	0.723	0
NBPF1	0	1.14175	0.958	0.683	0
MAP3K14	0	1.14172	0.935	0.561	0
BCKDK	0	1.14162	0.998	0.827	0
EFCAB2	0	1.14161	1	0.798	0
SUSD6	0	1.14158	0.993	0.607	0
SMG9	0	1.14148	0.996	0.756	0
KCMF1	0	1.14128	0.999	0.966	0
UBASH3B	0	1.14124	0.946	0.528	0
STAMBP	0	1.14105	0.999	0.907	0
SNTB1	0	1.13962	0.946	0.503	0
GPR160	6.17247e-289	1.13932	0.928	0.727	2.07525e-284
YIPF1	0	1.13919	0.984	0.663	0
CHD2	0	1.13856	0.996	0.715	0
CRIPT	0	1.13812	0.995	0.854	0
UBQLN1	0	1.13779	1	0.96	0
JAGN1	0	1.13754	0.997	0.89	0
NEIL2	9.85519e-299	1.13572	0.869	0.526	3.31341e-294
ZNF326	0	1.13537	1	0.974	0
KIF9	0	1.13535	0.995	0.835	0
PHYH	0	1.13493	0.839	0.431	0
BCL10	0	1.13464	0.99	0.788	0
TOX4	0	1.13449	1	0.923	0
BORCS6	4.53572e-216	1.13382	0.691	0.377	1.52495e-211
ATG5	0	1.13366	0.998	0.894	0
SEC11A	0	1.13349	1	0.945	0
ATP6V0E1	0	1.13282	1	0.976	0
USP12	0	1.13275	0.993	0.794	0
EIF4ENIF1	0	1.13256	0.998	0.764	0
SETD3	0	1.13208	1	0.942	0
RAF1	0	1.13202	1	0.952	0
FASTKD5	0	1.13168	0.999	0.789	0
EYA3	0	1.13165	0.999	0.863	0
GATAD2B	0	1.13151	0.999	0.819	0
ASL	0	1.13107	0.993	0.75	0
ZNF574	0	1.13107	0.993	0.679	0
CHMP7	0	1.13102	1	0.837	0
C8orf76	0	1.1307	0.995	0.755	0
PSMC1	0	1.13021	0.999	0.975	0
SELENOT	0	1.13005	1	0.872	0
SRP54	0	1.12991	1	0.939	0
SFMBT1	0	1.12914	0.986	0.687	0
PCIF1	0	1.1289	0.98	0.759	0
ASB1	0	1.12862	0.998	0.778	0
SUPT6H	0	1.1284	1	0.879	0
EXOC5	0	1.12794	1	0.888	0
FAM118B	0	1.12785	0.984	0.733	0
GRIPAP1	0	1.12775	0.999	0.83	0
NMT1	0	1.12759	1	0.97	0
LEPROTL1	0	1.12754	0.998	0.859	0
NFKBIE	0	1.12735	0.972	0.627	0
MCM3	0	1.1273	1	0.968	0
RMDN3	0	1.12724	1	0.852	0
STK39	0	1.12701	0.995	0.864	0
CYSTM1	8.97576e-293	1.12675	0.944	0.709	3.01774e-288
GNB1	0	1.12656	1	0.997	0
PLEKHG1	0	1.12642	0.992	0.689	0
LSM1	0	1.12551	0.999	0.929	0
WIPF2	0	1.12551	0.988	0.6	0
TSPAN3	0	1.12383	1	0.835	0
TEN1	0	1.12363	0.987	0.765	0
STIM2	0	1.12357	1	0.898	0
HCFC2	0	1.12338	0.879	0.478	0
RILPL1	4.13032e-223	1.12269	0.455	0.179	1.38866e-218
ATP6V1E1	0	1.1223	0.999	0.936	0
ATP6V0B	0	1.12223	1	0.993	0
IKZF1	0	1.12146	0.998	0.781	0
HMGXB3	0	1.1212	0.999	0.892	0
CCDC88B	0	1.12072	0.993	0.742	0
ARID4B	0	1.12057	1	0.958	0
CEP250	0	1.12057	0.994	0.844	0
SGF29	0	1.12047	0.993	0.783	0
PSMC4	0	1.12006	1	0.982	0
ZNF217	0	1.11936	0.998	0.749	0
AL356488.3	7.10483e-301	1.11935	0.829	0.402	2.38872e-296
DNAJB6	0	1.11913	1	0.972	0
MORN2	0	1.11847	0.959	0.7	0
INPP5A	0	1.11818	0.977	0.7	0
GRINA	0	1.11803	0.995	0.669	0
ZNF668	0	1.11798	0.944	0.629	0
JOSD1	0	1.11789	0.999	0.917	0
IER3IP1	0	1.11787	0.998	0.909	0
SLC4A1AP	0	1.11782	0.997	0.851	0
HIST1H1T	4.51278e-215	1.11769	0.422	0.159	1.51724e-210
WDR7	0	1.11743	0.912	0.534	0
LANCL2	0	1.11703	0.981	0.665	0
SMAD3	0	1.11643	0.999	0.858	0
TRIM23	0	1.11617	0.985	0.66	0
CDC42SE2	0	1.11616	0.999	0.835	0
CD99	4.70341e-149	1.11606	0.505	0.252	1.58133e-144
LTN1	0	1.11512	1	0.864	0
GPN3	0	1.11457	0.999	0.991	0
RAB35	0	1.1144	0.998	0.85	0
TAPBP	0	1.11406	1	0.835	0
ATG13	0	1.11394	0.997	0.798	0
OTUD1	0	1.11389	0.928	0.578	0
NAPA	0	1.11388	0.997	0.858	0
KLHL9	0	1.11331	0.981	0.613	0
FAM160A2	0	1.11328	0.996	0.66	0
PRPF18	0	1.11303	0.994	0.843	0
KIF5B	0	1.11261	1	0.999	0
CDC73	0	1.1126	0.999	0.924	0
CDC25C	2.00136e-239	1.11198	0.845	0.537	6.72877e-235
GTF2A1	0	1.11166	0.998	0.888	0
TLDC1	1.88593e-295	1.11163	0.823	0.45	6.34069e-291
ABHD15	7.06698e-285	1.11161	0.752	0.371	2.37599e-280
EEA1	0	1.11102	1	0.928	0
FBXO7	0	1.11047	1	0.925	0
CTBP1-DT	0	1.10983	0.948	0.604	0
SAMD4A	7.23301e-264	1.10968	0.448	0.157	2.43181e-259
AC093512.1	0	1.10957	0.819	0.412	0
PDLIM7	0	1.10934	0.973	0.698	0
AP1M1	0	1.10934	1	0.92	0
DHTKD1	0	1.10854	0.996	0.749	0
CCNDBP1	0	1.10853	0.999	0.826	0
CASP7	1.02835e-214	1.10851	0.761	0.45	3.45743e-210
VPS4A	0	1.10845	0.999	0.911	0
TRAC	0	1.10822	0.991	0.762	0
Z93241.1	0	1.10812	0.968	0.592	0
TMEM205	0	1.10793	0.999	0.906	0
PICALM	0	1.10791	1	0.899	0
SRP68	0	1.10773	0.999	0.894	0
MOV10	0	1.10771	0.911	0.499	0
AP2B1	0	1.10759	1	0.916	0
SELENOS	0	1.10725	1	0.837	0
JPT2	0	1.10715	0.999	0.942	0
ZSWIM7	0	1.10665	0.999	0.923	0
PPP3R1	0	1.10654	1	0.87	0
DYNLL2	0	1.10607	0.999	0.932	0
AIDA	0	1.10602	0.998	0.864	0
ZNF691	0	1.1052	0.927	0.586	0
GFM2	0	1.10484	1	0.789	0
PHF19	0	1.10392	1	0.96	0
TMEM104	0	1.10381	0.889	0.532	0
DHX40	0	1.10381	1	0.913	0
DDX59	0	1.10319	0.99	0.659	0
LRRC59	0	1.10287	1	0.984	0
TGIF2	0	1.10286	1	0.862	0
CHMP5	0	1.10279	0.996	0.928	0
CAPNS1	0	1.10262	1	0.96	0
CNBD2	9.33031e-239	1.10226	0.924	0.76	3.13694e-234
AUP1	0	1.10206	1	0.988	0
PHAX	0	1.10202	1	0.929	0
DCPS	0	1.10202	0.989	0.819	0
WBP4	0	1.10198	0.998	0.836	0
MMD	2.06328e-298	1.10145	0.959	0.679	6.93697e-294
FSD1	0	1.1012	0.975	0.756	0
VDAC3	0	1.10042	0.998	0.954	0
ARL3	0	1.1002	0.999	0.976	0
MIGA2	0	1.09994	0.982	0.609	0
ETF1	0	1.09991	1	0.99	0
UBR2	0	1.0999	0.997	0.724	0
NAGK	0	1.09977	0.997	0.725	0
PAF1	0	1.09951	1	0.868	0
C14orf119	0	1.09932	0.994	0.796	0
GPCPD1	0	1.099	1	0.83	0
GPR3	3.75821e-243	1.09889	0.588	0.25	1.26355e-238
SESN2	0	1.0986	0.976	0.45	0
AL355001.2	9.1639e-107	1.0986	0.743	0.544	3.08099e-102
OSGIN2	0	1.09852	0.999	0.806	0
AC240274.1	0	1.09845	0.868	0.476	0
MELK	0	1.09825	0.997	0.86	0
SCAF1	0	1.09816	0.998	0.858	0
HIVEP2	0	1.09762	0.938	0.639	0
VAPA	0	1.09754	1	0.994	0
2024-03-05	0	1.09751	0.998	0.897	0
AL121820.2	4.62416e-184	1.09748	0.518	0.237	1.55469e-179
IKZF3	0	1.09714	0.999	0.863	0
PPP2CA	0	1.09705	1	0.979	0
NUB1	0	1.09666	0.999	0.86	0
GLTP	0	1.09653	0.996	0.833	0
SDF2	0	1.09627	1	0.797	0
UBE2K	0	1.09542	1	0.998	0
ERCC4	0	1.09534	0.936	0.626	0
CDC34	0	1.09529	0.998	0.96	0
CDC23	0	1.09526	0.998	0.869	0
FIG4	0	1.09506	0.955	0.676	0
ZDHHC3	0	1.09483	1	0.881	0
MPC1	0	1.09442	0.999	0.925	0
SURF4	0	1.09412	0.999	0.876	0
MCU	0	1.09406	0.99	0.707	0
CCDC174	0	1.09355	0.999	0.806	0
POLB	0	1.09338	0.964	0.723	0
UBIAD1	0	1.09318	0.997	0.765	0
GPKOW	0	1.09297	0.971	0.688	0
PLEKHH3	7.20272e-159	1.09259	0.659	0.362	2.42163e-154
U2AF1	4.57955e-139	1.09136	0.439	0.203	1.53969e-134
USP38	0	1.09057	0.992	0.762	0
KBTBD2	0	1.09006	0.992	0.804	0
HMOX2	0	1.09	0.971	0.829	0
SDF4	0	1.08986	1	0.943	0
RRM2	0	1.08984	0.989	0.824	0
APLP2	0	1.08959	0.998	0.743	0
SARAF	0	1.08951	0.999	0.884	0
AC106791.1	9.89682e-180	1.08947	0.8	0.576	3.32741e-175
KLC2	0	1.08945	0.998	0.778	0
CREBBP	0	1.08941	1	0.867	0
SNX4	0	1.08927	0.999	0.912	0
SCAMP2	0	1.08921	0.999	0.822	0
TUBG1	0	1.088	0.996	0.906	0
ARHGDIA	0	1.0879	1	0.995	0
SEC24B	0	1.08789	0.987	0.722	0
RAB1A	0	1.08752	0.999	0.934	0
NSMCE2	0	1.08746	0.999	0.889	0
ZMIZ1	0	1.08745	0.868	0.495	0
AL451085.2	6.26497e-164	1.08738	0.765	0.517	2.10635e-159
FYTTD1	0	1.08738	1	0.962	0
BTN3A2	0	1.08733	0.878	0.473	0
SIPA1L3	0	1.08719	0.986	0.71	0
SF3A1	0	1.08711	1	0.939	0
TMUB1	0	1.08703	1	0.873	0
LYRM4	0	1.08683	0.996	0.906	0
TROAP	0	1.08676	0.996	0.906	0
GABARAPL2	0	1.08646	1	0.989	0
MYO18A	2.53516e-220	1.08607	0.665	0.352	8.52345e-216
ACBD3	0	1.08554	1	0.968	0
LAMTOR3	0	1.08538	0.994	0.811	0
SPNS1	0	1.08451	0.996	0.629	0
PRPSAP2	0	1.08411	0.999	0.952	0
C6orf48	0	1.08384	0.999	0.928	0
ACTR3	0	1.08312	1	0.987	0
ATP6V1C1	0	1.08277	0.997	0.844	0
SEC61A2	0	1.08267	0.877	0.471	0
DUSP3	4.38929e-124	1.08215	0.738	0.523	1.47572e-119
ZBED1	0	1.08195	0.994	0.698	0
USO1	0	1.08187	0.999	0.896	0
IFT20	0	1.08179	0.997	0.785	0
PSENEN	0	1.08148	0.998	0.778	0
YIF1A	0	1.08133	1	0.94	0
NCAPG	0	1.08121	0.994	0.882	0
SF3B4	0	1.08083	0.998	0.851	0
RIMS3	7.95061e-243	1.08077	0.64	0.293	2.67307e-238
TERF1	0	1.08072	0.999	0.904	0
YKT6	0	1.08059	1	0.888	0
PEX19	0	1.08048	0.987	0.775	0
UBE4B	0	1.08026	0.988	0.753	0
FXR2	0	1.08016	0.997	0.817	0
TBC1D23	0	1.07992	0.99	0.753	0
SHCBP1	0	1.07964	0.997	0.897	0
AC092117.1	4.79207e-209	1.07914	0.461	0.179	1.61114e-204
NCOR1	0	1.07878	1	0.977	0
CDC42	0	1.07833	1	0.984	0
UROD	0	1.07801	0.995	0.81	0
YIPF3	0	1.07753	0.999	0.736	0
GIPC1	2.04145e-273	1.07729	0.88	0.56	6.86356e-269
SRA1	0	1.07682	0.997	0.903	0
GNAI3	0	1.07659	1	0.924	0
WASF2	0	1.07643	1	0.973	0
BANP	0	1.07606	0.998	0.699	0
DOLK	0	1.07594	0.905	0.502	0
CYB561A3	0	1.07564	0.999	0.882	0
PPP2R3C	0	1.07532	0.998	0.878	0
ZDHHC24	0	1.07517	0.98	0.707	0
ZPR1	0	1.07517	1	0.967	0
CEP76	0	1.07516	0.992	0.736	0
RING1	0	1.07514	0.997	0.81	0
ST20	0	1.07511	0.971	0.722	0
TMOD3	0	1.07501	1	0.952	0
AZI2	0	1.07487	0.992	0.802	0
SDE2	0	1.07464	0.991	0.73	0
PTCH2	0	1.07447	0.954	0.506	0
PIP5K1A	0	1.07426	0.998	0.735	0
PSMD11	0	1.07351	1	0.998	0
EHD1	0	1.07344	1	0.855	0
LAMC1	0	1.073	0.989	0.624	0
TIMM23	0	1.07295	0.999	0.947	0
BLOC1S4	0	1.07291	0.996	0.814	0
FAM72A	3.20075e-285	1.0729	0.872	0.564	1.07613e-280
UBE2A	0	1.0728	0.999	0.968	0
CXCR4	1.68771e-304	1.0724	0.848	0.455	5.67424e-300
RNF181	0	1.07219	0.999	0.951	0
TMEM53	0	1.07218	0.937	0.663	0
PAQR3	0	1.07208	0.961	0.676	0
ZMAT5	0	1.072	0.969	0.731	0
VPS9D1-AS1	0	1.07098	0.918	0.471	0
APLP1	1.51368e-237	1.07067	0.74	0.412	5.08915e-233
RAB2A	0	1.07004	0.999	0.983	0
NCBP3	0	1.07004	1	0.972	0
STAM	0	1.07001	0.986	0.76	0
NIPA1	0	1.06989	0.999	0.771	0
RAB10	0	1.06981	1	0.973	0
MECP2	0	1.06972	0.998	0.77	0
BUD31	0	1.06972	1	0.956	0
COQ10B	0	1.0696	0.989	0.778	0
DIP2B	0	1.06928	0.989	0.762	0
DOCK10	0	1.06922	0.771	0.34	0
LRRC41	0	1.06922	1	0.871	0
AC016405.3	5.84097e-220	1.06887	0.644	0.324	1.96379e-215
SGPL1	0	1.06875	0.99	0.686	0
TRNAU1AP	0	1.06867	1	0.912	0
SELENOK	0	1.06799	0.999	0.923	0
ZCCHC3	0	1.06794	0.999	0.824	0
TWF1	0	1.06771	0.999	0.838	0
DCAF15	0	1.06761	0.996	0.762	0
PRPF4	0	1.06745	0.999	0.93	0
PRELID3B	0	1.06733	1	0.985	0
RFX5	0	1.06682	0.996	0.77	0
ADIPOR2	0	1.06617	0.998	0.814	0
USP10	0	1.06614	1	0.968	0
CLPTM1	0	1.06577	0.999	0.714	0
ZC3H18	0	1.06523	1	0.989	0
PDPK1	0	1.065	1	0.856	0
TBCB	0	1.06495	1	0.97	0
NCK1-DT	0	1.06442	0.994	0.699	0
NAALADL2-AS2	0	1.06423	0.89	0.466	0
ILKAP	0	1.06397	1	0.965	0
AC006058.1	0	1.06392	0.825	0.427	0
AFF2	6.46909e-291	1.06375	0.835	0.482	2.17497e-286
EXOSC4	0	1.06373	0.996	0.929	0
PPP1R2	0	1.06361	1	0.941	0
RAB21	0	1.06299	1	0.917	0
PPIL4	0	1.06292	1	0.909	0
C12orf4	0	1.06286	0.98	0.739	0
AAMP	0	1.06278	1	0.923	0
CCDC86	0	1.06261	0.993	0.876	0
YRDC	0	1.06237	0.999	0.942	0
PTPA	0	1.06226	0.996	0.874	0
ARHGAP17	0	1.06214	0.988	0.673	0
COMMD5	0	1.06179	0.994	0.796	0
CCDC82	0	1.06174	1	0.895	0
ACP2	0	1.06147	0.982	0.56	0
PSME3	0	1.06115	1	0.982	0
BSG	0	1.06112	1	0.918	0
ACTR10	0	1.06097	1	0.885	0
SEPHS1	0	1.06084	0.998	0.921	0
RMND5B	0	1.06056	0.998	0.787	0
FOXM1	0	1.06056	0.994	0.86	0
ARMH3	0	1.06042	0.998	0.757	0
UBAC2	0	1.06026	1	0.884	0
UBE2Q1	0	1.06017	1	0.936	0
CNIH4	0	1.06017	1	0.875	0
PLEC	0	1.05992	0.956	0.566	0
LRCH1	0	1.05981	0.996	0.652	0
ZXDC	0	1.05951	0.968	0.56	0
ITGB1BP1	0	1.05941	0.998	0.968	0
ARL8A	0	1.05925	1	0.868	0
HEATR5A	0	1.05916	0.925	0.583	0
TYK2	0	1.05907	1	0.801	0
RAB11A	0	1.0586	1	0.965	0
USP11	0	1.05788	1	0.883	0
CTU1	0	1.05736	0.991	0.741	0
AC016831.7	4.10602e-272	1.05735	0.651	0.282	1.38049e-267
CTSC	0	1.0572	0.988	0.659	0
SNX18	6.06521e-197	1.05708	0.764	0.485	2.03919e-192
MOB2	0	1.05704	0.998	0.833	0
CPTP	0	1.05691	0.936	0.598	0
IQCK	6.58816e-306	1.05682	0.574	0.213	2.215e-301
CLIP1	0	1.05661	0.996	0.78	0
CCDC93	0	1.05661	0.997	0.793	0
RAD51C	0	1.05612	0.999	0.993	0
RHNO1	0	1.05536	0.988	0.738	0
PCGF5	0	1.05529	0.996	0.826	0
MAPK8	0	1.05527	0.963	0.655	0
CSNK1A1	0	1.05458	1	0.993	0
RNF214	0	1.05447	0.997	0.864	0
B4GALT1	7.58207e-276	1.05392	0.996	0.826	2.54917e-271
CARD19	0	1.05386	0.927	0.636	0
FUNDC1	0	1.05363	0.991	0.806	0
CENPO	0	1.05341	0.961	0.648	0
PAIP1	0	1.05276	1	0.932	0
SMPD4	0	1.05255	1	0.877	0
CCDC134	2.82374e-264	1.05248	0.788	0.425	9.49368e-260
EXTL3	3.40963e-229	1.05241	0.803	0.442	1.14635e-224
MED13	0	1.05215	1	0.871	0
GTF2IRD1	0	1.05209	0.927	0.54	0
CTNNA1	4.76922e-248	1.05187	0.921	0.679	1.60346e-243
YAF2	0	1.05164	1	0.926	0
YME1L1	0	1.05129	1	0.967	0
UBE2N	0	1.05104	0.999	0.996	0
PANK2	0	1.05087	1	0.961	0
SORT1	1.99982e-165	1.05076	0.596	0.321	6.72359e-161
MOB4	0	1.0506	0.999	0.898	0
GRWD1	0	1.05054	0.999	0.957	0
HSPH1	0	1.05048	0.999	0.98	0
PMM1	0	1.05047	0.998	0.845	0
OTUB1	0	1.0504	1	0.992	0
ZFR	0	1.05027	1	0.952	0
ZNF282	0	1.04948	0.996	0.729	0
COPRS	0	1.04948	0.997	0.967	0
TRAF6	0	1.04945	0.988	0.65	0
ZDHHC6	0	1.04943	1	0.867	0
VKORC1L1	0	1.04893	1	0.92	0
GORASP2	0	1.04882	1	0.975	0
H1FX	0	1.04836	0.998	0.965	0
MED25	0	1.04836	0.998	0.845	0
ZNF655	0	1.04788	1	0.887	0
GNB5	0	1.04782	0.994	0.777	0
TRMT1L	0	1.04772	0.985	0.727	0
SAMD8	0	1.04752	0.983	0.604	0
MYL12B	0	1.04749	1	0.992	0
TMEM50A	0	1.04727	1	0.939	0
TTI2	0	1.04717	0.999	0.788	0
DIAPH3	0	1.04698	0.984	0.801	0
LCMT1	0	1.04674	0.989	0.795	0
RNF145	0	1.04673	0.998	0.802	0
HAT1	0	1.04669	0.999	0.975	0
TCEA2	0	1.04663	0.995	0.749	0
PLAA	0	1.04661	0.998	0.844	0
INAFM1	0	1.04652	0.996	0.799	0
AL021707.2	2.73488e-16	1.04633	0.414	0.339	9.19493e-12
INTS3	0	1.04598	0.998	0.705	0
ULK4	0	1.04587	0.962	0.727	0
B2M	0	1.04512	1	0.999	0
BOLA1	6.67095e-278	1.04488	0.925	0.692	2.24284e-273
SH3GLB1	0	1.04486	0.999	0.941	0
TAPT1	0	1.04463	0.963	0.614	0
CIP2A	0	1.04426	0.996	0.919	0
FBXO34	0	1.04424	0.998	0.734	0
MEPCE	0	1.04416	0.999	0.852	0
NADSYN1	0	1.04393	1	0.874	0
SLAIN2	0	1.04392	0.999	0.892	0
UBE2J2	0	1.0438	1	0.967	0
AC027644.3	1.58408e-305	1.04376	0.974	0.761	5.32583e-301
EFHC1	0	1.0437	0.931	0.507	0
TAF7	0	1.0434	1	0.98	0
DYNC1I2	0	1.04335	1	0.942	0
PITPNB	0	1.04319	0.999	0.874	0
MIEN1	0	1.04319	0.998	0.985	0
ZNF335	0	1.04304	0.994	0.61	0
ARF3	0	1.04288	0.999	0.938	0
OTULIN	0	1.04288	0.999	0.934	0
PRCC	0	1.04288	1	0.961	0
BICRA	2.81845e-283	1.04287	0.943	0.609	9.47589e-279
AP3D1	0	1.04276	1	0.918	0
POLR3D	0	1.04201	0.996	0.842	0
PLRG1	0	1.04184	0.999	0.894	0
USP47	0	1.04141	0.999	0.929	0
GTF2F1	0	1.04108	1	0.965	0
AL034549.1	6.62311e-285	1.0409	0.938	0.687	2.22675e-280
WNK1	0	1.04076	1	0.96	0
PIK3CG	0	1.04031	0.996	0.672	0
GRN	0	1.04026	1	0.853	0
THUMPD3	0	1.04004	0.999	0.966	0
POLDIP2	0	1.03922	0.999	0.964	0
RPTOR	0	1.0388	0.993	0.681	0
PPP1R10	0	1.03876	1	0.953	0
WWP1	0	1.03876	0.994	0.763	0
GMIP	0	1.03836	0.997	0.742	0
RBPJ	0	1.0381	1	0.945	0
HARS	0	1.038	0.998	0.918	0
NDST2	2.26922e-225	1.03746	0.823	0.548	7.62935e-221
UPF1	0	1.03746	1	0.934	0
TFPT	0	1.03745	0.994	0.763	0
FXYD2	3.52764e-250	1.03744	0.436	0.151	1.18603e-245
DNAJC1	0	1.0372	0.997	0.696	0
FECH	1.59307e-201	1.03713	0.878	0.664	5.35605e-197
TMEM175	0	1.03688	0.97	0.585	0
AL162377.1	2.81249e-242	1.03663	0.888	0.584	9.45586e-238
STAT3	0	1.03646	0.998	0.671	0
TMEM120A	0	1.03634	0.993	0.71	0
PPP4R2	0	1.03623	1	0.992	0
NSUN3	0	1.03604	0.982	0.636	0
RIC8A	0	1.03559	1	0.907	0
FAM50A	0	1.03552	1	0.934	0
GOSR1	0	1.03539	1	0.936	0
YWHAG	0	1.03537	1	0.994	0
RER1	0	1.03465	1	0.997	0
MAPK1IP1L	0	1.03461	1	0.933	0
ZNF775	0	1.03427	0.979	0.711	0
IWS1	0	1.03392	1	0.946	0
C12orf66	6.29064e-217	1.03321	0.896	0.641	2.11498e-212
NGDN	0	1.033	0.998	0.841	0
DNAJC21	0	1.03295	1	0.984	0
MFN2	0	1.03259	0.996	0.77	0
BRI3	0	1.03206	1	0.957	0
KMT5B	0	1.03195	0.998	0.883	0
RFC2	0	1.03151	0.998	0.968	0
PPP1R11	0	1.03138	0.989	0.778	0
WDR33	0	1.03126	1	0.968	0
SCIMP	1.08722e-129	1.03106	0.534	0.306	3.65535e-125
SLCO3A1	0	1.03104	0.994	0.665	0
AP001160.3	4.82958e-192	1.0309	0.579	0.287	1.62375e-187
C11orf68	0	1.03084	0.984	0.769	0
CDK17	0	1.03077	0.984	0.689	0
ZCRB1	0	1.03025	0.998	0.975	0
TWSG1	4.07222e-283	1.03017	0.952	0.633	1.36912e-278
UNC45A	0	1.03001	0.996	0.744	0
AC099850.1	4.19465e-250	1.02979	0.827	0.507	1.41028e-245
NBPF9	8.80661e-258	1.02946	0.621	0.279	2.96087e-253
PBK	0	1.02933	0.992	0.9	0
AC016831.5	0	1.02922	0.833	0.299	0
BBS7	0	1.02916	0.998	0.87	0
MYL5	0	1.02866	0.923	0.685	0
DERL2	0	1.0285	1	0.763	0
C6orf136	0	1.02837	0.989	0.69	0
TMEM167A	0	1.02811	1	0.961	0
ABHD2	0	1.02786	0.935	0.554	0
ZDHHC7	0	1.02754	0.996	0.754	0
PDF	4.73263e-81	1.02754	0.512	0.321	1.59116e-76
AL023806.1	0	1.02741	0.892	0.382	0
GCC1	9.00919e-261	1.02733	0.833	0.444	3.02898e-256
RABIF	0	1.02725	0.988	0.833	0
SCYL2	0	1.0272	0.984	0.759	0
AC073508.3	2.40287e-259	1.02703	0.667	0.317	8.07868e-255
ESS2	0	1.02697	0.978	0.721	0
RBM42	0	1.02687	0.997	0.917	0
AL391069.2	1.66289e-203	1.02682	0.828	0.553	5.59081e-199
PHF23	0	1.02655	0.998	0.858	0
TBC1D10B	0	1.02634	1	0.855	0
DNMT3B	8.4161e-282	1.026	0.897	0.609	2.82958e-277
SLC35B2	0	1.02583	0.97	0.612	0
NELFE	0	1.0257	0.999	0.973	0
ZNF780A	6.07566e-144	1.02539	0.848	0.693	2.0427e-139
RPL39L	0	1.02531	0.996	0.86	0
GPATCH4	0	1.0253	1	0.995	0
GDAP2	0	1.02509	0.984	0.737	0
MXD4	0	1.02495	0.998	0.887	0
COMMD1	0	1.02475	0.992	0.84	0
TACO1	0	1.02465	0.994	0.88	0
HTATSF1	0	1.02404	1	0.907	0
SUPT4H1	0	1.02388	0.999	0.953	0
GNA11	0	1.0238	0.988	0.734	0
TIMM17A	0	1.02361	1	0.987	0
VRK2	0	1.0233	0.993	0.789	0
LAMP2	0	1.02301	0.995	0.674	0
PCYT2	0	1.02283	0.968	0.762	0
N4BP3	1.78718e-302	1.02276	0.933	0.59	6.00869e-298
MTMR14	0	1.02257	1	0.859	0
CGRRF1	0	1.0225	0.991	0.678	0
COPS8	0	1.02243	0.997	0.924	0
COMMD3	0	1.02237	0.998	0.838	0
APIP	0	1.02225	0.997	0.906	0
CC2D1A	0	1.02221	0.996	0.673	0
ATG16L1	0	1.0221	0.977	0.703	0
PDE8A	0	1.02208	0.984	0.701	0
PXMP4	0	1.02205	0.986	0.718	0
TMEM9B	0	1.02203	0.999	0.758	0
AC098818.2	0	1.02197	0.88	0.439	0
SUPT7L	0	1.02146	0.991	0.709	0
ACBD5	0	1.02145	0.999	0.894	0
SLMAP	0	1.02129	0.994	0.735	0
RPP30	0	1.02105	0.999	0.927	0
MAP2K2	0	1.02087	0.999	0.992	0
FAM104A	0	1.02023	0.98	0.818	0
PSMC6	0	1.02001	1	0.99	0
CSGALNACT2	0	1.01995	0.987	0.719	0
PCYT1A	0	1.01964	0.995	0.766	0
CDYL	0	1.0196	0.999	0.897	0
GTF3C6	0	1.01951	0.998	0.991	0
GRPEL1	0	1.01905	0.998	0.985	0
ENDOV	0	1.01888	0.98	0.716	0
TFIP11	0	1.0188	0.995	0.738	0
OXNAD1	0	1.0187	0.986	0.716	0
MAP3K5	0	1.01869	0.984	0.663	0
ALG14	0	1.01829	0.95	0.608	0
HERC3	6.93062e-247	1.01811	0.873	0.59	2.33014e-242
KBTBD4	0	1.01804	0.994	0.742	0
MLX	0	1.01792	0.999	0.853	0
KIAA1551	0	1.01789	0.998	0.754	0
CHTOP	0	1.01786	1	0.931	0
DHX29	0	1.01783	0.999	0.912	0
ASNSD1	0	1.01736	1	0.874	0
PLA2G6	7.39278e-130	1.01722	0.747	0.535	2.48553e-125
DRAIC	1.98669e-136	1.01718	0.406	0.182	6.67944e-132
MIR222HG	1.21764e-250	1.0171	0.782	0.378	4.09382e-246
ADA	0	1.01707	0.997	0.905	0
HYLS1	3.46482e-271	1.01685	0.847	0.495	1.16491e-266
DIMT1	0	1.01684	1	0.91	0
CDIPT	0	1.01675	0.997	0.764	0
DDX23	0	1.01674	1	0.922	0
ZNF768	0	1.01662	0.971	0.807	0
CNIH1	0	1.01654	0.999	0.917	0
UBOX5	0	1.01601	0.954	0.606	0
MAN1A1	0	1.01597	0.955	0.505	0
KANSL3	0	1.01589	0.989	0.684	0
IFNAR1	0	1.01582	0.999	0.825	0
PSMD12	0	1.01543	1	0.999	0
CLSPN	0	1.01515	0.99	0.855	0
UBE2R2	0	1.01472	1	0.932	0
HACL1	0	1.01456	0.98	0.748	0
TIGAR	0	1.01431	0.977	0.772	0
SEZ6L2	1.18315e-302	1.01369	0.909	0.608	3.97787e-298
UBFD1	0	1.01354	0.997	0.771	0
NT5C3B	0	1.01348	0.999	0.959	0
METTL3	0	1.01344	0.999	0.859	0
MAD1L1	0	1.01281	0.989	0.695	0
TTC3	0	1.01274	1	0.997	0
ZNF444	0	1.01271	0.994	0.735	0
CTSA	0	1.0126	0.978	0.606	0
ATP6AP1	0	1.01224	0.994	0.604	0
TRMO	0	1.01149	0.987	0.677	0
TAF13	0	1.01122	0.988	0.805	0
SDAD1	0	1.01094	0.999	0.904	0
DYNLT1	0	1.01032	1	0.898	0
AKIRIN1	0	1.01025	1	0.961	0
ADRM1	0	1.01007	1	0.993	0
EFCAB7	2.18587e-231	1.00999	0.851	0.555	7.34912e-227
NXT1	0	1.00994	0.999	0.955	0
SAP30BP	0	1.00983	0.998	0.872	0
RBM17	0	1.00946	1	0.999	0
LIMS1	0	1.00938	1	0.978	0
EMC6	0	1.00924	1	0.985	0
MYDGF	0	1.00877	1	0.876	0
CIAO1	0	1.00872	1	0.972	0
MRFAP1	0	1.00863	0.999	0.988	0
SAR1A	0	1.00839	1	0.952	0
SAE1	0	1.00823	1	0.986	0
SAP30L	0	1.00812	0.995	0.791	0
MKRN2	0	1.00809	0.987	0.786	0
CYB5B	0	1.00786	1	0.974	0
SHISA5	0	1.00773	1	0.874	0
MFNG	0	1.00771	0.998	0.914	0
FCGRT	0	1.00763	0.962	0.671	0
WAPL	0	1.00732	1	0.977	0
LRRC8B	0	1.00716	0.952	0.563	0
VGF	0	1.00691	0.955	0.674	0
ZBED5	0	1.00664	0.996	0.773	0
PIGS	0	1.0062	0.997	0.721	0
DDX52	0	1.00598	1	0.965	0
NSF	0	1.00561	0.992	0.782	0
STOX1	1.31271e-205	1.00561	0.702	0.397	4.41346e-201
CSTF2	0	1.00558	0.965	0.694	0
RAC3	0	1.00555	0.985	0.799	0
DNAJC9	0	1.0054	0.999	0.968	0
NPEPL1	7.53727e-238	1.00529	0.608	0.27	2.53411e-233
KPNA1	0	1.00512	0.998	0.872	0
EMC4	0	1.00491	1	0.988	0
UNC50	0	1.00463	0.999	0.852	0
GALM	3.18573e-239	1.00443	0.903	0.656	1.07107e-234
BYSL	0	1.00441	0.995	0.846	0
C19orf12	0	1.00421	0.98	0.734	0
ERAL1	0	1.00416	0.999	0.812	0
BCL2L13	0	1.00356	0.999	0.879	0
SEC14L1	0	1.00351	0.999	0.873	0
UNC119	0	1.00328	0.985	0.644	0
NADK	0	1.00327	1	0.865	0
PARS2	7.97045e-276	1.0032	0.927	0.631	2.67974e-271
CDS2	0	1.00318	0.998	0.779	0
NKIRAS2	0	1.00273	0.999	0.765	0
LINC01806	0	1.00186	0.95	0.624	0
PRDX5	0	1.0018	1	0.999	0
OSBPL11	0	1.00146	0.997	0.732	0
KYAT3	0	1.00133	0.995	0.821	0
ZNF787	0	1.00114	1	0.895	0
RNF40	0	1.00102	0.998	0.848	0
FOXK2	0	1.00088	1	0.922	0
TMEM234	2.9988e-224	1.00079	0.891	0.628	1.00823e-219
RNF146	4.91444e-288	1.00079	0.963	0.715	1.65228e-283
SUN2	3.02616e-283	1.00067	0.644	0.275	1.01743e-278
GTSE1	0	1.00052	0.981	0.702	0
IFI35	9.41027e-183	1.00043	0.867	0.597	3.16383e-178
VPS45	0	1.00041	0.994	0.654	0
RPS6KB2	0	1.00031	1	0.975	0
BCAS2	0	1.00024	0.998	0.911	0
RTCA	0	1.0002	0.998	0.919	0
LYRM1	0	0.999687	1	0.915	0
JAZF1	2.46965e-283	0.999447	0.938	0.611	8.30321e-279
BORCS5	0	0.999412	0.974	0.686	0
ATG2A	0	0.999013	0.993	0.63	0
EMC3	0	0.998937	0.998	0.778	0
MED6	0	0.99891	1	0.933	0
NUDT16L1	0	0.998798	0.996	0.865	0
RPA2	0	0.998795	0.999	0.975	0
SMNDC1	0	0.998559	1	0.943	0
PRDX4	0	0.998541	0.999	0.927	0
C16orf95	4.0344e-171	0.998322	0.784	0.51	1.35641e-166
RRP1	0	0.998092	0.997	0.958	0
CDC5L	0	0.997902	1	0.96	0
API5	0	0.997599	1	0.969	0
CHMP3	0	0.997491	0.998	0.793	0
FLOT1	0	0.997414	1	0.923	0
GMFB	0	0.99736	1	0.865	0
EIF2S1	0	0.997225	1	0.997	0
MAPK7	5.83373e-284	0.996928	0.944	0.625	1.96136e-279
FBXO3	0	0.996917	0.998	0.848	0
RFNG	0	0.996717	0.98	0.697	0
MLF2	0	0.996603	1	0.992	0
AP3M2	0	0.996192	0.978	0.661	0
HRAS	0	0.996093	0.998	0.959	0
CDK16	0	0.995624	1	0.864	0
EPS15L1	0	0.995613	1	0.876	0
MRPS18A	0	0.995606	0.994	0.874	0
ACTR8	0	0.995451	0.986	0.693	0
WBP2	0	0.995283	0.991	0.801	0
TP73	1.41471e-307	0.995202	0.825	0.429	4.7564e-303
SNAP29	0	0.995178	0.999	0.895	0
VKORC1	0	0.995135	1	0.904	0
TMEM248	0	0.995091	1	0.932	0
SART1	0	0.99466	0.998	0.82	0
RAB30-AS1	0	0.994556	1	0.905	0
UBQLN4	0	0.994423	0.999	0.762	0
C9orf40	0	0.994265	0.996	0.859	0
ERLEC1	0	0.99398	0.999	0.844	0
AP2A2	0	0.993978	0.999	0.872	0
GPD1L	2.03178e-166	0.993278	0.833	0.57	6.83104e-162
ERN1	0	0.993134	0.679	0.27	0
YAE1D1	0	0.993126	0.967	0.765	0
LHPP	0	0.993031	0.991	0.789	0
WDR45	0	0.992726	0.998	0.766	0
CASP9	3.53187e-251	0.992556	0.889	0.602	1.18745e-246
CANT1	0	0.992511	0.993	0.698	0
UFD1	0	0.992334	0.999	0.983	0
ASNA1	0	0.991842	0.998	0.927	0
TXNDC15	0	0.991766	0.995	0.729	0
NEDD1	0	0.991583	0.992	0.787	0
METTL9	0	0.99153	1	0.976	0
DDX56	0	0.991357	1	0.962	0
CCNC	0	0.991158	0.999	0.942	0
ZNF687	3.3633e-292	0.990822	0.92	0.573	1.13077e-287
MAPRE1	0	0.990697	1	0.98	0
GOLGA5	4.30348e-243	0.990375	0.942	0.777	1.44687e-238
TM9SF2	0	0.990334	0.998	0.705	0
MBD4	0	0.990326	1	0.898	0
ZFYVE1	1.05245e-288	0.990311	0.855	0.502	3.53845e-284
KTN1	0	0.990251	1	0.983	0
GPT2	0	0.990149	0.952	0.588	0
CLEC16A	0	0.989832	0.994	0.703	0
BAX	0	0.989791	1	0.928	0
FIP1L1	0	0.989475	1	0.976	0
ARL5B	3.56102e-265	0.989334	0.986	0.776	1.19725e-260
ZFY	0	0.989301	0.985	0.732	0
RAP2A	0	0.989019	0.998	0.812	0
LRFN3	6.02185e-212	0.988957	0.694	0.375	2.02461e-207
ZCCHC17	0	0.98885	0.998	0.951	0
ARFGEF1	3.84579e-280	0.988806	0.94	0.663	1.29299e-275
VPS18	0	0.988787	0.985	0.729	0
ALG13	0	0.988774	0.998	0.879	0
PLP2	0	0.988564	0.998	0.945	0
FBXO45	0	0.988271	0.998	0.884	0
ESRRA	0	0.98819	1	0.971	0
PELO	0	0.987763	0.964	0.663	0
BCAP29	0	0.987618	1	0.831	0
KIFAP3	3.67958e-190	0.98717	0.841	0.637	1.23711e-185
C19orf24	0	0.987129	0.999	0.977	0
LMNA	5.43919e-137	0.986988	0.685	0.434	1.82871e-132
MRPS11	0	0.986929	0.999	0.967	0
STPG1	9.62414e-271	0.986862	0.942	0.68	3.23573e-266
TMEM254	1.07447e-289	0.986666	0.924	0.626	3.61248e-285
HSPA14.1	0	0.986497	0.998	0.894	0
DCTN2	0	0.986399	1	0.96	0
GJC1	0	0.986391	0.98	0.606	0
TMEM65	2.93186e-300	0.986142	0.968	0.809	9.8572e-296
ACTR1A	0	0.986131	0.996	0.802	0
FOXK1	0	0.986083	0.998	0.843	0
MED29	0	0.985615	0.996	0.826	0
MPP6	0	0.985582	1	0.966	0
VPS41	0	0.985494	0.991	0.822	0
GOLPH3	0	0.985142	0.999	0.847	0
ELMOD3	0	0.985097	0.954	0.481	0
FAM32A	0	0.985093	1	0.935	0
MTMR6	0	0.984911	0.985	0.772	0
NAMPT	0	0.98485	1	0.947	0
PNPLA6	0	0.984784	0.98	0.665	0
RAE1	0	0.984734	1	0.95	0
SPINDOC	0	0.984673	1	0.846	0
SNHG15	0	0.984656	1	0.977	0
TMX2	0	0.984161	0.999	0.781	0
DDX19B	0	0.984057	0.996	0.798	0
IL4R	0	0.983821	0.994	0.611	0
WDR81	3.47131e-240	0.983744	0.819	0.455	1.16709e-235
FAM49B	0	0.983595	1	0.993	0
FAM213A	0	0.983296	1	0.905	0
BCL7B	0	0.983292	0.999	0.893	0
SPATA2	2.13298e-253	0.983187	0.905	0.665	7.17128e-249
WBP11	0	0.983179	1	0.97	0
CCNK	0	0.983176	0.998	0.882	0
MED27	0	0.983062	0.994	0.787	0
ZNF688	0	0.983056	0.982	0.741	0
CRYZ	0	0.983025	0.992	0.714	0
ADI1	0	0.982937	0.998	0.933	0
MEGF11	0	0.982467	0.921	0.52	0
FLYWCH1	0	0.982375	0.985	0.659	0
COMMD9	0	0.982374	0.997	0.872	0
RAB8A	0	0.982224	1	0.962	0
TOP1MT	0	0.982067	0.995	0.884	0
SMAD4	0	0.981654	1	0.851	0
DLEU2	0	0.981212	1	0.922	0
DOCK4	5.71029e-152	0.981142	0.627	0.374	1.91986e-147
CHMP1B	0	0.980976	0.984	0.718	0
ZMAT2	0	0.980923	1	0.983	0
N4BP1	0	0.98091	1	0.818	0
CCDC24	5.81961e-287	0.980862	0.869	0.517	1.95661e-282
PI4K2B	3.39756e-259	0.980593	0.924	0.715	1.14229e-254
NR1H2	0	0.980567	0.997	0.769	0
HOOK3	0	0.980511	1	0.898	0
BUD23	0	0.980492	1	0.979	0
DPM1	0	0.980241	0.998	0.93	0
SFMBT2	0	0.980045	0.983	0.718	0
ESD	0	0.979807	0.996	0.898	0
DNAJC24	0	0.979731	0.999	0.803	0
H3F3B	0	0.979715	1	0.999	0
DOPEY2	2.2614e-169	0.979274	0.738	0.511	7.60305e-165
AMMECR1	0	0.979261	0.973	0.547	0
IQGAP1	0	0.979155	1	0.863	0
STXBP2	0	0.979126	0.999	0.826	0
POP4	0	0.978835	0.994	0.813	0
STK10	0	0.978785	1	0.896	0
RRP7A	0	0.978717	0.999	0.992	0
ATL3	0	0.978674	0.976	0.745	0
DOT1L	0	0.9784	1	0.857	0
FDX2	0	0.978305	0.995	0.848	0
ESYT2	0	0.977857	0.994	0.715	0
DYNC1LI1	0	0.977633	0.999	0.958	0
GFER	0	0.977603	0.996	0.878	0
DR1	0	0.97759	1	0.891	0
ARF6	0	0.977585	1	0.973	0
DCTN3	0	0.977313	0.999	0.967	0
COPB2	0	0.977262	1	0.97	0
MAD2L2	0	0.976927	0.996	0.883	0
CUL2	0	0.976672	0.999	0.926	0
RAB6A	0	0.976665	1	0.893	0
SLC39A14	0	0.976479	0.98	0.6	0
IL18BP	4.19773e-226	0.976386	0.75	0.399	1.41132e-221
LRIF1	0	0.976308	0.998	0.913	0
HNRNPH2	0	0.976272	0.999	0.899	0
TMEM59	0	0.976093	0.999	0.83	0
PPP1R21	0	0.975875	0.982	0.759	0
EFTUD2	0	0.975682	1	0.956	0
METTL6	0	0.975637	0.999	0.825	0
BLOC1S1	0	0.975412	0.998	0.969	0
SUMO3	0	0.975341	0.997	0.971	0
ADAR	0	0.975308	1	0.911	0
USP16	0	0.975076	1	0.991	0
PIN1	0	0.974937	1	0.986	0
CD151	0	0.974715	0.992	0.659	0
MEIS2	0	0.974625	0.992	0.683	0
GPAA1	0	0.974605	0.999	0.896	0
IMPAD1	0	0.974589	0.998	0.724	0
ATG4D	0	0.974291	0.999	0.777	0
FH	0	0.974082	0.996	0.898	0
MEA1	0	0.974052	0.999	0.98	0
YY1AP1	0	0.973865	1	0.847	0
ANKS6	0	0.97373	0.951	0.689	0
ALAS1	0	0.973494	0.994	0.755	0
CLTC	0	0.973445	1	0.989	0
RTN4	0	0.973335	1	0.983	0
PFKFB4	3.50267e-275	0.973189	0.708	0.339	1.17763e-270
DAPL1	0	0.973169	0.951	0.63	0
RIPK1	0	0.973024	0.978	0.641	0
LUC7L	0	0.972825	1	0.945	0
ARF1	0	0.9728	1	0.972	0
ARSB	1.05086e-219	0.972759	0.811	0.468	3.53311e-215
TMCO1	0	0.972688	1	0.952	0
GNB2	0	0.972567	1	0.968	0
EPN2	0	0.972521	0.996	0.747	0
TACC1	0	0.972219	1	0.926	0
PRPF38A	0	0.972195	1	0.95	0
CEBPG	0	0.972177	0.997	0.788	0
SUDS3	0	0.972105	1	0.947	0
ITPKB	0	0.972018	0.997	0.711	0
C17orf49	3.72831e-204	0.971951	0.627	0.32	1.25349e-199
STAT5B	0	0.971849	0.999	0.907	0
MARCKSL1	0	0.971476	1	0.989	0
CRNKL1	0	0.971186	0.988	0.756	0
LRRFIP2	0	0.970898	0.999	0.877	0
SRCAP	3.55268e-272	0.970736	0.843	0.479	1.19445e-267
RCBTB1	0	0.97063	0.998	0.809	0
PHLPP1	0	0.970522	0.999	0.824	0
DOHH	0	0.970418	0.994	0.819	0
SH2B3	0	0.970222	0.988	0.618	0
ABCF2.1	0	0.970204	0.996	0.872	0
BLOC1S3	7.14002e-115	0.969903	0.754	0.545	2.40055e-110
TAB3	1.31968e-268	0.969673	0.922	0.57	4.43691e-264
STUB1	0	0.969411	1	0.992	0
QKI	0	0.969327	0.996	0.83	0
RNF216	0	0.969294	0.999	0.907	0
PRPF31	0	0.969081	1	0.968	0
KXD1	0	0.968942	1	0.981	0
DDX49	0	0.968779	1	0.93	0
AC073195.1	5.96388e-143	0.968775	0.639	0.367	2.00512e-138
MCCC2	0	0.968648	1	0.908	0
MAF1	0	0.968518	0.999	0.921	0
KIF3B	0	0.968361	1	0.847	0
POLR3F	0	0.967917	0.995	0.763	0
ZDHHC13	0	0.967859	0.997	0.689	0
CTSD	0	0.967652	0.975	0.602	0
SFR1	0	0.967603	0.975	0.735	0
LCP1	0	0.967358	1	0.969	0
ZMYND11	0	0.967303	0.998	0.86	0
DCUN1D5	0	0.967196	0.999	0.95	0
SLC25A42	1.01764e-261	0.967064	0.913	0.61	3.42141e-257
ZNF746	0	0.966973	0.986	0.659	0
GLRX3	0	0.966947	0.998	0.992	0
BRD3	0	0.966817	0.982	0.729	0
TMEM11	0	0.966803	0.998	0.889	0
SPAG7	0	0.966772	0.999	0.909	0
ARMC7	2.37116e-183	0.966711	0.863	0.659	7.97208e-179
MRPL54	0	0.96641	0.998	0.96	0
RPAIN	0	0.966357	1	0.987	0
DDB1	0	0.966319	1	0.988	0
SMAP1	0	0.966224	0.997	0.872	0
TMED2	0	0.966115	0.999	0.962	0
CPSF4	0	0.965766	1	0.846	0
SMPD2	0	0.965731	0.965	0.631	0
PSMD3	0	0.965679	0.999	0.989	0
DNM2	0	0.965521	1	0.911	0
PLEKHB2	0	0.9655	1	0.909	0
USP22	0	0.965435	1	0.96	0
OCIAD1	0	0.965382	1	0.98	0
FAM199X	0	0.965077	0.996	0.838	0
ATG101	0	0.964989	0.996	0.845	0
PSMD1	0	0.964675	1	0.994	0
PRPF3	0	0.964421	1	0.903	0
HAUS8	0	0.964103	0.992	0.817	0
PPP1R13B	1.85563e-216	0.964069	0.917	0.7	6.2388e-212
WDR41	0	0.963826	0.998	0.842	0
ARCN1	0	0.963684	1	0.91	0
OPA1	0	0.96345	0.999	0.896	0
RLIM	0	0.963404	0.998	0.743	0
RBM22	0	0.963389	0.998	0.854	0
WRNIP1	0	0.963288	0.999	0.874	0
DAPK3	0	0.963283	0.998	0.797	0
GTPBP2	0	0.963271	0.979	0.619	0
NEK2	8.17788e-280	0.963141	0.91	0.566	2.74949e-275
ILK	0	0.963065	1	0.891	0
AMOTL1	1.09309e-233	0.963035	0.835	0.515	3.67508e-229
APTX	0	0.963028	0.999	0.812	0
LYPLA2	0	0.962622	0.998	0.792	0
DAD1	0	0.962516	1	0.993	0
TOLLIP-AS1	1.26663e-88	0.962405	0.496	0.29	4.25854e-84
STARD3NL	2.35435e-197	0.962159	0.847	0.57	7.91556e-193
TTC19	0	0.962074	1	0.925	0
ARAF	0	0.961978	0.994	0.7	0
DONSON	0	0.961852	0.994	0.828	0
GOLT1B	0	0.961805	0.996	0.717	0
AP000569.1	2.23639e-172	0.961758	0.855	0.647	7.51897e-168
NDUFB9	0	0.961576	0.998	0.987	0
PES1	0	0.961061	0.999	0.852	0
SCARB2	7.6601e-187	0.960987	0.774	0.469	2.5754e-182
ELAVL1	0	0.960978	1	0.988	0
RECQL	0	0.960724	0.999	0.941	0
CEP19	7.77373e-241	0.960673	0.947	0.64	2.61361e-236
TTC27	0	0.960214	0.989	0.748	0
SPAG1	4.19066e-208	0.960168	0.868	0.586	1.40894e-203
SEC23A	0	0.959876	0.998	0.855	0
AGPAT1	0	0.959873	0.998	0.82	0
LSM12	0	0.959778	1	0.985	0
STK19	0	0.959725	0.968	0.705	0
SOAT1	0	0.95956	0.977	0.505	0
PCCB	0	0.959518	0.995	0.834	0
XRN1	0	0.959066	0.984	0.723	0
DESI1	0	0.958997	0.999	0.986	0
TROVE2	0	0.95889	1	0.918	0
C18orf21	0	0.958815	0.993	0.813	0
FAM168B	0	0.958806	0.999	0.901	0
LINC00623	2.36483e-188	0.958798	0.874	0.577	7.95078e-184
CLPB	0	0.958596	0.998	0.831	0
COPS2	0	0.958583	1	0.952	0
TMEM126A	0	0.958429	0.996	0.943	0
VPS25	0	0.958094	1	0.952	0
RWDD2A	5.21374e-86	0.95798	0.519	0.307	1.75291e-81
ZC2HC1A	5.39367e-230	0.957846	0.818	0.522	1.81341e-225
WIPI2	0	0.957758	1	0.94	0
SIRT1	0	0.957618	0.993	0.759	0
TDRD3	0	0.957556	0.996	0.842	0
ACTR6	0	0.957481	0.998	0.842	0
SERINC1	4.31953e-303	0.957405	0.926	0.504	1.45227e-298
B9D2	0	0.957284	0.98	0.709	0
PPIF	0	0.957225	1	0.98	0
AP4B1	2.24378e-285	0.957127	0.961	0.62	7.54382e-281
VPS72	0	0.956963	0.99	0.749	0
CCDC124	0	0.956805	1	0.994	0
SEC22A	0	0.956623	0.976	0.699	0
AP002807.1	3.10487e-237	0.956608	0.599	0.26	1.04389e-232
ZFPL1	0	0.956461	0.996	0.747	0
IFNAR2	0	0.956253	0.996	0.769	0
LRRC42	0	0.956245	0.994	0.756	0
GMEB2	0	0.955916	0.983	0.645	0
UBALD2	6.14285e-265	0.955751	0.982	0.762	2.06529e-260
HADHB	0	0.955639	0.998	0.833	0
RAB11B	0	0.955578	0.999	0.835	0
AL031848.2	9.41795e-142	0.955374	0.699	0.435	3.16641e-137
CLSTN1	0	0.955215	0.994	0.767	0
BET1L	0	0.9552	0.999	0.854	0
PTPMT1	0	0.955159	0.998	0.953	0
AC007952.4	0	0.955105	0.984	0.631	0
PIP4P1	0	0.954855	0.999	0.83	0
FBXO42	0	0.954819	0.997	0.745	0
TMEM184C	3.41666e-297	0.954783	0.972	0.647	1.14871e-292
SHLD3	4.76756e-138	0.954645	0.784	0.576	1.6029e-133
TMED9	0	0.954595	1	0.895	0
PSMC3	0	0.954583	1	0.998	0
SBF2-AS1	1.72287e-255	0.954579	0.9	0.64	5.79246e-251
C18orf25	0	0.954559	0.99	0.704	0
UBXN1	0	0.954381	1	0.999	0
VAMP7	0	0.954081	0.994	0.776	0
TBC1D20	0	0.954054	0.994	0.82	0
PELP1	0	0.953906	1	0.979	0
REPS1	0	0.953663	0.998	0.735	0
EMC2	0	0.953602	0.994	0.835	0
KRR1	0	0.953241	1	0.995	0
TMEM38B	0	0.953229	0.996	0.826	0
ECD	0	0.95306	0.997	0.808	0
VPS35	0	0.95305	1	0.994	0
NFKBID	1.56242e-126	0.952486	0.655	0.403	5.25302e-122
BPNT1	0	0.952382	0.998	0.823	0
FGD5-AS1	0	0.952139	1	0.885	0
STRIP1	0	0.952122	0.973	0.546	0
GRSF1	0	0.951843	1	0.965	0
HIF1AN	0	0.951838	0.994	0.781	0
HSP90B1	0	0.951796	0.999	0.886	0
ARNT	7.33795e-275	0.95164	0.977	0.761	2.46709e-270
TSN	0	0.951351	0.998	0.915	0
IFT81	0	0.95133	0.98	0.782	0
SPIN1	0	0.951314	0.995	0.85	0
AL109917.1	1.53475e-136	0.951267	0.48	0.237	5.15997e-132
ABI2	0	0.951225	0.994	0.853	0
PSMD2	0	0.951035	0.999	0.999	0
PSMD14	0	0.950798	1	0.995	0
HEXIM2	3.27226e-242	0.950731	0.904	0.654	1.10017e-237
RB1CC1	0	0.950652	0.999	0.881	0
ACTN4	0	0.950613	1	0.993	0
CUL1	0	0.950059	1	0.909	0
SERINC3	0	0.949945	0.998	0.665	0
PRKRA	0	0.949557	0.996	0.869	0
VCP	0	0.949349	1	0.985	0
VPS26A	0	0.949282	1	0.915	0
FBXO9	0	0.94928	1	0.918	0
TIMM44	0	0.949137	0.999	0.952	0
TNIP1	0	0.949127	0.998	0.781	0
WDR19	1.4755e-277	0.948965	0.914	0.56	4.96077e-273
BEST1	3.17184e-120	0.948945	0.486	0.266	1.06641e-115
DCUN1D4	0	0.948913	0.982	0.688	0
BLOC1S2	0	0.948623	0.999	0.876	0
CNOT3	0	0.948527	0.999	0.877	0
PSMA1	0	0.947981	0.999	0.995	0
NUP98	0	0.947752	1	0.954	0
[truncated: 2,418 more rows]

## Sheet: P3_DEGs_cluster_D_imputed
	p_val	avg_log2FC	pct.1	pct.2	p_val_adj
AC092069.1	1.33804e-149	1.83403	0.432	0.27	4.49861e-145
PHKG1	1.88152e-78	1.38885	0.475	0.365	6.32587e-74
MIF-AS1	1.22736e-85	1.19818	0.618	0.545	4.1265e-81
LRRC75A	4.23142e-08	1.16688	0.757	0.854	0.00142264
AC106707.1	1.27108e-22	1.10903	0.538	0.537	4.27349e-18
C1orf56	1.1152e-07	1.08213	0.493	0.552	0.00374941
AC006064.4	2.63784e-43	0.978083	0.608	0.579	8.86868e-39
BNLF2b	0	0.977238	0.972	0.738	0
MTRNR2L8	1.18537e-24	0.951835	0.818	0.832	3.98534e-20
MTRNR2L12	2.25985e-09	0.911577	0.75	0.807	7.59783e-05
AC005921.2	0.0333189	0.889039	0.536	0.604	1

## Sheet: P3_DEGs_cluster_E_imputed
	p_val	avg_log2FC	pct.1	pct.2	p_val_adj
C21orf91-OT1	0	9.65368	0.458	0.001	0
LINC01080	0	9.47963	0.405	0.001	0
BX284668.2	0	9.35796	0.506	0.002	0
PARAL1	0	9.22802	0.441	0.002	0
C7orf66	0	9.14023	0.417	0.001	0
AL096799.1	0	9.12263	0.581	0.002	0
AL445623.2	0	9.10312	0.406	0.001	0
TRIM48	0	9.09941	0.42	0.001	0
NR2F2	0	8.96817	0.486	0.002	0
AC109588.1	0	8.92075	0.408	0.002	0
S1PR1	0	8.91435	0.49	0.002	0
AMY2A	0	8.90777	0.4	0.003	0
VTCN1	0	8.84821	0.571	0.003	0
TFPI	0	8.8012	0.501	0.002	0
CNGB3	0	8.7832	0.417	0.002	0
LINC01102	0	8.77859	0.496	0.002	0
STEAP3	0	8.7722	0.434	0.002	0
AL136985.3	0	8.76579	0.45	0.003	0
OR2G6	0	8.739	0.413	0.001	0
GRM5	0	8.70168	0.486	0.003	0
DRAM1	0	8.66225	0.486	0.002	0
LINC00424	0	8.61847	0.42	0.002	0
SLITRK6	0	8.56716	0.542	0.003	0
FGF20	0	8.54632	0.507	0.003	0
FRMPD4	0	8.52203	0.413	0.002	0
CACNG3	0	8.48797	0.579	0.004	0
ERG	0	8.47574	0.421	0.002	0
GUCY1B1	0	8.46055	0.533	0.003	0
MAOB	0	8.45925	0.412	0.002	0
OR4C12	0	8.44534	0.461	0.002	0
GABRA1	0	8.42153	0.623	0.006	0
TMC3	0	8.41433	0.438	0.002	0
AC011900.1	0	8.41084	0.489	0.003	0
SLC26A7	0	8.40102	0.735	0.006	0
PAM	0	8.3899	0.493	0.003	0
AL359378.1	0	8.38	0.484	0.003	0
GFRAL	0	8.36317	0.422	0.002	0
LINC01040	0	8.3599	0.501	0.002	0
GABRG1	0	8.34692	0.457	0.005	0
AGTR1	0	8.33839	0.426	0.002	0
SLC4A10	0	8.31892	0.428	0.004	0
ARHGAP28	0	8.31497	0.581	0.005	0
LPAR1	0	8.31311	0.525	0.003	0
POTEC	0	8.3094	0.406	0.003	0
AC017048.3	0	8.29996	0.411	0.003	0
PLXDC2	0	8.29748	0.444	0.003	0
HPGDS	0	8.29247	0.416	0.003	0
PID1	0	8.28148	0.561	0.003	0
PPP1R3A	0	8.2797	0.477	0.005	0
AC099566.1	0	8.27248	0.451	0.002	0
FPGT-TNNI3K	0	8.27066	0.466	0.002	0
BMP5	0	8.25381	0.619	0.007	0
ARHGAP42	0	8.2404	0.555	0.005	0
GRM1	0	8.23987	0.54	0.004	0
MUC15	0	8.22535	0.487	0.004	0
AC018754.1	0	8.2232	0.602	0.005	0
TECRL	0	8.1991	0.428	0.003	0
PTN	0	8.1892	0.422	0.002	0
C5orf49	0	8.18761	0.442	0.002	0
AC010904.2	0	8.18674	0.417	0.003	0
LINC02258	0	8.1758	0.404	0.002	0
ZNF804A	0	8.17459	0.466	0.003	0
LINC00251	0	8.15622	0.463	0.003	0
LRFN5	0	8.14816	0.435	0.003	0
LGSN	0	8.12972	0.402	0.003	0
OR4P4	0	8.11735	0.405	0.005	0
PCDH19	0	8.11201	0.505	0.003	0
MICU3	0	8.10853	0.467	0.004	0
HCN1	0	8.10405	0.405	0.002	0
LINC01122	0	8.10048	0.442	0.004	0
AL513318.2	0	8.09429	0.435	0.003	0
HS6ST3	0	8.09204	0.581	0.006	0
MARK1	0	8.07965	0.502	0.003	0
CRP	0	8.0759	0.545	0.004	0
SLC38A11	0	8.06068	0.556	0.005	0
SERPINB5	0	8.05777	0.409	0.004	0
SLCO1B3	0	8.05503	0.42	0.003	0
INHBA	0	8.05484	0.575	0.008	0
AC093277.1	0	8.04527	0.407	0.003	0
DMP1	0	8.0446	0.439	0.003	0
AL049844.1	0	8.03633	0.57	0.003	0
KCNJ3	0	8.01726	0.433	0.003	0
GABRA2	0	8.0095	0.444	0.005	0
DMRT3	0	8.00084	0.503	0.004	0
UGT2B7	0	8.00042	0.56	0.004	0
GABBR2	0	7.99539	0.402	0.004	0
CHRM2	0	7.98944	0.506	0.005	0
OSR1	0	7.97476	0.447	0.003	0
PMP22	0	7.97445	0.44	0.004	0
AL033397.2	0	7.97239	0.403	0.004	0
DCLK3	0	7.97054	0.494	0.003	0
GUCY1A2	0	7.9681	0.595	0.006	0
LRP1B	0	7.96651	0.669	0.008	0
SPATA18	0	7.95919	0.441	0.004	0
MSC-AS1	0	7.95014	0.441	0.003	0
LDLRAD3	0	7.94961	0.435	0.004	0
VNN1	0	7.947	0.432	0.003	0
IL1R1	0	7.94309	0.449	0.003	0
TMEM196	0	7.943	0.402	0.003	0
LINC00437	0	7.94268	0.532	0.004	0
CEP70	0	7.94147	0.602	0.005	0
HPCAL4	0	7.93887	0.417	0.003	0
CTNNA2	0	7.93462	0.547	0.005	0
ABCC9	0	7.93172	0.447	0.004	0
PAH	0	7.92959	0.401	0.002	0
LINC01877	0	7.92953	0.464	0.003	0
WDR35	0	7.92939	0.519	0.004	0
PKHD1L1	0	7.92397	0.409	0.003	0
TNN	0	7.92315	0.48	0.004	0
FUT9	0	7.92186	0.54	0.007	0
TRIM36	0	7.91385	0.679	0.007	0
MFAP3L	0	7.91095	0.419	0.002	0
UGT8	0	7.90546	0.524	0.004	0
LINC00865	0	7.90325	0.491	0.005	0
LINC01667	0	7.90302	0.633	0.007	0
TMEM74	0	7.90108	0.484	0.002	0
PDE3A	0	7.89725	0.479	0.004	0
SH3BGRL2	0	7.89606	0.456	0.003	0
CABCOCO1	0	7.89562	0.534	0.004	0
PTGS2	0	7.89471	0.534	0.004	0
TACR3	0	7.88571	0.469	0.003	0
SH3GL2	0	7.88497	0.45	0.003	0
TRIM49B	0	7.87722	0.544	0.004	0
MIR137HG	0	7.87512	0.49	0.004	0
BRINP3	0	7.87504	0.551	0.003	0
DEPDC7	0	7.87063	0.487	0.005	0
OTOL1	0	7.86871	0.459	0.003	0
AC091951.4	0	7.85828	0.442	0.003	0
LINC01524	0	7.85565	0.576	0.006	0
SYT14	0	7.85546	0.54	0.006	0
GRIA1	0	7.85148	0.514	0.005	0
KIT	0	7.84921	0.432	0.004	0
SULF1	0	7.84857	0.535	0.006	0
MITF	0	7.84536	0.715	0.009	0
ZMAT1	0	7.84469	0.475	0.005	0
GRM8	0	7.84429	0.543	0.005	0
F5	0	7.83772	0.475	0.003	0
DNAH9	0	7.83389	0.48	0.003	0
LINC01981	0	7.83129	0.444	0.003	0
RGS18	0	7.83095	0.58	0.004	0
SPATA31D1	0	7.81869	0.442	0.003	0
ZNF521	0	7.81602	0.629	0.006	0
CNTN6	0	7.81043	0.405	0.002	0
GSPT2	0	7.80802	0.484	0.005	0
AC005064.1	0	7.79804	0.515	0.006	0
HMCN1	0	7.78534	0.507	0.005	0
COL11A1	0	7.78442	0.642	0.01	0
PLOD2	0	7.78142	0.422	0.003	0
CLDN18	0	7.78091	0.475	0.004	0
CACNA2D1	0	7.77965	0.645	0.007	0
A1CF	0	7.77697	0.635	0.008	0
ESM1	0	7.77532	0.496	0.006	0
GJA8	0	7.77482	0.476	0.003	0
MCHR2	0	7.77171	0.426	0.004	0
CYP2J2	0	7.76995	0.427	0.003	0
ZNF711	0	7.76807	0.402	0.004	0
LRRIQ1	0	7.76492	0.51	0.005	0
TMEM56	0	7.76324	0.442	0.005	0
FSHB	0	7.7554	0.44	0.004	0
FAM84A	0	7.74986	0.42	0.004	0
BDNF	0	7.74929	0.678	0.006	0
LINC00703	0	7.74112	0.524	0.004	0
CAP2	0	7.73581	0.473	0.005	0
KCTD8	0	7.73516	0.532	0.008	0
AC114689.3	0	7.72149	0.559	0.005	0
PDE3B	0	7.72054	0.516	0.004	0
PROX1	0	7.71578	0.647	0.01	0
RGS4	0	7.71486	0.412	0.003	0
C10orf90	0	7.71234	0.477	0.003	0
SLC30A8	0	7.70883	0.674	0.009	0
SCN3A	0	7.70836	0.406	0.003	0
AL137067.1	0	7.70782	0.461	0.004	0
CHML	0	7.70362	0.523	0.004	0
OR5T2	0	7.69855	0.419	0.003	0
SLCO1C1	0	7.69349	0.475	0.004	0
CALCR	0	7.69318	0.499	0.004	0
TENT5A	0	7.69087	0.483	0.005	0
LINC02141	0	7.69038	0.424	0.005	0
DYNC1I1	0	7.69023	0.453	0.003	0
AC068196.1	0	7.68904	0.529	0.004	0
NOX1	0	7.68373	0.47	0.004	0
PAX3	0	7.68246	0.565	0.006	0
AC244517.5	0	7.67919	0.582	0.01	0
AL109807.1	0	7.67838	0.562	0.006	0
LINC00919	0	7.67443	0.551	0.01	0
IL18RAP	0	7.67362	0.682	0.007	0
COL4A3	0	7.67252	0.565	0.006	0
GALNTL6	0	7.67175	0.564	0.006	0
ASZ1	0	7.66812	0.529	0.005	0
MEPE	0	7.6636	0.463	0.004	0
CASC9	0	7.66123	0.51	0.006	0
VGLL3	0	7.65944	0.636	0.01	0
AL138737.1	0	7.65486	0.591	0.006	0
E2F6	0	7.65207	0.528	0.005	0
CYP39A1	0	7.65044	0.435	0.006	0
NETO1	0	7.63936	0.573	0.006	0
AC004594.1	0	7.6341	0.449	0.004	0
ADCY2	0	7.62939	0.554	0.007	0
SGCG	0	7.62913	0.575	0.005	0
PTPRK	0	7.61449	0.706	0.011	0
LINC02424	0	7.5994	0.638	0.007	0
WDR64	0	7.59277	0.542	0.006	0
LINC00923	0	7.58063	0.413	0.01	0
LSAMP	0	7.58037	0.556	0.007	0
LPL	0	7.57921	0.688	0.009	0
STEAP2	0	7.5785	0.431	0.005	0
TCERG1L	0	7.57529	0.419	0.006	0
ADGRF4	0	7.57472	0.553	0.007	0
PCDH15	0	7.57407	0.586	0.007	0
COL22A1	0	7.56854	0.525	0.006	0
CALB1	0	7.56806	0.441	0.004	0
AC079760.2	0	7.55833	0.423	0.005	0
SPART	0	7.553	0.556	0.008	0
LINC02053	0	7.55293	0.477	0.003	0
AC106754.1	0	7.55105	0.492	0.004	0
ISL1	0	7.55084	0.458	0.004	0
NECTIN3	0	7.5495	0.46	0.005	0
AC026904.3	0	7.54873	0.494	0.005	0
TBX18	0	7.54599	0.53	0.007	0
KCNK1	0	7.54441	0.473	0.004	0
CNTN5	0	7.54192	0.508	0.006	0
SLC13A1	0	7.54174	0.572	0.007	0
AP000438.1	0	7.54127	0.465	0.006	0
AP000997.2	0	7.54114	0.407	0.004	0
AL138690.1	0	7.5402	0.453	0.005	0
MMRN1	0	7.53989	0.532	0.004	0
CNTNAP5	0	7.53926	0.475	0.004	0
GBP7	0	7.53903	0.435	0.004	0
SORCS1	0	7.53457	0.514	0.007	0
AL357054.4	0	7.53189	0.683	0.007	0
TNFRSF19	0	7.52962	0.417	0.004	0
RNF148	0	7.52864	0.444	0.006	0
CDH19	0	7.52823	0.574	0.009	0
GRHL2	0	7.52726	0.486	0.005	0
ASB15	0	7.52417	0.561	0.01	0
PCLO	0	7.52158	0.553	0.007	0
ADAMTS3	0	7.51874	0.729	0.011	0
AC092807.3	0	7.51793	0.54	0.006	0
SLC17A6	0	7.51362	0.628	0.007	0
SEMA3C	0	7.50221	0.546	0.005	0
IGSF11	0	7.50053	0.567	0.007	0
MYOCD	0	7.50029	0.489	0.005	0
PARM1	0	7.49804	0.418	0.004	0
AASS	0	7.49581	0.436	0.004	0
GNG12	0	7.49465	0.534	0.006	0
TRIM44	0	7.49422	0.519	0.007	0
SYT1	0	7.49205	0.631	0.008	0
UGT2A1	0	7.49115	0.419	0.005	0
PDE1C	0	7.48954	0.483	0.006	0
MYOC	0	7.48567	0.439	0.005	0
SLIT2	0	7.4818	0.644	0.009	0
EFHC2	0	7.47921	0.408	0.003	0
SPRY1	0	7.47913	0.603	0.006	0
C3orf14	0	7.47717	0.598	0.007	0
AC099520.2	0	7.47582	0.606	0.006	0
SH3RF2	0	7.47408	0.415	0.006	0
AC099520.1	0	7.47333	0.479	0.005	0
SPRR2A	0	7.47154	0.486	0.005	0
SLC15A5	0	7.47051	0.643	0.007	0
CCDC141	0	7.46987	0.446	0.004	0
STMN2	0	7.46934	0.503	0.004	0
SPTLC3	0	7.46819	0.457	0.005	0
TEAD1	0	7.46635	0.557	0.008	0
KL	0	7.46602	0.43	0.005	0
B3GNT6	0	7.46431	0.42	0.006	0
TGM7	0	7.46166	0.408	0.004	0
FGF14	0	7.4606	0.689	0.01	0
ELOVL4	0	7.45962	0.519	0.007	0
AL158840.1	0	7.45635	0.446	0.005	0
MACROD2	0	7.45432	0.604	0.009	0
NEGR1	0	7.45311	0.555	0.008	0
KLHL1	0	7.44969	0.477	0.003	0
LINC01808	0	7.44722	0.426	0.004	0
PLXNA4	0	7.44704	0.448	0.005	0
SLC36A4	0	7.44695	0.607	0.008	0
EPHA7	0	7.44539	0.577	0.009	0
NXPE4	0	7.44119	0.512	0.009	0
TNMD	0	7.441	0.439	0.003	0
DCDC2	0	7.44023	0.459	0.006	0
UNC80	0	7.43576	0.661	0.01	0
XIRP2	0	7.43527	0.57	0.008	0
FGF10	0	7.43447	0.424	0.004	0
GPRC6A	0	7.43354	0.449	0.005	0
AC026992.2	0	7.43243	0.4	0.005	0
AC096667.1	0	7.43167	0.502	0.005	0
ITGB6	0	7.42894	0.455	0.005	0
PRKAA2	0	7.42856	0.509	0.007	0
SLCO1A2	0	7.41429	0.587	0.008	0
MAP3K21	0	7.41127	0.621	0.008	0
SEMA3D	0	7.40999	0.672	0.012	0
COBLL1	0	7.40798	0.429	0.005	0
FOXP2	0	7.4079	0.692	0.012	0
DCX	0	7.40769	0.532	0.005	0
HTR2A	0	7.4054	0.616	0.007	0
PTGFR	0	7.40501	0.445	0.005	0
CYP2B6	0	7.40398	0.581	0.007	0
AC079594.2	0	7.40237	0.592	0.006	0
DSC3	0	7.40031	0.483	0.007	0
LINC01748	0	7.39991	0.531	0.006	0
AL035448.1	0	7.39844	0.429	0.005	0
MYO16	0	7.39595	0.626	0.01	0
CEBPA	0	7.39538	0.415	0.005	0
OPCML	0	7.39033	0.437	0.005	0
RSPO3	0	7.38976	0.447	0.004	0
AJ009632.2	0	7.3881	0.451	0.004	0
PCDH7	0	7.3878	0.533	0.007	0
TENM3	0	7.38463	0.539	0.007	0
DAB2	0	7.37788	0.501	0.004	0
ZFPM2	0	7.37585	0.55	0.006	0
ADGRL2	0	7.3756	0.709	0.008	0
FAP	0	7.37417	0.679	0.01	0
MMP16	0	7.37411	0.444	0.005	0
PAPPA2	0	7.36727	0.693	0.012	0
MRAP2	0	7.36684	0.698	0.011	0
GRIA2	0	7.36635	0.456	0.005	0
CTDSPL	0	7.36417	0.455	0.005	0
PCDH17	0	7.36057	0.788	0.014	0
FHL5	0	7.36016	0.401	0.005	0
NDP	0	7.35991	0.485	0.005	0
PKHD1	0	7.35346	0.442	0.004	0
AC068722.2	0	7.35257	0.428	0.005	0
DDX60L	0	7.35207	0.627	0.009	0
COL5A1	0	7.3517	0.647	0.012	0
SCN2A	0	7.35168	0.64	0.012	0
ALKAL1	0	7.35137	0.616	0.008	0
GPD2	0	7.35125	0.491	0.007	0
NRIP1	0	7.35008	0.628	0.008	0
NUDT16	0	7.3499	0.561	0.007	0
TINAG	0	7.34938	0.533	0.007	0
FOLH1	0	7.34774	0.558	0.008	0
ZNF22	0	7.34772	0.57	0.007	0
HEPHL1	0	7.34601	0.502	0.005	0
GJA5	0	7.3417	0.424	0.004	0
SPEG	0	7.34166	0.516	0.008	0
RAD51AP2	0	7.33579	0.599	0.009	0
AL365440.2	0	7.33089	0.479	0.006	0
RIC8B	0	7.32824	0.584	0.009	0
C4orf54	0	7.32662	0.601	0.011	0
GRXCR2	0	7.32573	0.511	0.005	0
OXGR1	0	7.32415	0.475	0.005	0
ATP10B	0	7.32409	0.658	0.012	0
NTM	0	7.32165	0.518	0.009	0
WDR72	0	7.31726	0.435	0.005	0
ELAVL4	0	7.31582	0.493	0.008	0
PELI2	0	7.3158	0.621	0.009	0
TGIF1	0	7.3151	0.59	0.008	0
CDH2	0	7.31505	0.707	0.011	0
OLIG3	0	7.31439	0.671	0.01	0
VSNL1	0	7.31395	0.404	0.004	0
AL035258.1	0	7.31168	0.572	0.01	0
SPP1	0	7.30827	0.425	0.006	0
PRRG1	0	7.30746	0.545	0.008	0
EPB41L3	0	7.3064	0.753	0.015	0
SIM1	0	7.30089	0.58	0.009	0
OR4K17	0	7.30078	0.495	0.016	0
LAYN	0	7.30071	0.509	0.005	0
KCNT2	0	7.29805	0.669	0.013	0
ELOVL2	0	7.29731	0.672	0.011	0
NDST4	0	7.29583	0.43	0.006	0
FUT2	0	7.29538	0.419	0.011	0
LINC01095	0	7.29344	0.521	0.008	0
ADGRL3	0	7.29304	0.61	0.01	0
AC009264.1	0	7.29086	0.431	0.004	0
C3orf33	0	7.28894	0.452	0.003	0
TNIP3	0	7.28758	0.557	0.008	0
NDST3	0	7.2836	0.685	0.012	0
MECOM	0	7.28213	0.509	0.007	0
ACVR1C	0	7.28144	0.683	0.01	0
CRYL1	0	7.27933	0.542	0.007	0
ZKSCAN7	0	7.27831	0.415	0.005	0
ADAMTS18	0	7.27822	0.721	0.018	0
WNT2	0	7.27474	0.477	0.005	0
MAGI1	0	7.27259	0.623	0.014	0
LINC01254	0	7.27207	0.424	0.006	0
PRDM9	0	7.27106	0.523	0.009	0
C13orf42	0	7.27085	0.488	0.006	0
SLC38A4	0	7.26811	0.515	0.007	0
BRINP2	0	7.26727	0.413	0.003	0
SOSTDC1	0	7.26648	0.587	0.007	0
THAP10	0	7.26229	0.412	0.005	0
DCC	0	7.26119	0.682	0.011	0
MCF2	0	7.26083	0.466	0.006	0
ERBB4	0	7.25696	0.666	0.013	0
FMN2	0	7.25561	0.523	0.007	0
ZPLD1	0	7.25219	0.568	0.008	0
PDE10A	0	7.25088	0.617	0.01	0
RHAG	0	7.24902	0.41	0.005	0
PGR	0	7.24663	0.59	0.009	0
RNF150	0	7.2464	0.475	0.006	0
C18orf63	0	7.24221	0.571	0.007	0
RNF128	0	7.24194	0.449	0.006	0
PRAMEF14	0	7.24103	0.406	0.005	0
LINC02471	0	7.23822	0.42	0.006	0
LINC01909	0	7.23819	0.401	0.004	0
MICAL2	0	7.23607	0.481	0.007	0
SLC19A3	0	7.23574	0.494	0.007	0
CYP2C8	0	7.23523	0.563	0.007	0
DNM3OS	0	7.23443	0.439	0.005	0
OR51A4	0	7.23413	0.406	0.006	0
VGLL2	0	7.23103	0.457	0.005	0
IRX6	0	7.22949	0.513	0.007	0
DEUP1	0	7.22901	0.477	0.007	0
OSBPL1A	0	7.22766	0.506	0.008	0
TRDN-AS1	0	7.22669	0.595	0.01	0
KCTD12	0	7.22646	0.668	0.011	0
NTRK2	0	7.22418	0.55	0.009	0
OR10A2	0	7.22119	0.43	0.006	0
RGL3	0	7.22052	0.492	0.006	0
P3H2	0	7.22042	0.494	0.006	0
LINC02402	0	7.21596	0.401	0.004	0
AL138885.3	0	7.21526	0.419	0.005	0
KCNC2	0	7.21396	0.478	0.005	0
TM4SF1	0	7.21157	0.665	0.011	0
ANKRD22	0	7.20976	0.513	0.007	0
EPHA3	0	7.20824	0.591	0.009	0
GUCY1A1	0	7.20499	0.628	0.011	0
LINC01376	0	7.20496	0.465	0.005	0
RBM46	0	7.20246	0.518	0.008	0
AC024908.1	0	7.20077	0.449	0.005	0
MLIP	0	7.19894	0.572	0.01	0
ERICH3	0	7.19791	0.634	0.011	0
LINC01632	0	7.1959	0.496	0.008	0
HHIP-AS1	0	7.19519	0.549	0.007	0
ITGB8	0	7.19378	0.654	0.015	0
PDGFRL	0	7.19283	0.76	0.016	0
DSC1	0	7.19248	0.426	0.006	0
OR1D2	0	7.18967	0.437	0.005	0
LINC01047	0	7.18939	0.545	0.006	0
DPYSL3	0	7.18889	0.679	0.011	0
LINC00682	0	7.18802	0.405	0.005	0
OR51L1	0	7.18727	0.455	0.006	0
DSC2	0	7.18727	0.614	0.011	0
FAM13C	0	7.18225	0.422	0.007	0
ASXL3	0	7.18036	0.474	0.007	0
UNC13C	0	7.17903	0.434	0.005	0
CCDC50	0	7.17898	0.621	0.012	0
EDIL3	0	7.17862	0.528	0.007	0
SMC1B	0	7.17588	0.42	0.005	0
USP43	0	7.17554	0.457	0.007	0
CPNE8	0	7.17496	0.644	0.008	0
SATB2	0	7.17439	0.701	0.015	0
ADGRL4	0	7.16964	0.484	0.006	0
COL19A1	0	7.1693	0.503	0.005	0
LINC01630	0	7.16773	0.491	0.006	0
CKAP4	0	7.1677	0.588	0.011	0
SYT4	0	7.16296	0.479	0.008	0
LUZP2	0	7.16279	0.6	0.01	0
AL359220.1	0	7.16151	0.409	0.004	0
MYOZ2	0	7.16113	0.591	0.007	0
C11orf87	0	7.16065	0.4	0.006	0
GAP43	0	7.16052	0.506	0.008	0
ZFHX4	0	7.15908	0.566	0.012	0
SCN1A	0	7.15882	0.684	0.013	0
GRB14	0	7.15809	0.406	0.003	0
OR2A12	0	7.15602	0.48	0.009	0
CCER1	0	7.15596	0.45	0.005	0
CRB1	0	7.15481	0.632	0.011	0
NR2F2-AS1	0	7.1509	0.403	0.006	0
COL12A1	0	7.14903	0.641	0.011	0
AC024600.1	0	7.14806	0.601	0.013	0
LINC00347	0	7.14655	0.509	0.007	0
ENPP1	0	7.14597	0.788	0.016	0
CPE	0	7.14411	0.68	0.012	0
PLAGL1	0	7.14399	0.673	0.008	0
IGFBP5	0	7.14281	0.446	0.004	0
SNAP25	0	7.14187	0.436	0.005	0
PRKD1	0	7.14184	0.587	0.01	0
PIEZO2	0	7.14126	0.621	0.013	0
LINC02156	0	7.14021	0.471	0.006	0
AC233263.6	0	7.13827	0.442	0.005	0
PPP1R17	0	7.13769	0.481	0.004	0
CXXC4	0	7.13722	0.532	0.006	0
GPR176	0	7.13661	0.481	0.007	0
SPINK6	0	7.13335	0.478	0.007	0
STK32A	0	7.12815	0.425	0.005	0
PYGO1	0	7.12592	0.52	0.007	0
TRPM8	0	7.12556	0.442	0.007	0
NRP1	0	7.12392	0.499	0.006	0
CBLN2	0	7.12242	0.408	0.005	0
TIMP3	0	7.1218	0.475	0.006	0
AC126175.1	0	7.12155	0.452	0.008	0
TSPAN12	0	7.11809	0.68	0.013	0
SLIT3	0	7.11804	0.486	0.005	0
RAPGEF4	0	7.11731	0.425	0.007	0
AGBL1	0	7.117	0.444	0.007	0
AP005436.1	0	7.11528	0.409	0.005	0
TSPAN19	0	7.10968	0.485	0.011	0
TTPA	0	7.10955	0.452	0.005	0
ACTC1	0	7.10841	0.698	0.009	0
AL357793.2	0	7.10778	0.594	0.008	0
LINC00607	0	7.10721	0.6	0.012	0
PDZRN3	0	7.10695	0.665	0.009	0
PLEKHS1	0	7.10579	0.436	0.007	0
PPP1R9A	0	7.10244	0.631	0.013	0
CCDC68	0	7.10188	0.57	0.01	0
OR52A5	0	7.101	0.45	0.006	0
NLGN1	0	7.09954	0.565	0.012	0
LINC01491	0	7.0995	0.406	0.005	0
SPSB4	0	7.09937	0.508	0.01	0
TOX3	0	7.09826	0.521	0.004	0
NAV2	0	7.09479	0.832	0.015	0
PTPRG	0	7.0938	0.678	0.012	0
DSP	0	7.09217	0.688	0.013	0
ZNF385B	0	7.0919	0.46	0.005	0
EDNRA	0	7.09176	0.552	0.008	0
C6	0	7.09051	0.615	0.01	0
FGF2	0	7.0878	0.652	0.015	0
AL354732.1	0	7.08585	0.42	0.006	0
NRK	0	7.08271	0.526	0.009	0
AC024337.2	0	7.08221	0.485	0.007	0
KCNH8	0	7.0818	0.565	0.006	0
UGT3A1	0	7.08048	0.404	0.005	0
SIRPA	0	7.07949	0.501	0.007	0
CNGB1	0	7.07909	0.452	0.007	0
STON2	0	7.07682	0.522	0.006	0
ESYT3	0	7.07624	0.422	0.005	0
NDFIP2	0	7.07564	0.671	0.015	0
TM4SF18	0	7.07167	0.556	0.007	0
PALMD	0	7.06955	0.448	0.006	0
FCAMR	0	7.06909	0.457	0.006	0
NR2F1	0	7.06849	0.472	0.006	0
C7orf57	0	7.06731	0.412	0.006	0
AP000851.1	0	7.06319	0.461	0.005	0
AL031275.1	0	7.0619	0.535	0.007	0
AMBN	0	7.05971	0.444	0.009	0
NRG1	0	7.0578	0.435	0.005	0
CLDN8	0	7.05548	0.449	0.006	0
SLC30A10	0	7.05428	0.602	0.011	0
SFRP4	0	7.05382	0.41	0.005	0
ANGPTL5	0	7.05304	0.442	0.006	0
SHROOM3	0	7.0523	0.459	0.007	0
LCA5	0	7.05057	0.609	0.008	0
TBX5	0	7.04442	0.424	0.006	0
GALNT3	0	7.04403	0.537	0.012	0
CSN2	0	7.04292	0.418	0.006	0
VIT	0	7.03967	0.563	0.008	0
DAOA-AS1	0	7.03778	0.476	0.007	0
LIFR	0	7.03522	0.611	0.014	0
ITGAV	0	7.03321	0.663	0.014	0
GPC6	0	7.03233	0.61	0.011	0
CDS1	0	7.0317	0.679	0.017	0
WDFY3	0	7.03163	0.53	0.007	0
TMEM45A	0	7.03065	0.55	0.008	0
AP001596.1	0	7.02981	0.419	0.004	0
AL589745.1	0	7.02472	0.44	0.006	0
KCNH1	0	7.02196	0.644	0.01	0
KCTD16	0	7.02164	0.501	0.007	0
LINC01441	0	7.01982	0.418	0.007	0
SVEP1	0	7.0187	0.543	0.01	0
TMC1	0	7.01518	0.553	0.01	0
CCDC168	0	7.01101	0.708	0.016	0
SFTA3	0	7.00905	0.571	0.01	0
SYTL5	0	7.00869	0.577	0.007	0
LIN7A	0	7.00754	0.561	0.011	0
CELA3B	0	7.00657	0.434	0.006	0
AC021146.12	0	7.00655	0.461	0.005	0
FAM83B	0	7.00572	0.503	0.007	0
ZFYVE9	0	7.0035	0.454	0.006	0
ANO3	0	7.00158	0.652	0.013	0
SLC15A1	0	7.00149	0.564	0.008	0
STEAP4	0	7.0011	0.501	0.009	0
SLCO4C1	0	7.00054	0.564	0.006	0
NUAK1	0	6.99858	0.488	0.007	0
AC097532.2	0	6.99755	0.407	0.006	0
LINC02172	0	6.99709	0.571	0.015	0
ABCB1	0	6.99661	0.404	0.004	0
FTMT	0	6.99647	0.449	0.005	0
PPP1R14C	0	6.99352	0.419	0.006	0
ALB	0	6.99321	0.548	0.007	0
LINC02253	0	6.99083	0.552	0.01	0
COL14A1	0	6.99083	0.568	0.01	0
AP001993.1	0	6.98846	0.421	0.005	0
DLX6-AS1	0	6.9851	0.558	0.01	0
TECTA	0	6.98494	0.668	0.005	0
USH2A	0	6.97991	0.538	0.008	0
SYDE1	0	6.97722	0.427	0.004	0
CARD18	0	6.97221	0.432	0.006	0
TMEM100	0	6.97004	0.515	0.01	0
SOX5	0	6.9681	0.679	0.015	0
AC087667.1	0	6.96773	0.446	0.005	0
CLIC5	0	6.96695	0.69	0.013	0
LINC01197	0	6.96558	0.476	0.008	0
LINC01299	0	6.9655	0.503	0.01	0
AC009975.2	0	6.96436	0.428	0.005	0
TENM2	0	6.96417	0.707	0.018	0
ADAM28	0	6.96088	0.432	0.008	0
HTR1D	0	6.9608	0.422	0.006	0
GPC3	0	6.96029	0.469	0.011	0
RNF152	0	6.95878	0.47	0.007	0
DKK2	0	6.95769	0.644	0.014	0
CD200R1	0	6.9568	0.564	0.011	0
CEBPD	0	6.95634	0.461	0.009	0
TBX4	0	6.95616	0.518	0.008	0
PRR9	0	6.95494	0.414	0.006	0
PARD3B	0	6.95476	0.545	0.01	0
CFTR	0	6.95275	0.638	0.011	0
AL355974.3	0	6.9475	0.409	0.006	0
GNAI1	0	6.94554	0.675	0.011	0
AP000233.2	0	6.94529	0.436	0.004	0
DPY19L2	0	6.94433	0.466	0.006	0
SLC8A1	0	6.94255	0.555	0.009	0
KCNMA1	0	6.94003	0.636	0.011	0
CALCRL	0	6.93787	0.625	0.01	0
LINC01847	0	6.93728	0.437	0.008	0
RUNX1T1	0	6.93639	0.673	0.014	0
GRIK1	0	6.93461	0.491	0.008	0
CCDC178	0	6.93451	0.652	0.011	0
MAP7	0	6.93451	0.536	0.009	0
LPAR3	0	6.9334	0.635	0.013	0
PLCXD3	0	6.93138	0.559	0.007	0
CYP7B1	0	6.93046	0.424	0.009	0
RNF217	0	6.92854	0.625	0.013	0
ZNF704	0	6.92685	0.467	0.006	0
RBMS3	0	6.92568	0.593	0.014	0
TRIM71	0	6.92325	0.548	0.009	0
THRB	0	6.92124	0.515	0.006	0
FGF5	0	6.91932	0.414	0.005	0
F13A1	0	6.91877	0.467	0.007	0
PHLDB2	0	6.91522	0.561	0.008	0
SMCO3	0	6.9126	0.433	0.011	0
ENO4	0	6.91255	0.42	0.006	0
SLC5A12	0	6.91182	0.645	0.014	0
OR2M3	0	6.91162	0.401	0.003	0
BARX2	0	6.90904	0.54	0.011	0
LINC00362	0	6.90803	0.502	0.007	0
DNAH8	0	6.90775	0.407	0.006	0
RIMBP2	0	6.90762	0.683	0.013	0
PNMA5	0	6.90143	0.407	0.005	0
NELL1	0	6.9011	0.572	0.011	0
YAP1	0	6.8999	0.617	0.011	0
ZNF880	0	6.89955	0.511	0.006	0
ZYG11A	0	6.89845	0.406	0.006	0
AL035078.1	0	6.89734	0.481	0.007	0
BHMT	0	6.89506	0.431	0.006	0
DGKI	0	6.89273	0.659	0.014	0
PCDHB5	0	6.89213	0.462	0.008	0
LINC02223	0	6.89175	0.463	0.008	0
CACHD1	0	6.89133	0.519	0.007	0
TFAP2B	0	6.88975	0.674	0.016	0
TDRD15	0	6.88962	0.496	0.007	0
IBSP	0	6.88801	0.444	0.008	0
ZMAT4	0	6.88145	0.475	0.007	0
MEP1A	0	6.8812	0.684	0.015	0
ME1	0	6.87958	0.461	0.006	0
PRKAG2	0	6.87784	0.406	0.008	0
ANO5	0	6.87778	0.555	0.01	0
ENPEP	0	6.87736	0.55	0.009	0
LDHAL6B	0	6.87707	0.461	0.009	0
ITK	0	6.87674	0.436	0.006	0
LRRK2	0	6.87567	0.817	0.021	0
CXADR	0	6.87547	0.507	0.009	0
CD36	0	6.87447	0.589	0.011	0
BMPR1B	0	6.87133	0.658	0.011	0
LUM	0	6.86932	0.403	0.005	0
SLC12A1	0	6.86665	0.485	0.009	0
LINC01206	0	6.8656	0.49	0.01	0
AL596218.1	0	6.86554	0.471	0.009	0
CFHR5	0	6.86425	0.609	0.011	0
AC011897.1	0	6.86336	0.492	0.009	0
CADPS2	0	6.86276	0.509	0.008	0
ASCL1	0	6.86095	0.479	0.008	0
AL390763.2	0	6.85814	0.461	0.005	0
GRB10	0	6.85781	0.581	0.008	0
PLCH1	0	6.85777	0.724	0.018	0
MBD3L2	0	6.8575	0.511	0.008	0
TRHDE	0	6.85662	0.459	0.009	0
NPNT	0	6.85536	0.694	0.015	0
CLVS2	0	6.85526	0.511	0.013	0
TENM4	0	6.8551	0.483	0.008	0
ST8SIA1	0	6.85403	0.64	0.014	0
INSC	0	6.85187	0.573	0.011	0
CFHR4	0	6.85169	0.444	0.006	0
TDO2	0	6.84961	0.435	0.005	0
EXPH5	0	6.84869	0.635	0.015	0
SCML1	0	6.84854	0.509	0.008	0
TCHH	0	6.84759	0.849	0.028	0
RYR2	0	6.84416	0.678	0.016	0
PTPN21	0	6.83985	0.633	0.017	0
PFKFB2	0	6.83933	0.478	0.008	0
SGIP1	0	6.83531	0.602	0.01	0
LHX9	0	6.83481	0.544	0.01	0
PLCB4	0	6.8339	0.704	0.016	0
PSG2	0	6.83084	0.406	0.007	0
SORBS1	0	6.82962	0.439	0.006	0
SLC7A2	0	6.82458	0.71	0.012	0
IL18R1	0	6.82275	0.632	0.014	0
LIMCH1	0	6.82229	0.522	0.01	0
PRDM1	0	6.82149	0.492	0.009	0
SCN7A	0	6.82095	0.629	0.015	0
KCNK10	0	6.82054	0.445	0.007	0
ABCD2	0	6.81984	0.527	0.012	0
STOX2	0	6.81851	0.561	0.012	0
MYO3A	0	6.81507	0.441	0.006	0
SYT9	0	6.81433	0.483	0.008	0
PPARGC1A	0	6.81295	0.544	0.01	0
CCDC170	0	6.81119	0.489	0.008	0
KCNN2	0	6.80954	0.633	0.012	0
SERPINB8	0	6.80885	0.71	0.017	0
RAB38	0	6.80878	0.49	0.008	0
SPOCK1	0	6.80705	0.532	0.009	0
MMP27	0	6.80292	0.415	0.007	0
HMGA2	0	6.80135	0.575	0.013	0
AC068205.1	0	6.79767	0.437	0.008	0
FAM171A1	0	6.79299	0.483	0.008	0
ABCA8	0	6.79041	0.41	0.008	0
AP002336.3	0	6.78905	0.563	0.013	0
PPP2R2B	0	6.78674	0.683	0.019	0
CNTN3	0	6.7866	0.603	0.009	0
SLC4A4	0	6.7856	0.443	0.007	0
SOHLH2	0	6.7829	0.424	0.006	0
FRZB	0	6.78194	0.488	0.007	0
CNTNAP3B	0	6.78097	0.55	0.011	0
HEPACAM2	0	6.77883	0.523	0.01	0
CCDC149	0	6.77871	0.448	0.008	0
ATP11AUN	0	6.77815	0.429	0.007	0
TTC6	0	6.77676	0.512	0.012	0
RASSF8	0	6.77524	0.558	0.011	0
C9	0	6.77522	0.533	0.005	0
TRIM77	0	6.77476	0.408	0.007	0
AP001043.1	0	6.77258	0.506	0.01	0
CPNE4	0	6.77253	0.477	0.009	0
CCDC172	0	6.77169	0.612	0.014	0
RBFOX1	0	6.77162	0.552	0.013	0
AP000790.2	0	6.76629	0.464	0.006	0
SPRR2F	0	6.7638	0.408	0.005	0
AL354702.2	0	6.76309	0.511	0.006	0
NCKAP5	0	6.76261	0.509	0.008	0
NIM1K	0	6.76172	0.716	0.016	0
DSG1	0	6.76096	0.401	0.006	0
NCAM1	0	6.76008	0.487	0.008	0
SLC6A3	0	6.75967	0.481	0.007	0
RFX6	0	6.75957	0.541	0.009	0
TRPS1	0	6.75934	0.603	0.012	0
PRRX1	0	6.75591	0.494	0.008	0
AC010894.3	0	6.75539	0.636	0.013	0
LINC01505	0	6.7545	0.445	0.008	0
SERPINB2	0	6.75288	0.505	0.009	0
CDH18	0	6.75184	0.596	0.009	0
MEGF10	0	6.75076	0.459	0.006	0
EDN1	0	6.7469	0.643	0.015	0
CYLC2	0	6.73997	0.436	0.007	0
UGT2B15	0	6.73541	0.635	0.005	0
DSG4	0	6.73494	0.618	0.009	0
EPB41L4B	0	6.73212	0.512	0.009	0
TP63	0	6.73107	0.648	0.016	0
EPB41L2	0	6.73064	0.605	0.015	0
TYR	0	6.73021	0.609	0.013	0
DLGAP1	0	6.72926	0.47	0.01	0
LRRTM3	0	6.72913	0.43	0.003	0
ABCA13	0	6.72712	0.575	0.015	0
DLGAP2	0	6.72583	0.723	0.018	0
AC018635.2	0	6.72531	0.438	0.005	0
PPFIA2	0	6.72073	0.674	0.012	0
ZC3H12C	0	6.71902	0.714	0.017	0
COL27A1	0	6.71724	0.459	0.011	0
ZIC4	0	6.71486	0.428	0.007	0
TRPA1	0	6.71137	0.528	0.01	0
MGST1	0	6.71091	0.605	0.012	0
PIK3C2G	0	6.71025	0.403	0.005	0
SHISA9	0	6.70564	0.496	0.009	0
LINC00492	0	6.70483	0.436	0.006	0
NRXN3	0	6.70455	0.567	0.015	0
TRIM15	0	6.70288	0.434	0.008	0
RANBP17	0	6.70204	0.452	0.008	0
FAT1	0	6.69924	0.645	0.014	0
MB21D2	0	6.69894	0.472	0.009	0
LINC02389	0	6.69848	0.659	0.011	0
MAATS1	0	6.69702	0.524	0.01	0
GALNT13	0	6.69529	0.551	0.013	0
IRAK3	0	6.69222	0.726	0.025	0
AL391152.1	0	6.69062	0.591	0.015	0
PGM5	0	6.6859	0.527	0.009	0
NPY5R	0	6.68563	0.482	0.009	0
FRK	0	6.68542	0.537	0.009	0
RGS7BP	0	6.68188	0.582	0.01	0
KHDRBS3	0	6.68044	0.642	0.017	0
SEZ6L	0	6.6801	0.481	0.011	0
MGAT4C	0	6.67894	0.564	0.015	0
ZBED9	0	6.6744	0.433	0.008	0
PRDM6	0	6.67122	0.688	0.012	0
STAT4	0	6.66867	0.553	0.011	0
LGR4	0	6.6658	0.821	0.021	0
CDH11	0	6.66535	0.764	0.021	0
KIF13A	0	6.66489	0.49	0.009	0
NTNG1	0	6.66378	0.638	0.014	0
MIR4300HG	0	6.66021	0.536	0.01	0
RASL12	0	6.65844	0.458	0.007	0
BAAT	0	6.65627	0.782	0.015	0
AC113404.1	0	6.65626	0.453	0.011	0
PTPRD	0	6.65611	0.634	0.016	0
DPYS	0	6.65592	0.504	0.009	0
ZNF385D	0	6.65429	0.621	0.014	0
ROR1	0	6.65311	0.417	0.008	0
KDELC1	0	6.65259	0.428	0.006	0
WWC2	0	6.65238	0.561	0.013	0
ST18	0	6.65181	0.678	0.015	0
FMO2	0	6.64586	0.516	0.01	0
FBN2	0	6.64526	0.702	0.022	0
PROS1	0	6.64152	0.627	0.012	0
ACE	0	6.63799	0.492	0.012	0
DCHS2	0	6.63756	0.492	0.009	0
GCM1	0	6.63393	0.565	0.008	0
RSPO2	0	6.63303	0.553	0.005	0
LRP12	0	6.63297	0.487	0.01	0
PLPPR5	0	6.63285	0.42	0.013	0
LINC01740	0	6.63271	0.4	0.005	0
ADAMTSL1	0	6.63257	0.448	0.008	0
RPE65	0	6.62974	0.567	0.01	0
NANOG	0	6.6287	0.444	0.012	0
ADGRF1	0	6.62775	0.646	0.018	0
EVA1A	0	6.62709	0.45	0.006	0
LAMA1	0	6.62677	0.473	0.007	0
CCDC181	0	6.62619	0.619	0.011	0
KCNJ16	0	6.62271	0.429	0.008	0
TEX36	0	6.62208	0.62	0.011	0
TLL1	0	6.62004	0.52	0.008	0
DIRAS2	0	6.61502	0.554	0.013	0
CLEC7A	0	6.61303	0.401	0.007	0
DPP10	0	6.6122	0.602	0.011	0
COBL	0	6.60972	0.528	0.008	0
CXCL12	0	6.60916	0.566	0.014	0
CAPSL	0	6.60876	0.49	0.006	0
CNTNAP3	0	6.60815	0.475	0.008	0
ADAMTS19	0	6.6048	0.551	0.009	0
CLVS1	0	6.60277	0.428	0.01	0
MUC19	0	6.59977	0.642	0.019	0
HCG11	0	6.59808	0.536	0.015	0
AP000552.1	0	6.59628	0.558	0.02	0
UGT2B28	0	6.59577	0.404	0.007	0
SLC5A11	0	6.59043	0.437	0.006	0
SYCP1	0	6.58967	0.651	0.016	0
CRISPLD1	0	6.58876	0.521	0.012	0
FGF4	0	6.58862	0.482	0.011	0
FBXL7	0	6.58855	0.508	0.01	0
PREX2	0	6.58649	0.596	0.014	0
SFTA1P	0	6.58627	0.41	0.01	0
EMCN	0	6.58552	0.412	0.005	0
MBD3L2B	0	6.58508	0.435	0.009	0
SCGN	0	6.58501	0.407	0.008	0
GABRG3	0	6.58462	0.465	0.012	0
ADGRF5	0	6.58179	0.656	0.011	0
MYL1	0	6.58	0.475	0.004	0
KITLG	0	6.57869	0.531	0.011	0
SORBS2	0	6.57762	0.517	0.011	0
CADM1	0	6.57652	0.653	0.017	0
ADGB	0	6.57503	0.765	0.024	0
MPP7	0	6.57486	0.749	0.032	0
PTPRQ	0	6.57329	0.53	0.006	0
ZNF536	0	6.57081	0.563	0.01	0
LRRC53	0	6.57017	0.482	0.006	0
AGBL4	0	6.5662	0.413	0.007	0
LINC02551	0	6.56531	0.456	0.01	0
ADAMTS12	0	6.5647	0.456	0.007	0
AMIGO1	0	6.56268	0.69	0.011	0
CLDN14	0	6.55983	0.475	0.006	0
ARHGAP31	0	6.55901	0.66	0.008	0
PI15	0	6.55869	0.586	0.018	0
2024-03-11	0	6.55611	0.467	0.007	0
CDON	0	6.55583	0.455	0.01	0
EBF2	0	6.55511	0.62	0.019	0
PTH	0	6.55509	0.477	0.007	0
NLGN4Y	0	6.55485	0.442	0.007	0
LINC02334	0	6.55462	0.427	0.009	0
GRAMD1B	0	6.54983	0.419	0.008	0
DNER	0	6.54913	0.528	0.009	0
PLK2	0	6.54908	0.499	0.009	0
LINC00473	0	6.54337	0.715	0.015	0
ROBO2	0	6.54024	0.698	0.027	0
ACKR1	0	6.53547	0.496	0.012	0
FAM198B	0	6.53482	0.477	0.01	0
PON2	0	6.53402	0.551	0.006	0
NPHP3-AS1	0	6.53319	0.467	0.009	0
HNF4G	0	6.53318	0.47	0.01	0
ZNF331	0	6.53287	0.408	0.009	0
APBA1	0	6.53028	0.439	0.009	0
MRAS	0	6.52607	0.712	0.015	0
SPANXB1	0	6.52567	0.592	0.016	0
DAPK1	0	6.52166	0.475	0.008	0
GPRC5B	0	6.52161	0.471	0.01	0
COL21A1	0	6.51967	0.655	0.018	0
SYBU	0	6.51924	0.447	0.011	0
MYH2	0	6.51907	0.443	0.007	0
AC025048.1	0	6.51815	0.482	0.007	0
NELL2	0	6.51288	0.494	0.012	0
LAMC2	0	6.51215	0.475	0.01	0
SPATA6	0	6.50606	0.429	0.007	0
AC020656.2	0	6.5051	0.54	0.014	0
HECTD2	0	6.50493	0.457	0.01	0
TRAT1	0	6.5047	0.444	0.009	0
AP000459.2	0	6.50346	0.421	0.009	0
FST	0	6.50309	0.416	0.006	0
MOBP	0	6.49995	0.643	0.014	0
ZNF462	0	6.49909	0.513	0.005	0
NID1	0	6.49902	0.587	0.011	0
FRG1-DT	0	6.49693	0.647	0.019	0
AL445989.1	0	6.49617	0.402	0.004	0
RASSF8-AS1	0	6.49561	0.443	0.011	0
GPR87	0	6.49488	0.457	0.007	0
CARMIL1	0	6.49373	0.535	0.012	0
MASP1	0	6.49351	0.437	0.009	0
COL5A3	0	6.49014	0.433	0.008	0
LHX1-DT	0	6.48969	0.517	0.01	0
CCM2L	0	6.48513	0.403	0.008	0
CERS6	0	6.48313	0.646	0.023	0
LRRC49	0	6.48089	0.483	0.011	0
SOWAHC	0	6.47982	0.426	0.01	0
SYCP2	0	6.47969	0.419	0.008	0
AC147067.2	0	6.47531	0.401	0.007	0
FRAS1	0	6.47487	0.485	0.01	0
ARPP21	0	6.47244	0.707	0.026	0
NRCAM	0	6.46965	0.527	0.011	0
CNKSR2	0	6.46537	0.494	0.011	0
HOOK1	0	6.4644	0.568	0.015	0
PCDH18	0	6.46423	0.46	0.008	0
MYRIP	0	6.46355	0.464	0.009	0
FSTL5	0	6.46328	0.527	0.011	0
ALK	0	6.4603	0.494	0.007	0
LPCAT2	0	6.45761	0.434	0.01	0
FAM129A	0	6.45685	0.74	0.018	0
CACNA2D3	0	6.45561	0.409	0.007	0
NR1H4	0	6.45459	0.592	0.012	0
AC012485.3	0	6.45244	0.468	0.095	0
COL9A1	0	6.4513	0.596	0.012	0
DGKB	0	6.45115	0.549	0.012	0
VEPH1	0	6.45115	0.51	0.012	0
TMEFF2	0	6.45062	0.58	0.012	0
ANKRD20A8P	0	6.45017	0.503	0.007	0
TDRD7	0	6.45009	0.445	0.01	0
COL6A5	0	6.44769	0.457	0.011	0
CD8A	0	6.4443	0.463	0.007	0
ABCA9	0	6.44222	0.441	0.009	0
AP002370.2	0	6.44218	0.417	0.008	0
CRYBG3	0	6.4414	0.591	0.015	0
SEMA3E	0	6.44067	0.512	0.008	0
CHRM3	0	6.43943	0.562	0.014	0
SCN9A	0	6.43781	0.642	0.014	0
CLSTN2	0	6.43614	0.408	0.009	0
AC100793.2	0	6.43604	0.476	0.011	0
AC092040.1	0	6.43602	0.427	0.006	0
AL138828.1	0	6.43491	0.439	0.008	0
KCNH5	0	6.43081	0.453	0.011	0
ERVMER61-1	0	6.42915	0.413	0.005	0
LINC01551	0	6.42326	0.409	0.013	0
LINC01088	0	6.42231	0.51	0.012	0
TNFRSF18	0	6.41974	0.428	0.01	0
GRIP1	0	6.41945	0.607	0.013	0
PEG3	0	6.41906	0.502	0.011	0
KANK4	0	6.4174	0.523	0.01	0
PCAT4	0	6.41336	0.47	0.005	0
AC025174.1	0	6.41208	0.592	0.012	0
LINC01968	0	6.41057	0.479	0.013	0
EDNRB	0	6.40518	0.598	0.017	0
WWC1	0	6.40442	0.617	0.016	0
DAW1	0	6.40319	0.488	0.012	0
POU6F2	0	6.39801	0.534	0.013	0
AC130371.1	0	6.39587	0.413	0.009	0
CSF3	0	6.39556	0.52	0.012	0
AC008011.2	0	6.39341	0.512	0.01	0
CSN1S1	0	6.39323	0.473	0.012	0
PASD1	0	6.39315	0.44	0.008	0
KDR	0	6.39097	0.446	0.01	0
MGAM	0	6.39026	0.671	0.021	0
MYF5	0	6.3882	0.536	0.008	0
SI	0	6.38643	0.419	0.006	0
TNFRSF10D	0	6.38486	0.439	0.012	0
ANGPT1	0	6.3837	0.542	0.01	0
DACH1	0	6.38293	0.619	0.009	0
SERTAD4-AS1	0	6.37911	0.664	0.015	0
PTPN3	0	6.37895	0.495	0.01	0
C1orf226	0	6.37827	0.626	0.013	0
RAB3C	0	6.37624	0.639	0.016	0
TNIK	0	6.3729	0.504	0.013	0
CFAP43	0	6.37134	0.718	0.017	0
COL25A1	0	6.37086	0.585	0.014	0
NALCN	0	6.36974	0.775	0.026	0
CCDC152	0	6.36962	0.514	0.012	0
ARHGAP20	0	6.36621	0.565	0.012	0
MAGI3	0	6.3661	0.698	0.019	0
USP26	0	6.36313	0.424	0.007	0
CYP2C18	0	6.35769	0.46	0.009	0
OR8G5	0	6.35553	0.403	0.008	0
LINC00364	0	6.35438	0.442	0.002	0
AC093909.4	0	6.35269	0.762	0.02	0
JPH1	0	6.35119	0.504	0.012	0
F2RL2	0	6.34766	0.419	0.008	0
FJX1	0	6.34616	0.592	0.013	0
SHTN1	0	6.34523	0.667	0.014	0
LRP2	0	6.34135	0.537	0.015	0
TPRG1	0	6.34124	0.474	0.014	0
GABRB2	0	6.33832	0.679	0.021	0
ENTPD3	0	6.33819	0.539	0.008	0
MMP13	0	6.33756	0.437	0.007	0
SH3GL3	0	6.33611	0.459	0.008	0
DIO2	0	6.335	0.558	0.018	0
ITGA8	0	6.33256	0.484	0.01	0
ANXA3	0	6.32881	0.428	0.012	0
SNAP91	0	6.32853	0.51	0.011	0
PHACTR2	0	6.32845	0.668	0.015	0
CNGA1	0	6.32162	0.423	0.009	0
MCF2L	0	6.32061	0.499	0.013	0
PECR	0	6.31956	0.402	0.014	0
SPEF2	0	6.31834	0.575	0.017	0
SNX7	0	6.31692	0.512	0.014	0
AC007728.1	0	6.31451	0.413	0.012	0
MUSK	0	6.31359	0.497	0.013	0
NOX4	0	6.30662	0.548	0.019	0
TSPAN8	0	6.30402	0.414	0.009	0
OR2B6	0	6.30372	0.504	0.01	0
SNTG2	0	6.29132	0.441	0.008	0
NUTM1	0	6.29029	0.405	0.009	0
CYYR1	0	6.29013	0.48	0.008	0
SPRR2G	0	6.28953	0.49	0.013	0
SLC7A8	0	6.28844	0.51	0.013	0
RORB	0	6.28599	0.505	0.01	0
HYDIN	0	6.2838	0.459	0.011	0
RNASEL	0	6.28357	0.438	0.005	0
SULT1C2	0	6.2809	0.601	0.018	0
2024-09-10	0	6.27977	0.404	0.009	0
MYBPC1	0	6.27776	0.55	0.006	0
LMCD1-AS1	0	6.27751	0.461	0.006	0
DOK6	0	6.27718	0.548	0.013	0
EGFR	0	6.27475	0.417	0.009	0
LINC00470	0	6.27114	0.528	0.015	0
HNMT	0	6.26767	0.495	0.013	0
PBX1	0	6.2674	0.621	0.019	0
LMO3	0	6.2655	0.59	0.015	0
LINC00605	0	6.26421	0.599	0.011	0
ALDH1A1	0	6.26382	0.589	0.021	0
SLC14A1	0	6.25918	0.55	0.02	0
AMPH	0	6.25596	0.547	0.01	0
ATP1B2	0	6.25495	0.405	0.01	0
GOLGA7B	0	6.25458	0.577	0.014	0
RASAL2	0	6.25356	0.553	0.015	0
SLC16A10	0	6.24838	0.517	0.013	0
MAMDC2-AS1	0	6.24768	0.435	0.012	0
CSMD2	0	6.24476	0.421	0.009	0
DSG3	0	6.24228	0.548	0.018	0
MPDZ	0	6.2406	0.63	0.019	0
ADRA2A	0	6.23954	0.498	0.005	0
PROM1	0	6.23799	0.448	0.015	0
TBC1D4	0	6.23788	0.535	0.014	0
CAPS2	0	6.23482	0.452	0.013	0
ZIM2-AS1	0	6.23369	0.421	0.008	0
NPVF	0	6.23059	0.548	0.006	0
ATP4B	0	6.2277	0.513	0.014	0
GAB3	0	6.22495	0.433	0.01	0
CA8	0	6.2249	0.518	0.006	0
AC011287.1	0	6.2229	0.404	0.009	0
LINC01432	0	6.22241	0.56	0.01	0
TMC2	0	6.22235	0.403	0.011	0
AKAP3	0	6.22213	0.444	0.009	0
FBN1	0	6.21998	0.614	0.022	0
OPN3	0	6.21692	0.531	0.017	0
ZNF501	0	6.21621	0.532	0.014	0
ADAM12	0	6.21524	0.536	0.012	0
HS3ST3B1	0	6.21049	0.428	0.008	0
MYO1B	0	6.20413	0.607	0.017	0
RBP7	0	6.20299	0.429	0.009	0
DCBLD2	0	6.20062	0.429	0.01	0
FGF17	0	6.20014	0.416	0.009	0
LINC00500	0	6.19898	0.535	0.023	0
COL1A2	0	6.1976	0.636	0.02	0
DHX32	0	6.19503	0.656	0.016	0
ARFGEF3	0	6.19485	0.824	0.024	0
PLD1	0	6.19464	0.577	0.016	0
DCLK1	0	6.19448	0.455	0.007	0
MDGA2	0	6.19412	0.482	0.014	0
MYBPC3	0	6.19323	0.808	0.025	0
SDC2	0	6.19312	0.687	0.022	0
ANOS1	0	6.19242	0.455	0.01	0
ARHGAP29	0	6.19146	0.406	0.015	0
C4orf17	0	6.19134	0.547	0.012	0
AL353588.1	0	6.18805	0.429	0.011	0
HPGD	0	6.18698	0.521	0.008	0
PTPN20	0	6.181	0.417	0.007	0
FAT3	0	6.18013	0.636	0.017	0
COL4A1	0	6.17672	0.475	0.013	0
NMUR2	0	6.17252	0.563	0.006	0
AC090673.1	0	6.17225	0.514	0.015	0
ADCY1	0	6.17163	0.418	0.014	0
WIF1	0	6.16956	0.405	0.008	0
DOCK1	0	6.16861	0.66	0.025	0
AC142086.4	0	6.16394	0.769	0.033	0
EPB41L5	0	6.16291	0.599	0.02	0
BNC2	0	6.16259	0.662	0.017	0
COL5A2	0	6.16113	0.558	0.016	0
BDLF3	0	6.15911	0.643	0.017	0
KISS1	0	6.15726	0.461	0.01	0
DPP4	0	6.15697	0.575	0.02	0
SEMA5A	0	6.1542	0.607	0.02	0
SMARCA1	0	6.14842	0.466	0.014	0
LY86-AS1	0	6.14364	0.402	0.009	0
GCNT4	0	6.1395	0.402	0.008	0
CPB1	0	6.13889	0.519	0.01	0
AC125494.2	0	6.13815	0.454	0.015	0
AC245595.1	0	6.13753	0.471	0.012	0
ESRRG	0	6.1359	0.622	0.019	0
GRIN2A	0	6.13586	0.544	0.018	0
HTN1	0	6.1341	0.438	0.009	0
C2CD6	0	6.13381	0.418	0.01	0
AL136320.1	0	6.1325	0.497	0.007	0
PLCH2	0	6.12348	0.486	0.011	0
SPTB	0	6.12272	0.404	0.01	0
FAM216B	0	6.12071	0.403	0.008	0
BZLF2	0	6.11098	0.918	0.25	0
CDH9	0	6.11069	0.453	0.008	0
PRTG	0	6.10835	0.501	0.013	0
IMPACT	0	6.10514	0.427	0.011	0
SLC17A8	0	6.10181	0.461	0.007	0
BICC1	0	6.10022	0.528	0.018	0
TNC	0	6.0974	0.401	0.014	0
CHST8	0	6.09638	0.479	0.013	0
FAM189A2	0	6.0943	0.421	0.009	0
TDRD12	0	6.09407	0.567	0.019	0
CSMD3	0	6.09242	0.598	0.017	0
PLEKHA6	0	6.089	0.489	0.015	0
DDX25	0	6.08693	0.422	0.017	0
SCEL	0	6.08518	0.488	0.012	0
HUNK	0	6.07996	0.491	0.014	0
AL391069.4	0	6.07319	0.5	0.011	0
MDFIC	0	6.07156	0.564	0.013	0
ADAMTS20	0	6.05141	0.411	0.006	0
CRHBP	0	6.0498	0.47	0.007	0
CCDC110	0	6.04917	0.421	0.011	0
SLC2A9	0	6.04779	0.598	0.01	0
TENM1	0	6.04419	0.495	0.011	0
LINC00326	0	6.04374	0.446	0.011	0
LINC01874	0	6.03795	0.514	0.015	0
MRC1	0	6.03707	0.561	0.011	0
AC239799.2	0	6.02623	0.44	0.016	0
BFSP1	0	6.02589	0.439	0.007	0
EREG	0	6.0257	0.447	0.021	0
FREM2	0	6.02248	0.663	0.029	0
RBMS1	0	6.01926	0.754	0.031	0
AADAT	0	6.01702	0.409	0.007	0
LIN28A	0	6.01467	0.581	0.016	0
SSPN	0	6.01464	0.482	0.011	0
AC004852.2	0	6.01411	0.464	0.014	0
FAM114A1	0	6.01373	0.564	0.02	0
CR2	0	6.01211	0.482	0.013	0
GFPT2	0	6.0097	0.439	0.011	0
OLFM3	0	6.00791	0.55	0.017	0
VCAN	0	5.99938	0.402	0.006	0
FAM230A	0	5.99786	0.472	0.01	0
TMPRSS11A	0	5.99698	0.424	0.014	0
BTC	0	5.99084	0.544	0.012	0
IGSF3	0	5.9898	0.654	0.013	0
HDGFL3	0	5.98478	0.581	0.018	0
NOL4	0	5.98291	0.449	0.013	0
FGFR2	0	5.98254	0.519	0.024	0
AC011816.2	0	5.97581	0.784	0.029	0
DZIP1	0	5.97125	0.47	0.011	0
BARX1	0	5.97094	0.51	0.014	0
OXCT1	0	5.96825	0.488	0.014	0
PROK2	0	5.96643	0.447	0.011	0
SEMA3A	0	5.96578	0.502	0.005	0
PPM1H	0	5.96363	0.605	0.011	0
PLEKHA7	0	5.9632	0.465	0.011	0
ASMT	0	5.96078	0.792	0.038	0
GPM6A	0	5.96075	0.484	0.006	0
NRXN1	0	5.95991	0.649	0.016	0
GRAMD2B	0	5.94986	0.448	0.009	0
MAGI2	0	5.94752	0.49	0.014	0
LYPD1	0	5.94556	0.568	0.01	0
NPY1R	0	5.94542	0.478	0.007	0
GATA3	0	5.94415	0.557	0.013	0
PCOLCE2	0	5.94106	0.445	0.01	0
WT1	0	5.93915	0.436	0.018	0
TAC1	0	5.93795	0.453	0.009	0
TCAF1	0	5.93677	0.59	0.016	0
CTTNBP2	0	5.93558	0.624	0.017	0
MYH1	0	5.93493	0.436	0.014	0
KALRN	0	5.93426	0.404	0.02	0
RGS22	0	5.93064	0.409	0.011	0
ITGA2	0	5.92042	0.607	0.025	0
BILF1	0	5.91797	0.798	0.037	0
LAMP5	0	5.91674	0.474	0.012	0
AMY2B	0	5.91159	0.436	0.009	0
FAM169A	0	5.91147	0.507	0.015	0
LINC01607	0	5.90736	0.419	0.012	0
SPINK5	0	5.90728	0.632	0.017	0
NYNRIN	0	5.90307	0.419	0.014	0
SLC22A2	0	5.90268	0.406	0.009	0
AC119674.1	0	5.90263	0.516	0.006	0
MYH15	0	5.90052	0.582	0.022	0
ATP1B1	0	5.90014	0.472	0.022	0
FSTL4	0	5.90003	0.407	0.011	0
TTLL7	0	5.89621	0.663	0.027	0
SORCS3	0	5.89579	0.45	0.024	0
LRRC17	0	5.89543	0.524	0.015	0
TACSTD2	0	5.89388	0.418	0.008	0
BVES	0	5.89234	0.419	0.011	0
KLF7	0	5.89196	0.468	0.021	0
WFDC1	0	5.8912	0.547	0.023	0
DNAH5	0	5.88782	0.573	0.022	0
PRDM7	0	5.8876	0.529	0.014	0
AL445250.1	0	5.88179	0.554	0.024	0
DDAH1	0	5.87859	0.452	0.004	0
FRMD3	0	5.87545	0.741	0.028	0
CREB3L3	0	5.87272	0.458	0.012	0
ANKEF1	0	5.87235	0.751	0.023	0
CCDC158	0	5.87218	0.4	0.004	0
LINC00539	0	5.87195	0.448	0.008	0
KIAA1549	0	5.86729	0.463	0.016	0
MTMR2	0	5.8665	0.467	0.014	0
AC239803.1	0	5.86546	0.497	0.019	0
GRIA4	0	5.86473	0.732	0.017	0
NOTO	0	5.86348	0.402	0.014	0
GRIK4	0	5.85877	0.472	0.015	0
GFRA1	0	5.85486	0.455	0.006	0
PRKG1	0	5.84948	0.692	0.028	0
LHCGR	0	5.8461	0.459	0.013	0
PNLIP	0	5.84559	0.473	0.012	0
ANKRD30B	0	5.84505	0.483	0.026	0
MAP2	0	5.8432	0.576	0.014	0
FP236315.1	0	5.84054	0.499	0.013	0
SLC7A14	0	5.8389	0.455	0.016	0
GPR158	0	5.83623	0.554	0.021	0
LAPTM4B	0	5.83398	0.583	0.017	0
IAPP	0	5.82958	0.465	0.012	0
HAND2-AS1	0	5.82773	0.597	0.024	0
AQP9	0	5.82718	0.43	0.008	0
AL713866.1	0	5.8271	0.411	0.014	0
MSRB3	0	5.82654	0.639	0.023	0
THSD7B	0	5.82222	0.439	0.006	0
TMEM212	0	5.81857	0.587	0.018	0
CYP2E1	0	5.81673	0.519	0.017	0
SYNPO2	0	5.8167	0.727	0.041	0
MYH13	0	5.81667	0.516	0.011	0
EGF	0	5.81505	0.545	0.027	0
AC136616.1	0	5.81363	0.489	0.008	0
EYA1	0	5.81202	0.58	0.023	0
AL121936.1	0	5.81038	0.448	0.009	0
AC007364.1	0	5.80977	0.408	0.016	0
MOCOS	0	5.80469	0.54	0.019	0
EBF3	0	5.80271	0.413	0.011	0
LATS2	0	5.80215	0.478	0.012	0
POPDC2	0	5.80202	0.705	0.032	0
USP18	0	5.80019	0.561	0.024	0
DNAH10	0	5.79658	0.618	0.024	0
FCER1A	0	5.79639	0.441	0.009	0
ALDH1A2	0	5.78592	0.55	0.017	0
TMEM246	0	5.7849	0.485	0.022	0
ANKRD30A	0	5.78028	0.428	0.019	0
TF	0	5.77853	0.652	0.037	0
OSMR	0	5.77655	0.422	0.013	0
FGAMS	0	5.77447	0.943	0.18	0
ANXA2	0	5.77415	0.501	0.016	0
GLUL	0	5.77409	0.418	0.009	0
AC133794.1	0	5.77373	0.419	0.007	0
GULP1	0	5.77182	0.66	0.025	0
AC109466.1	0	5.7639	0.496	0.019	0
PLEKHA5	0	5.76182	0.708	0.023	0
AC027288.3	0	5.76157	0.519	0.016	0
EHF	0	5.75992	0.524	0.016	0
INPP4B	0	5.75885	0.582	0.013	0
DNTT	0	5.75186	0.406	0.013	0
WLS	0	5.74823	0.446	0.016	0
MIR548XHG	0	5.73902	0.438	0.012	0
CITED4	0	5.73679	0.533	0.021	0
MYO6	0	5.73593	0.837	0.041	0
BKRF4	0	5.73139	0.999	0.635	0
ANK2	0	5.72905	0.54	0.025	0
KIF21A	0	5.72838	0.551	0.014	0
LINC00595	0	5.728	0.41	0.022	0
APP	0	5.72676	0.448	0.015	0
NCKAP1	0	5.7263	0.564	0.026	0
OR2T33	0	5.72228	0.528	0.01	0
PKN2-AS1	0	5.71889	0.509	0.022	0
FYB1	0	5.71823	0.627	0.036	0
RND3	0	5.7148	0.429	0.007	0
WISP3	0	5.71287	0.483	0.021	0
PAK5	0	5.7088	0.487	0.006	0
GNAQ	0	5.70532	0.487	0.015	0
TIGIT	0	5.70328	0.41	0.012	0
MCOLN3	0	5.70325	0.461	0.01	0
COL4A2	0	5.70066	0.573	0.028	0
WIPF3	0	5.69193	0.411	0.019	0
MED12L	0	5.69161	0.504	0.02	0
FGF9	0	5.68861	0.488	0.016	0
AC010319.3	0	5.68777	0.581	0.023	0
APCDD1	0	5.68713	0.435	0.016	0
NOD2	0	5.68565	0.45	0.022	0
AKT3	0	5.68378	0.524	0.01	0
FAM107A	0	5.67889	0.473	0.022	0
LINC01320	0	5.67283	0.489	0.02	0
EXOC1L	0	5.67183	0.553	0.022	0
SLC22A1	0	5.66887	0.488	0.022	0
FRMD4B	0	5.6673	0.551	0.017	0
AC024560.1	0	5.66231	0.652	0.025	0
TNFRSF11A	0	5.65877	0.645	0.019	0
OR2AG1	0	5.65472	0.445	0.018	0
ANO1	0	5.65457	0.406	0.011	0
ADGRA3	0	5.65452	0.421	0.023	0
KNG1	0	5.65406	0.434	0.014	0
SYTL2	0	5.65148	0.552	0.021	0
ADGRV1	0	5.64958	0.551	0.021	0
COL4A4	0	5.64693	0.593	0.023	0
AC004982.1	0	5.64567	0.69	0.021	0
KCNJ6	0	5.64551	0.405	0.012	0
LMP-2B	0	5.64218	0.787	0.037	0
GATM	0	5.63982	0.574	0.023	0
AL035412.1	0	5.637	0.43	0.01	0
INSL3	0	5.63533	0.639	0.027	0
OSTN	0	5.635	0.537	0.016	0
THSD7A	0	5.63371	0.635	0.025	0
KIF6	0	5.6301	0.419	0.011	0
SHANK2	0	5.62939	0.49	0.027	0
SCN8A	0	5.6262	0.514	0.02	0
KYNU	0	5.61343	0.681	0.024	0
NTRK3	0	5.60767	0.408	0.009	0
NT5E	0	5.60124	0.57	0.013	0
ENPP2	0	5.59796	0.754	0.022	0
DCDC1	0	5.59589	0.721	0.039	0
CORO2A	0	5.58302	0.628	0.033	0
SNCA	0	5.58293	0.445	0.007	0
ISM1	0	5.5818	0.607	0.013	0
LINC01209	0	5.58112	0.441	0.019	0
FNBP1L	0	5.57974	0.556	0.019	0
ZBTB38	0	5.57868	0.508	0.03	0
DMXL2	0	5.57822	0.402	0.014	0
FAM81B	0	5.5766	0.481	0.022	0
LUADT1	0	5.5763	0.419	0.015	0
AKAP7	0	5.57602	0.474	0.018	0
ACPP	0	5.57071	0.568	0.025	0
EID1	0	5.56868	0.542	0.009	0
AL365361.1	0	5.56766	0.475	0.025	0
PLA2G4A	0	5.56719	0.638	0.018	0
CFAP300	0	5.56624	0.461	0.015	0
TFEC	0	5.56523	0.564	0.025	0
TTC39B	0	5.55912	0.541	0.018	0
PAK3	0	5.55911	0.54	0.024	0
SAMMSON	0	5.55844	0.46	0.024	0
MORC4	0	5.55213	0.529	0.016	0
AKAP12	0	5.55177	0.462	0.022	0
UDNAG	0	5.54534	0.915	0.093	0
RNF125	0	5.54493	0.508	0.015	0
CDRT1	0	5.54479	0.529	0.031	0
CELF4	0	5.53839	0.489	0.012	0
TRMT9B	0	5.53462	0.446	0.015	0
FYB2	0	5.53051	0.707	0.026	0
BRRF2	0	5.52763	0.99	0.397	0
NMNAT3	0	5.52609	0.454	0.02	0
GALNT15	0	5.52359	0.514	0.022	0
TEK	0	5.52238	0.551	0.019	0
CASC15	0	5.51737	0.528	0.023	0
ELF5	0	5.51726	0.402	0.015	0
TJP1	0	5.51516	0.56	0.048	0
AC111000.4	0	5.51467	0.478	0.017	0
CASPTRIPS2	0	5.50562	0.803	0.061	0
SOX6	0	5.50402	0.703	0.038	0
AP000442.1	0	5.49917	0.607	0.023	0
MINDY1	0	5.49856	0.525	0.03	0
CDH7	0	5.49682	0.672	0.016	0
NPR3	0	5.49601	0.696	0.021	0
CORIN	0	5.49328	0.454	0.022	0
BaRF1	0	5.48459	0.955	0.056	0
MERTK	0	5.48357	0.722	0.037	0
PDGFC	0	5.4802	0.454	0.008	0
PTHLH	0	5.47738	0.477	0.008	0
ULK2	0	5.47689	0.695	0.038	0
DHRS9	0	5.47356	0.447	0.014	0
UPK1A	0	5.4731	0.571	0.025	0
NNMT	0	5.47167	0.5	0.019	0
C1orf143	0	5.46499	0.423	0.024	0
KAZN	0	5.46217	0.54	0.024	0
PCAT1	0	5.44755	0.521	0.018	0
FSCN3	0	5.43799	0.41	0.017	0
AC025176.1	0	5.4361	0.629	0.022	0
SAMD5	0	5.42672	0.4	0.011	0
AC089998.1	0	5.42427	0.471	0.013	0
AC011632.1	0	5.4228	0.453	0.012	0
AGAP1	0	5.42124	0.517	0.012	0
BDLF2	0	5.42036	0.894	0.16	0
AC084149.2	0	5.4199	0.404	0.023	0
TDRD6	0	5.41618	0.477	0.01	0
ELMOD1	0	5.40962	0.561	0.02	0
MYOCOS	0	5.40847	0.599	0.025	0
EYS	0	5.40814	0.498	0.016	0
SORBS3	0	5.40575	0.582	0.026	0
PATJ	0	5.40417	0.537	0.02	0
BBRF1	0	5.40408	0.824	0.07	0
BBRF2	0	5.40209	0.981	0.229	0
CSF2RA	0	5.40189	0.562	0.03	0
CUBN	0	5.4014	0.563	0.023	0
NRN1	0	5.39777	0.591	0.029	0
ITIH5	0	5.3972	0.485	0.021	0
TGFBR3	0	5.39608	0.467	0.018	0
ANKRD31	0	5.39589	0.682	0.03	0
CATSPERE	0	5.39552	0.623	0.03	0
ENOX1	0	5.39289	0.676	0.037	0
YES1	0	5.39162	0.586	0.02	0
HERC6	0	5.37922	0.551	0.035	0
COL3A1	0	5.37873	0.466	0.009	0
PTGER3	0	5.37557	0.693	0.023	0
SNX9	0	5.3727	0.597	0.034	0
ITGA1	0	5.37173	0.656	0.02	0
BVRF2	0	5.37035	0.802	0.05	0
NIPAL1	0	5.36971	0.584	0.021	0
TES	0	5.3694	0.611	0.028	0
SCUBE2	0	5.36761	0.416	0.024	0
DMD	0	5.36653	0.423	0.014	0
CSPG5	0	5.36542	0.727	0.028	0
SFN	0	5.36517	0.72	0.038	0
BXRF1	0	5.3645	0.778	0.048	0
AC107241.1	0	5.36026	0.579	0.027	0
DCN	0	5.35984	0.469	0.01	0
RAVER2	0	5.35823	0.44	0.016	0
CHN1	0	5.35742	0.734	0.035	0
EFNB2	0	5.35717	0.52	0.024	0
AC093274.1	0	5.35559	0.433	0.017	0
CHN2	0	5.35388	0.423	0.012	0
FGF7	0	5.35357	0.586	0.035	0
BBRF3	0	5.34788	0.999	0.457	0
ARHGAP26	0	5.34665	0.749	0.045	0
TMCO5A	0	5.34652	0.463	0.006	0
RGS5	0	5.34552	0.803	0.044	0
SNTG1	0	5.34472	0.492	0.029	0
NR5A2	0	5.34293	0.415	0.032	0
CERS1	0	5.34126	0.41	0.021	0
AL110115.2	0	5.34065	0.587	0.023	0
BFRF2	0	5.34055	0.983	0.166	0
RIMS1	0	5.33908	0.686	0.036	0
CASPTRIPS1	0	5.33736	0.955	0.115	0
BBLF2/3	0	5.33535	0.969	0.106	0
CALD1	0	5.33475	0.465	0.019	0
POMC	0	5.33178	0.451	0.019	0
ALDH1L1	0	5.32888	0.724	0.035	0
SLC10A2	0	5.32887	0.581	0.026	0
EBNA-3A	0	5.31845	0.979	0.351	0
HAPLN1	0	5.3149	0.504	0.027	0
BFRF1A	0	5.31457	0.983	0.163	0
LINC00907	0	5.31438	0.5	0.018	0
NCAM2	0	5.31384	0.446	0.017	0
RFX4	0	5.30923	0.522	0.022	0
CHDH	0	5.30831	0.594	0.031	0
MROH9	0	5.30735	0.514	0.02	0
GLYATL1	0	5.30548	0.477	0.029	0
CACNA1G	0	5.30473	0.644	0.023	0
APBA2	0	5.30291	0.53	0.026	0
NEUROD1	0	5.30021	0.62	0.019	0
CNTN4	0	5.29971	0.523	0.012	0
ALOXE3	0	5.29666	0.47	0.025	0
MEP1B	0	5.29615	0.475	0.016	0
AL022326.1	0	5.29337	0.55	0.02	0
KDELC2	0	5.29254	0.41	0.01	0
ARHGEF28	0	5.28958	0.664	0.041	0
BX072579.1	0	5.28649	0.614	0.031	0
TMCO2	0	5.28612	0.448	0.018	0
BLRF1	0	5.28332	0.696	0.048	0
ABI3BP	0	5.28311	0.456	0.015	0
HYPO1	0	5.28262	0.857	0.058	0
ARMH4	0	5.28213	0.677	0.041	0
CDH12	0	5.28205	0.619	0.019	0
TMC7	0	5.27964	0.469	0.016	0
BILF2	0	5.27417	0.995	0.502	0
RPS6KA6	0	5.27374	0.579	0.028	0
RAG2	0	5.27233	0.484	0.017	0
COL24A1	0	5.26985	0.464	0.013	0
BVRF1	0	5.26007	0.987	0.214	0
JAKMIP2	0	5.25319	0.432	0.02	0
LMP-1	0	5.2528	0.868	0.062	0
AC011498.6	0	5.24099	0.579	0.027	0
BLLF1	0	5.23904	1	0.496	0
SCIN	0	5.23597	0.429	0.014	0
GABRG2	0	5.23532	0.697	0.048	0
MCAM	0	5.23252	0.548	0.013	0
ALDH8A1	0	5.22987	0.515	0.017	0
ZNF610	0	5.22905	0.537	0.041	0
TGFB3	0	5.22206	0.419	0.016	0
ACTA1	0	5.2204	0.797	0.036	0
LINC01933	0	5.21969	0.655	0.018	0
PYROXD2	0	5.21814	0.404	0.022	0
SPATS2L	0	5.21796	0.588	0.02	0
DPF3	0	5.21759	0.585	0.03	0
AC084816.1	0	5.21733	0.449	0.016	0
BTRF1	0	5.21627	0.975	0.258	0
BKRF2	0	5.2143	0.762	0.039	0
BFRF1	0	5.21389	0.987	0.192	0
LAMA2	0	5.21334	0.711	0.02	0
RNF157	0	5.2133	0.435	0.027	0
BALF4	0	5.21305	0.999	0.453	0
TMEM52B	0	5.21084	0.468	0.017	0
GPRIN3	0	5.20874	0.735	0.027	0
LINC00937	0	5.19935	0.439	0.025	0
BRDT	0	5.19378	0.405	0.023	0
ACSS2	0	5.19291	0.481	0.031	0
FLT1	0	5.19229	0.639	0.036	0
BcLF1	0	5.19154	0.97	0.396	0
AC003043.2	0	5.19018	0.45	0.006	0
SLC9A2	0	5.18898	0.497	0.01	0
LINC02228	0	5.18511	0.65	0.028	0
KCNK2	0	5.18193	0.494	0.014	0
KLKB1	0	5.17841	0.459	0.016	0
AC096708.2	0	5.17793	0.576	0.009	0
TTC26	0	5.17148	0.53	0.04	0
FAM95B1	0	5.16882	0.516	0.013	0
RPL17-C18orf32	0	5.16869	0.652	0.031	0
BGLF2	0	5.16725	0.813	0.053	0
TBC1D16	0	5.16027	0.512	0.022	0
SLC45A3	0	5.15982	0.646	0.037	0
IGF1	0	5.15754	0.496	0.012	0
C5orf63	0	5.15581	0.449	0.015	0
HGF	0	5.14653	0.608	0.016	0
LINC00304	0	5.14241	0.444	0.022	0
BDLF3.1	0	5.14057	0.997	0.554	0
IDI2-AS1	0	5.1397	0.859	0.047	0
TMPRSS11B	0	5.13961	0.484	0.01	0
SP6	0	5.13959	0.48	0.026	0
SLC44A5	0	5.13865	0.405	0.01	0
BFRF3	0	5.12821	1	0.722	0
AL513548.1	0	5.12489	0.554	0.039	0
CASS4	0	5.12291	0.535	0.021	0
BPLF1	0	5.12237	0.99	0.281	0
RAB3B	0	5.12114	0.597	0.047	0
PCDH11X	0	5.11445	0.426	0.017	0
DNAJC6	0	5.11408	0.618	0.039	0
GUCA1B	0	5.10981	0.682	0.041	0
MS4A2	0	5.10916	0.436	0.036	0
SCN11A	0	5.10892	0.455	0.033	0
NEK3	0	5.10739	0.612	0.05	0
NRP2	0	5.10497	0.614	0.025	0
LIX1	0	5.10111	0.404	0.031	0
MOB3B	0	5.09076	0.408	0.013	0
CCND1	0	5.08998	0.547	0.015	0
RNF222	0	5.08719	0.513	0.053	0
CNTN1	0	5.08642	0.535	0.011	0
ABLIM2	0	5.08576	0.453	0.024	0
BGRF1/BDRF1	0	5.08228	0.987	0.2	0
SLC2A13	0	5.07004	0.629	0.033	0
AC009509.1	0	5.06926	0.635	0.023	0
RASEF	0	5.06434	0.713	0.022	0
INPP5J	0	5.06243	0.45	0.016	0
BARF1	0	5.06199	0.998	0.283	0
SCGB1D1	0	5.06099	0.66	0.026	0
CSGALNACT1	0	5.05485	0.41	0.027	0
OR52A1	0	5.05287	0.521	0.012	0
PAPPA	0	5.05133	0.731	0.026	0
PCSK6	0	5.04865	0.4	0.019	0
PRDM5	0	5.04813	0.551	0.03	0
HAP1	0	5.04532	0.493	0.033	0
PTPRZ1	0	5.04404	0.42	0.011	0
BORF2	0	5.04319	1	0.62	0
AC137761.1	0	5.04235	0.502	0.037	0
NCR3LG1	0	5.04021	0.424	0.018	0
PLCB1	0	5.03775	0.782	0.053	0
PRMT8	0	5.0276	0.545	0.023	0
BBLF4	0	5.02494	0.99	0.228	0
USP40	0	5.02032	0.47	0.05	0
GDF9	0	5.01638	0.619	0.033	0
UNC5C	0	5.01591	0.626	0.044	0
ELL2	0	5.01452	0.511	0.033	0
VANGL1	0	5.01093	0.592	0.021	0
CAMK4	0	5.00973	0.429	0.015	0
AL035661.1	0	4.99877	0.43	0.006	0
BNLF2a	0	4.99852	0.974	0.07	0
CAVIN1	0	4.9927	0.476	0.036	0
BXLF2	0	4.99192	0.997	0.364	0
CR786580.1	0	4.99085	0.566	0.028	0
SRCIN1	0	4.98429	0.418	0.024	0
HHIP	0	4.98306	0.52	0.015	0
CCND2	0	4.983	0.592	0.021	0
BRSK2	0	4.98171	0.436	0.019	0
DLC1	0	4.97805	0.539	0.022	0
FBXO47	0	4.97716	0.488	0.012	0
SLC18B1	0	4.97666	0.549	0.018	0
DSCAML1	0	4.97632	0.416	0.031	0
TSHZ2	0	4.97622	0.537	0.029	0
CLDN16	0	4.97323	0.412	0.022	0
AOX1	0	4.96994	0.475	0.013	0
DNAH7	0	4.96926	0.456	0.024	0
SSDNABP1	0	4.96883	0.979	0.104	0
RXFP1	0	4.96856	0.428	0.014	0
SMAD9	0	4.96791	0.72	0.034	0
ANKRD29	0	4.96543	0.432	0.019	0
BVLF1	0	4.96337	0.978	0.069	0
ADAMTS6	0	4.96244	0.638	0.036	0
LMP-2A	0	4.96138	0.549	0.028	0
LF1	0	4.96107	0.995	0.138	0
BOLF1	0	4.95775	0.872	0.059	0
IMPG2	0	4.95595	0.46	0.015	0
C8orf34	0	4.95193	0.45	0.013	0
SLC7A9	0	4.95071	0.518	0.015	0
TNFSF13B	0	4.94885	0.577	0.03	0
DYNC2H1	0	4.94281	0.555	0.041	0
AC060814.3	0	4.94237	0.448	0.016	0
BALF5	0	4.94113	0.949	0.079	0
ANGPTL4	0	4.93584	0.427	0.026	0
PCSK5	0	4.93551	0.434	0.029	0
MARVELD2	0	4.93242	0.4	0.023	0
GPAT3	0	4.93235	0.561	0.024	0
NEXN-AS1	0	4.93084	0.498	0.017	0
SYNE3	0	4.92897	0.548	0.025	0
STK33	0	4.92668	0.415	0.014	0
SLC6A20	0	4.92637	0.548	0.023	0
AC121761.1	0	4.92636	0.707	0.035	0
LDHC	0	4.92574	0.537	0.022	0
BMRF1	0	4.92491	0.977	0.184	0
NTS	0	4.92159	0.424	0.009	0
AL590399.3	0	4.92054	0.575	0.03	0
TGFB2	0	4.91979	0.456	0.016	0
FMO3	0	4.91964	0.5	0.033	0
LRMDA	0	4.91937	0.42	0.009	0
BCAR3	0	4.90417	0.402	0.025	0
GALR2	0	4.89781	0.493	0.025	0
DTNA	0	4.89662	0.686	0.026	0
ACTN2	0	4.89541	0.433	0.034	0
BIVM	0	4.89044	0.68	0.034	0
AC022296.3	0	4.88868	0.472	0.016	0
TAF1L	0	4.88778	0.445	0.03	0
AL096701.3	0	4.88396	0.683	0.033	0
COPZ2	0	4.88362	0.732	0.036	0
C1orf54	0	4.87772	0.634	0.027	0
PRSS12	0	4.87242	0.611	0.028	0
AC107959.2	0	4.87054	0.593	0.03	0
ITGBL1	0	4.86586	0.668	0.028	0
CCNJL	0	4.86534	0.536	0.017	0
ME3	0	4.8652	0.569	0.018	0
FAM13A	0	4.8627	0.687	0.036	0
HSD17B13	0	4.85719	0.512	0.042	0
ASB5	0	4.8529	0.463	0.012	0
AL645940.1	0	4.85173	0.569	0.031	0
SERPINE2	0	4.85171	0.426	0.025	0
DAB1	0	4.84672	0.657	0.027	0
AL451074.6	0	4.84472	0.581	0.025	0
RORA	0	4.84372	0.616	0.034	0
DOCK5	0	4.84283	0.587	0.041	0
TNXB	0	4.84171	0.595	0.04	0
BFLF1	0	4.83954	0.908	0.058	0
RASA3	0	4.83889	0.481	0.039	0
LF3	0	4.8368	0.986	0.31	0
BLRF2	0	4.83162	1	0.704	0
GHR	0	4.83054	0.475	0.032	0
BFLF2	0	4.83047	0.999	0.508	0
SLC9A5	0	4.82645	0.534	0.029	0
BGLF3	0	4.82635	0.804	0.048	0
AC113414.1	0	4.81815	0.476	0.024	0
LRRTM4	0	4.81534	0.444	0.022	0
ANKFN1	0	4.81415	0.405	0.027	0
AC244021.1	0	4.81157	0.468	0.03	0
CASP1	0	4.8075	0.507	0.02	0
SLC35F4	0	4.79653	0.451	0.01	0
PTK7	0	4.79167	0.401	0.023	0
AL138694.1	0	4.79085	0.496	0.017	0
BGLF1	0	4.78975	0.844	0.05	0
SOX30	0	4.78851	0.624	0.03	0
CBARP	0	4.78738	0.452	0.052	0
MPPED2	0	4.78462	0.596	0.029	0
INSR	0	4.78446	0.76	0.048	0
KLHL33	0	4.78393	0.442	0.025	0
GDAP1L1	0	4.78303	0.552	0.036	0
PCSK2	0	4.78293	0.425	0.009	0
ANTXR2	0	4.78116	0.744	0.054	0
AC079601.1	0	4.77632	0.591	0.047	0
HELB	0	4.77611	0.543	0.038	0
KIF27	0	4.77302	0.669	0.037	0
GFRA3	0	4.77262	0.436	0.019	0
LBX2-AS1	0	4.76965	0.771	0.043	0
WFIKKN1	0	4.7663	0.646	0.042	0
ITGA3	0	4.75739	0.423	0.033	0
CGAS	0	4.74989	0.478	0.022	0
BALF3	0	4.74668	0.999	0.436	0
WWTR1	0	4.74643	0.81	0.062	0
CFAP44	0	4.73698	0.68	0.049	0
BSRF1	0	4.73531	0.998	0.25	0
F2R	0	4.73426	0.403	0.032	0
ADAMTS17	0	4.7341	0.502	0.027	0
AC108062.1	0	4.72847	0.574	0.039	0
CCDC173	0	4.72834	0.417	0.015	0
CDC14B	0	4.72308	0.672	0.019	0
CIART	0	4.72262	0.644	0.029	0
STXBP5L	0	4.72032	0.442	0.023	0
AC034198.2	0	4.72029	0.833	0.062	0
WDR17	0	4.71456	0.544	0.027	0
CNNM1	0	4.7091	0.603	0.033	0
BCRF1	0	4.70682	0.851	0.055	0
AC145350.2	0	4.7021	0.416	0.019	0
ID1	0	4.69305	0.571	0.041	0
SLC18A2	0	4.69303	0.497	0.015	0
ITM2C	0	4.68954	0.557	0.035	0
LINC02193	0	4.6891	0.401	0.019	0
CRTAM	0	4.6881	0.52	0.045	0
ZNF788P	0	4.68662	0.464	0.032	0
CD200	0	4.68617	0.456	0.008	0
BGLF3.5	0	4.68504	0.912	0.055	0
CFAP53	0	4.6821	0.579	0.028	0
FERMT2	0	4.68002	0.714	0.064	0
BBLF1	0	4.67246	0.999	0.442	0
BRLF1	0	4.67133	0.811	0.051	0
BRRF1	0	4.67001	0.999	0.301	0
FSTL1	0	4.66692	0.492	0.029	0
RHPN2	0	4.6661	0.472	0.028	0
PAK1	0	4.66266	0.544	0.053	0
SPAG17	0	4.65425	0.491	0.024	0
ESAM	0	4.65308	0.511	0.035	0
EBNA-3C	0	4.65238	0.822	0.16	0
BMRF2	0	4.64857	0.999	0.857	0
ARL9	0	4.64841	0.819	0.065	0
DENND2A	0	4.63942	0.447	0.045	0
UGT2B11	0	4.63369	0.468	0.016	0
ABCB5	0	4.63155	0.428	0.033	0
GOLGA6L7	0	4.63084	0.504	0.036	0
C2orf88	0	4.63017	0.584	0.018	0
PARVA	0	4.62054	0.461	0.018	0
PLIN5	0	4.61989	0.435	0.032	0
SYNJ2BP	0	4.61941	0.437	0.019	0
KIF5A	0	4.61612	0.66	0.034	0
C11orf74	0	4.61311	0.401	0.013	0
BBLF2/3.1	0	4.61102	0.998	0.176	0
PLD5	0	4.60912	0.593	0.023	0
ADGRB3	0	4.60808	0.461	0.012	0
ZFP2	0	4.60007	0.514	0.021	0
BGLF4	0	4.59614	0.959	0.095	0
IRF4	0	4.59316	0.512	0.035	0
HYPO2	0	4.59155	0.998	0.315	0
TMEM168	0	4.5906	0.508	0.017	0
BGLF5	0	4.58611	0.997	0.263	0
SLC24A2	0	4.58202	0.452	0.02	0
FP325318.1	0	4.5818	0.491	0.022	0
ERC2	0	4.58093	0.514	0.045	0
NLRC4	0	4.58013	0.482	0.016	0
CYSLTR2	0	4.56779	0.419	0.019	0
CCDC26	0	4.56651	0.498	0.021	0
BDLF4	0	4.56208	0.855	0.053	0
GAS2	0	4.5583	0.444	0.018	0
STX11	0	4.55687	0.439	0.025	0
BALF1	0	4.55526	0.999	0.365	0
MMP10	0	4.55196	0.421	0.026	0
CR1	0	4.53313	0.408	0.014	0
AL390957.1	0	4.5329	0.628	0.049	0
AC126178.1	0	4.5309	0.41	0.027	0
C6orf201	0	4.52915	0.497	0.017	0
JAG1	0	4.52708	0.723	0.068	0
CACNG8	0	4.52692	0.426	0.036	0
OVGP1	0	4.52073	0.429	0.038	0
SEMA6A	0	4.51782	0.447	0.019	0
AOC3	0	4.51776	0.536	0.03	0
DISC1	0	4.51353	0.478	0.02	0
ANO4	0	4.51251	0.502	0.047	0
AC124798.1	0	4.50913	0.435	0.033	0
CDKL2	0	4.50906	0.521	0.022	0
LINC02340	0	4.50654	0.78	0.047	0
ITGA10	0	4.49613	0.716	0.062	0
DDR2	0	4.49561	0.718	0.081	0
ZBED2	0	4.49169	0.555	0.051	0
LINC01596	0	4.49112	0.548	0.028	0
PSTPIP1	0	4.48416	0.848	0.07	0
RNF165	0	4.48195	0.561	0.073	0
TRPM3	0	4.47763	0.528	0.039	0
B4GALT6	0	4.47745	0.721	0.038	0
CD14	0	4.476	0.467	0.027	0
AC005393.1	0	4.46943	0.637	0.048	0
PDE7B	0	4.46598	0.523	0.042	0
NAV3	0	4.46386	0.747	0.063	0
AC139795.2	0	4.46157	0.529	0.035	0
APOE	0	4.4597	0.583	0.05	0
MSR1	0	4.45813	0.467	0.042	0
NINL	0	4.45787	0.467	0.04	0
ROR2	0	4.45676	0.494	0.022	0
NHLH1	0	4.45504	0.649	0.045	0
L1TD1	0	4.4485	0.45	0.042	0
CTSW	0	4.4431	0.594	0.069	0
FOXD4	0	4.44196	0.518	0.033	0
NFE2L3	0	4.43931	0.493	0.029	0
DLG2	0	4.43491	0.629	0.053	0
CD226	0	4.43176	0.534	0.025	0
LRGUK	0	4.4315	0.435	0.017	0
KLHL32	0	4.43045	0.496	0.028	0
BSLF2/BMLF1	0	4.428	1	0.667	0
RSPH4A	0	4.42723	0.461	0.039	0
DNAH12	0	4.42285	0.492	0.03	0
FHDC1	0	4.41598	0.738	0.056	0
TMEM136	0	4.41562	0.46	0.027	0
GOLM1	0	4.40588	0.61	0.027	0
KRTAP19-5	0	4.40006	0.479	0.016	0
SYNM	0	4.39663	0.455	0.031	0
OSBPL6	0	4.3851	0.548	0.049	0
PRKCQ	0	4.38143	0.433	0.027	0
RGL1	0	4.37837	0.734	0.054	0
SLC1A3	0	4.37331	0.453	0.015	0
PALLD	0	4.37274	0.451	0.026	0
AOC2	0	4.37092	0.658	0.051	0
PRELID2	0	4.37082	0.42	0.037	0
C5AR1	0	4.3687	0.61	0.04	0
FAM151B	0	4.36727	0.44	0.026	0
PIWIL2	0	4.36167	0.432	0.033	0
LAMA4	0	4.36116	0.518	0.067	0
ZNF322	0	4.35926	0.488	0.013	0
ARHGAP24	0	4.35615	0.588	0.056	0
dUTPase	0	4.35442	0.996	0.312	0
TMEM150C	0	4.34681	0.661	0.061	0
ALDH1A3	0	4.34232	0.585	0.03	0
GNB4	0	4.34042	0.653	0.048	0
EFNA5	0	4.34005	0.683	0.066	0
ARHGAP21	0	4.33462	0.664	0.023	0
PLA2G4C	0	4.3292	0.461	0.044	0
AC093635.1	0	4.32827	0.458	0.041	0
PDE6H	0	4.32799	0.46	0.031	0
WNK4	0	4.32401	0.815	0.064	0
SNORC	0	4.3226	0.439	0.044	0
POLN	0	4.32146	0.52	0.044	0
AL121985.1	0	4.31752	0.472	0.02	0
LOX	0	4.31052	0.415	0.018	0
NDRG1	0	4.30418	0.524	0.043	0
ZFR2	0	4.29478	0.51	0.033	0
GLDC	0	4.28311	0.501	0.032	0
GCA	0	4.28164	0.453	0.015	0
RGS12	0	4.28067	0.412	0.018	0
CFP	0	4.27703	0.649	0.059	0
ITGA7	0	4.27609	0.461	0.042	0
DMGDH	0	4.27566	0.47	0.04	0
C1orf162	0	4.27209	0.522	0.032	0
AC091814.1	0	4.27196	0.496	0.04	0
SERPINF1	0	4.26841	0.721	0.077	0
GPX8	0	4.26793	0.436	0.011	0
AC011498.1	0	4.2574	0.612	0.116	0
LINC00854	0	4.25513	0.555	0.043	0
MET	0	4.25433	0.654	0.022	0
PDZK1	0	4.25356	0.668	0.046	0
PRRG4	0	4.25268	0.592	0.03	0
THSD1	0	4.25005	0.459	0.031	0
RFPL3S	0	4.24728	0.7	0.05	0
CAPN2	0	4.24444	0.602	0.035	0
TPM1	0	4.2416	0.414	0.033	0
WNK3	0	4.23901	0.849	0.056	0
KLF5	0	4.23688	0.784	0.064	0
COL11A2	0	4.23383	0.565	0.041	0
CLEC4A	0	4.22735	0.588	0.045	0
NUP210L	0	4.22635	0.433	0.025	0
KIAA1217	0	4.22461	0.43	0.049	0
CASP4	0	4.22195	0.435	0.032	0
IL23R	0	4.22108	0.462	0.02	0
KCNAB1	0	4.21316	0.526	0.035	0
HOXC8	0	4.21282	0.422	0.042	0
ARHGAP32	0	4.21107	0.554	0.026	0
CDC42BPB	0	4.20761	0.448	0.059	0
LINC01829	0	4.20717	0.581	0.056	0
UBE2E1-AS1	0	4.20333	0.622	0.055	0
DNM3	0	4.19766	0.592	0.044	0
LRAT	0	4.19392	0.411	0.02	0
NPIPB6	0	4.19371	0.568	0.046	0
EBNA-3B	0	4.18909	0.861	0.294	0
DMRT1	0	4.18888	0.634	0.073	0
MX2	0	4.1883	0.417	0.029	0
ARHGEF17	0	4.17423	0.859	0.142	0
SPDYA	0	4.17235	0.67	0.061	0
ZDHHC11B	0	4.16647	0.458	0.034	0
CA2	0	4.1652	0.529	0.041	0
PRKCB	0	4.16205	0.53	0.072	0
SERINC4	0	4.15921	0.605	0.048	0
ZBTB46	0	4.15724	0.541	0.055	0
PRKG2	0	4.15552	0.604	0.055	0
SGK1	0	4.14719	0.469	0.048	0
CCBE1	0	4.13884	0.414	0.051	0
ITGA6	0	4.1215	0.44	0.05	0
AC087239.1	0	4.11016	0.814	0.093	0
AL359091.4	0	4.10678	0.522	0.039	0
TPH1	0	4.10287	0.516	0.043	0
TRABD2A	0	4.09483	0.442	0.05	0
AL731571.1	0	4.09463	0.617	0.043	0
ASAP2	0	4.09134	0.58	0.061	0
ZNF347	0	4.0901	0.427	0.026	0
RNF219-AS1	0	4.08968	0.498	0.036	0
ACTN3	0	4.08682	0.446	0.018	0
FGF18	0	4.07995	0.627	0.084	0
PLAC8L1	0	4.07564	0.577	0.035	0
AXDND1	0	4.07408	0.606	0.063	0
ASGR1	0	4.07396	0.424	0.042	0
CYP1B1-AS1	0	4.06801	0.485	0.027	0
PKIA	0	4.06487	0.633	0.058	0
SLC6A13	0	4.06275	0.418	0.027	0
AC061975.1	0	4.06142	0.545	0.021	0
FAM124A	0	4.05858	0.542	0.033	0
ESR1	0	4.05077	0.501	0.05	0
EBVTHYK	0	4.04837	0.901	0.073	0
GREM1	0	4.04737	0.527	0.047	0
IL15	0	4.03765	0.422	0.022	0
SETBP1	0	4.03346	0.653	0.056	0
PTPN13	0	4.02811	0.598	0.022	0
RAG1	0	4.02261	0.878	0.078	0
SLC2A12	0	4.02077	0.418	0.036	0
GBP4	0	4.01913	0.577	0.063	0
MATN2	0	4.01809	0.406	0.026	0
AC007216.4	0	4.01582	0.433	0.046	0
AC006116.8	0	4.0129	0.45	0.055	0
HFE	0	4.01212	0.431	0.022	0
DCT	0	4.0041	0.677	0.094	0
LINC00504	0	4.00035	0.537	0.05	0
FAM184A	0	3.99536	0.596	0.067	0
AL035530.2	0	3.99494	0.523	0.041	0
FMNL2	0	3.99377	0.417	0.068	0
LTBP2	0	3.99189	0.514	0.039	0
NOTCH2	0	3.99126	0.645	0.057	0
AC073575.2	0	3.98581	0.574	0.055	0
PRKN	0	3.98295	0.445	0.027	0
CRIM1	0	3.97843	0.429	0.028	0
SLC26A10	0	3.97245	0.446	0.056	0
VSTM5	0	3.96781	0.402	0.009	0
TSHR	0	3.96624	0.549	0.039	0
SV2B	0	3.95664	0.482	0.064	0
TRPM6	0	3.95608	0.584	0.064	0
BZLF1	0	3.95541	1	0.41	0
MTTP	0	3.95528	0.585	0.074	0
CLIP3	0	3.94942	0.619	0.062	0
EBNA1	0	3.94365	0.893	0.371	0
CCDC17	0	3.94287	0.691	0.064	0
TBC1D30	0	3.94056	0.546	0.061	0
INTU	0	3.93882	0.497	0.042	0
EML5	0	3.93459	0.538	0.058	0
CPED1	0	3.92417	0.663	0.072	0
IFIH1	0	3.9215	0.589	0.044	0
NEB	0	3.9182	0.583	0.049	0
SLC26A4	0	3.90571	0.575	0.055	0
PARD6G-AS1	0	3.90347	0.535	0.081	0
C17orf98	0	3.89945	0.423	0.028	0
DSG2	0	3.89787	0.46	0.043	0
ELAVL3	0	3.89494	0.415	0.058	0
AC137630.3	0	3.88893	0.509	0.046	0
IL17RD	0	3.88178	0.418	0.038	0
EFHB	0	3.87368	0.529	0.05	0
LINC00958	0	3.87066	0.536	0.035	0
BDNF-AS	0	3.86521	0.484	0.067	0
ADAM11	0	3.85967	0.542	0.071	0
CC2D2B	0	3.8572	0.44	0.049	0
A2M	0	3.85298	0.494	0.039	0
ZBTB20	0	3.85267	0.591	0.096	0
CHRDL1	0	3.85	0.476	0.007	0
PLA2R1	0	3.84804	0.477	0.07	0
METRNL	0	3.84735	0.417	0.052	0
CAGE1	0	3.84423	0.406	0.042	0
SRGN	0	3.84134	0.554	0.072	0
PTPRH	0	3.83716	0.452	0.022	0
ARHGAP23	0	3.82523	0.459	0.061	0
BNLF2b	0	3.80688	1	0.74	0
CPM	0	3.80507	0.502	0.047	0
SRGAP1	0	3.80415	0.634	0.072	0
COL7A1	0	3.79952	0.496	0.048	0
AHNAK	0	3.79886	0.64	0.094	0
TMEM254-AS1	0	3.79666	0.523	0.084	0
CNTNAP2	0	3.79576	0.562	0.07	0
N4BP2L1	0	3.793	0.416	0.024	0
FMO5	0	3.7872	0.541	0.046	0
GSG1	0	3.78468	0.596	0.042	0
MYO5B	0	3.77944	0.403	0.034	0
LAG3	0	3.76585	0.415	0.033	0
PCDH11Y	0	3.76515	0.49	0.043	0
LSMEM1	0	3.75763	0.43	0.051	0
FAR2	0	3.75715	0.425	0.039	0
BCAS3	0	3.73837	0.423	0.06	0
LINC00971	0	3.73192	0.404	0.031	0
GRIN1	0	3.72824	0.579	0.082	0
OTUD7A	0	3.72686	0.663	0.117	0
WDR87	0	3.72664	0.508	0.062	0
CRYM	0	3.72218	0.464	0.011	0
SUSD5	0	3.72141	0.476	0.025	0
ERBB3	0	3.72117	0.608	0.069	0
DZANK1	0	3.72095	0.737	0.108	0
AC032011.1	0	3.71603	0.479	0.052	0
SLC22A23	0	3.71499	0.404	0.039	0
KCND1	0	3.70945	0.662	0.064	0
EPSTI1	0	3.70754	0.411	0.056	0
TRIM2	0	3.7068	0.448	0.046	0
ABCA12	0	3.69535	0.552	0.04	0
AL034417.2	0	3.69335	0.473	0.012	0
DNAAF1	0	3.69236	0.54	0.097	0
DDX60	0	3.69194	0.584	0.024	0
AC008747.1	0	3.67584	0.506	0.06	0
AL138689.2	0	3.67323	0.419	0.02	0
GRIN2B	0	3.65673	0.547	0.068	0
RASL11A	0	3.64453	0.405	0.059	0
TNR	0	3.63117	0.493	0.042	0
HSBP1L1	0	3.62996	0.49	0.048	0
C1orf21	0	3.62929	0.461	0.049	0
TECPR2	0	3.6195	0.61	0.094	0
CCDC73	0	3.61214	0.543	0.043	0
UXT-AS1	0	3.60912	0.553	0.048	0
FMN1	0	3.6067	0.691	0.089	0
DKK4	0	3.6051	0.459	0.071	0
MYH3	0	3.58969	0.467	0.046	0
SPOCK2	0	3.58723	0.55	0.065	0
AC068389.1	0	3.58101	0.566	0.025	0
RORA-AS1	0	3.58041	0.563	0.082	0
LINC01176	0	3.57571	0.572	0.087	0
TMPRSS11E	0	3.56568	0.426	0.054	0
GNAL	0	3.56102	0.4	0.058	0
FSIP2	0	3.56043	0.478	0.062	0
GDA	0	3.55949	0.5	0.022	0
RAPSN	0	3.55534	0.402	0.051	0
TMEM236	0	3.54943	0.454	0.026	0
TCF7L2	0	3.53959	0.452	0.078	0
SPATA9	0	3.53955	0.471	0.025	0
AC105760.2	0	3.53922	0.553	0.091	0
LINC01372	0	3.53619	0.435	0.044	0
ZNF432	0	3.52075	0.436	0.024	0
BEND7	0	3.51748	0.453	0.059	0
ZNF510	0	3.51744	0.535	0.086	0
AC132872.2	0	3.516	0.668	0.091	0
ANKRD62	0	3.51569	0.447	0.037	0
GHET1	0	3.51387	0.542	0.052	0
[truncated: 1,001 more rows]

## Sheet: P3_DEGs_cluster_E1_imputed
	p_val	avg_log2FC	pct.1	pct.2	p_val_adj
CDO1	2.40490546958572e-147	4.58379	0.42	0.027	8.08553267929417e-143
SOX11	1.69589332715555e-146	3.61081	0.498	0.089	5.70176295522967e-142
LMP-2A	4.00516415515929e-267	3.33705	0.785	0.212	1.3465762406061e-262
ARSF	6.75529168356369e-123	3.21957	0.413	0.054	2.27119661693095e-118
AC087203.3	1.92571796359634e-148	3.20614	0.538	0.132	6.47445636540727e-144
RIPPLY2	3.55756819132792e-137	3.19743	0.514	0.118	1.19609000160636e-132
LINC01724	5.78706747726628e-115	3.19708	0.462	0.113	1.9456699565317e-110
FAT4	1.37305923326923e-129	3.17834	0.542	0.155	4.61636244817449e-125
HPGDS	2.36630208318988e-174	3.17551	0.601	0.152	7.95574423389271e-170
BDLF3	0	2.91843	0.887	0.296	0
BDLF2	0	2.89511	0.999	0.743	0
CTNNA2	5.62405192773198e-240	2.85456	0.766	0.235	1.89086249862277e-235
LINC01902	9.94854592675723e-87	2.83401	0.421	0.128	3.34480062603505e-82
AC011124.1	5.66988226673103e-130	2.81746	0.483	0.098	1.90627111689764e-125
CASPTRIPS2	0	2.74208	0.984	0.545	0
AL133465.1	6.07064786710362e-105	2.66443	0.448	0.126	2.04101251939891e-100
BILF1	0	2.6401	0.978	0.54	0
AC012074.1	2.72664995942676e-108	2.62734	0.437	0.095	9.16726982858872e-104
NR4A2	8.42426060276669e-164	2.61412	0.569	0.131	2.83232065725619e-159
SLC34A2	6.45870089217948e-144	2.60341	0.527	0.095	2.17147982695966e-139
CREB3L3	2.63648446905868e-184	2.58208	0.661	0.169	8.86412443342218e-180
AL359313.1	9.10440254928844e-109	2.56549	0.494	0.146	3.06099118109627e-104
CASP4	9.10082405011201e-122	2.56246	0.586	0.22	3.05978805388816e-117
GPC3	6.04813945171193e-139	2.55912	0.632	0.236	2.03344496506007e-134
BVRF2	0	2.55659	0.989	0.535	0
BXRF1	0	2.55436	0.975	0.497	0
BGLF2	0	2.53435	0.984	0.571	0
KCNJ3	4.88237978763254e-133	2.51882	0.596	0.2	1.64150490839994e-128
CHODL	1.2599013333747e-67	2.51191	0.437	0.168	4.23591427293908e-63
TEK	3.02516330335665e-199	2.50543	0.729	0.297	1.01709015422154e-194
BLRF1	0	2.50032	0.914	0.385	0
BGLF3	0	2.46605	0.987	0.543	0
BRLF1	0	2.45348	0.986	0.561	0
EBNA-3B	7.02631898782767e-239	2.43128	0.958	0.722	2.36231870689754e-234
AMY2A	5.20666127971931e-104	2.41771	0.538	0.203	1.75053158885443e-99
AL157401.1	5.31265851348035e-86	2.41607	0.416	0.118	1.78616891881723e-81
AC124067.3	3.6282423077701e-96	2.41426	0.43	0.112	1.21985134629539e-91
HYPO1	0	2.40214	1	0.653	0
EBNA-3C	5.20357642895524e-285	2.39781	0.968	0.613	1.74949443117904e-280
BGLF1	0	2.3969	0.998	0.625	0
LINC00551	7.21445879540144e-66	2.37714	0.42	0.171	2.42557319160192e-61
BBRF1	0	2.36884	0.985	0.595	0
LMP-2B	0	2.34778	0.977	0.514	0
AL954650.1	8.77522724017529e-95	2.34353	0.509	0.19	2.95031915041934e-90
LINC00459	9.85257961497541e-108	2.30792	0.485	0.144	3.31253579235088e-103
AL033504.1	1.74955144965914e-88	2.29801	0.439	0.138	5.88216692889899e-84
GNGT1	7.54612339091649e-88	2.29502	0.435	0.129	2.53708214526003e-83
HAGLR	2.57769869810298e-94	2.29465	0.459	0.139	8.66648079289202e-90
UDNAG	0	2.2671	0.999	0.796	0
NTS	3.65909548493408e-100	2.26633	0.565	0.223	1.23022449298969e-95
CADM2	1.45325470438703e-107	2.26075	0.53	0.209	4.88598764161964e-103
GAP43	5.50708428886074e-148	2.25503	0.663	0.281	1.85153680875787e-143
LMP-1	0	2.25201	0.993	0.691	0
BKRF2	3.391118290116e-285	2.24253	0.936	0.515	1.1401278803199e-280
CALCRL	7.27470752083316e-223	2.2334	0.813	0.358	2.44582941557932e-218
FAM171B	2.2117032582773e-69	2.21728	0.417	0.142	7.43596752465411e-65
LINC00919	1.48462979418167e-163	2.21711	0.717	0.314	4.9914738310182e-159
AP005205.1	1.03545200455063e-94	2.19966	0.464	0.14	3.48129318449967e-90
KCNIP4	2.74871608739691e-98	2.19335	0.526	0.189	9.24145835743716e-94
AC012625.1	3.12362402452206e-104	2.18163	0.493	0.169	1.05019363328456e-99
BLLF1	0	2.1555	1	0.999	0
TDO2	4.68634703848443e-94	2.14455	0.559	0.258	1.57559673780885e-89
AL445623.2	2.816568591877e-108	2.11218	0.549	0.203	9.46958526274966e-104
LINC01351	1.46227705658369e-98	2.08553	0.48	0.144	4.91632169194002e-94
BXLF2	0	2.07477	1	0.992	0
BcLF1	1.50081606693269e-275	2.0706	1	0.929	5.04589369863439e-271
BALF5	0	2.05242	1	0.877	0
AL080284.1	2.08246590314326e-121	2.02721	0.497	0.118	7.00145861295795e-117
LINC01432	1.95615423984407e-116	2.01541	0.703	0.357	6.57678616977974e-112
BDLF4	0	2.00223	0.995	0.655	0
SI	1.60664655500026e-122	1.99544	0.577	0.194	5.40170638256636e-118
TTC6	2.49316776714964e-111	1.96467	0.656	0.306	8.3822793499338e-107
LINC01492	1.09503421436804e-60	1.95285	0.425	0.174	3.68161453212677e-56
BHRF1	3.16469564231238e-286	1.95081	0.989	0.873	1.06400232190184e-281
GRM5	1.44708681904766e-121	1.94303	0.641	0.266	4.86525059432012e-117
BRINP2	1.50013107816379e-101	1.93625	0.555	0.212	5.04359069789449e-97
BOLF1	0	1.92697	0.986	0.708	0
CTNNA3	1.55992278718401e-110	1.91867	0.53	0.178	5.24461640279135e-106
PRLR	9.30625017303386e-53	1.90453	0.419	0.187	3.12885437067571e-48
CASPTRIPS1	0	1.89854	1	0.89	0
BEND5	4.99937477769709e-70	1.89391	0.417	0.15	1.68083979400954e-65
CHL1	1.03485408002345e-45	1.86817	0.495	0.317	3.47928290244683e-41
FAM133A	2.09637824145511e-83	1.86404	0.514	0.201	7.04823328559623e-79
FGAMS	9.6057464573515e-287	1.86133	0.999	0.862	3.22954801642615e-282
HTR2C	7.11573966533536e-73	1.8495	0.424	0.139	2.3923828328824e-68
LINC01018	6.73001815109591e-72	1.84939	0.475	0.209	2.26269940257995e-67
STOML3	9.74535073741458e-59	1.84707	0.406	0.16	3.27648437142616e-54
TMEM207	1.91930219737384e-56	1.83078	0.489	0.248	6.4528859177906e-52
DSC3	4.45260813631318e-77	1.82539	0.595	0.322	1.49701138150985e-72
COL1A2	1.64114891261918e-152	1.82307	0.786	0.421	5.51770675911694e-148
BGLF3.5	0	1.81022	0.999	0.788	0
PLA2G4A	1.13042624544019e-173	1.79982	0.787	0.427	3.80060607979446e-169
BFRF1	0	1.79502	1	0.969	0
FMN2	2.22455842355103e-120	1.79401	0.67	0.313	7.47918787582092e-116
BRRF2	6.37770190744373e-295	1.794	1	0.975	2.14424715830166e-290
DKK1	2.72033832965925e-78	1.79191	0.421	0.126	9.14604949814738e-74
PDGFRL	4.14553207229102e-241	1.77852	0.926	0.524	1.39376933802496e-236
LINC02055	1.5823005131348e-48	1.77506	0.411	0.199	5.31985255521051e-44
STK32A	2.62717302839133e-92	1.77414	0.557	0.236	8.83281843875448e-88
AC007364.1	5.65050309533067e-90	1.76965	0.536	0.226	1.89975564568112e-85
BILF2	2.24616365183632e-269	1.76791	1	0.988	7.55182681383891e-265
BFLF1	0	1.76507	0.997	0.783	0
PDGFC	1.56455847026059e-153	1.76305	0.634	0.197	5.26020203286315e-149
AC079917.1	1.53871485077448e-92	1.76209	0.498	0.169	5.17331319978889e-88
AC084036.1	1.20158118749637e-51	1.75744	0.449	0.224	4.03983611048154e-47
BMPER	1.90550158524397e-58	1.75735	0.424	0.18	6.40648687974876e-54
BFRF2	0	1.74694	1	0.959	0
TRIM51	4.48899150026599e-89	1.74118	0.504	0.178	1.50924383230443e-84
FAM49A	3.68358953663167e-42	1.73938	0.45	0.251	1.23845963811094e-37
PTPRZ1	4.04711677736004e-84	1.73339	0.546	0.242	1.36068113171622e-79
LINC02338	1.76676659249536e-63	1.72479	0.444	0.181	5.94004596062864e-59
SEMA3D	3.05385451848338e-171	1.72247	0.796	0.495	1.0267364276593e-166
ASB15	1.20353771758817e-95	1.71355	0.663	0.415	4.04641416030319e-91
PCDH15	1.36597153159381e-130	1.7128	0.733	0.377	4.59253288637154e-126
AC114689.3	2.18367845863137e-125	1.71196	0.704	0.352	7.34174534576453e-121
BVRF1	0	1.69949	1	0.968	0
OLFM3	3.87624356295847e-104	1.69685	0.684	0.359	1.30323184830227e-99
BFRF1A	0	1.69316	0.999	0.96	0
BALF4	0	1.68955	1	0.997	0
BPLF1	2.56286783169728e-268	1.68915	1	0.975	8.61661793694942e-264
PRDM9	9.9156166855911e-83	1.68379	0.621	0.383	3.33372948586259e-78
AL008729.1	3.48986032964892e-71	1.66319	0.522	0.254	1.17332594143126e-66
OR2F1	1.96399866891784e-93	1.65908	0.472	0.155	6.60315992476866e-89
C1orf21	3.20117839030569e-93	1.64815	0.59	0.276	1.07626818660468e-88
EID1	1.74095186156046e-110	1.64492	0.676	0.35	5.85325425375242e-106
AC098864.1	5.52257212784571e-61	1.63766	0.495	0.239	1.85674397510301e-56
AC011498.1	3.6076682218166e-64	1.63653	0.695	0.492	1.21293413285696e-59
PPP1R3A	3.16504848720763e-67	1.62619	0.584	0.324	1.06412095188408e-62
TEMN3-AS1	2.10173781353009e-35	1.62262	0.508	0.321	7.06625270286951e-31
BFRF3	1.82190133574796e-296	1.6211	1	1	6.12541448091823e-292
BGLF4	0	1.61902	1	0.901	0
LINC01235	1.83266014818861e-90	1.61555	0.463	0.159	6.16158668422492e-86
TRIM48	1.17539276251519e-89	1.61074	0.555	0.228	3.95178800685231e-85
RSPO2	1.40473609254835e-120	1.6052	0.706	0.335	4.72286321675681e-116
AGAP1	2.40228953413075e-78	1.60263	0.632	0.352	8.076737642701e-74
MRC1	4.19214843010963e-101	1.59756	0.695	0.37	1.40944222368716e-96
BLRF2	8.03958752190195e-260	1.59297	1	0.999	2.70298972073865e-255
FSTL5	4.16978919347424e-93	1.59224	0.642	0.364	1.40192482473797e-88
PLSCR2	3.14096375902687e-70	1.59114	0.442	0.167	1.05602342542242e-65
CCDC172	1.19046162138089e-114	1.58982	0.741	0.427	4.0024510172447e-110
AC104793.1	2.30877339438617e-55	1.58722	0.469	0.238	7.76232702926574e-51
PAPPA	3.93734629092586e-179	1.57391	0.871	0.532	1.32377519647218e-174
BDLF3.1	1.16546167724943e-275	1.56467	1	0.992	3.9183987050803e-271
FST	1.39169040832627e-102	1.56302	0.563	0.206	4.67900232183374e-98
TTPA	2.7632908930136e-79	1.56257	0.566	0.29	9.29046031140104e-75
UGT2B11	4.91941938816459e-78	1.55897	0.595	0.287	1.65395799249482e-73
RGS8	2.53003167931913e-65	1.55788	0.464	0.193	8.50621950903883e-61
AC009975.1	3.33804783723187e-56	1.54086	0.423	0.193	1.12228506335573e-51
C1orf226	2.44342275898267e-115	1.53894	0.76	0.436	8.21503165797563e-111
HYPO2	0	1.5352	1	0.996	0
BZLF2	9.83848898009174e-120	1.52229	0.986	0.822	3.30779837999665e-115
TYR	2.69874306469681e-123	1.52189	0.746	0.413	9.07344405781713e-119
AL138690.1	1.66845916615073e-66	1.51803	0.557	0.305	5.60952656251536e-62
BKRF4	1.06572721945012e-250	1.50792	1	0.998	3.58308148451324e-246
NOVA1	8.57681644480097e-39	1.50253	0.424	0.227	2.88361145690653e-34
AL359924.1	2.2113557978222e-48	1.49479	0.435	0.213	7.43479932785803e-44
SSDNABP1	1.59206719209348e-216	1.49128	1	0.95	5.3526891065375e-212
MMP16	6.67619246248438e-44	1.48821	0.526	0.326	2.24460266781187e-39
EBNA1	7.97730336941628e-107	1.47501	0.948	0.814	2.68204916583145e-102
DGKB	2.97821378742779e-77	1.47424	0.661	0.39	1.0013052574711e-72
CYLC2	3.74588181816491e-72	1.47358	0.551	0.273	1.25940292608523e-67
BTRF1	3.12988963464007e-261	1.46807	1	0.94	1.05230019406234e-256
LINC01964	7.38221408732763e-66	1.45771	0.452	0.183	2.48197419830042e-61
CHL1-AS1	2.60081337898386e-74	1.44817	0.467	0.156	8.74419466148164e-70
BNLF2a	0	1.44595	0.998	0.94	0
LINC02228	5.26453579616644e-133	1.44061	0.796	0.441	1.76998958002912e-128
LY6G6F-LY6G6D	2.45278346204429e-80	1.44049	0.513	0.2	8.24650327773911e-76
LINC01515	1.30329664852586e-44	1.42819	0.457	0.245	4.38181366200879e-40
GNAI1	7.96384731637184e-105	1.41862	0.79	0.511	2.67752510623738e-100
EBER-1	4.63388145999929e-118	1.4178	0.856	0.543	1.55795728566636e-113
GRIA4	3.54164601762809e-172	1.41166	0.871	0.535	1.19073680758674e-167
BBLF2/3	1.27914779053079e-189	1.39645	0.995	0.932	4.30062278654358e-185
MDGA2	5.35397645871945e-52	1.39505	0.558	0.374	1.80006042518607e-47
FSHB	6.86425437629696e-49	1.39103	0.53	0.312	2.3078309638548e-44
SLC17A6	3.0037161171788e-120	1.3875	0.76	0.439	1.00987939575669e-115
LINGO2	8.05349272587578e-67	1.38713	0.487	0.225	2.7076647893667e-62
BGLF5	0	1.38591	1	0.993	0
BGRF1/BDRF1	1.51435831600093e-273	1.3701	1	0.969	5.09142409422671e-269
PAM	3.46225763540031e-58	1.37	0.588	0.357	1.16404563959794e-53
IL21-AS1	1.59342046613467e-50	1.36934	0.415	0.195	5.35723894919137e-46
HLF	6.5842320699922e-39	1.35781	0.425	0.238	2.21368466425208e-34
AC004852.2	1.0464733579034e-45	1.35019	0.545	0.349	3.51834807660702e-41
GABRA2	1.26642425524363e-43	1.34632	0.526	0.327	4.25784498855462e-39
LF1	0	1.34298	1	0.989	0
SORCS1	2.06439040642841e-82	1.33978	0.638	0.337	6.94068698545297e-78
DACH1	6.73469036651251e-84	1.33738	0.728	0.463	2.26427024812517e-79
LINC01040	3.75053643324162e-93	1.33356	0.63	0.316	1.26096785422016e-88
STXBP5-AS1	2.51776292623672e-69	1.32827	0.46	0.175	8.46497073430046e-65
TRPA1	2.72438473170082e-62	1.3264	0.629	0.383	9.15965390645134e-58
MYOZ2	7.47278304614559e-109	1.29279	0.733	0.387	2.51242438794461e-104
EFNA5	1.99996189721116e-94	1.2863	0.781	0.543	6.72407189461364e-90
C1orf143	1.40360446514489e-58	1.28477	0.524	0.279	4.71905857226365e-54
ANO5	4.97997497325817e-67	1.28454	0.661	0.404	1.67431738575913e-62
LINC01490	1.20224881193858e-29	1.28248	0.406	0.258	4.0420807306187e-25
PCDH17	6.50285668834167e-170	1.2823	0.887	0.647	2.18632544718735e-165
CLIC5	5.58928836645076e-100	1.27269	0.795	0.539	1.87917464168441e-95
PCDH18	2.72314156324483e-65	1.24279	0.566	0.309	9.15547424978546e-61
GUCY1B1	6.15874452850826e-78	1.24119	0.656	0.358	2.07063149792976e-73
LRP1B	9.3736189183356e-111	1.23914	0.795	0.49	3.15150441653361e-106
ABCD2	2.93362841336132e-58	1.23751	0.609	0.41	9.8631520885621e-54
OR4P4	8.41622903372874e-44	1.22993	0.496	0.275	2.82962036342994e-39
BCRF1	4.43943107856338e-123	1.22909	0.936	0.728	1.49258112292379e-118
BBLF1	1.27514610686193e-247	1.2274	1	0.998	4.28716872588048e-243
AC020594.1	4.69677275863457e-43	1.22457	0.528	0.304	1.57910196918053e-38
PKIA	3.67391186317326e-54	1.22107	0.71	0.523	1.23520590751748e-49
GUCY1A1	1.41803508789775e-91	1.21598	0.736	0.474	4.76757576902102e-87
CXCL6	4.12606692983641e-35	1.21516	0.41	0.224	1.3872249624803e-30
NLGN4Y	6.73266692628056e-40	1.20561	0.515	0.337	2.26358994728479e-35
HNF4G	1.00669739992871e-54	1.20252	0.569	0.33	3.38461732830031e-50
AC016687.3	4.026560442672e-36	1.19933	0.417	0.226	1.35376988643075e-31
DIRC1	2.00462435061132e-94	1.19134	0.547	0.171	6.73974752919033e-90
LINC02475	9.65740372786446e-26	1.19068	0.427	0.284	3.24691570734531e-21
HDX	1.33578501542311e-45	1.18754	0.472	0.24	4.49104280035404e-41
GRIK2	5.38956873204043e-30	1.18721	0.453	0.284	1.81202690339931e-25
OR5T2	1.09513762511484e-37	1.17938	0.495	0.311	3.68196220939861e-33
SLC38A11	1.25336663454717e-78	1.17852	0.683	0.376	4.21394396201105e-74
ADGB	1.25748100881622e-118	1.17633	0.897	0.578	4.227776899741e-114
HGF	9.38131707365014e-75	1.17362	0.705	0.47	3.15409261333192e-70
AC089998.1	1.7872598778893e-30	1.15573	0.532	0.384	6.00894643545162e-26
MCPH1-AS1	5.13467812861754e-18	1.15126	0.418	0.299	1.7263301336225e-13
SCN1A	2.26951320308257e-68	1.14855	0.767	0.566	7.63033034008389e-64
SNAP25	4.03355368876924e-65	1.14555	0.558	0.262	1.35612108570111e-60
AC083837.1	1.77730521733231e-29	1.14282	0.425	0.26	5.97547787119297e-25
TENM3	9.91405924806396e-53	1.14207	0.637	0.4	3.33320585979158e-48
TBC1D4	1.06526789345998e-52	1.14009	0.634	0.395	3.58153718460179e-48
GJA8	1.90600201736769e-77	1.13123	0.598	0.301	6.40816938259192e-73
RUNX1T1	3.63343297696743e-78	1.12576	0.781	0.518	1.22159650118622e-73
DAW1	2.3601946290729e-42	1.1239	0.554	0.393	7.935210362406e-38
SLC6A15	1.2703713387341e-17	1.11989	0.408	0.294	4.27111547795793e-13
LINC00504	1.10536978311206e-28	1.11796	0.595	0.453	3.71636374780107e-24
LANCL1-AS1	4.4626994322014e-43	1.11747	0.473	0.237	1.50040417610043e-38
ACKR1	7.43760362027095e-40	1.11717	0.56	0.405	2.5005967131713e-35
SETBP1	1.3152941643178e-86	1.11582	0.782	0.469	4.42215050985289e-82
EBER-2	3.8289961456177e-114	1.10743	0.966	0.897	1.28734679411813e-109
NCAM2	8.54120339314081e-62	1.10594	0.557	0.287	2.87163799280787e-57
ELOVL4	1.20367217544623e-56	1.10356	0.616	0.379	4.04686622106779e-52
AC003092.2	1.87783773028956e-28	1.09088	0.407	0.255	6.31347823300652e-24
CNTN5	1.89002073640873e-61	1.08638	0.609	0.363	6.35443871787977e-57
BBRF3	5.62513785503973e-139	1.08612	1	0.997	1.89122759824291e-134
MUC19	1.40448545251053e-57	1.07822	0.73	0.517	4.72202053988565e-53
SEMA3E	5.66218782399495e-38	1.07169	0.582	0.413	1.90368416830534e-33
VSNL1	1.73856503000589e-77	1.06046	0.534	0.219	5.8452294873828e-73
KCNN2	6.80684699130393e-65	1.05878	0.731	0.493	2.28853002694629e-60
MAP2	7.15896476788452e-57	1.04368	0.662	0.453	2.40691554461046e-52
PTPRD	3.90379453849544e-67	1.04252	0.726	0.502	1.31249476178755e-62
AL031316.1	6.14643261466585e-52	1.03231	0.524	0.258	2.06649210937681e-47
AKAP7	4.8562262910586e-38	1.02956	0.557	0.355	1.63271184131681e-33
GALNT13	2.68161175531418e-44	1.02644	0.625	0.445	9.01584688254182e-40
VTCN1	6.63936976630656e-44	1.02473	0.65	0.458	2.23222250912993e-39
SLC7A9	1.0583600807817e-22	1.02049	0.564	0.453	3.55831242759616e-18
HAPLN1	1.02311782949575e-67	1.02025	0.606	0.358	3.43982445454766e-63
EBVTHYK	5.52022796386719e-101	1.02015	0.985	0.781	1.85595584373179e-96
VSTM5	7.45375564271404e-25	1.01557	0.468	0.307	2.50602718463689e-20
NRXN1	1.68716665006698e-82	1.01377	0.754	0.501	5.67242299419018e-78
EBNA-3A	8.41450625954844e-117	1.01008	0.999	0.951	2.82904114952278e-112
REELD1	1.35413372134761e-22	1.0098	0.461	0.301	4.5527329845428e-18
NEUROD1	1.04327377589017e-49	1.00896	0.693	0.514	3.50759076192035e-45
CDH7	5.66402575918239e-58	1.00092	0.742	0.573	1.90430210049471e-53
PART1	1.77364553207734e-18	0.995131	0.411	0.292	5.96317364339722e-14
SPOCK3	6.17065800784402e-27	0.992231	0.435	0.272	2.07463692881724e-22
BBLF4	6.40380000077826e-204	0.986042	1	0.975	2.15302159826166e-199
IFI30	1.11591100010402e-18	0.985585	0.695	0.733	3.75180437344971e-14
CHRM3	3.05959916187336e-54	0.980792	0.656	0.429	1.02866783421344e-49
VGLL3	1.42031391116545e-42	0.972247	0.709	0.531	4.77523740072937e-38
NRK	9.8470580147931e-41	0.971123	0.611	0.404	3.31067937515359e-36
LSAMP	2.41119624156268e-47	0.96915	0.643	0.432	8.10668288375787e-43
FOXI1	2.64608432454639e-43	0.960293	0.434	0.196	8.89640010755743e-39
NOL4	1.0005526362225e-19	0.957175	0.495	0.382	3.36395801824366e-15
F5	1.19815914873275e-39	0.952111	0.559	0.353	4.02833087395439e-35
PKHD1L1	3.38118551866393e-16	0.940592	0.461	0.335	1.13678838323e-11
NOX4	7.00117369141843e-35	0.930428	0.619	0.446	2.35386460679179e-30
GRIA2	1.85872169475233e-33	0.92758	0.531	0.349	6.24920820992682e-29
ADGRL2	7.16096143447007e-77	0.927012	0.828	0.538	2.40758684388318e-72
AL359378.1	3.72457341899136e-37	0.926624	0.558	0.379	1.25223882919908e-32
ANKEF1	4.4902095490896e-72	0.924568	0.867	0.584	1.50965335249941e-67
PDK4	2.29374426362041e-74	0.922848	0.522	0.179	7.71179758871818e-70
ANO4	2.97433235093766e-33	0.922481	0.584	0.385	1.00000027970875e-28
TEX36	3.21672929687329e-60	0.92104	0.718	0.481	1.08149655690177e-55
LINC00605	7.60699188626913e-84	0.910804	0.698	0.458	2.55754674208254e-79
DDX60	2.13042811763198e-59	0.906991	0.693	0.427	7.16271237429047e-55
TM4SF18	2.96085277290726e-58	0.904776	0.674	0.389	9.95468310779151e-54
TECRL	7.07507086981078e-23	0.903781	0.49	0.339	2.37870957713908e-18
AP000462.3	6.14012489679264e-30	0.89774	0.419	0.239	2.06437139155065e-25
TENM2	3.16743740073497e-71	0.897486	0.81	0.561	1.06492412850111e-66
MNDA	1.39629909203441e-56	0.896512	0.51	0.242	4.69449717732888e-52
MYT1L	2.98466124495463e-14	0.892736	0.401	0.29	1.0034729571662e-09
ESRRG	9.05956879840005e-46	0.888043	0.699	0.512	3.04591762571008e-41
GRID2	3.1067929433725e-16	0.884507	0.416	0.297	1.04453485549127e-11
PRDM5	1.10162658909082e-34	0.884394	0.631	0.437	3.70377875518226e-30
AC096708.2	2.45200255290026e-57	0.883425	0.675	0.436	8.24387778310595e-53
DAOA-AS1	1.14962708527718e-25	0.880984	0.546	0.376	3.86516122341041e-21
LF3	4.34847496645827e-107	0.879177	1	0.966	1.46200076847293e-102
RASSF9	5.45738132649235e-36	0.877151	0.425	0.22	1.83482617577999e-31
CHML	8.31823851585274e-24	0.8717	0.597	0.418	2.79667497141485e-19
EPHA3	3.94565869286941e-55	0.865301	0.682	0.461	1.32656990912962e-50
BNLF2b	1.11385776439098e-225	0.865082	1	1	3.74490118965891e-221
FHL5	3.06962759133842e-25	0.864392	0.467	0.307	1.03203949248389e-20
MMRN1	4.44647636640325e-38	0.863009	0.622	0.403	1.49494981914844e-33
MAOB	4.03794902530837e-28	0.85377	0.482	0.313	1.35759884179893e-23
OPCML	6.49993436591545e-30	0.848736	0.51	0.334	2.18534293316443e-25
SEMA3C	1.11556350025861e-48	0.846418	0.636	0.418	3.75063604421946e-44
FGF2	4.31456873971484e-47	0.844442	0.755	0.506	1.45060115597953e-42
COL11A1	2.467992221478e-44	0.83554	0.72	0.531	8.29763664783118e-40
THSD7B	1.53570368785549e-24	0.833571	0.499	0.354	5.16318936893893e-20
LINC01249	1.26964132471029e-40	0.833518	0.432	0.2	4.26866109780848e-36
TRIM49B	2.4993776472017e-46	0.829989	0.639	0.409	8.40315758765684e-42
AP005436.1	7.08412991090857e-25	0.824617	0.464	0.331	2.38175531734657e-20
ETV1	7.35270847831697e-42	0.82323	0.442	0.198	2.47205411749495e-37
BMP5	1.89831276184651e-36	0.815922	0.681	0.531	6.38231733660416e-32
LINC02141	4.13539334637051e-21	0.813786	0.482	0.343	1.39036059698323e-16
GABRB2	2.82675895452685e-29	0.810239	0.721	0.62	9.50384628101474e-25
ANO3	3.29156380801098e-43	0.809242	0.73	0.54	1.10665666789137e-38
FOXP2	2.35483346611284e-73	0.807547	0.782	0.564	7.91718559641799e-69
LINC01589	2.23028354366386e-14	0.804482	0.424	0.308	7.49843630215226e-10
COL22A1	5.58524673591777e-33	0.802038	0.607	0.407	1.87781580508291e-28
SLC13A1	2.12353897961117e-42	0.796577	0.663	0.441	7.13955040335073e-38
AC109466.1	4.78956401983525e-40	0.796297	0.576	0.382	1.61029931910881e-35
PLCB1	9.77072350561991e-63	0.795355	0.872	0.654	3.28501494982447e-58
AC007750.1	2.80092842263597e-17	0.791939	0.442	0.301	9.4170014497444e-13
CAVIN2	3.43455999911254e-33	0.788363	0.46	0.255	1.15473341730163e-28
SHTN1	1.79614943229418e-40	0.77795	0.75	0.548	6.03883400631628e-36
AC107241.1	4.34903895454215e-27	0.77492	0.643	0.486	1.46219038690661e-22
MAB21L1	9.50014022460815e-22	0.771068	0.407	0.254	3.19404214491551e-17
AC011900.1	8.83221805825431e-26	0.764877	0.545	0.41	2.96948003336568e-21
AC097467.3	1.10059901155364e-21	0.763478	0.414	0.262	3.70032393674449e-17
CNDP1	1.86233097953183e-49	0.750685	0.436	0.191	6.26134298628398e-45
FXYD1	3.0710463815475e-24	0.74856	0.891	0.814	1.03251650394009e-19
AC013733.1	1.68614626516258e-20	0.748391	0.42	0.277	5.66899235810311e-16
OSR1	1.86474964443711e-24	0.744948	0.513	0.353	6.26947477956201e-20
AL049844.1	4.19405855499784e-40	0.744667	0.65	0.455	1.41008442677582e-35
CA2	1.33628161718447e-23	0.741395	0.589	0.444	4.49271242513591e-19
TYRP1	4.92445461160773e-16	0.740834	0.417	0.304	1.65565088496863e-11
AC109588.1	1.7898712346554e-18	0.740833	0.465	0.328	6.01772607803492e-14
RSAD2	7.3011467780142e-27	0.732775	0.587	0.427	2.45471855823615e-22
EBNA-LP	1.61737714514764e-51	0.725024	0.673	0.421	5.43778369970086e-47
PPM1H	4.79849857962048e-56	0.724389	0.703	0.465	1.6133032074542e-51
AL451074.6	7.69277085982354e-46	0.721879	0.67	0.454	2.58638649078127e-41
MPDZ	3.70047911622781e-33	0.721118	0.701	0.528	1.24413808366695e-28
PCDH7	7.20128940385326e-33	0.716274	0.599	0.44	2.42114551046951e-28
CALB1	1.73295366059706e-15	0.714261	0.492	0.369	5.82636350229337e-11
KCNQ3	8.44542834319721e-15	0.713343	0.416	0.299	2.83943746326633e-10
EPB41L2	6.12498142986268e-31	0.710443	0.671	0.509	2.05928000653413e-26
SPANXB1	8.79312578176449e-157	0.709667	0.763	0.348	2.95633681908704e-152
BMP3	1.77157350635141e-16	0.706345	0.45	0.313	5.95620728570406e-12
AC091951.4	4.38285320153281e-22	0.703746	0.503	0.356	1.47355907488735e-17
ZFHX4	2.64231271209373e-22	0.703649	0.625	0.481	8.88371956933035e-18

## Sheet: P3_DEGs_cluster_E2_imputed
	p_val	avg_log2FC	pct.1	pct.2	p_val_adj
AC245140.1	1.54976519127902e-234	6.89838	0.402	0.008	5.21046554959919e-230
TM4SF5	1.73471343494295e-301	6.69295	0.528	0.018	5.83228003962168e-297
MAMSTR	0	6.36905	0.639	0.026	0
AC068620.1	1.86326924093519e-286	6.3162	0.504	0.016	6.2644975149482e-282
ZNF467	1.74321723366079e-228	6.14744	0.418	0.015	5.86087066129095e-224
GALR3	4.68363144413216e-307	6.14485	0.568	0.03	1.57468372783167e-302
AC027682.1	0	6.10336	0.651	0.027	0
AP000692.2	1.09934805649695e-305	6.06592	0.529	0.015	3.69611810074839e-301
AC007881.3	4.64770819744216e-275	6.06099	0.488	0.016	1.56260597306203e-270
AP000977.1	0	6.04997	0.62	0.018	0
AC006252.1	0	6.04452	0.59	0.021	0
EPHB3	0	6.01038	0.687	0.019	0
LINC01271	0	5.97968	0.564	0.019	0
PPP1R14A	3.23887542954917e-284	5.97884	0.51	0.019	1.08894230816872e-279
PRSS56	4.87691298482755e-243	5.96905	0.448	0.018	1.63966691462887e-238
AL023881.1	1.38279534662551e-254	5.96588	0.469	0.019	4.64909623488963e-250
AC025183.1	1.24099015834273e-219	5.92226	0.434	0.025	4.17233301136408e-215
HES1	0	5.91946	0.615	0.032	0
SPRY4-AS1	8.49283928105369e-230	5.88751	0.4	0.009	2.85537749468306e-225
NKX2-5	2.80931768429121e-228	5.76914	0.429	0.019	9.44520698635549e-224
AP003392.5	0	5.76893	0.701	0.034	0
LINC00167	0	5.76241	0.576	0.031	0
AL513190.1	0	5.74484	0.57	0.022	0
HSD17B1	0	5.71769	0.753	0.052	0
LINC00526	1.82351473784373e-293	5.68618	0.568	0.036	6.13083890010441e-289
A1BG-AS1	7.09578415124405e-226	5.6847	0.432	0.019	2.38567358948976e-221
MESP1	0	5.67948	0.628	0.038	0
MAFG-DT	0	5.67454	0.766	0.045	0
AC005329.2	4.44351132347695e-198	5.66162	0.405	0.025	1.49395294206619e-193
PRRX2	0	5.63795	0.659	0.036	0
FUT1	2.63918748983099e-234	5.61604	0.492	0.04	8.87321225956076e-230
AC018653.3	7.65395780224377e-216	5.59559	0.411	0.018	2.57333715269238e-211
C16orf95	0	5.58305	0.734	0.089	0
AP006216.1	0	5.57922	0.584	0.031	0
AC022007.1	0	5.5737	0.616	0.025	0
AC091729.2	3.14209645095103e-292	5.54273	0.54	0.025	1.05640424777425e-287
IFT74-AS1	0	5.53798	0.62	0.042	0
AC013403.2	1.80379727132535e-227	5.53761	0.427	0.018	6.06454680592296e-223
PCDHA7	4.44802448317509e-209	5.53658	0.414	0.022	1.4954703114883e-204
EPO	0	5.52662	0.752	0.034	0
BARHL1	3.15717255613085e-261	5.52429	0.512	0.032	1.06147298509675e-256
AC026254.2	0	5.50586	0.621	0.039	0
AC008915.2	1.64178095308709e-252	5.49889	0.476	0.022	5.5198317423741e-248
TNFRSF4	3.93991365982779e-226	5.49162	0.454	0.029	1.3246383715707e-221
AC109460.1	2.53455114020836e-305	5.477	0.526	0.014	8.52141438849452e-301
NMUR1	1.6344224059189e-255	5.4607	0.47	0.018	5.49509157093994e-251
GAL3ST3	0	5.45852	0.739	0.046	0
AC087741.2	5.62275131030051e-239	5.45006	0.448	0.019	1.89042521803614e-234
NDST2	0	5.44683	0.721	0.073	0
NHLRC4	3.05920828265132e-224	5.43338	0.403	0.012	1.0285364167102e-219
PCDHA13	3.59744728609587e-262	5.42349	0.507	0.029	1.20949775205829e-257
C1QTNF12	0	5.39446	0.787	0.058	0
AC233992.3	0	5.3924	0.731	0.063	0
AL121583.1	2.6388598753896e-245	5.38642	0.49	0.032	8.87211078704738e-241
PLIN2	0	5.38531	0.796	0.053	0
IGFALS	4.05626300273406e-272	5.38297	0.512	0.026	1.36375618414922e-267
KLF2	4.85450204093659e-294	5.34716	0.548	0.028	1.63213213118329e-289
AL138966.2	0	5.34662	0.723	0.031	0
MAGIX	3.71560336940695e-265	5.34481	0.53	0.036	1.24922300882831e-260
AC114291.1	0	5.33688	0.621	0.036	0
ZNF205	4.53790092051944e-290	5.33306	0.556	0.033	1.52568766848784e-285
AC073508.3	6.1344026000565e-249	5.32873	0.457	0.017	2.062447498165e-244
PLEKHN1	1.73594969076331e-227	5.32255	0.453	0.027	5.83643645531532e-223
AC005696.1	0	5.31489	0.625	0.039	0
IL27RA	0	5.31072	0.724	0.052	0
MISP3	0	5.30559	0.76	0.055	0
LINC02579	0	5.30184	0.562	0.024	0
AC093512.1	1.04803120487057e-256	5.30113	0.484	0.023	3.52358571389535e-252
ARHGDIG	2.66228073023757e-209	5.29216	0.433	0.028	8.95085404313173e-205
EEF1E1-BLOC1S5	1.230735259088e-245	5.2866	0.468	0.023	4.13785501457977e-241
FOXD3	0	5.28516	0.613	0.024	0
AC021087.1	2.5477075103384e-289	5.28245	0.567	0.038	8.56564742050872e-285
AC008608.2	7.10477122692904e-272	5.28173	0.506	0.023	2.38869513420581e-267
AC007448.3	0	5.2802	0.796	0.058	0
ZIC2	1.17357827900138e-253	5.27484	0.528	0.041	3.94568753183055e-249
TBX2-AS1	7.88836559681187e-289	5.27105	0.54	0.028	2.65214739730412e-284
COMP	1.05670998395127e-268	5.26372	0.54	0.037	3.55276463704257e-264
AC092171.5	0	5.25519	0.712	0.052	0
AP003419.3	7.59794932712496e-250	5.24887	0.514	0.039	2.55450654327268e-245
AC087623.3	0	5.23591	0.693	0.037	0
AC005363.2	1.44170250738494e-213	5.23368	0.459	0.036	4.84714800007891e-209
ARHGEF19	7.78464215652475e-211	5.23148	0.463	0.039	2.61727453944519e-206
SLC8B1	1.80314440469433e-269	5.23093	0.507	0.024	6.06235180302281e-265
AC006547.2	2.33055339222199e-230	5.226	0.427	0.017	7.83555355998954e-226
RASD1	5.56451679577894e-262	5.21389	0.536	0.039	1.87084619190884e-257
FOXC2	0	5.20083	0.652	0.042	0
KIF19	3.5591671173422e-270	5.19697	0.561	0.046	1.19662757652162e-265
CEND1	2.77586764159651e-231	5.19541	0.424	0.016	9.33274459781162e-227
AL355001.2	0	5.18359	0.622	0.048	0
Z92544.1	1.93386595552142e-228	5.17178	0.464	0.031	6.50185072905856e-224
C6orf99	4.57549351898613e-284	5.16709	0.643	0.081	1.53832667601833e-279
TEKT5	0	5.15998	0.692	0.076	0
ZNF584	0	5.15896	0.842	0.086	0
VMO1	3.89673746281123e-307	5.15544	0.597	0.04	1.31012210237176e-302
AP001269.4	0	5.15427	0.736	0.057	0
ZNF443	1.83312042236372e-198	5.13923	0.417	0.029	6.16313417202905e-194
AL353719.1	3.16687130605844e-257	5.13831	0.47	0.018	1.06473380180991e-252
TBC1D25	0	5.12963	0.603	0.036	0
AL441883.1	0	5.11858	0.655	0.057	0
LINC01971	0	5.11361	0.721	0.053	0
PRKAR2A-AS1	5.34067605726438e-300	5.10999	0.596	0.044	1.79558869721286e-295
BORCS6	0	5.10764	0.736	0.074	0
ACHE	6.08395404692002e-192	5.09873	0.428	0.037	2.04548619011498e-187
PDE6B	0	5.09863	0.674	0.047	0
AC008966.1	0	5.09855	0.752	0.069	0
HOXB7	0	5.09797	0.856	0.11	0
AL109910.2	3.64491181280296e-245	5.09101	0.459	0.02	1.22545580058248e-240
AL035420.3	1.74689427281223e-299	5.08555	0.598	0.046	5.873233234622e-295
ZNF564	6.60718533304468e-295	5.07593	0.55	0.028	2.22140178082295e-290
AC010907.2	2.1508475973441e-222	5.06749	0.421	0.018	7.23136470703061e-218
IRF2BPL	0	5.05763	0.826	0.071	0
AL360181.2	1.67867923310532e-271	5.05622	0.504	0.023	5.64388744962341e-267
AC114271.1	4.90558332999818e-281	5.05006	0.564	0.039	1.64930617137869e-276
AC106886.5	7.19708111210808e-267	5.04607	0.531	0.035	2.41973064070186e-262
PRR22	0	5.04009	0.728	0.055	0
LINC01238.1	2.03125111765868e-232	5.03276	0.458	0.026	6.82926938268023e-228
AL590666.1	1.47153924602347e-226	5.02677	0.429	0.018	4.94746209905553e-222
FGF22	1.87631518431967e-285	5.0244	0.607	0.057	6.30835928120115e-281
AC027307.2	9.95521858466181e-268	5.02393	0.616	0.076	3.34704404034915e-263
HOXA1	0	5.02245	0.692	0.063	0
AL080250.1	7.35189604962737e-301	5.02178	0.634	0.06	2.47178097084522e-296
AC016027.1	0	5.02065	0.737	0.054	0
APOBEC3F	1.40880677676447e-241	5.01074	0.511	0.041	4.73654926415983e-237
RAP2C-AS1	2.50806371652697e-242	5.00994	0.47	0.024	8.43236102133533e-238
AC139795.3	3.01227364213939e-281	5.00748	0.542	0.031	1.01275652122368e-276
C19orf67	1.81718857316206e-233	5.00258	0.459	0.027	6.10956970182817e-229
KLHL25	1.67972429717575e-224	5.00167	0.45	0.026	5.64740105953459e-220
EMILIN1	5.97188455615655e-253	5.00125	0.52	0.039	2.00780730662539e-248
PCDHA4	9.10705142168055e-280	4.99828	0.571	0.043	3.06188175848322e-275
LIPT2	1.94588779335405e-298	4.99585	0.56	0.029	6.54226935003565e-294
MYCL	1.21325579566482e-302	4.99441	0.628	0.057	4.07908731060469e-298
AC021016.3	0	4.98669	0.776	0.073	0
AC009061.2	9.43766081576623e-291	4.97536	0.58	0.042	3.17303594286877e-286
KLC3	9.18270830351858e-300	4.97509	0.658	0.076	3.08731835872598e-295
AC099850.1	3.09309463407574e-275	4.96952	0.519	0.026	1.0399293469226e-270
BICDL2	2.09193332127411e-306	4.96758	0.657	0.071	7.03328901945569e-302
AL031846.2	0	4.96683	0.595	0.035	0
LRG1	0	4.96336	0.622	0.04	0
LINC02482	0	4.96178	0.675	0.047	0
EEF1A2	1.37474899719591e-256	4.96133	0.556	0.053	4.62204360347237e-252
AC003101.2	0	4.96069	0.733	0.06	0
ITGA2B	0	4.95424	0.644	0.058	0
LINC02158	0	4.95227	0.748	0.075	0
DUOXA2	0	4.95177	0.604	0.032	0
PCDHA9	0	4.9466	0.665	0.059	0
FZD5	0	4.94239	0.759	0.099	0
KCNK15-AS1	6.63987302777676e-255	4.94185	0.508	0.032	2.23239171066883e-250
ZNF691	0	4.93915	0.691	0.079	0
PIK3CD-AS1	4.41013309588992e-288	4.93672	0.553	0.031	1.48273084816915e-283
AC005076.1	1.13427120784302e-218	4.92391	0.456	0.031	3.81353322788902e-214
AC118553.1	5.16121658339164e-242	4.92171	0.532	0.05	1.7352526275021e-237
AC078846.1	0	4.9212	0.875	0.104	0
PPL	0	4.91876	0.82	0.083	0
AL031665.2	0	4.9185	0.761	0.105	0
AL136141.1	7.74220312322686e-199	4.91046	0.423	0.031	2.6030061120601e-194
AC130343.2	0	4.90753	0.849	0.094	0
SIRT4	8.16327048764942e-305	4.90458	0.62	0.049	2.74457317065261e-300
GPT	7.08573127154999e-231	4.90145	0.458	0.026	2.38229371080782e-226
WDR97	1.16730276926355e-204	4.90023	0.429	0.029	3.924588640541e-200
BOLA3-AS1	6.27774855418648e-225	4.89749	0.432	0.019	2.11064184140304e-220
LINC01840	1.07103837374794e-219	4.89162	0.49	0.045	3.60093811637796e-215
C19orf73	0	4.8897	0.862	0.123	0
LGALS1	0	4.88893	0.665	0.049	0
AC124657.1	1.17168673346482e-187	4.88764	0.4	0.029	3.93932796658209e-183
TTLL10	0	4.88395	0.645	0.058	0
OTX1	7.56082042284511e-285	4.88327	0.58	0.045	2.54202343436475e-280
LINC00630	4.09443024835848e-238	4.88048	0.487	0.032	1.3765883938006e-233
U73166.1	2.34224702902921e-274	4.8706	0.542	0.034	7.87486873629911e-270
PCDHA8	6.5392582585904e-200	4.86989	0.44	0.037	2.19856401912068e-195
AC015982.1	0	4.86823	0.767	0.088	0
FOXQ1	4.45998845805194e-264	4.86392	0.583	0.061	1.49949271948164e-259
MAFB	1.00976687572607e-286	4.86353	0.574	0.04	3.39493721287862e-282
AC008267.5	0	4.86351	0.662	0.05	0
LINC01565	8.39162344810305e-210	4.85432	0.432	0.028	2.82134771948673e-205
C1QL1	0	4.851	0.742	0.095	0
AL355353.1	0	4.84002	0.767	0.112	0
KBTBD11	6.91183435751505e-252	4.83815	0.549	0.051	2.32382782934013e-247
AC016394.1	0	4.83402	0.862	0.139	0
LTC4S	1.19331303079653e-268	4.83294	0.616	0.073	4.01203774084102e-264
TEX19	1.33626150320885e-288	4.83241	0.627	0.063	4.49264479993849e-284
AC074044.1	2.57908064709948e-265	4.83204	0.525	0.034	8.67112704361315e-261
AC009121.2	2.79235324313405e-226	4.82928	0.513	0.051	9.38817083874099e-222
DDX11-AS1	1.61123134617125e-282	4.82763	0.592	0.049	5.41712090896236e-278
AC005256.1	1.10563810516329e-221	4.82736	0.417	0.016	3.7172658733695e-217
C7orf43	0	4.82494	0.674	0.056	0
RHOD	0	4.81878	0.785	0.082	0
PNMA8B	0	4.81722	0.64	0.036	0
ENO1-AS1	4.22441958294071e-245	4.81689	0.462	0.02	1.4202921079805e-240
AP001412.1	0	4.81602	0.82	0.074	0
AC005332.3	2.21470533353714e-270	4.80529	0.555	0.042	7.44606080188523e-266
LCMT1-AS2	5.52129146462423e-182	4.8049	0.408	0.036	1.85631340332131e-177
NKX2-2	0	4.79932	0.619	0.044	0
FZD10	0	4.79349	0.668	0.053	0
AL360091.3	8.86106808942585e-260	4.79335	0.487	0.021	2.97917970234586e-255
BLOC1S3	0	4.79174	0.705	0.078	0
SKOR1	3.51381781353331e-181	4.79142	0.411	0.036	1.18138068708803e-176
LRFN3	2.38899507955434e-279	4.79102	0.64	0.08	8.03204035696964e-275
GAS8	0	4.78863	0.675	0.057	0
AC015849.3	2.57802092646467e-240	4.7879	0.478	0.03	8.66756415686685e-236
AL135925.1	0	4.78604	0.735	0.089	0
AP002884.4	1.76333132757759e-288	4.78323	0.618	0.06	5.92849625644863e-284
AC019129.2	8.29052624536371e-210	4.78171	0.418	0.023	2.78735782895373e-205
AC005609.5	9.02042069581722e-166	4.77517	0.4	0.042	3.03275564214071e-161
AC109322.1	0	4.7738	0.911	0.146	0
LINC01582	3.10651178112738e-216	4.77201	0.436	0.026	1.04444032593284e-211
AC004908.3	8.14898986103248e-193	4.77141	0.416	0.032	2.73977188117773e-188
DIABLO.1	0	4.76867	0.773	0.057	0
GRIN3B	0	4.76702	0.656	0.064	0
HOMER3	7.29977945131771e-256	4.76658	0.553	0.051	2.45425884932753e-251
VPS37D	1.09831616239733e-226	4.76629	0.447	0.026	3.69264876959606e-222
PCDHGA10	4.11777182027907e-281	4.76342	0.588	0.052	1.38443606369603e-276
AL354920.1	3.13971572312948e-204	4.76251	0.488	0.056	1.05560382327336e-199
MRPL53	1.34082696726916e-242	4.75827	0.507	0.037	4.50799434665565e-238
ARF4-AS1	0	4.7529	0.705	0.067	0
AC005332.5	2.11565838687606e-241	4.75278	0.511	0.04	7.11305506251602e-237
TMPPE	3.199159436032e-271	4.75203	0.517	0.027	1.07558939398832e-266
CASKIN1	0	4.74973	0.842	0.101	0
AC009570.1	0	4.74447	0.694	0.052	0
TUBB2A	0	4.74071	0.818	0.127	0
LIX1L-AS1	3.48205588376307e-209	4.74055	0.468	0.042	1.17070200867998e-204
MYADM	5.95912905720043e-199	4.73922	0.421	0.029	2.00351878032136e-194
MORC2-AS1	0	4.73554	0.909	0.138	0
DGCR6	2.93902574621691e-230	4.73217	0.61	0.099	9.88129846135587e-226
IRX1	8.06633605341729e-219	4.72192	0.5	0.049	2.71198284451943e-214
AC002310.1	0	4.72088	0.857	0.083	0
AC231981.1	0	4.72049	0.874	0.097	0
AC007613.1	1.07545152551337e-215	4.71922	0.41	0.017	3.61577557392851e-211
CYGB	8.63618796905725e-235	4.71907	0.486	0.034	2.90357275707674e-230
ISM2	3.24127721776393e-219	4.71446	0.498	0.048	1.08974981338441e-214
UPP1	6.91114479541683e-200	4.71224	0.446	0.039	2.32359599166709e-195
AC020915.1	1.46859386615202e-259	4.71024	0.536	0.04	4.93755943738972e-255
FZD8	0	4.70725	0.745	0.066	0
ADAMTS8	4.63982165011314e-229	4.70594	0.536	0.06	1.55995443698454e-224
AC068831.1	9.99587518326008e-248	4.70547	0.474	0.023	3.36071319536387e-243
BTN2A2	2.8607847933678e-257	4.70533	0.589	0.068	9.61824455378187e-253
ATN1	2.63918314042925e-193	4.69639	0.405	0.027	8.87319763643719e-189
AHDC1	6.2911735727927e-300	4.69625	0.596	0.043	2.11515546690863e-295
NAGPA	0	4.69297	0.742	0.063	0
RASSF1-AS1	5.23740825830693e-300	4.69221	0.734	0.13	1.76086903052537e-295
DOLK	0	4.69062	0.752	0.049	0
AL359711.2	1.93932368954122e-240	4.68825	0.466	0.024	6.52020017660654e-236
AL139384.1	5.83329718723443e-164	4.68556	0.402	0.043	1.96121284732009e-159
AC011445.2	0	4.68451	0.799	0.1	0
AC020916.1	0	4.68239	0.77	0.08	0
AC145285.6	0	4.68106	0.719	0.076	0
AP000251.1	0	4.67546	0.664	0.055	0
AC008443.6	7.8812047920015e-253	4.6728	0.589	0.07	2.64973986311882e-248
TBX1	1.28556661861491e-252	4.67266	0.51	0.033	4.32220352844519e-248
AC005899.5	0	4.67263	0.808	0.078	0
C8G	3.49483530503017e-298	4.67002	0.667	0.078	1.17499857790419e-293
TFAP2A-AS1	2.48414187392323e-261	4.66736	0.54	0.04	8.35193339431729e-257
FAM83H	1.1065947753012e-195	4.66646	0.422	0.031	3.72048229404017e-191
AC114956.1	4.94910543997982e-264	4.66357	0.547	0.044	1.66393873997562e-259
TOR4A	2.17659221483877e-227	4.66294	0.474	0.032	7.31792068550942e-223
AL121601.1	3.49403007386263e-260	4.65717	0.554	0.047	1.17472785113335e-255
MUC12	1.74467199242894e-191	4.65415	0.463	0.052	5.86576170574532e-187
HES4	6.77436879951919e-272	4.6536	0.631	0.079	2.27761053408635e-267
CCDC142	0	4.65085	0.947	0.158	0
AL354892.2	4.86005690370591e-231	4.65049	0.555	0.07	1.63399973159496e-226
AC106791.1	5.42474790114818e-274	4.64928	0.585	0.054	1.82385449184503e-269
SLC25A35	5.8217529183081e-300	4.64596	0.62	0.054	1.95733154866437e-295
AL035587.1	9.60432474105923e-252	4.64519	0.504	0.032	3.22907002119152e-247
SP5	3.7998399533495e-205	4.64262	0.488	0.055	1.27754419071563e-200
AL512306.3	4.17393215839239e-199	4.64231	0.439	0.038	1.40331773097311e-194
AC006157.1	2.20349615011549e-231	4.64096	0.481	0.034	7.4083744063033e-227
VPS33B	0	4.6389	0.838	0.194	0
EXOC3L1	2.22997613499568e-176	4.63496	0.402	0.036	7.49740276346899e-172
AC092720.2	0	4.63477	0.645	0.052	0
C19orf84	0	4.63467	0.861	0.115	0
LINC01513	0	4.63143	0.874	0.093	0
TIGD1	0	4.63102	0.809	0.095	0
DLX2	0	4.62739	0.683	0.052	0
AC080013.1	0	4.6272	0.613	0.034	0
TTLL10-AS1	0	4.62655	0.629	0.05	0
GAA	0	4.62649	0.742	0.058	0
AC016876.1	0	4.62254	0.874	0.15	0
TRNP1	1.6347610735797e-196	4.62138	0.411	0.027	5.4962302054823e-192
AC010809.1	1.7860191663523e-171	4.62036	0.402	0.04	6.00477503919307e-167
HEXIM2	1.06954744733256e-293	4.61995	0.637	0.065	3.59592547267679e-289
PCDHAC1	5.00022580780377e-262	4.61952	0.566	0.051	1.6811259188417e-257
PEX12	0	4.61768	0.875	0.107	0
PRM1	0	4.61706	0.758	0.108	0
TENT5B	0	4.61615	0.741	0.07	0
SPSB1	0	4.61611	0.771	0.085	0
TMEM115	0	4.61292	0.765	0.061	0
C1orf74	2.92559470806487e-224	4.61288	0.474	0.036	9.83614196798489e-220
ZNF784	4.85334196949348e-198	4.60503	0.402	0.023	1.6317421035634e-193
C17orf100	0	4.60397	0.711	0.078	0
AC008543.5	3.18648804691782e-228	4.60357	0.543	0.059	1.07132914625424e-223
TMEM202-AS1	0	4.60342	0.655	0.063	0
CLN3	1.47133059053315e-242	4.60015	0.525	0.046	4.94676057843152e-238
C9orf139	1.35163153772287e-218	4.5992	0.538	0.065	4.54432039297805e-214
RIOX1	0	4.59546	0.715	0.087	0
AC002310.2	0	4.58842	0.727	0.074	0
AP4B1	3.25222953548867e-232	4.58833	0.514	0.048	1.09343209212665e-227
ZNF324B	0	4.58593	0.687	0.058	0
AL451085.2	0	4.58551	0.707	0.092	0
GPRIN1	3.19003652039766e-224	4.58523	0.442	0.023	1.0725221785229e-219
TSSK6	5.49471775920723e-267	4.58307	0.589	0.059	1.84737905782306e-262
POU3F1	0	4.58262	0.637	0.055	0
RGPD5	5.04708391257518e-255	4.57634	0.511	0.031	1.6968800822469e-250
CHKB-DT	8.36043625779391e-268	4.57566	0.585	0.054	2.81086227423289e-263
RAMP1	8.10480795942721e-173	4.5694	0.487	0.076	2.72491748403902e-168
RHPN1	7.03657360749884e-275	4.56937	0.549	0.036	2.36576641257719e-270
SHPK	0	4.56877	0.76	0.085	0
AL683813.1	0	4.56824	0.861	0.085	0
DLL1	0	4.56579	0.832	0.131	0
RWDD2A	3.149394938938e-297	4.56237	0.659	0.075	1.05885807242035e-292
SHF	8.23416530649921e-187	4.56175	0.462	0.053	2.7684087176981e-182
PCDHA10	3.17501826125605e-305	4.56143	0.719	0.102	1.0674728896169e-300
PARS2	0	4.56064	0.817	0.107	0
VASN	0	4.55929	0.839	0.088	0
AC004221.1	4.7126579929312e-173	4.55818	0.429	0.048	1.5844427438034e-168
CLDND2	8.51358713107289e-265	4.55712	0.537	0.039	2.86235312933802e-260
HMX1	0	4.55524	0.675	0.075	0
SLC31A2	0	4.55361	0.79	0.092	0
CCDC134	8.92318112639685e-254	4.5524	0.488	0.024	3.00006272650589e-249
PRSS36	0	4.55229	0.77	0.108	0
SRRM2-AS1	0	4.55225	0.727	0.081	0
AL358852.1	0	4.55161	0.779	0.096	0
AC009065.8	1.56041613223929e-268	4.54774	0.597	0.062	5.24627507820171e-264
CRIP1	1.45862982019875e-247	4.54549	0.544	0.05	4.90405931849022e-243
AC004839.1	0	4.5451	0.661	0.065	0
TMEM249	3.10101599025621e-253	4.54288	0.562	0.056	1.04259258608404e-248
AL162377.1	0	4.53572	0.813	0.126	0
NRTN	0	4.53446	0.7	0.074	0
SLC12A5-AS1	3.05786655878784e-191	4.53403	0.458	0.051	1.02808531573006e-186
AL049795.1	2.09578292705823e-171	4.53099	0.433	0.052	7.04623177906247e-167
AC090589.2	8.23818784391315e-284	4.52861	0.645	0.076	2.76976113500204e-279
TM9SF1	0	4.52627	0.662	0.036	0
ZNF446	0	4.52271	0.909	0.21	0
POU4F1	0	4.52094	0.643	0.049	0
OPLAH	3.11539545943956e-221	4.51996	0.454	0.031	1.04742710741817e-216
HELZ2	0	4.51912	0.729	0.059	0
NOTCH3	0	4.51657	0.843	0.094	0
THEG	4.82588779718874e-178	4.51653	0.444	0.052	1.62251173629282e-173
ZNF775	0	4.5136	0.88	0.139	0
CTTNBP2NL	0	4.51351	0.707	0.058	0
AL645608.8	8.75028741299348e-279	4.51248	0.546	0.032	2.94193413112254e-274
MYLK-AS1	1.03125447337862e-221	4.50783	0.468	0.034	3.46718066494627e-217
AC008736.1	2.26653289368906e-226	4.50717	0.568	0.079	7.62031024187198e-222
SRD5A1	0	4.50423	0.758	0.118	0
ZNF514	0	4.50421	0.914	0.177	0
LINC00471	0	4.50126	0.737	0.109	0
FAM83C	0	4.50025	0.639	0.045	0
AC006333.2	0	4.49954	0.635	0.047	0
ETV7	1.65082105220247e-212	4.49756	0.472	0.041	5.55022545960994e-208
AL022476.1	0	4.49374	0.721	0.071	0
NTRK1	4.9178783858063e-280	4.49167	0.576	0.045	1.65343989209194e-275
AL163051.1	0	4.49136	0.968	0.221	0
CLBA1	0	4.49106	0.793	0.102	0
AL133396.2	0	4.49043	0.731	0.111	0
MSX1	7.37619875102644e-270	4.49008	0.631	0.08	2.4799517820826e-265
TRIM21	4.00987026739188e-207	4.48869	0.432	0.029	1.34815848259982e-202
ST14	3.21301537273564e-280	4.48867	0.635	0.074	1.08024789846745e-275
AP000785.2	8.60025860945559e-180	4.48781	0.44	0.049	2.89149294708506e-175
ATXN2-AS	6.60391035105924e-266	4.48529	0.612	0.068	2.22030069912963e-261
KNDC1	1.01087294827263e-272	4.48515	0.562	0.044	3.39865593938742e-268
TRIM7	8.93158023606779e-294	4.48434	0.691	0.095	3.00288659116835e-289
PELO	9.14459259441725e-270	4.47987	0.547	0.039	3.07450347616902e-265
MNX1-AS2	1.55439079870337e-296	4.47925	0.697	0.097	5.2260173043206e-292
PHYH	0	4.47654	0.719	0.089	0
MIR34AHG	4.78103344315347e-222	4.47631	0.459	0.031	1.60743125392263e-217
ZBTB11-AS1	4.13061399333596e-277	4.476	0.634	0.077	1.38875373069948e-272
MICALL2	5.19681244033129e-197	4.47539	0.46	0.046	1.74722031056378e-192
FAM171A2	1.90835474987977e-307	4.47531	0.707	0.095	6.41607950457079e-303
AC034236.2	2.10005910839013e-268	4.47457	0.632	0.078	7.06060872831847e-264
AC004812.2	0	4.47304	0.659	0.04	0
SYT12	0	4.47212	0.863	0.134	0
AL390719.2	0	4.47033	0.776	0.091	0
PCDHA12	1.72531099446306e-292	4.46814	0.632	0.066	5.80066809448424e-288
MSANTD1	0	4.46324	0.76	0.117	0
SOCS2	5.97865884285389e-252	4.46317	0.534	0.044	2.0100848895559e-247
LINC02081	1.55085588754479e-281	4.46056	0.65	0.083	5.21413257951433e-277
AC005332.8	3.48806743363141e-218	4.45866	0.469	0.036	1.17272315186122e-213
AC131097.3	8.99338387977725e-270	4.45756	0.598	0.063	3.02366559421991e-265
RXRA	0	4.457	0.697	0.07	0
AC005775.1	0	4.45688	0.817	0.104	0
TTYH3	0	4.45672	0.703	0.081	0
ABCG8	0	4.45388	0.763	0.105	0
ABHD6	9.4939677635029e-242	4.45368	0.532	0.05	3.19196690176731e-237
ABCD1	6.89604275350212e-229	4.45362	0.516	0.049	2.31851853415495e-224
AL354822.1	2.34635898095099e-304	4.45353	0.649	0.064	7.88869352985531e-300
AC015727.1	2.64739368602552e-261	4.45317	0.561	0.049	8.9008023117864e-257
SLC2A1-AS1	1.71126301219521e-183	4.4515	0.417	0.037	5.75343737330153e-179
AC136475.1	2.91102745596065e-296	4.45097	0.667	0.079	9.78716540968531e-292
AC093326.2	1.00764052390313e-283	4.45081	0.594	0.05	3.38778820541473e-279
AC116351.2	0	4.45025	0.677	0.076	0
NDOR1	0	4.45006	0.813	0.104	0
POMK	4.9470246256666e-259	4.44943	0.604	0.072	1.66323914939537e-254
AL133338.1	3.64987042817062e-193	4.44484	0.512	0.078	1.22712293665524e-188
CD6	2.00072648564223e-185	4.44455	0.422	0.037	6.72664251737774e-181
ISL2	1.30235977739646e-187	4.44449	0.435	0.041	4.37866380758464e-183
SLC25A42	0	4.442	0.868	0.12	0
VWA1	0	4.44121	0.657	0.066	0
SULT1C4	1.46331754032871e-222	4.44094	0.48	0.038	4.91981990233914e-218
MOCS3	0	4.43854	0.954	0.209	0
AC010538.1	0	4.43636	0.862	0.12	0
TMEM102	2.38021497045536e-285	4.43193	0.559	0.034	8.00252075216796e-281
AMT	0	4.42865	0.748	0.074	0
AL121658.1	0	4.42811	0.746	0.11	0
EXOC3L2	3.35981550659644e-222	4.42643	0.523	0.057	1.12960357147279e-217
AC093673.1	5.79797003012273e-218	4.42641	0.452	0.031	1.94933550382756e-213
AC097103.2	4.0520857113645e-258	4.42504	0.552	0.048	1.36235173701786e-253
AC004076.2	5.27058157867469e-292	4.42401	0.582	0.042	1.77202223256622e-287
AL118506.1	0	4.41967	0.928	0.22	0
ZNF786	0	4.41812	0.881	0.162	0
ITPKC	5.14143731231407e-214	4.41766	0.44	0.028	1.72860263877311e-209
RASA4B	1.90540507010619e-196	4.41749	0.426	0.032	6.40616238620403e-192
JPH3	0	4.41738	0.753	0.086	0
RDH5	4.25453370577845e-263	4.4172	0.504	0.025	1.43041677721977e-258
LPAR6	1.55418888349649e-197	4.417	0.516	0.068	5.22533844520354e-193
LINC01431	6.95473309844954e-229	4.40991	0.429	0.017	2.33825081502972e-224
C17orf53	0	4.40834	0.847	0.154	0
PROB1	0	4.4073	0.691	0.076	0
FRMD1	4.31335248350353e-196	4.40663	0.432	0.036	1.45019223847872e-191
NEURL1B	2.97660536281548e-228	4.4062	0.519	0.052	1.00076448903219e-223
SYNGR3	0	4.40512	0.809	0.118	0
LINC01030	0	4.40388	0.776	0.083	0
BAIAP2-DT	1.31961813907902e-293	4.40133	0.665	0.079	4.43668814539758e-289
TOLLIP-AS1	0	4.39585	0.764	0.096	0
BBS1	0	4.39429	0.767	0.091	0
ATP8B3	0	4.39185	0.814	0.107	0
AGAP2-AS1	5.87392838217771e-224	4.39118	0.482	0.037	1.97487346137197e-219
HAGH	0	4.38844	0.891	0.185	0
AC100827.4	3.07976190601477e-230	4.38798	0.538	0.062	1.03544675042123e-225
SLC2A6	3.27372383235709e-184	4.38728	0.442	0.045	1.10065868967678e-179
CHMP6	0	4.3859	0.83	0.145	0
FAM229B	1.96150381122741e-265	4.38555	0.635	0.087	6.59477196372769e-261
NEFM	2.53180378151084e-245	4.38376	0.688	0.134	8.51217749381761e-241
B3GNTL1	0	4.38371	0.916	0.223	0
AC024940.1	2.23128474294803e-292	4.38085	0.597	0.046	7.50180243426557e-288
DISP3	2.29729135456944e-242	4.38031	0.514	0.041	7.7237232631979e-238
AP000769.2	1.13339981439851e-301	4.37983	0.697	0.095	3.81060351598924e-297
PTK6	0	4.37709	0.705	0.071	0
AC145207.6	5.68130680141218e-164	4.37683	0.428	0.053	1.91011215970279e-159
RET	4.40718227915546e-185	4.37148	0.427	0.04	1.48173875407486e-180
SLC49A3	1.1771893101353e-280	4.37134	0.628	0.073	3.95782817960588e-276
LRRC4	2.21566760265004e-206	4.3675	0.448	0.035	7.4492960468697e-202
AC108704.1	5.18423703671443e-198	4.36693	0.475	0.052	1.74299233411376e-193
EID2B	0	4.36463	0.94	0.175	0
B4GALT1-AS1	1.5796120742747e-146	4.36112	0.471	0.092	5.31081375491897e-142
HBZ	2.24597428029971e-239	4.36031	0.56	0.064	7.55119012779567e-235
AC010331.1	0	4.35885	0.861	0.135	0
AC084082.1	0	4.35625	0.79	0.107	0
MNX1	0	4.35559	0.761	0.11	0
AL121832.2	0	4.35383	0.838	0.138	0
HBA1	4.37290235109512e-206	4.35233	0.525	0.069	1.47021349946169e-201
EPPK1	0	4.3521	0.759	0.105	0
AC006967.3	4.94433863978062e-205	4.35174	0.469	0.047	1.66233609408064e-200
NKX2-1	1.86281641910465e-163	4.34922	0.457	0.069	6.26297508267174e-159
BOLA1	0	4.34885	0.876	0.138	0
CBFA2T3	2.31001293418773e-185	4.34778	0.488	0.068	7.76649448603256e-181
ARMC5	7.45459119589514e-295	4.34759	0.658	0.072	2.50630810597191e-290
AC025181.2	0	4.34626	0.809	0.091	0
SERTAD1	0	4.3459	0.893	0.15	0
AATK	9.06288852097884e-203	4.34538	0.438	0.034	3.0470337496383e-198
FAM222A	1.13335663867575e-182	4.34491	0.411	0.034	3.81045835489173e-178
AL161729.4	3.09580250216272e-180	4.34373	0.423	0.04	1.04083975925213e-175
AC126283.1	0	4.34286	0.807	0.122	0
POC1B-AS1	3.21609299659405e-263	4.34263	0.579	0.055	1.08128262638489e-258
TNFRSF12A	5.74575713165345e-284	4.34258	0.725	0.117	1.9317810052332e-279
FAM160B2	0	4.34239	0.711	0.058	0
AC007032.1	0	4.33751	0.752	0.107	0
AC099778.1	1.13975725300983e-261	4.33379	0.669	0.105	3.83197786034436e-257
HDHD3	7.26927030716342e-290	4.33337	0.536	0.024	2.44400136997141e-285
ISLR2	0	4.33302	0.759	0.106	0
DNAAF3	1.20739018533335e-224	4.33136	0.548	0.066	4.05936654210924e-220
BOLA2-SMG1P6	0	4.33118	0.95	0.275	0
AATBC	7.54423304970013e-284	4.32711	0.664	0.088	2.53644659363968e-279
AP001160.3	0	4.32525	0.917	0.156	0
CHRNA10	5.25311391005044e-226	4.32521	0.534	0.059	1.76614942769806e-221
AL512353.1	1.87446775322517e-256	4.32434	0.604	0.074	6.30214803311835e-252
FKBPL	0	4.32274	0.827	0.143	0
ENKD1	0	4.32149	0.704	0.054	0
ARHGEF10	0	4.32054	0.784	0.112	0
AC098820.3	1.76812915566526e-212	4.31986	0.478	0.045	5.94462703426218e-208
AGAP3	2.82902237980541e-184	4.31932	0.428	0.042	9.51145614314378e-180
IFFO1	2.5038402181282e-287	4.31552	0.548	0.028	8.41816119736882e-283
AL731569.1	0	4.31503	0.897	0.167	0
AC015912.3	0	4.31233	0.963	0.235	0
NR2F1-AS1	3.75852663566466e-217	4.31212	0.514	0.058	1.26365424017682e-212
GALT	0	4.31163	0.753	0.116	0
ASB16	5.2340833734508e-168	4.3109	0.416	0.046	1.75975117098789e-163
AC092720.1	5.11110177130381e-215	4.30893	0.51	0.058	1.71840352653005e-210
PYY	2.69592830432772e-265	4.30506	0.592	0.057	9.06398055198024e-261
AL442663.3	3.57083438067237e-196	4.30351	0.441	0.038	1.20055022712586e-191
Z98884.1	0	4.30321	0.764	0.129	0
B4GAT1	1.30145384472773e-275	4.30278	0.506	0.02	4.37561797135911e-271
AC006483.2	0	4.30173	0.847	0.123	0
SLC16A3	5.58714350539106e-235	4.30071	0.529	0.05	1.87845351794753e-230
LINC00663	4.00970305554663e-306	4.29925	0.65	0.06	1.34810226430533e-301
RASSF7	0	4.29813	0.914	0.168	0
ZGPAT	7.56247403135719e-190	4.29741	0.456	0.049	2.5425793940826e-185
TEX22	1.07737498305995e-197	4.29737	0.476	0.053	3.62224243054586e-193
FITM2	0	4.29656	0.767	0.091	0
NKX6-2	3.01280592459026e-281	4.29441	0.657	0.085	1.01293547990649e-276
TAB1	0	4.29294	0.831	0.064	0
MUC20	4.82438551739616e-298	4.28925	0.697	0.094	1.62200665480376e-293
AC064807.1	0	4.28739	0.904	0.157	0
NFYC-AS1	0	4.28186	0.791	0.089	0
NOXA1	5.34856585618763e-181	4.28121	0.432	0.044	1.79824132650884e-176
ZNF213	3.6291420193497e-306	4.2793	0.748	0.127	1.22015383832556e-301
AC083809.1	5.31767853650361e-181	4.27793	0.531	0.095	1.78785670075788e-176
SPON2	1.8947330833338e-187	4.27744	0.442	0.044	6.37028209947657e-183
ZNF487	9.04377795745227e-233	4.27482	0.452	0.021	3.04060858707503e-228
MMP23B	8.33480640890423e-300	4.27163	0.715	0.106	2.80224526273769e-295
BTBD17	5.82205251893977e-198	4.27033	0.46	0.045	1.95743227739274e-193
AC005253.1	1.19424093361304e-212	4.26939	0.519	0.06	4.01515744290039e-208
AC010864.1	6.66206419414423e-228	4.26829	0.535	0.058	2.23985260271323e-223
AC090510.2	2.32889150270316e-167	4.268	0.426	0.052	7.82996612123829e-163
PCDHA3	3.78566964948047e-216	4.26788	0.517	0.061	1.27277999285183e-211
AMHR2	2.56754542759662e-210	4.26767	0.519	0.066	8.6323444821226e-206
CENPBD1	0	4.26646	0.953	0.226	0
PTF1A	1.09865800767465e-197	4.26575	0.526	0.08	3.69379808760295e-193
DPF1	0	4.26541	0.965	0.239	0
METTL27	3.98540301071887e-266	4.2625	0.625	0.078	1.33993234623379e-261
FBXL8	0	4.2597	0.778	0.125	0
AC093330.1	2.84048072918977e-217	4.2588	0.646	0.148	9.54998025960893e-213
AC136443.3	5.46394193753584e-215	4.25842	0.552	0.076	1.83703191881892e-210
LINC00685	0	4.2546	0.936	0.15	0
NEUROD2	2.66668004349179e-215	4.2539	0.55	0.076	8.96564497422376e-211
ZDHHC19	3.61257495546656e-213	4.25127	0.454	0.032	1.21458382577741e-208
NRAV	0	4.25116	0.892	0.199	0
AL139260.1	3.47537992655209e-254	4.24865	0.612	0.079	1.16845748510608e-249
AC233280.1	0	4.24715	0.954	0.184	0
AC209154.2	3.71444582645109e-247	4.24583	0.567	0.063	1.24883383131112e-242
THAP7-AS1	2.00435327445214e-272	4.24569	0.572	0.047	6.73883614403556e-268
RTN4RL2	0	4.24525	0.767	0.081	0
VIPR1	5.59710504861158e-205	4.24505	0.454	0.039	1.8818026883937e-200
AL117332.1	0	4.24485	0.94	0.264	0
PAPLN	6.07710382679378e-264	4.24298	0.579	0.057	2.04318307760634e-259
WDR24	0	4.23789	0.64	0.037	0
KLHDC9	0	4.23725	0.719	0.1	0
HOMEZ	0	4.23692	0.83	0.171	0
SAMD15	1.84767340504485e-301	4.23688	0.635	0.06	6.2120627551013e-297
AC005920.1	8.45277441611249e-182	4.2348	0.402	0.031	2.84190728644118e-177
TSPYL4	7.75541173107013e-299	4.23119	0.8	0.18	2.60744697810309e-294
AL035071.1	0	4.22209	0.806	0.118	0
RAB13	1.0471249421935e-275	4.22004	0.731	0.152	3.52053876814878e-271
INPP5E	0	4.21993	0.819	0.076	0
HARS2	4.81646143291226e-211	4.21978	0.51	0.062	1.61934249835943e-206
HIC1	0	4.21859	0.861	0.1	0
MDK	2.41496787229639e-182	4.21707	0.414	0.035	8.11936348344769e-178
AC004771.4	0	4.21627	0.767	0.124	0
S1PR5	0	4.21603	0.788	0.105	0
AL033527.3	2.91345094684393e-193	4.2153	0.453	0.046	9.79531342838397e-189
PLCD3	7.43889818965974e-280	4.21524	0.552	0.034	2.5010319603455e-275
CERNA1	1.32639814192879e-196	4.21504	0.486	0.056	4.45948319297877e-192
TMEM210	1.73156798006855e-215	4.2141	0.54	0.071	5.82170470578847e-211
FLYWCH1	0	4.21235	0.743	0.086	0
FAM71F2	2.48910326645977e-267	4.21057	0.647	0.097	8.36861409216438e-263
AL139089.1	0	4.20701	0.866	0.128	0
OVOL1	1.1558930589282e-250	4.20544	0.624	0.088	3.88622805342251e-246
AL450311.2	1.02806715145814e-279	4.20393	0.679	0.105	3.4564645699174e-275
AC245140.2	4.96628017676878e-277	4.20015	0.612	0.058	1.66971305823143e-272
TTYH1	0	4.19717	0.878	0.186	0
AL162741.1	1.80636391979677e-225	4.19692	0.541	0.066	6.07317613474871e-221
AC005837.1	7.07189765834059e-257	4.19479	0.589	0.066	2.37764271171069e-252
ZBTB49	0	4.19408	0.807	0.115	0
TMEM234	0	4.19399	0.92	0.224	0
CCL5	8.633606658615e-180	4.19154	0.544	0.095	2.90270489469295e-175
BX088651.4	6.94782237050309e-227	4.18615	0.495	0.042	2.33592735918684e-222
AL353194.1	0	4.18315	0.926	0.228	0
AC012306.2	0	4.18059	0.838	0.148	0
FOXD3-AS1	2.36055789839793e-279	4.18051	0.6	0.055	7.93643171020369e-275
AC073195.1	0	4.17834	0.962	0.285	0
TCN2	3.97055378057604e-259	4.17579	0.629	0.083	1.33493988656747e-254
LINC01422	5.66603838853252e-189	4.17528	0.411	0.032	1.90497876660852e-184
AC016065.1	0	4.17432	0.68	0.075	0
LRRC37A3	0	4.17393	0.83	0.124	0
TTC25	2.06684642088077e-179	4.17371	0.51	0.083	6.94894435164324e-175
POMZP3	0	4.17248	0.894	0.237	0
AC010931.2	1.30051399211663e-275	4.17122	0.671	0.097	4.37245809289531e-271
VCX3A	8.26630015666895e-205	4.17103	0.522	0.072	2.77921277567367e-200
SECTM1	7.47979649335213e-244	4.17094	0.462	0.019	2.51478237902992e-239
KIF26A	3.87906107293577e-195	4.16408	0.462	0.047	1.30417912333174e-190
AC141928.1	2.32032061418718e-222	4.16151	0.526	0.061	7.80114993695873e-218
BICRA	0	4.15987	0.861	0.248	0
SMG8	1.94122601700905e-236	4.15748	0.57	0.07	6.52659599178613e-232
AARSD1	0	4.15712	0.603	0.031	0
OTULINL	1.87540435520786e-153	4.15494	0.416	0.055	6.30529698264436e-149
ZSCAN21	0	4.15455	0.96	0.341	0
APBA3	5.31913415730022e-296	4.15219	0.695	0.094	1.78834609502591e-291
PYCARD-AS1	0	4.15212	0.795	0.082	0
AC136944.2	8.26444801658838e-216	4.15209	0.511	0.055	2.77859006765718e-211
TNNI3	2.05793120640793e-267	4.15108	0.674	0.105	6.91897050906411e-263
AL691432.2	0	4.14883	0.9	0.183	0
ZNF503	8.50512365455424e-271	4.14752	0.659	0.096	2.85950762389768e-266
PCDHA6	6.73786690585797e-187	4.14282	0.496	0.069	2.26533823241851e-182
AC005618.1	0	4.14071	0.733	0.105	0
ZSWIM3	5.33057187638042e-275	4.1396	0.688	0.105	1.79219157055786e-270
TICAM1	9.98633240316034e-243	4.13746	0.585	0.073	3.35750481726654e-238
MBLAC1	0	4.13619	0.8	0.132	0
AL158196.1	9.56231025161978e-287	4.13576	0.656	0.079	3.21494432969709e-282
CCDC157	0	4.1357	0.808	0.131	0
AC242426.2	8.13147557261393e-239	4.13457	0.55	0.058	2.73388340226853e-234
AC080038.2	1.87805162114799e-207	4.1321	0.566	0.091	6.31419735546167e-203
ZNF79	0	4.13173	0.8	0.12	0
GPER1	1.32604807190738e-244	4.13077	0.488	0.028	4.45830622255979e-240
KLHL35	3.47784966318957e-219	4.13067	0.517	0.054	1.16928783526097e-214
IPPK	0	4.12901	0.724	0.082	0
TMEM79	0	4.1284	0.911	0.195	0
AC018557.1	3.41726616049361e-259	4.1271	0.691	0.12	1.14891905581956e-254
DOC2B	3.9354176135771e-187	4.12615	0.429	0.039	1.32312675586076e-182
ZNF20	0	4.12558	0.757	0.086	0
ERV3-1	0	4.12515	0.823	0.086	0
AL109976.1	1.4252973024822e-192	4.12213	0.404	0.026	4.79199206067541e-188
AC004951.1	0	4.12188	0.853	0.099	0
RALB	3.59196790994659e-227	4.12166	0.54	0.061	1.20765553100314e-222
LINC01800	1.76687890347413e-229	4.1216	0.567	0.076	5.94042356137039e-225
POU3F2	6.17880523723872e-188	4.11929	0.49	0.065	2.07737610881203e-183
AC093627.5	2.98951629167338e-256	4.11886	0.6	0.071	1.00510527242351e-251
AC006449.6	0	4.11472	0.769	0.118	0
TAF6L	0	4.11299	0.964	0.32	0
RTN2	0	4.11112	0.826	0.123	0
AP003419.2	4.55924398398998e-266	4.11066	0.594	0.06	1.53286341985727e-261
SLC30A2	1.06405606445064e-181	4.11042	0.445	0.047	3.5774628942895e-177
AC027644.3	0	4.11038	0.897	0.194	0
AC099568.2	8.45330105291724e-300	4.11036	0.717	0.103	2.8420843470013e-295
AP001469.3	1.9069687692604e-201	4.10795	0.462	0.044	6.41141969913038e-197
RHCE	3.31180636348433e-243	4.10662	0.531	0.045	1.11346241746707e-238
ZDHHC8	1.27092395177042e-221	4.10432	0.522	0.058	4.27297341824732e-217
TCF7	0	4.10396	0.677	0.057	0
MARK4	0	4.10223	0.966	0.252	0
CDH15	0	4.1022	0.784	0.124	0
TBC1D17	0	4.10057	0.802	0.108	0
GET4	1.623481975062e-291	4.09821	0.633	0.061	5.45830874835594e-287
PGF	5.15731016526736e-256	4.09652	0.622	0.083	1.73393925066454e-251
ZNF41	1.22880411764447e-249	4.09637	0.647	0.105	4.13136232393246e-245
AL023803.1	1.93375361290594e-235	4.09442	0.676	0.142	6.50147302195106e-231
AC022098.1	1.79546851587944e-267	4.09337	0.687	0.118	6.03654469723827e-263
ZNF490	8.67078681188456e-228	4.09293	0.598	0.089	2.91520523402371e-223
ZNF142	0	4.0907	0.773	0.114	0
ORAI1	0	4.08991	0.964	0.29	0
NOP14-AS1	0	4.08844	0.972	0.302	0
Z95115.1	0	4.08784	0.831	0.145	0
AARS2	0	4.08724	0.735	0.089	0
AC099522.2	0	4.08708	0.941	0.204	0
AP5S1	0	4.08695	0.783	0.103	0
AL023803.2	1.94782443615846e-223	4.08609	0.552	0.072	6.54878053680836e-219
PLPP6	3.23975938563024e-176	4.08547	0.408	0.036	1.08923950304274e-171
UAP1L1	0	4.08529	0.906	0.177	0
AC010834.2	1.54999275522661e-199	4.08415	0.505	0.066	5.21123064234739e-195
AC009812.4	1.17256195585024e-255	4.08304	0.573	0.057	3.94227055176409e-251
MED9	0	4.08287	0.933	0.17	0
CAMTA1-DT	9.87591844432354e-261	4.08251	0.677	0.117	3.32038254016602e-256
AC097359.3	8.78983179903878e-222	4.07927	0.508	0.052	2.95522934915483e-217
FN3K	3.48620570006404e-208	4.07918	0.487	0.05	1.17209721841853e-203
KCNA4	7.563835746505e-194	4.07862	0.483	0.059	2.54303721633245e-189
SLC27A1	0	4.07782	0.721	0.092	0
MBLAC2	0	4.07287	0.8	0.147	0
AL160006.1	5.00986008253523e-174	4.07201	0.409	0.039	1.68436505834917e-169
AP006285.1	1.57752295057192e-223	4.07092	0.517	0.057	5.30378991211786e-219
NOMO3	2.41449272031957e-214	4.07055	0.46	0.034	8.11776597498642e-210
IRX3	5.90334853368233e-269	4.07034	0.625	0.074	1.98476481050934e-264
ALG10	2.81037798494461e-303	4.06894	0.647	0.061	9.44877182318227e-299
ZNF408	0	4.06893	0.956	0.26	0
AC120024.1	5.94333710751931e-274	4.06807	0.646	0.083	1.99820936891907e-269
KMT5C	0	4.06543	0.67	0.041	0
AL391834.1	0	4.06424	0.739	0.085	0
KMT2E-AS1	0	4.06359	0.813	0.143	0
AL158211.2	4.03062184458044e-219	4.06048	0.516	0.058	1.35513537036639e-214
JAG2	7.62588797811351e-289	4.05986	0.776	0.16	2.56389979712154e-284
AC002470.1	0	4.05951	0.787	0.118	0
PRRG2	0	4.05841	0.791	0.07	0
ENDOG	0	4.05839	0.89	0.193	0
ALOX12-AS1	0	4.05771	0.944	0.231	0
CPT1C	4.64948978019858e-263	4.05631	0.624	0.08	1.56320495900056e-258
TTC4	4.22643021261639e-220	4.05552	0.524	0.061	1.42096810178376e-215
MANEA-DT	1.54057877190052e-215	4.05403	0.601	0.109	5.17957988900674e-211
GOLGA8R	1.02241824094858e-195	4.05112	0.43	0.033	3.43747236789324e-191
AL359513.1	0	4.05033	0.934	0.228	0
LIN7B	0	4.04933	0.814	0.143	0
ZNF574	0	4.04928	0.914	0.167	0
NXN	0	4.0474	0.833	0.152	0
AL118558.3	0	4.04676	0.777	0.112	0
FAM78A	7.23263016018681e-222	4.04578	0.61	0.107	2.43168258615641e-217
CLEC18A	0	4.04543	0.715	0.088	0
GPRC5D-AS1	2.93465696223306e-227	4.04204	0.567	0.074	9.86661017272377e-223
ZBTB17	8.41914378420762e-278	4.04166	0.673	0.096	2.83060033168845e-273
ZNF491	7.83367381621628e-188	4.04042	0.472	0.06	2.63375947375008e-183
ZFYVE1	2.93308263473495e-281	4.03921	0.645	0.076	9.86131712624237e-277
TRIM16	0	4.03723	0.739	0.057	0
AC103706.1	0	4.03668	0.782	0.109	0
TULP2	7.95719166781285e-243	4.03592	0.602	0.078	2.67528741063536e-238
AL139384.2	6.82767720794345e-196	4.03506	0.439	0.036	2.29553335408267e-191
RNF25	0	4.03421	0.818	0.1	0
TIGD6	1.93862117362576e-261	4.03361	0.609	0.073	6.51783824784717e-257
DUSP6	1.1603332244719e-169	4.0327	0.468	0.069	3.90115633399696e-165
AP000866.2	1.07011806041889e-195	4.03206	0.489	0.058	3.59784393093433e-191
ATXN7	2.51039765554959e-263	4.03008	0.603	0.071	8.44020795772328e-259
IQCC	2.73485245797406e-292	4.02849	0.765	0.138	9.19484744895459e-288
AC097376.2	0	4.02692	0.936	0.225	0
AC062017.1	0	4.02672	0.952	0.185	0
FOXA1	7.18994116562133e-178	4.02656	0.495	0.078	2.41733011929355e-173
SPATA24	1.6897513260821e-255	4.02623	0.582	0.063	5.68111293342064e-251
AC040169.1	8.06322107473724e-307	4.02565	0.692	0.085	2.71093555753741e-302
STPG3-AS1	8.63242899807924e-239	4.02547	0.627	0.099	2.90230895344422e-234
AC132192.2	0	4.02478	0.948	0.208	0
AC069544.1	8.40729883267241e-252	4.02339	0.546	0.049	2.82661794053279e-247
STRIP1	8.06605065812302e-307	4.02303	0.614	0.042	2.71188689176754e-302
AC008758.4	0	4.02211	0.771	0.133	0
EPOR	0	4.02138	0.912	0.235	0
MYOZ3	2.54281779335904e-280	4.02012	0.748	0.142	8.54920770305242e-276
ZNF449	1.02087122029532e-208	4.01978	0.59	0.111	3.43227112975488e-204
CD68	8.73730503568445e-256	4.01905	0.588	0.065	2.93756932604747e-251
LEFTY1	3.93539352498149e-226	4.01784	0.626	0.111	1.32311865703403e-221
AC009163.7	4.43203119295091e-233	4.0172	0.626	0.104	1.49009320738203e-228
AC005899.7	0	4.0172	0.857	0.128	0
RNASEK	1.27408473747613e-268	4.01597	0.59	0.053	4.28360029586848e-264
ZBTB45	0	4.01558	0.888	0.199	0
MNX1-AS1	1.6069868554102e-267	4.01454	0.624	0.075	5.40285050657462e-263
B3GALT6	0	4.01405	0.916	0.253	0
GIPC1	1.18753059852904e-265	4.01234	0.58	0.054	3.9925966253145e-261
TMEM167B	0	4.01169	0.938	0.252	0
PDK2	0	4.0102	0.836	0.19	0
MAFA	0	4.00796	0.809	0.175	0
SSC4D	0	4.00791	0.896	0.213	0
CATSPERG	0	4.00737	0.861	0.17	0
AC010271.2	5.53658522723464e-243	4.00701	0.615	0.087	1.86145531924856e-238
TMEM269	3.62096155908002e-213	4.00568	0.5	0.05	1.21740348577829e-208
GSDMA	9.61569007669802e-153	4.00139	0.4	0.052	3.23289116068664e-148
LINC01896	6.1869968904483e-248	4.00095	0.574	0.064	2.08013022453762e-243
UBAC2-AS1	0	4.00044	0.929	0.316	0
FAM229A	0	3.99911	0.826	0.156	0
ZNF695	6.18051062164334e-198	3.99879	0.474	0.048	2.07794947610271e-193
AC012313.8	6.80340146979972e-174	3.99825	0.406	0.037	2.28737160816137e-169
LINC02256	1.61434462791368e-184	3.99722	0.42	0.037	5.42758807350859e-180
JSRP1	1.05010724361362e-284	3.99701	0.783	0.166	3.53056556375337e-280
DACT3	4.82572083421372e-300	3.99642	0.789	0.164	1.62245560167099e-295
AL138762.1	2.28821400729679e-299	3.99631	0.783	0.158	7.69320431393254e-295
GBA2	0	3.99615	0.911	0.122	0
ZNF668	0	3.99544	0.771	0.13	0
GLMP	1.11519320336201e-214	3.99534	0.464	0.036	3.7493910690234e-210
MAPK11	9.46464664684945e-231	3.99503	0.51	0.043	3.18210884913725e-226
DUSP8	6.5480098686451e-285	3.99433	0.74	0.141	2.20150639793717e-280
BIN1	1.32085921670667e-293	3.99329	0.771	0.154	4.44086077248949e-289
LINC01006	0	3.99215	0.939	0.248	0
KIF9-AS1	3.80915897311448e-300	3.99036	0.76	0.132	1.28067733835082e-295
CAMKK1	1.31786827854957e-146	3.98963	0.469	0.09	4.4308049393115e-142
PLAUR	0	3.98732	0.893	0.197	0
HLA-DOA	3.26994726745385e-199	3.98671	0.483	0.052	1.09938897079066e-194
F11R	0	3.98589	0.784	0.087	0
AC083880.1	0	3.98424	0.9	0.193	0
LINC01772	4.52749284471916e-227	3.98208	0.514	0.047	1.52218836932303e-222
ADGRE5	2.20735790122983e-235	3.9795	0.454	0.022	7.4213579997248e-231
FSCN1	0	3.97931	0.862	0.176	0
FPGT	1.14442082045521e-256	3.9787	0.705	0.143	3.84765724045247e-252
NOTUM	4.71214246751811e-275	3.97853	0.758	0.156	1.58426941900426e-270
AL109917.1	0	3.9778	0.944	0.283	0
TPO	9.97574816411268e-249	3.97706	0.637	0.104	3.35394629025633e-244
ATG2A	0	3.9768	0.921	0.222	0
ZSCAN22	0	3.97665	0.785	0.125	0
ARRDC3-AS1	7.14531243423608e-284	3.97652	0.68	0.096	2.40232549351451e-279
SERPINB6	0	3.97487	0.888	0.203	0
FAM131A	0	3.97356	0.916	0.184	0
FAM167B	0	3.97131	0.868	0.19	0
CRAT	7.84020178921958e-158	3.97086	0.453	0.068	2.63595424355352e-153
AC073073.2	0	3.96985	0.778	0.127	0
DNAJC30	0	3.969	0.97	0.32	0
AC015726.1	5.93232363217146e-222	3.96447	0.598	0.099	1.99450652837237e-217
ZNF865	5.3048052480932e-296	3.96342	0.722	0.115	1.78352857246141e-291
CDC42EP2	6.59259915674608e-194	3.96251	0.541	0.09	2.2164977624896e-189
AP001453.1	1.85626112630445e-169	3.96163	0.463	0.067	6.24093553274819e-165
AC009041.2	8.06198480735883e-197	3.96085	0.565	0.105	2.71051991208211e-192
SYP	0	3.95759	0.946	0.239	0
ATP2B1-AS1	0	3.95616	0.856	0.166	0
PLOD3	0	3.9543	0.719	0.055	0
AC011511.5	0	3.95395	0.794	0.138	0
CHST7	0	3.95378	0.899	0.211	0
SERF1A	5.56149525848748e-204	3.95293	0.45	0.036	1.86983032085608e-199
AC007785.3	4.57556119777657e-191	3.94912	0.506	0.073	1.53834943030446e-186
AC013394.1	4.33748683610337e-219	3.94875	0.502	0.047	1.45830644916632e-214
ARMC7	0	3.94559	0.784	0.126	0
PER1	0	3.94509	0.763	0.104	0
ZBED6CL	5.3639969138831e-276	3.94232	0.664	0.093	1.80342940241664e-271
MFSD5	3.6284966344447e-298	3.94163	0.564	0.026	1.21993685346665e-293
IZUMO2	1.13179324175778e-172	3.94149	0.409	0.04	3.80520205811383e-168
AC068282.1	4.17422045953837e-280	3.94138	0.693	0.103	1.4034146607014e-275
LRRC46	3.69207135681402e-139	3.93852	0.439	0.077	1.24131131087444e-134
FAM27C	0	3.93844	0.906	0.272	0
HIST4H4	1.39949712416888e-280	3.93714	0.735	0.131	4.70524928116818e-276
TMEM127	0	3.93619	0.701	0.081	0
KBTBD7	0	3.93536	0.722	0.092	0
GPATCH3	0	3.93033	0.74	0.099	0
KRBA1	1.01593761092885e-212	3.92997	0.481	0.044	3.4156838417039e-208
AC068473.5	0	3.92956	0.911	0.187	0
GRIN2C	6.72637233926781e-262	3.92765	0.68	0.112	2.26147364418523e-257
ADRA2C	1.06725404389628e-257	3.92751	0.523	0.034	3.58821482098367e-253
LCAT	9.60960727118845e-176	3.92624	0.463	0.06	3.23084606064627e-171
KIFC3	0	3.9253	0.806	0.142	0
AC135279.3	0	3.92329	0.775	0.134	0
ABTB1	8.8104424918242e-187	3.92117	0.446	0.045	2.96215887017622e-182
ZNF200	0	3.92083	0.989	0.346	0
LINC00294	1.00168554000372e-210	3.91963	0.524	0.065	3.36776695404652e-206
DRD4	0	3.91867	0.958	0.224	0
NAT16	1.22537230609711e-260	3.91832	0.635	0.085	4.11982423032909e-256
CBX4	0	3.91798	0.954	0.204	0
GPRC5C	0	3.91783	0.887	0.211	0
Z99774.1	8.42477386593017e-181	3.91765	0.464	0.057	2.83249322146438e-176
RHBDD2	0	3.9176	0.807	0.071	0
AL512604.3	5.54642977578575e-205	3.91681	0.5	0.059	1.86476515491693e-200
AC007216.2	2.62639335384097e-168	3.91589	0.405	0.041	8.83019709494874e-164
AL365205.1	1.40812719647001e-268	3.91384	0.546	0.038	4.73426444725181e-264
FUK	2.7657899498481e-252	3.91213	0.61	0.082	9.2988623903843e-248
AC027682.6	7.69161515544299e-283	3.91177	0.682	0.092	2.58599793141149e-278
SBF2-AS1	0	3.91147	0.831	0.181	0
ASB6	0	3.9109	0.933	0.231	0
IQCD	1.66579813008911e-299	3.91049	0.695	0.089	5.6005798931726e-295
PLEKHO2	1.99024440571261e-275	3.9104	0.815	0.229	6.69140071644635e-271
YTHDF3-AS1	4.55029825514782e-197	3.90755	0.444	0.038	1.52985577636325e-192
TRAF3IP1	0	3.90641	0.927	0.244	0
GNG13	2.03703746423973e-184	3.90428	0.403	0.028	6.84872365852041e-180
ZNHIT2	0	3.90418	0.966	0.273	0
ABHD8	0	3.90377	0.928	0.244	0
AC012645.1	0	3.90275	0.829	0.17	0
ESPN	2.25749053049093e-279	3.90264	0.698	0.114	7.58990891256354e-275
PHF13	0	3.90104	0.945	0.223	0
DALRD3	0	3.89882	0.989	0.311	0
ZNF586	0	3.89596	0.957	0.341	0
AC007686.3	3.89031118280022e-186	3.89424	0.496	0.069	1.30796152276926e-181
TMEM8A	0	3.89364	0.983	0.293	0
RGS11	2.73328308327679e-167	3.8913	0.463	0.066	9.18957105428491e-163
AC007014.1	7.64026866455926e-164	3.89056	0.4	0.041	2.56873472771147e-159
FP565260.6	1.84138099242628e-176	3.89056	0.478	0.07	6.1909070346364e-172
HUS1	0	3.88961	0.966	0.357	0
WNT7B	5.9331283930153e-292	3.8857	0.734	0.125	1.99477709701568e-287
YIPF1	3.29330800172473e-283	3.88527	0.65	0.077	1.10724308325987e-278
AL513320.1	1.89348819396517e-162	3.88492	0.504	0.093	6.36609665693029e-158
BBC3	1.22633089213546e-201	3.88483	0.499	0.057	4.12304709244862e-197
CACNA1H	3.18431020750236e-193	3.88408	0.506	0.073	1.07059693486437e-188
AC139530.1	0	3.88357	0.986	0.376	0
COG8.1	0	3.88356	0.903	0.14	0
SLC38A7	0	3.8835	0.812	0.145	0
TCF15	0	3.88349	0.845	0.17	0
HARBI1	0	3.88167	0.918	0.295	0
UBAP1L	0	3.8809	0.83	0.12	0
LYSMD4	0	3.88005	0.945	0.287	0
PLEKHG2	4.79703236265381e-294	3.87944	0.772	0.154	1.61281025064784e-289
LINC01759	1.7265689403014e-248	3.87599	0.62	0.091	5.80489743418733e-244
HIST1H2BJ	8.8730605802432e-183	3.87487	0.49	0.068	2.98321169768357e-178
FRAT1	2.44863280277429e-228	3.87312	0.606	0.095	8.23254834620744e-224
OR51I1	0	3.87224	0.875	0.191	0
TCP11L1	0	3.87207	0.829	0.191	0
PINK1	0	3.87151	0.82	0.157	0
DEXI	0	3.871	0.918	0.21	0
CETP	2.41818447143173e-270	3.8677	0.612	0.064	8.13017801140063e-266
DNAL4	0	3.86743	0.752	0.11	0
AGRN	0	3.86683	0.905	0.204	0
ZXDC	0	3.86334	0.851	0.202	0
PAFAH2	3.83510841551467e-292	3.86119	0.748	0.137	1.28940180038019e-287
IRF7	0	3.86037	0.886	0.221	0
KLHL26	0	3.85972	0.958	0.257	0
CTBP2	0	3.85715	0.77	0.115	0
AC026979.2	0	3.85677	0.95	0.375	0
FAM213B	1.05931166495519e-183	3.85648	0.547	0.105	3.56151174874584e-179
SLC6A12	8.35695213314867e-150	3.85646	0.472	0.088	2.80969087668591e-145
LZTS2	9.40266015219362e-232	3.85634	0.577	0.073	3.16126836976902e-227
SULT2B1	0	3.85475	0.887	0.207	0
HSPA2	0	3.85317	0.771	0.102	0
AL121944.1	4.28932304635259e-213	3.85312	0.582	0.094	1.4421133014142e-208
AL118558.4	1.68757013091886e-142	3.85239	0.415	0.062	5.6737795371623e-138
AL034549.1	0	3.85042	0.954	0.372	0
SLC39A11	1.72242317390961e-221	3.84929	0.492	0.042	5.79095895300149e-217
DIO3OS	1.04450327668842e-220	3.84865	0.537	0.065	3.51172446655413e-216
LENG1	0	3.84686	0.957	0.26	0
FLCN	0	3.8456	0.905	0.199	0
SPACA6	1.89445274995266e-209	3.84292	0.618	0.121	6.36933959061585e-205
AC093249.6	0	3.84233	0.885	0.247	0
ZSWIM8	0	3.84196	0.924	0.224	0
AC005899.8	4.74428287574856e-174	3.84187	0.415	0.041	1.59507534565542e-169
CASP3	0	3.84169	0.995	0.406	0
ZNF296	3.6254308978812e-253	3.84146	0.612	0.077	1.21890612217664e-248
ARRDC2	4.13424373414824e-191	3.8392	0.568	0.101	1.38997408585798e-186
CDKN1C	1.67584054042551e-300	3.83904	0.707	0.095	5.63434348096461e-296
C18orf54	2.58160885967987e-296	3.83888	0.723	0.101	8.67962714712968e-292
SLC25A45	0	3.83718	0.679	0.05	0
PGM3	0	3.83504	0.996	0.469	0
Z84485.1	0	3.83357	0.878	0.165	0
AC009118.2	1.5019259256415e-273	3.83356	0.639	0.078	5.04962515459928e-269
EFNA3	0	3.83355	0.699	0.078	0
ZNF563	0	3.83173	0.934	0.218	0
EVI5L	0	3.83066	0.806	0.154	0
ZNF335	0	3.83065	0.86	0.102	0
SLC35C1	4.04112876742442e-182	3.83061	0.496	0.074	1.35866790289576e-177
MCOLN1	0	3.82838	0.942	0.207	0
PHLDA1	5.04134236218488e-293	3.82834	0.775	0.163	1.69494971559018e-288
SLC35D3	1.21171808806476e-169	3.82781	0.4	0.039	4.07391738388252e-165
AC120114.1	1.3455924040446e-239	3.82722	0.59	0.076	4.52401622163835e-235
LINC01134	0	3.82594	0.902	0.176	0
ARIH2OS	0	3.82517	0.752	0.108	0
AC026333.4	7.83093828467291e-239	3.82506	0.572	0.065	2.63283976068988e-234
AL133523.1	1.8449410283082e-170	3.8246	0.452	0.059	6.20287623127499e-166
FOXD2-AS1	9.55289234653991e-222	3.82369	0.584	0.082	3.21177793583018e-217
FTCD	1.8834383653217e-262	3.82284	0.723	0.146	6.3323081280481e-258
AC004449.1	1.47039203929245e-216	3.82209	0.584	0.094	4.94360507530515e-212
ZHX1-C8orf76	0	3.82171	0.909	0.339	0
PCGF1	4.27708218892208e-166	3.82089	0.522	0.1	1.43799780273749e-161
PCSK4	2.18029895848229e-236	3.81923	0.643	0.109	7.3303831283133e-232
AC012640.2	0	3.81893	0.947	0.303	0
DOK1	4.16416715253155e-235	3.81893	0.576	0.071	1.40003463835263e-230
AC016738.1	1.62775012043854e-200	3.81852	0.505	0.065	5.4726586799264e-196
ZNF274	0	3.81842	0.751	0.073	0
SLC25A2	1.54960639885662e-196	3.8183	0.507	0.067	5.20993167359585e-192
ACAD10	0	3.81807	0.729	0.079	0
PPM1N	0	3.81688	0.958	0.338	0
EIF1AD	0	3.81506	0.891	0.196	0
AL031432.3	9.19374802002545e-185	3.8141	0.55	0.099	3.09103002181276e-180
PINK1-AS	1.85024148445355e-207	3.81388	0.55	0.079	6.22069689488128e-203
LILRA4	1.31289969099607e-206	3.81381	0.49	0.052	4.41410005109787e-202
ZNF517	0	3.81357	0.839	0.158	0
C12orf66	5.39429926280267e-300	3.8124	0.853	0.246	1.81361735514689e-295
ZNF629	1.09937214745125e-169	3.81228	0.468	0.066	3.69619909694586e-165
IL17RA	0	3.81211	0.899	0.156	0
MXRA8	7.74935575206154e-149	3.81179	0.424	0.063	2.60541089740061e-144
RNASET2	0	3.8107	0.736	0.073	0
REM2	2.9518566124476e-303	3.80843	0.734	0.11	9.92443711671007e-299
AL139385.1	8.69344406965763e-221	3.80766	0.59	0.091	2.92282283065959e-216
PATL2	0	3.80628	0.909	0.228	0
YPEL3	0	3.80417	0.969	0.267	0
AC022710.1	4.45725685241689e-180	3.80052	0.45	0.049	1.49857432635108e-175
MATK	4.5818963269602e-180	3.80038	0.541	0.099	1.54047936408729e-175
TTC9B	1.42061177846964e-293	3.8	0.776	0.155	4.77623886039279e-289
AC013472.3	2.5516245436962e-225	3.79908	0.556	0.073	8.578816878361e-221
LINC01560	0	3.79847	0.902	0.303	0
GZMM	2.35366839358492e-208	3.79838	0.538	0.071	7.91326850607186e-204
LEAP2	0	3.79751	0.868	0.182	0
PFN2	9.8600011637478e-219	3.79747	0.609	0.107	3.31503099126365e-214
ZNF17	0	3.79692	0.915	0.308	0
U2AF1L4	4.04224278046283e-257	3.79532	0.621	0.075	1.35904244521941e-252
NIFK-AS1	0	3.79474	0.964	0.336	0
LRRC10B	4.54602944060616e-191	3.79144	0.484	0.058	1.5284205582262e-186
SND1-IT1	0	3.78937	0.813	0.103	0
ZNF211	1.85860051599822e-188	3.7869	0.558	0.099	6.24880079483762e-184
SELENOO	0	3.78655	0.989	0.352	0
LIPE-AS1	2.60259350277543e-293	3.78597	0.784	0.177	8.75017961568127e-289
SPSB3	0	3.78266	0.85	0.141	0
VSIG10L	0	3.78173	0.941	0.312	0
IPO9-AS1	3.4622338857442e-142	3.78157	0.404	0.059	1.16403765472606e-137
AFDN-DT	3.05360616642293e-226	3.7802	0.614	0.104	1.02665292921305e-221
ZSWIM4	4.36612845872571e-161	3.77976	0.487	0.088	1.46793604910817e-156
LTB4R	0	3.77951	0.914	0.16	0
NEFH	1.41520683289907e-204	3.77919	0.751	0.253	4.75806689288996e-200
UBE2V1	0	3.77907	0.915	0.241	0
IRF2BP1	0	3.7784	0.687	0.078	0
SPRYD4	0	3.77778	0.881	0.14	0
WIPF2	0	3.7777	0.957	0.248	0
RNF208	0	3.77661	0.896	0.215	0
HTRA4	1.37370338257341e-201	3.77576	0.596	0.113	4.61852814255007e-197
SBNO2	0	3.77516	0.97	0.311	0
NEURL4	0	3.77457	0.85	0.134	0
ZNF224	0	3.77418	0.873	0.171	0
ZNF71	1.6072876156554e-231	3.77384	0.45	0.021	5.40386169259503e-227
ZNF174	1.14659042500247e-285	3.77219	0.704	0.099	3.85495166790079e-281
KCNN1	3.39791203514537e-173	3.77214	0.459	0.061	1.14241200533622e-168
SPHK1	0	3.77208	0.932	0.235	0
AZIN1-AS1	9.58629151088539e-292	3.77178	0.698	0.099	3.22300706887478e-287
ZNF343	0	3.77103	0.811	0.107	0
ZNF688	0	3.77086	0.981	0.403	0
GRAMD4	8.60257801776251e-135	3.77066	0.542	0.15	2.89227275535193e-130
CCDC163	2.43032950492387e-249	3.77055	0.716	0.155	8.17101082850454e-245
COQ8B	0	3.76939	0.767	0.104	0
CRACR2B	2.52716739291863e-189	3.76922	0.452	0.045	8.49658949173173e-185
CDKN2D	0	3.76728	0.951	0.28	0
LRTOMT	1.20497525991465e-303	3.76722	0.789	0.157	4.05124732135904e-299
AP000253.1	4.3452365532166e-186	3.76676	0.47	0.055	1.46091198155695e-181
ANXA2R	0	3.76587	0.837	0.181	0
GALNS	0	3.76551	0.964	0.292	0
LRFN4	0	3.76532	0.915	0.16	0
AC024575.1	3.17892303953119e-234	3.76495	0.58	0.075	1.06878571512078e-229
SLC35E2A	0	3.76192	0.897	0.207	0
COG1	0	3.76181	0.938	0.279	0
ADM5	6.31507644733632e-255	3.76179	0.741	0.161	2.12319185235894e-250
ASPHD2	9.61406776671429e-214	3.76139	0.649	0.142	3.23234572384701e-209
AC005609.4	6.64063849490745e-161	3.7605	0.418	0.053	2.23264906837283e-156
DNMT3B	2.87262223682233e-286	3.75909	0.76	0.156	9.65804322242037e-282
DHRS7B	0	3.75817	0.946	0.19	0
RIT1	0	3.7564	0.927	0.233	0
AC136475.9	8.89830259201446e-136	3.75488	0.4	0.066	2.99169831446118e-131
FZD1	0	3.75392	0.697	0.084	0
MCM3AP-AS1	0	3.75373	0.932	0.213	0
VPS18	0	3.75202	0.861	0.208	0
MZF1	0	3.75141	0.887	0.197	0
ACOXL	1.72435382558842e-260	3.75109	0.698	0.118	5.79744999701084e-256
MTRNR2L6	1.80106326345555e-141	3.74975	0.426	0.076	6.05535479806391e-137
USP51	1.26540570552506e-241	3.74759	0.634	0.101	4.25442052254582e-237
INSIG2	0	3.74681	0.898	0.21	0
ID2	7.09300639023983e-136	3.74576	0.403	0.061	2.38473967846253e-131
PCIF1	0	3.74569	0.819	0.176	0
SOX8	3.1791039854335e-226	3.74557	0.586	0.084	1.0688465509426e-221
ZNF439	6.04927266100473e-284	3.74543	0.647	0.074	2.0338259613564e-279
PLEKHH3	2.02914047557373e-178	3.74464	0.474	0.063	6.82217319292645e-174
SELENOM	0	3.74304	0.891	0.197	0
AC012615.1	0	3.74127	0.958	0.278	0
TOMM40L	4.61820266384368e-209	3.73943	0.471	0.041	1.55268591761088e-204
HS1BP3	7.4823017114866e-235	3.7371	0.646	0.121	2.51562465841891e-230
LRRN4CL	1.37750915086317e-212	3.73691	0.494	0.048	4.63132351611707e-208
RABGEF1	0	3.73593	0.935	0.278	0
ZNF816-ZNF321P	3.51446040101612e-184	3.7341	0.478	0.061	1.18159673142563e-179
AC008403.3	2.5656066441941e-288	3.73345	0.71	0.106	8.62582609844499e-284
ZNF814	0	3.73313	0.926	0.244	0
TMEM88	4.0758053596293e-139	3.73242	0.486	0.105	1.37032651996097e-134
AP005329.3	0	3.73217	0.91	0.26	0
TULP3	0	3.73157	0.9	0.183	0
ZNF282	0	3.73061	0.837	0.157	0
ZNF646	0	3.73059	0.838	0.187	0
SYS1	0	3.72817	0.99	0.396	0
GAST	1.75667426666436e-152	3.72727	0.529	0.12	5.90611455195225e-148
EPHX3	2.6474488243036e-202	3.72659	0.506	0.059	8.90098769219114e-198
ABCA2	7.73386559996683e-268	3.7258	0.752	0.153	2.60020295336485e-263
SNN	1.12454614643541e-245	3.7256	0.763	0.198	3.7808365989305e-241
CUEDC1	0	3.72524	0.884	0.236	0
MIR762HG	0	3.72489	0.971	0.358	0
ZKSCAN2	1.27846487989429e-273	3.72323	0.761	0.169	4.29832677269258e-269
MINCR	0	3.72049	0.97	0.391	0
MRPL38	5.00235587409013e-246	3.71982	0.624	0.089	1.68184206842784e-241
LRP1	9.37115244127e-223	3.71932	0.618	0.105	3.15067516227939e-218
AC079922.2	3.06726014360676e-216	3.7192	0.501	0.05	1.03124353288203e-211
FAM43A	0	3.71761	0.845	0.188	0
NAGPA-AS1	7.62465413386513e-121	3.71701	0.4	0.075	2.5634849663468e-116
GORASP1	1.48364796870195e-244	3.71643	0.62	0.088	4.98817283557283e-240
BAIAP2	4.71681580248681e-274	3.71517	0.715	0.132	1.58584064095409e-269
CELSR2	6.45883317318188e-176	3.71473	0.51	0.083	2.17152430115548e-171
ZNF324	0	3.71404	0.887	0.161	0
DGCR2	1.14097766160027e-242	3.7138	0.567	0.063	3.83608099606626e-238
C11orf71	2.570852000568e-299	3.71378	0.894	0.296	8.64346151110966e-295
CAMSAP3	1.28709593043652e-184	3.71342	0.459	0.054	4.32734522772062e-180
TOM1	3.48053162445181e-266	3.71294	0.831	0.243	1.17018953745694e-261
AL021707.7	3.90699782212189e-196	3.71279	0.556	0.098	1.3135717377756e-191
FBXO44	8.44404799313911e-277	3.71249	0.743	0.145	2.8389733757733e-272
DHRS11	0	3.71186	0.829	0.133	0
ANO9	2.92395938912068e-147	3.7116	0.441	0.072	9.83064386216262e-143
DOCK6	5.46599323207319e-253	3.71144	0.64	0.093	1.83772158455533e-248
MRPS24	3.06957376101243e-253	3.71074	0.553	0.048	1.03202139418999e-248
AL023806.1	3.37243740062032e-222	3.7084	0.556	0.071	1.13384717846256e-217
RANBP6	0	3.70605	0.939	0.244	0
ABCF3	9.17413077640637e-282	3.7046	0.647	0.076	3.08443450833558e-277
DYRK1B	2.51789087014501e-297	3.70397	0.692	0.089	8.46540089451454e-293
TMEM214	0	3.70052	0.661	0.044	0
AC009088.1	2.82311270238017e-192	3.69994	0.53	0.083	9.49158721667237e-188
B3GNT5	5.89347806207513e-173	3.69779	0.42	0.043	1.98144625925028e-168
AUNIP	8.68434904482658e-205	3.694	0.447	0.034	2.91976499236114e-200
AC110285.6	5.04967695136634e-168	3.69233	0.472	0.071	1.69775188781888e-163
ZFHX2	1.15649386510522e-258	3.69197	0.769	0.186	3.88824802387026e-254
GACAT2	2.19246580126813e-200	3.68914	0.49	0.059	7.37128927044358e-196
SLC25A51	3.42295057628489e-268	3.68885	0.794	0.207	1.15083021325274e-263
RPUSD2	2.51927966901854e-302	3.68844	0.763	0.135	8.47007017520724e-298
ZP3	1.84724813969127e-290	3.68633	0.811	0.204	6.21063297045603e-286
ADGRA2	3.18488161738594e-228	3.68612	0.682	0.155	1.07078904858133e-223
TP53RK	2.02820170650037e-279	3.68605	0.825	0.225	6.8190169574249e-275
SOGA1	0	3.68564	0.91	0.21	0
KCNK4	5.85506524235589e-267	3.68555	0.628	0.077	1.96853148513247e-262
NEU4	8.17416993908846e-256	3.68309	0.73	0.153	2.74823767522093e-251
RAB11B-AS1	6.17475525872146e-290	3.68142	0.785	0.168	2.07601446553474e-285
SNIP1	0	3.68112	0.986	0.366	0
CKM	4.01740271057451e-128	3.67804	0.448	0.094	1.35069096532226e-123
AL022328.1	2.01989692820348e-226	3.67777	0.626	0.108	6.79109546231293e-222
CALCOCO1	0	3.67715	0.857	0.183	0
VPS9D1	4.14535124185126e-208	3.67595	0.585	0.096	1.39370854102281e-203
LINC00909	0	3.67529	0.817	0.154	0
AC016727.1	2.14816469192412e-246	3.67502	0.676	0.129	7.2223445107181e-242
SPATA33	0	3.67437	0.97	0.302	0
AC022211.2	1.62360860600687e-245	3.67242	0.626	0.091	5.45873449425571e-241
PAPOLG	0	3.67213	0.964	0.294	0
ALKBH4	0	3.67193	0.79	0.122	0
TMEM225B	4.23733720901855e-183	3.6719	0.546	0.101	1.42463514304413e-178
AC025159.1	0	3.67174	0.796	0.102	0
TRIP10	3.77847331320106e-286	3.67027	0.783	0.165	1.27036051263133e-281
AC137723.1	1.26570370511267e-234	3.66879	0.721	0.167	4.25542242695932e-230
EPS8L1	1.17528909153856e-187	3.66873	0.541	0.092	3.9514394546618e-183
MTF1	0	3.66788	0.945	0.208	0
IER5	6.19205187561326e-187	3.66754	0.472	0.052	2.08182976109993e-182
MORC2	0	3.66695	0.945	0.218	0
PRRT3	0	3.66694	0.842	0.163	0
U62317.3	1.21954413425589e-249	3.66683	0.728	0.166	4.10022933378174e-245
AC116447.1	5.37034810083474e-173	3.66179	0.489	0.076	1.80556473498165e-168
WDR81	2.34436224465614e-307	3.66072	0.772	0.131	7.88198030275842e-303
BCLAF3	0	3.66035	0.897	0.183	0
PLEC	0	3.65845	0.844	0.136	0
AL133163.2	1.54521245315611e-179	3.65793	0.408	0.035	5.19515878875614e-175
DDIT3	6.53144598442606e-141	3.65544	0.537	0.121	2.19593745442389e-136
TEPSIN	0	3.65522	0.942	0.272	0
IDI2	1.99168367629233e-131	3.65407	0.504	0.125	6.69623968806245e-127
LACTB	0	3.65359	0.948	0.333	0
MAPK7	6.17674010072703e-212	3.65324	0.56	0.081	2.07668178926544e-207
SKI	0	3.65204	0.999	0.404	0
RAPSN	0	3.65198	0.918	0.237	0
SAT2	0	3.65154	0.881	0.242	0
AC007773.1	0	3.65077	0.904	0.287	0
NIPSNAP1	1.41855913175236e-265	3.64978	0.68	0.105	4.76933765686461e-261
NUP50-DT	8.06255492318064e-199	3.64903	0.529	0.073	2.71071159072256e-194
AL583810.1	9.44226290215061e-158	3.6485	0.422	0.053	3.17458321033206e-153
AC138028.2	3.60005926737321e-140	3.6473	0.458	0.091	1.21037592628355e-135
FRMD6-AS1	2.10086645243685e-303	3.64691	0.71	0.094	7.06332309973793e-299
CHFR	1.38252217959659e-288	3.64446	0.773	0.151	4.64817782002171e-284
RFNG	0	3.64431	0.965	0.311	0
EPHA8	2.00935670417584e-173	3.64321	0.576	0.134	6.7556581751096e-169
AC023024.1	0	3.64219	0.838	0.158	0
NPTX2	2.49540972584122e-188	3.64159	0.595	0.128	8.38981703925077e-184
AC103739.2	1.25669385588876e-161	3.63993	0.458	0.07	4.2251304128836e-157
FITM1	2.97201502673404e-225	3.6398	0.523	0.052	9.99221172138253e-221
ERN1	3.19285775142859e-249	3.63978	0.655	0.1	1.07347070460781e-244
AL365226.1	2.07535232326365e-204	3.63853	0.661	0.155	6.97754204604473e-200
AC127002.1	2.78485103730305e-168	3.63827	0.444	0.056	9.36294767251658e-164
SENP3	1.767488858728e-281	3.63762	0.625	0.061	5.94247429192941e-277
SNAPC2	0	3.63664	0.695	0.075	0
AC027307.3	0	3.63657	0.911	0.221	0
AL139274.2	4.85084936481798e-158	3.63243	0.444	0.065	1.63090406494545e-153
GNA15	2.40251494974107e-190	3.63199	0.547	0.091	8.07749551252445e-186
IER5L	0	3.63039	0.959	0.284	0
CFD	2.61341208481259e-226	3.63017	0.578	0.076	8.78655277034843e-222
GLI4	0	3.62964	0.892	0.154	0
IBA57	0	3.62857	0.953	0.262	0
AL358472.3	7.04597411225189e-286	3.62673	0.783	0.169	2.36892695628021e-281
FOXD2	4.84847791301238e-306	3.62626	0.841	0.2	1.63010675913389e-301
ORAOV1	0	3.62584	0.983	0.379	0
TRIM32	1.48501383755927e-157	3.62475	0.478	0.086	4.99276502325803e-153
AC004803.1	3.10297788988022e-239	3.62457	0.76	0.211	1.04325219635663e-234
FOSB	0	3.62441	0.892	0.118	0
AL049840.1	1.85458227131897e-285	3.62305	0.787	0.165	6.23529105440151e-281
DUSP1	1.52988331184423e-169	3.62232	0.436	0.05	5.14362068275149e-165
NCKIPSD	1.57199988588382e-288	3.61927	0.65	0.072	5.28522081633001e-284
ARRDC1-AS1	0	3.6166	0.92	0.298	0
PLCD4	3.28771024532399e-151	3.61534	0.528	0.117	1.10536106158038e-146
FRAT2	2.14527974892776e-240	3.61422	0.58	0.069	7.21264504387003e-236
AL136172.1	8.29555000034686e-253	3.61323	0.673	0.115	2.78904686561662e-248
PCDHA5	1.88191450761956e-242	3.61229	0.624	0.095	6.32718476606773e-238
AC106739.1	0	3.61128	0.942	0.295	0
AL133342.1	3.09595796604502e-205	3.60982	0.564	0.089	1.040892027764e-200
AL358472.4	0	3.60905	0.935	0.243	0
CREBL2	5.29132620338432e-258	3.60865	0.737	0.16	1.77899678283984e-253
TPK1	2.05437238454933e-215	3.60676	0.767	0.273	6.90700539409329e-211
MIR194-2HG	7.39681066673393e-204	3.60544	0.489	0.05	2.48688171426262e-199
MICA	7.6468561383427e-124	3.60536	0.406	0.073	2.5709495022722e-119
AC091180.2	4.03368809759559e-212	3.60424	0.567	0.084	1.35616627529261e-207
EMX1	5.92432374831517e-151	3.60403	0.484	0.096	1.99181688742104e-146
AC017083.1	1.34190815039232e-206	3.60319	0.574	0.092	4.51162939243404e-202
AC107375.1	4.2421077083229e-228	3.60302	0.616	0.1	1.42623903261524e-223
CBS	0	3.60265	0.836	0.162	0
USF1	2.33871763344201e-275	3.60124	0.658	0.089	7.8630025553954e-271
AL022238.2	1.33873126383586e-247	3.59967	0.556	0.05	4.50094838214254e-243
DSCR9	7.58655983927288e-135	3.59929	0.468	0.104	2.55067728356193e-130
C16orf58	1.64865952091016e-307	3.59885	0.624	0.047	5.54295817525205e-303
CBX7	0	3.59872	0.884	0.259	0
AC011476.3	2.14514645677067e-216	3.59644	0.621	0.108	7.21219690230866e-212
AC108673.3	3.73711203414591e-269	3.59627	0.579	0.049	1.2564544370002e-264
TLX2	4.09957731715073e-245	3.59577	0.601	0.079	1.37831888979925e-240
SWSAP1	0	3.59509	0.92	0.185	0
AC073389.1	0	3.59497	0.956	0.373	0
TMPRSS9	8.54932911451119e-247	3.5949	0.743	0.175	2.87436994158981e-242
ELAC1	0	3.59484	0.923	0.32	0
AC002553.1	2.08735013883287e-196	3.59464	0.452	0.039	7.01787990176998e-192
CD164L2	6.57188800645175e-206	3.59444	0.604	0.117	2.20953446664914e-201
ANO8	1.9605348691666e-191	3.59443	0.591	0.12	6.59151428362502e-187
EXOC3L4	2.2557789524431e-154	3.59424	0.411	0.052	7.58415441600894e-150
FAM234A	0	3.59212	0.807	0.095	0
CFAP70	2.65429688923662e-299	3.59162	0.788	0.158	8.92401157130243e-295
STAG3	2.97126260369419e-269	3.59085	0.778	0.179	9.98968199988023e-265
ZNF763	7.27831947079758e-153	3.58951	0.423	0.056	2.44704378927685e-148
ZNF724	0	3.58675	0.885	0.172	0
AL627171.2	5.77151942685978e-135	3.58557	0.541	0.152	1.94044254650453e-130
KHDC1	1.24358524415203e-245	3.5844	0.723	0.147	4.18105794936355e-241
AC240274.1	5.10352082250348e-246	3.58275	0.606	0.078	1.7158547357339e-241
STX1A	3.93694684278584e-200	3.58268	0.542	0.079	1.32364089801303e-195
BRF2	1.76011731474423e-236	3.58252	0.706	0.147	5.91769042390158e-232
AC005180.2	6.29545052715409e-147	3.58235	0.438	0.073	2.11659342173448e-142
NFKBIL1	0	3.58171	0.857	0.19	0
YIPF5	0	3.58159	0.896	0.251	0
AC020765.2	0	3.57971	0.921	0.283	0
Z98885.2	6.62068240742507e-192	3.57848	0.595	0.122	2.22593963220038e-187
ZNF780B	2.0100234688742e-255	3.57667	0.718	0.147	6.75789990470193e-251
ZNF26	0	3.57527	0.918	0.252	0
NCDN	2.00357689308076e-236	3.57508	0.528	0.046	6.73622587222682e-232
AC087222.1	0	3.57342	0.802	0.147	0
GNPTG	0	3.57045	0.948	0.33	0
CLDN3	8.57675898706988e-235	3.56961	0.748	0.199	2.88359213904276e-230
RHBDF1	2.69677165355441e-288	3.56924	0.803	0.18	9.06681597641529e-284
SIRT7	0	3.5692	0.988	0.404	0
MRI1	9.37417731785941e-290	3.56894	0.731	0.116	3.15169215603751e-285
PNPLA7	4.90074392902154e-303	3.56601	0.824	0.18	1.64767911637633e-298
SEZ6	9.68213776566197e-171	3.56525	0.523	0.095	3.25523153819321e-166
ARSA	0	3.56522	0.898	0.286	0
SLC17A7	8.72935310143069e-156	3.56481	0.559	0.135	2.93489580623201e-151
ZNF628	8.5476202989242e-305	3.56324	0.902	0.319	2.87379542070131e-300
PPP1R16A	1.65158577451962e-268	3.56276	0.825	0.227	5.5527965325124e-264
ARVCF	1.66925796032814e-241	3.56247	0.699	0.141	5.61221218841924e-237
Z83847.1	3.30147195757714e-224	3.56229	0.647	0.123	1.10998788685701e-219
MORN1	0	3.56228	0.899	0.233	0
SERINC1	0	3.56002	0.79	0.111	0
CRLF1	6.26412537696423e-218	3.55987	0.711	0.181	2.10606159298914e-213
STAT1	7.26582929376128e-212	3.55934	0.463	0.036	2.44284446685548e-207
PLLP	3.17869688187232e-208	3.55905	0.528	0.066	1.06870967865429e-203
AC090114.2	0	3.55817	0.924	0.215	0
AC091729.3	1.68501134582529e-164	3.55802	0.452	0.063	5.6651766457992e-160
ALG14	2.47694176620727e-192	3.55677	0.671	0.194	8.32772591216546e-188
MAML1	0	3.55575	0.94	0.262	0
ZNF524	1.29756432977372e-275	3.5556	0.687	0.104	4.36254103313223e-271
AC018647.2	0	3.55552	0.914	0.267	0
AC078909.1	1.95029032228077e-186	3.55401	0.552	0.101	6.55707109254018e-182
BCL9	2.00821023899239e-171	3.55373	0.438	0.051	6.75180364451631e-167
PDCD1	1.14997126000223e-193	3.55288	0.556	0.097	3.86631837325351e-189
AL627171.1	2.77692877451001e-199	3.55247	0.516	0.066	9.3363122327801e-195
ZNF674-AS1	4.56171230092654e-274	3.55227	0.848	0.247	1.53369329269451e-269
KANK3	3.7809394518222e-249	3.55223	0.742	0.175	1.27118965309714e-244
FAM160A2	0	3.55211	0.959	0.336	0
AC008393.1	5.89589344669965e-172	3.55178	0.536	0.103	1.98225833571489e-167
AL133551.1	0	3.55143	0.916	0.228	0
INPP5K	3.72486174469231e-277	3.54943	0.725	0.131	1.252335767183e-272
AC023302.1	4.97101749025322e-185	3.54927	0.582	0.121	1.67130579039804e-180
CAPN11	1.68636841029898e-165	3.54912	0.53	0.11	5.66973923226619e-161
HASPIN	4.23638086753245e-239	3.54872	0.656	0.118	1.42431361147309e-234
ICAM3	1.80136155530044e-256	3.5483	0.802	0.214	6.05635768507559e-252
WDR5B	0	3.54639	0.941	0.228	0
C19orf47	0	3.54634	0.769	0.095	0
JUNB	0	3.54552	0.866	0.163	0
RCN3	2.87999541669996e-252	3.54548	0.767	0.193	9.68283259048692e-248
PUS3	0	3.545	0.97	0.325	0
ZNF778	0	3.54285	0.992	0.306	0
HCN2	3.80988558433713e-251	3.54226	0.725	0.16	1.28092163230999e-246
MYPOP	0	3.54175	0.954	0.369	0
LMTK3	2.68270006342409e-233	3.54037	0.596	0.08	9.01950588323813e-229
CEP131	1.27752661147932e-230	3.53941	0.715	0.173	4.29517222045463e-226
LINC01970	0	3.53845	0.857	0.212	0
VGF	2.7426364500867e-202	3.53829	0.484	0.049	9.2210180088365e-198
QPCTL	1.41943293414008e-200	3.5372	0.484	0.051	4.77227546787236e-196
EXOC3-AS1	0	3.53681	0.989	0.552	0
AL157392.4	1.59255747466446e-155	3.53671	0.458	0.071	5.35433748556939e-151
AC245884.8	1.41613186107207e-193	3.53619	0.561	0.1	4.7611769301104e-189
AC073352.1	5.31566034770063e-162	3.53612	0.526	0.104	1.78717816550043e-157
LHX1	3.57554286532879e-294	3.53607	0.855	0.21	1.20213326675219e-289
SIRT6	0	3.53598	0.799	0.143	0
ZNF500	0	3.53426	0.946	0.251	0
AC025682.1	3.84518188584388e-153	3.53425	0.43	0.066	1.29278860183957e-148
KLK4	5.88446915425225e-141	3.53364	0.408	0.063	1.97841737435115e-136
LINC01786	2.60931652359942e-211	3.53353	0.559	0.084	8.77278308399363e-207
AC007250.1	6.68187625138576e-126	3.53344	0.433	0.087	2.24651361447841e-121
ERBB2	1.24445391512534e-230	3.53284	0.723	0.181	4.18397850804291e-226
IRX4	5.06104940577569e-234	3.53281	0.766	0.208	1.70157542071584e-229
AMN1	3.46622606338696e-250	3.53179	0.769	0.203	1.16537986477133e-245
HHLA3	9.63718104646988e-300	3.53075	0.825	0.183	3.24011663963364e-295
MAN2A2	2.55855820905984e-251	3.53059	0.67	0.114	8.60212855468008e-247
AP000487.1	7.07932545247204e-237	3.52632	0.609	0.084	2.38014001037562e-232
SCAMP4	0	3.52432	0.918	0.124	0
NPAS1	4.22330880302579e-249	3.52298	0.588	0.063	1.4199186526653e-244
CPLX1	9.07993901226463e-206	3.5224	0.624	0.127	3.05276629531349e-201
A4GALT	7.40244906764794e-294	3.51968	0.64	0.059	2.48877740103391e-289
AC137590.2	1.29389832692932e-139	3.51859	0.406	0.063	4.35021556496906e-135
NAIF1	3.9570578120001e-187	3.51772	0.814	0.42	1.33040240697255e-182
SLC12A7	6.24039329949266e-288	3.51674	0.74	0.12	2.09808263122243e-283
CRMP1	3.64679435826289e-165	3.51617	0.54	0.113	1.22608873119157e-160
AC010531.6	1.04556797842527e-265	3.51617	0.632	0.074	3.5153041002636e-261
TP53TG5	2.27320021694407e-181	3.51578	0.508	0.076	7.64272644938767e-177
POLL	0	3.51378	0.789	0.151	0
ACTN1	3.99849155154113e-250	3.51302	0.649	0.104	1.34433284454364e-245
AP000766.1	9.65029160831944e-308	3.51287	0.8	0.162	3.24452454163308e-303
MIR22HG	9.05997913576387e-244	3.51244	0.522	0.039	3.04605558523517e-239
TMEM184A	1.57504655516267e-281	3.51228	0.771	0.152	5.29546402311243e-277
TBCE.1	6.04154873414953e-235	3.51201	0.604	0.085	2.03122909990841e-230
AC103724.4	6.37528662008979e-238	3.51087	0.754	0.199	2.14343511454039e-233
C19orf66	0	3.51068	0.923	0.26	0
MFSD4A	2.02692442050597e-125	3.50969	0.418	0.079	6.81472259418311e-121
JRK	0	3.509	0.885	0.207	0
C19orf44	1.5888469199689e-268	3.50761	0.773	0.167	5.34186222962744e-264
CHRNB1	1.53949148328244e-209	3.5076	0.566	0.083	5.1759243159439e-205
SYNGAP1-AS1	0	3.50694	0.89	0.209	0
THAP1	0	3.50437	0.941	0.281	0
TLE6	5.37928776712037e-230	3.50362	0.52	0.049	1.80857034018354e-225
CHPF2	2.073654072516e-225	3.50244	0.538	0.061	6.97183235720603e-221
AL031963.3	0	3.50191	0.92	0.263	0
PRKACA	0	3.50101	0.876	0.184	0
GPR160	5.71630786214444e-214	3.49954	0.695	0.181	1.92187986633158e-209
FIBCD1	4.07387352759908e-170	3.4987	0.435	0.051	1.36967701871409e-165
ZNF442	0	3.49838	0.825	0.149	0
LINC00982	7.73227580824463e-162	3.49776	0.525	0.111	2.59966844948993e-157
CLTB	0	3.49745	0.91	0.289	0
COQ10B	0	3.49724	0.944	0.294	0
TNRC18	0	3.497	0.978	0.427	0
ZNF579	0	3.49604	0.851	0.143	0
SEPT4-AS1	1.03144509623312e-166	3.49601	0.585	0.14	3.46782155804536e-162
AC006357.1	9.09171829235302e-204	3.49557	0.589	0.106	3.05672660707201e-199
AC010618.3	0	3.4952	0.972	0.317	0
ZCCHC14	0	3.49504	0.984	0.377	0
TMEM184B	1.12147125687187e-216	3.49484	0.562	0.078	3.77049851272891e-212
DUSP28	0	3.49392	0.966	0.349	0
PRR12	0	3.49384	0.788	0.12	0
ABCA7	1.44352311890047e-247	3.4937	0.871	0.3	4.85326907805526e-243
LRRC28	4.27093335229076e-293	3.49361	0.876	0.297	1.43593050237368e-288
AP002360.1	0	3.49321	0.875	0.204	0
MSRB1	1.34526869849706e-269	3.49201	0.753	0.164	4.52292789121697e-265
PIGA	3.06037168355189e-129	3.49189	0.448	0.093	1.02892756372698e-124
H1F0	1.06853888434057e-230	3.49108	0.681	0.149	3.59253458304145e-226
MHENCR	0	3.49049	0.945	0.256	0
TMEM44	7.95106497959155e-141	3.4901	0.415	0.065	2.67322755678848e-136
ZBTB3	0	3.48996	0.952	0.297	0
HPD	1.65767118118006e-201	3.48986	0.532	0.076	5.57325627824548e-197
BCORL1	4.23648779653957e-200	3.48778	0.55	0.084	1.42434956207457e-195
STRADA	4.69820005113204e-290	3.48723	0.637	0.062	1.5795818391911e-285
DNASE1L2	1.20232841995386e-301	3.48713	0.886	0.262	4.04234838072687e-297
FBXO46	0	3.48697	0.875	0.204	0
AC083798.2	4.03139179120546e-300	3.48632	0.934	0.424	1.35539423412119e-295
TINCR	1.34499766243728e-276	3.48494	0.736	0.132	4.52201664088039e-272
PPP1R13L	0	3.48416	0.917	0.258	0
GTF2IRD2B	3.78003548413319e-275	3.48392	0.821	0.211	1.27088573012042e-270
GTF2IRD2	0	3.48331	0.956	0.278	0
CAVIN3	2.41478832819794e-192	3.48315	0.582	0.12	8.11875983823428e-188
COG8	0	3.4831	0.966	0.372	0
MIR210HG	1.53729064442295e-240	3.48224	0.529	0.044	5.16852487561439e-236
LINC01424	7.04010544271726e-298	3.4818	0.811	0.173	2.36695385089597e-293
BRPF1	0	3.48119	0.917	0.226	0
DEDD	0	3.4784	0.724	0.09	0
C16orf70	0	3.47708	0.968	0.365	0
KISS1R	1.46937143651891e-263	3.47654	0.748	0.17	4.94017370672023e-259
AC005224.1	1.4666416209902e-187	3.47584	0.463	0.05	4.93099579393116e-183
AC022098.4	6.50655728382513e-257	3.47455	0.769	0.172	2.18756962439485e-252
ALOX15	5.41088708859808e-252	3.47447	0.795	0.223	1.81919434805756e-247
THAP3	0	3.47427	0.986	0.408	0
CTNS	0	3.47158	0.984	0.426	0
LINC02001	0	3.46959	0.993	0.451	0
APTR	2.40823955818362e-282	3.46906	0.771	0.15	8.09674221856914e-278
AC092718.1	1.6490717491909e-162	3.46896	0.466	0.072	5.54434412795473e-158
FAM156A	8.15592427763887e-163	3.46815	0.498	0.092	2.74210330138496e-158
AC023355.1	2.1725775172891e-266	3.46788	0.773	0.172	7.3044228708777e-262
DOHH	0	3.46783	0.98	0.39	0
GADD45B	9.12233567225421e-268	3.46616	0.797	0.164	3.06702047636859e-263
LMBR1L	8.30225707596937e-235	3.46465	0.674	0.133	2.79130185151166e-230
WDR90	0	3.46333	0.856	0.162	0
CSKMT	0	3.46205	0.999	0.902	0
AP003774.3	2.35016919961966e-131	3.46202	0.438	0.087	7.90150386604127e-127
RASL10A	3.16156058270251e-300	3.46073	0.879	0.251	1.06294828351041e-295
CCDC183	1.61138740998695e-160	3.45622	0.556	0.131	5.41764561111714e-156
AF129075.2	1.67934829721123e-164	3.45598	0.591	0.155	5.64613691005389e-160
RHOF	0	3.45597	0.929	0.283	0
LINC00957	5.89194951639875e-123	3.45466	0.421	0.083	1.98093234690842e-118
AC005523.2	0	3.45405	0.989	0.434	0
MOGS	1.91359504143367e-238	3.45387	0.481	0.027	6.43369788880415e-234
IQCN	5.5036608146323e-180	3.45363	0.576	0.118	1.85038580248753e-175
TMEM151A	2.06242751878953e-194	3.45359	0.589	0.12	6.93408756092228e-190
AL157786.1	5.75791099425556e-304	3.45241	0.812	0.17	1.93586725537866e-299
ATP2A1	7.48139055920876e-161	3.45157	0.477	0.077	2.51531831991158e-156
AC013400.1	0	3.45145	0.868	0.191	0
AC126118.1	6.22979900236935e-164	3.45078	0.49	0.081	2.0945207225866e-159
ZNF674	6.41480160575489e-290	3.44912	0.875	0.281	2.15672044787085e-285
AP5B1	9.81739670536269e-247	3.44893	0.753	0.199	3.30070694630999e-242
INTS6	0	3.44822	0.99	0.522	0
SNHG19	2.44277386666352e-291	3.44766	0.99	0.702	8.21285001710941e-287
ANKMY2	5.81370173377205e-136	3.44697	0.411	0.068	1.9546246599115e-131
GCDH	0	3.44671	0.996	0.571	0
AC009283.1	0	3.44555	0.817	0.142	0
AC097534.2	0	3.44527	0.908	0.281	0
KCTD7	2.2104828101919e-267	3.44505	0.568	0.044	7.43186425614618e-263
ALAD	7.59222747942578e-269	3.4448	0.767	0.166	2.55258280085774e-264
ZNF512B	3.66022973668186e-245	3.44466	0.635	0.092	1.23060583976981e-240
TMEM255B	2.80706068985767e-282	3.44449	0.888	0.285	9.43761874537046e-278
ZNF226	2.97798428276302e-241	3.44384	0.725	0.173	1.00122809570775e-236
DGKQ	0	3.44316	0.948	0.333	0
KRBOX4	3.43598929228962e-196	3.44277	0.698	0.221	1.15521395996069e-191
AC073389.3	9.48724573798373e-152	3.44211	0.417	0.056	3.18970688956751e-147
CU638689.5	1.40096029633851e-286	3.44094	0.848	0.256	4.71016861231971e-282
SUPT7L	0	3.4409	0.83	0.153	0
RRAS	2.45475499270236e-293	3.44025	0.896	0.299	8.25313176096459e-289
AC010643.1	0	3.43994	0.952	0.331	0
TRIM73	0	3.43932	0.83	0.117	0
GPR179	2.01675476375772e-134	3.43921	0.517	0.129	6.78053119122982e-130
TPPP	1.16884098049074e-224	3.43918	0.667	0.141	3.92976026050791e-220
TNFRSF9	5.15966057862181e-233	3.43878	0.592	0.078	1.73472948313844e-228
TRMT1L	6.27575783008726e-303	3.43718	0.899	0.293	2.10997254005364e-298
BTN2A1	2.50326591437494e-303	3.43641	0.743	0.112	8.41623033071997e-299
FSCN2	1.27419735356794e-254	3.43576	0.658	0.099	4.28397892243077e-250
BX649632.1	1.26871786815553e-196	3.43565	0.689	0.191	4.26555634452569e-192
RFX1	0	3.43496	0.781	0.115	0
SPRTN	0	3.43453	0.978	0.426	0
SLC16A5	2.34579643497423e-275	3.43415	0.788	0.172	7.88680219402686e-271
ZBTB22	1.18417980325671e-227	3.4339	0.752	0.197	3.98133091652938e-223
AC007240.1	3.55306299376191e-230	3.43387	0.516	0.046	1.19457530913269e-225
LINC002481	2.77745366713515e-140	3.43246	0.481	0.091	9.33807697427508e-136
SP2-AS1	3.77361690171102e-216	3.43236	0.621	0.113	1.26872773852426e-211
FAM104A	2.66150456411154e-270	3.43162	0.894	0.399	8.94824449499942e-266
ALG2	0	3.42993	0.968	0.399	0
RAB40B	6.4729930609998e-284	3.42987	0.867	0.259	2.17628499703874e-279
AC003956.1	9.18172089976254e-117	3.42833	0.444	0.104	3.08698638370916e-112
EFNB3	0	3.42763	0.866	0.18	0
MAP1A	8.46570088425727e-152	3.42755	0.451	0.071	2.84625329429614e-147
PIH1D2	3.57660514471655e-174	3.42716	0.632	0.169	1.20249041570515e-169
PQLC2	2.62523027259881e-246	3.42548	0.518	0.038	8.82628669950447e-242
NBPF20	0	3.42472	0.884	0.215	0
NARFL	0	3.42432	0.987	0.446	0
AC147651.1	1.78095352488966e-190	3.42418	0.559	0.099	5.98774384603153e-186
AC002467.1	4.29688699120351e-160	3.42343	0.416	0.048	1.44465637531253e-155
C9orf43	1.05856838907044e-237	3.42243	0.767	0.223	3.55901278089371e-233
ZNF821	3.12453204824912e-200	3.42163	0.663	0.161	1.05049891994184e-195
ALG12	1.44843272206365e-212	3.42147	0.488	0.044	4.86977565485021e-208
METRNL	7.2612986734393e-303	3.42028	0.899	0.264	2.44132122699703e-298
EGR1	7.14106644796651e-306	3.42019	0.898	0.247	2.40089795047082e-301
TBC1D20	0	3.42018	0.995	0.579	0
ENDOV	0	3.41935	0.882	0.197	0
HELQ	0	3.41922	0.971	0.391	0
AC009065.4	3.86685891836299e-217	3.4179	0.712	0.17	1.30007663694282e-212
SFT2D3	0	3.41681	0.97	0.469	0
TAS1R1	1.18544233077647e-224	3.41674	0.763	0.223	3.98557566030357e-220
ZNF526	0	3.41665	0.956	0.295	0
EXOC4	0	3.41581	0.882	0.263	0
CHMP1B	0	3.41511	0.935	0.291	0
PSCA	7.87207111275273e-160	3.41485	0.462	0.074	2.6466690288186e-155
TESC-AS1	9.63925054186267e-198	3.41214	0.67	0.178	3.24081242467965e-193
RPP21	2.30229442590631e-154	3.41195	0.53	0.125	7.74054408933962e-150
FASTKD5	0	3.41194	0.932	0.259	0
AP006621.3	0	3.41139	0.924	0.246	0
PSD	7.68473557946943e-115	3.40974	0.429	0.096	2.58368494917342e-110
USP21	3.03302646835182e-271	3.4096	0.859	0.264	1.01973382892456e-266
ASB16-AS1	3.78718557780284e-298	3.40936	0.759	0.125	1.27328966311309e-293
LRIG2	8.1121353991172e-299	3.40508	0.818	0.181	2.72738104253719e-294
ARID3A	0	3.40402	0.892	0.158	0
ZNF878	2.47224032216042e-134	3.40338	0.448	0.086	8.31191918713556e-130
ATP6V1E2	2.71430019282819e-195	3.40287	0.536	0.08	9.12574867830766e-191
NFYA	0	3.40279	0.987	0.541	0
IFFO2	7.73258507821361e-281	3.4025	0.759	0.155	2.5997724291462e-276
C19orf25	0	3.40229	0.999	0.557	0
ZNF669	0	3.40192	0.941	0.281	0
AP006623.1	0	3.40183	0.9	0.24	0
BAG3	0	3.40149	0.951	0.33	0
MOB3C	7.48420321169392e-173	3.40135	0.606	0.156	2.51626396180361e-168
RDH10	1.30572490735818e-229	3.40124	0.664	0.119	4.38997771102892e-225
PYGO2	0	3.40113	0.929	0.303	0
PHOSPHO2	1.2582604275122e-184	3.40068	0.618	0.145	4.23039738333878e-180
TMEM52	1.46677916844226e-268	3.39982	0.707	0.112	4.93145824221973e-264
AC011815.1	4.56111363340816e-174	3.39964	0.579	0.132	1.53349201468816e-169
ZNF684	1.29047799252538e-144	3.39936	0.679	0.3	4.33871605866959e-140
MTFR1L	0	3.39764	0.935	0.353	0
GALM	9.22096341379398e-256	3.39593	0.651	0.098	3.10018010935167e-251
KBTBD4	4.16702451763636e-292	3.39404	0.869	0.264	1.40099531307452e-287
BBS12	2.58729962826473e-182	3.39369	0.658	0.187	8.69876008018885e-178
C9orf163	1.32217303444339e-198	3.39359	0.602	0.118	4.44527795910211e-194
TSPAN31	0	3.39348	0.917	0.246	0
GDF7	4.18037282137209e-175	3.39346	0.474	0.069	1.40548314627351e-170
BAHCC1	1.53179351009049e-284	3.39287	0.838	0.22	5.15004296027525e-280
ABHD5	0	3.39269	0.964	0.43	0
A1BG	3.14017422399634e-212	3.39185	0.676	0.175	1.05575797584981e-207
SERTAD3	3.64405300254297e-207	3.39165	0.511	0.061	1.22516705998497e-202
AC009831.1	1.14536508519809e-256	3.39153	0.815	0.241	3.8508319529445e-252
SEMA3B	3.90442046728348e-155	3.39041	0.55	0.127	1.31270520530538e-150
AL133367.1	4.14443747889171e-159	3.39011	0.55	0.126	1.39340132477818e-154
CILP2	4.45188821903864e-180	3.39008	0.615	0.142	1.49676933812298e-175
MYNN	2.96151364381654e-296	3.38983	0.862	0.234	9.95690502187559e-292
IRF6	1.98924749778302e-256	3.38942	0.741	0.168	6.68804901229631e-252
MRFAP1L1	0	3.38883	0.976	0.513	0
MED19	0	3.38881	0.999	0.603	0
PHF2	3.09664226534011e-304	3.38857	0.863	0.214	1.04112209603e-299
PITX3	6.38917686266284e-157	3.38814	0.489	0.089	2.14810515299587e-152
ABCC10	5.01093259723375e-256	3.38782	0.652	0.096	1.68472564851596e-251
URB1-AS1	0	3.38733	0.969	0.474	0
AC100786.1	5.0787487188548e-281	3.38719	0.806	0.186	1.70752610676617e-276
AL583810.2	9.26444915385996e-148	3.38697	0.445	0.074	3.11480045001926e-143
ABL2	0	3.38594	0.927	0.383	0
AC109347.1	3.78484494659799e-274	3.38492	0.829	0.214	1.27250271949571e-269
RND1	4.02283699231634e-268	3.38407	0.823	0.221	1.35251802518668e-263
AC092171.2	1.02385042310564e-167	3.38338	0.492	0.083	3.44228750752348e-163
STAM2	8.15566853871497e-265	3.38231	0.613	0.066	2.74201731940136e-260
SAT1	0	3.38171	0.935	0.341	0
AC007292.3	1.92353956608592e-160	3.3807	0.474	0.082	6.46713237513746e-156
AP003392.4	0	3.38058	0.739	0.104	0
PLK3	0	3.38054	0.815	0.103	0
AP3S2	0	3.37984	0.945	0.394	0
DGCR8	0	3.37976	0.945	0.269	0
CBY3	6.01297613590895e-209	3.37853	0.6	0.107	2.02162270665395e-204
WASIR2	3.03544554931074e-155	3.37833	0.507	0.102	1.02054714813376e-150
AC019205.1	0	3.37806	0.856	0.186	0
UBTD1	1.05779303770477e-241	3.37698	0.758	0.178	3.5564059720672e-237
SULT1A3	0	3.37555	0.855	0.158	0
AC072061.1	1.52538320762179e-304	3.37548	0.843	0.193	5.12849088234521e-300
AL022328.3	8.22387428102733e-257	3.37526	0.826	0.243	2.7649487720242e-252
HERC3	1.70487383945868e-171	3.37428	0.42	0.044	5.73195633564402e-167
ZNF746	5.33719117205911e-268	3.37353	0.613	0.063	1.79441704395799e-263
ASTE1	6.95710297713236e-224	3.37226	0.633	0.12	2.33904759194167e-219
TSPAN4	1.67803199642677e-277	3.37139	0.73	0.12	5.64171137518646e-273
LMAN2L	3.52634279288497e-263	3.37091	0.716	0.131	1.18559171039585e-258
BANP	0	3.37028	0.946	0.288	0
STK32C	0	3.36953	0.965	0.419	0
AC074366.1	2.15060965132935e-116	3.36906	0.412	0.086	7.2305647087344e-112
AC009113.1	5.45471095909262e-267	3.36822	0.825	0.219	1.83392837155653e-262
DEDD2	0	3.3647	0.946	0.313	0
AC127024.5	1.19787969750066e-253	3.36458	0.861	0.31	4.02739133096698e-249
AL513550.1	1.24751063644089e-157	3.3631	0.487	0.087	4.19425551077792e-153
ERCC5	4.87440442067123e-198	3.36309	0.547	0.081	1.63882351027387e-193
KCTD2	1.4780393005393e-260	3.36242	0.787	0.186	4.96931593234318e-256
TMEM67	4.48623773236571e-289	3.3621	0.797	0.181	1.50831798799867e-284
SPOUT1	0	3.35987	0.98	0.414	0
CAHM	4.04657206324566e-227	3.35967	0.724	0.177	1.36049799338382e-222
ZNF429	4.13063372010548e-251	3.35866	0.841	0.295	1.38876036303666e-246
ESS2	0	3.35745	0.968	0.386	0
DCLRE1B	4.93775040843879e-230	3.35707	0.562	0.067	1.66012106482121e-225
AL590399.1	0	3.35672	0.897	0.223	0
TOB2	0	3.35593	0.994	0.555	0
NCK1-DT	2.57914756928642e-211	3.35527	0.52	0.061	8.67135204269786e-207
TIMM23B	0	3.35495	0.872	0.177	0
NECAP2	0	3.35374	0.923	0.231	0
FAM184B	0	3.35315	0.897	0.221	0
AL162274.2	1.8761959754748e-273	3.35213	0.857	0.26	6.30795848914384e-269
OXSM	1.48127460155984e-269	3.35207	0.787	0.203	4.98019333790434e-265
ZNF16	2.61596332363895e-253	3.35147	0.598	0.069	8.79513029040652e-249
XKR8	5.53405958662756e-308	3.35095	0.876	0.221	1.86060617362005e-303
AC087294.1	1.0915514368998e-151	3.35062	0.442	0.069	3.66990508600081e-147
UNC119B	0	3.34992	0.965	0.38	0
C6orf136	2.09147810047131e-195	3.34955	0.478	0.055	7.0317585215946e-191
PRPF40B	1.0262841909315e-199	3.34945	0.671	0.167	3.45047007833079e-195
SIRT2	0	3.34894	0.944	0.377	0
AL606760.3	4.29594840002674e-180	3.34879	0.553	0.102	1.44434081157299e-175
COQ7	2.25813975254301e-306	3.34837	0.863	0.231	7.59209166202484e-302
NLRP7	8.96525613182427e-124	3.34808	0.403	0.072	3.01420876408064e-119
AL021453.1	1.72105473073518e-253	3.346	0.79	0.196	5.78635811020474e-249
GNAL	6.16867859956542e-236	3.34512	0.813	0.269	2.07397143195989e-231
SERPINB9P1	2.18765491842718e-172	3.34366	0.571	0.123	7.35511460124403e-168
AC006058.3	8.12377384279149e-275	3.34309	0.894	0.365	2.73129400368493e-270
CREB3	0	3.34299	0.968	0.365	0
AL358472.5	1.63945001433267e-219	3.34295	0.668	0.134	5.51199489318788e-215
C2	7.80597498790363e-127	3.34291	0.421	0.08	2.62444685068308e-122
PEG10	3.82809502060576e-306	3.34265	0.96	0.439	1.28704382687786e-301
NACC2	1.07937519608105e-117	3.34143	0.445	0.102	3.6289673467441e-113
AMN	1.23375668098376e-233	3.34076	0.721	0.16	4.14801333713548e-229
AC036176.1	3.17002798111634e-224	3.33873	0.766	0.237	1.06579510753112e-219
DCAF15	6.47280324668927e-287	3.33858	0.79	0.174	2.1762211795694e-282
ANKS3	5.26699922781146e-303	3.33825	0.763	0.124	1.77081781038249e-298
RDH13	0	3.338	0.758	0.072	0
CRB2	0	3.33758	0.879	0.211	0
SIX5	1.19437873143948e-211	3.33729	0.663	0.14	4.01562073297269e-207
ADCK2	1.93057582465872e-245	3.33544	0.717	0.145	6.49078898008509e-241
AL137077.2	1.81281984174244e-278	3.33526	0.865	0.258	6.09488158992226e-274
IFT46	0	3.33501	0.936	0.276	0
AP000646.1	3.7004998418876e-157	3.33498	0.504	0.101	1.24414505184103e-152
FKRP	1.43820232289241e-239	3.33475	0.7	0.136	4.83538002979658e-235
TDRP	5.0952459365354e-156	3.3347	0.476	0.084	1.71307263632257e-151
TUBG2	6.04982838686705e-150	3.33438	0.429	0.062	2.03401280194857e-145
AC100812.1	9.58483061101841e-246	3.33371	0.695	0.137	3.2225158997305e-241
REEP6	4.30019142633309e-123	3.3333	0.507	0.134	1.44576735944745e-118
TRIM72	4.39999611324976e-259	3.33156	0.817	0.236	1.4793226932357e-254
ADAMTS13	7.24172166855712e-177	3.33119	0.562	0.114	2.43473924218559e-172
ZNF281	0	3.33112	0.987	0.458	0
AC097460.1	4.96840645343007e-189	3.33074	0.594	0.128	1.67042793370772e-184
MISP	6.59784596967031e-283	3.33073	0.82	0.201	2.21826179346286e-278
ZC3H12D	2.69637052961085e-301	3.32927	0.74	0.108	9.06546735760463e-297
AL353708.3	0	3.32838	0.898	0.265	0
LFNG	1.36560733929163e-214	3.32819	0.609	0.105	4.5913084354324e-210
AGAP2	1.7128715836074e-154	3.32787	0.52	0.114	5.75884555124645e-150
AP001453.2	9.06235696773706e-225	3.32773	0.643	0.123	3.04685503612288e-220
FUCA1	1.13039554196302e-250	3.32601	0.501	0.027	3.80050285163387e-246
AC004494.1	6.31525901487661e-125	3.32566	0.446	0.096	2.12325323339166e-120
RRNAD1	7.73254229049655e-155	3.32484	0.411	0.052	2.59975804348784e-150
ING1	0	3.32181	0.987	0.436	0
TFF1	1.11917231472731e-232	3.31931	0.799	0.233	3.76276923934469e-228
CHST12	0	3.31904	0.984	0.358	0
AC004233.3	1.95400381681475e-171	3.31881	0.495	0.078	6.56955623251289e-167
AC008269.1	7.69852986107227e-187	3.31651	0.537	0.094	2.58832272459111e-182
AC008741.2	0	3.31619	0.878	0.17	0
RNF2	9.32835784548033e-297	3.31576	0.911	0.348	3.13628719122894e-292
NEU1	0	3.3149	0.957	0.295	0
HAUS3	0	3.31469	0.954	0.288	0
DDN-AS1	1.02460253661392e-173	3.31467	0.669	0.194	3.44481618834965e-169
SPNS1	0	3.31409	0.91	0.204	0
TMPRSS6	7.12418874989241e-155	3.3135	0.531	0.123	2.39522349960133e-150
TMEM39A	0	3.31241	0.926	0.274	0
TMEM237	1.26756201451558e-262	3.31223	0.838	0.277	4.26167024900283e-258
BORCS8	0	3.31148	0.938	0.286	0
AL117328.2	3.94208939964749e-217	3.31134	0.673	0.141	1.32536987705548e-212
AC107068.1	2.49658357598653e-205	3.31051	0.572	0.088	8.39376364082431e-201
AC007038.2	2.82316691045292e-273	3.31043	0.71	0.113	9.49176946963375e-269
ZNF7	0	3.31031	0.982	0.413	0
LINC01234	8.43378699409472e-254	3.31023	0.647	0.095	2.83552352528459e-249
METTL14	0	3.30924	0.918	0.243	0
SKIV2L	0	3.30901	0.903	0.29	0
ELMOD3	2.6091694505858e-305	3.30845	0.781	0.14	8.77228860981452e-301
FAM185A	8.35366635184838e-253	3.30769	0.824	0.283	2.80858616415494e-248
TSPAN10	1.22653877773367e-300	3.30576	0.922	0.304	4.12374602461837e-296
AC022613.2	2.4283328796942e-104	3.30547	0.495	0.164	8.16429797481987e-100
AC104653.1	6.40194274332368e-180	3.30457	0.662	0.189	2.15239716973285e-175
SLC35A2	2.0450665404564e-286	3.30396	0.753	0.133	6.87571821566847e-282
IGHMBP2	0	3.30378	0.994	0.448	0
EID2	0	3.30372	0.926	0.217	0
CASP9	7.4680180516604e-118	3.30356	0.428	0.092	2.51082234914874e-113
SRRM3	6.26986723721679e-210	3.30307	0.698	0.186	2.10799206382466e-205
AC015802.6	1.5723603474569e-193	3.30272	0.644	0.147	5.28643272418485e-189
DNAJB5-DT	4.98951890125666e-139	3.30259	0.417	0.067	1.6775261497915e-134
TADA2B	0	3.30203	0.987	0.47	0
AL645728.1	0	3.30012	0.984	0.402	0
HIST1H2BD	1.66968483479932e-176	3.29998	0.489	0.067	5.61364738307881e-172
LINC01003	1.31098046652128e-271	3.29996	0.562	0.038	4.4076474264912e-267
AL049780.1	2.30648029719227e-187	3.29958	0.582	0.117	7.75461740719012e-183
AL512791.2	8.60419824899112e-289	3.29938	0.866	0.252	2.89281749329331e-284
AC079354.1	7.55000520501812e-177	3.29888	0.567	0.115	2.53838724997914e-172
AVIL	8.01784917732232e-277	3.29871	0.842	0.22	2.69568107190754e-272
AL049830.3	1.83352156811855e-175	3.29856	0.52	0.088	6.16448286417136e-171
MORN2	2.53252392483754e-256	3.29841	0.722	0.141	8.51459868769631e-252
PITPNA-AS1	0	3.29763	0.796	0.135	0
FBXW9	0	3.29726	0.984	0.452	0
ZBTB8A	9.42559449733575e-264	3.29594	0.915	0.381	3.16897912594925e-259
CNEP1R1	1.72854364763181e-228	3.29583	0.706	0.16	5.8115365977029e-224
FBXL16	1.08669774547613e-208	3.29544	0.668	0.159	3.65358649006531e-204
CCDC96	8.46825022208207e-129	3.29539	0.469	0.1	2.84711040716621e-124
SEPT3	1.04616880500145e-164	3.29482	0.534	0.117	3.51732413929539e-160
TOR1B	0	3.29454	0.977	0.325	0
ZC2HC1C	3.99068206374818e-278	3.29359	0.899	0.331	1.34170721665277e-273
AP001505.1	0	3.29312	0.96	0.337	0
AL161457.2	1.24722799530811e-255	3.29214	0.806	0.243	4.19330524302539e-251
DCP1B	2.61425096177067e-150	3.29207	0.474	0.084	8.78937315856918e-146
PNPLA6	5.29331148875755e-245	3.29121	0.685	0.127	1.77966425563518e-240
GNA12	1.83485095930458e-224	3.29117	0.811	0.283	6.16895241027794e-220
AC023908.3	3.52348736317503e-253	3.29108	0.793	0.214	1.18463168637308e-248
SLC16A4	0	3.29105	0.867	0.173	0
PLXNB2	0	3.2906	0.728	0.067	0
ITPKA	1.74818400204144e-189	3.2904	0.577	0.115	5.87756943326354e-185
C1QTNF2	4.49114106711442e-149	3.28915	0.589	0.156	1.50996653817454e-144
OAZ2	0	3.28865	0.956	0.308	0
ZNF554	7.18993762117626e-243	3.28748	0.766	0.199	2.41732892761567e-238
DLGAP1-AS2	2.81262660712645e-140	3.28727	0.626	0.227	9.45633191581985e-136
TBC1D24	0	3.28708	0.875	0.181	0
ING4	8.38338643234409e-294	3.28682	0.929	0.351	2.81857835241841e-289
P4HTM	1.42745744188843e-257	3.28663	0.519	0.032	4.79925466537308e-253
AC139887.2	0	3.28618	0.922	0.24	0
MELTF-AS1	3.55728189064786e-246	3.28608	0.741	0.171	1.19599374445472e-241
AC007292.1	1.15233208666528e-252	3.28599	0.764	0.185	3.87425570857734e-248
AC093496.1	5.77414077792064e-175	3.28573	0.546	0.113	1.9413238709447e-170
PCYT2	0	3.2826	0.918	0.261	0
AL136038.3	7.52590286348889e-257	3.28024	0.865	0.294	2.5302838017336e-252
ASL	1.12684770151597e-269	3.27887	0.917	0.417	3.78857465726684e-265
LAT	0	3.27878	0.914	0.24	0
TRIM35	1.26002875311146e-212	3.27823	0.661	0.148	4.23634267083604e-208
SNHG7	0	3.27732	0.996	0.68	0
COMMD5	1.96193011070427e-305	3.27728	0.876	0.246	6.59620522519883e-301
PLK5	1.64888323041019e-201	3.27683	0.778	0.286	5.54371030896209e-197
SETMAR	8.5028249841911e-194	3.27616	0.501	0.064	2.85873478793489e-189
C9orf147	2.68119818396919e-233	3.27537	0.741	0.184	9.01445641432282e-229
RRAGA	3.67888869332705e-295	3.27515	0.923	0.351	1.23687916758349e-290
MFSD11	0	3.27424	0.893	0.245	0
LINC01521	0	3.27379	0.839	0.17	0
TLDC1	2.4747312098368e-238	3.27336	0.74	0.181	8.32029380059231e-234
AC008764.6	9.25519568472712e-264	3.27323	0.881	0.306	3.11168934116211e-259
VASH1-AS1	1.08256098663318e-210	3.27263	0.565	0.081	3.6396782931594e-206
AC079322.1	2.20017357163563e-186	3.27217	0.567	0.107	7.39720356519614e-182
NAT8L	1.74397939845939e-202	3.27133	0.592	0.112	5.86343313556031e-198
SLC25A20	9.87464297087427e-210	3.27103	0.582	0.09	3.31995371323764e-205
NBPF12	5.4623489361367e-191	3.27033	0.658	0.176	1.83649633581852e-186
MTSS1	1.31408559665071e-244	3.26972	0.614	0.084	4.41808718449934e-240
MTURN	2.80397706792595e-269	3.2692	0.807	0.205	9.42725130007385e-265
TRIM13	0	3.26776	0.888	0.233	0
QRICH2	1.22490212724869e-127	3.26638	0.426	0.079	4.11824344202283e-123
EIF3C	7.277666144814e-279	3.26579	0.663	0.081	2.44682413454791e-274
AL596094.1	7.82925165141114e-167	3.26559	0.496	0.084	2.63227269772094e-162
ADO	2.74594876904518e-218	3.26514	0.604	0.096	9.2321543564068e-214
AC124283.1	9.97099261532536e-99	3.26461	0.415	0.103	3.35234742719854e-94
ARHGAP44	2.10196412883355e-255	3.2646	0.838	0.252	7.06701359755128e-251
DPH7	0	3.26355	0.971	0.29	0
RNF207	7.70048176478985e-172	3.26324	0.513	0.089	2.58897897414e-167
PPP5D1	2.72731592455385e-196	3.26247	0.643	0.151	9.1695088699425e-192
PCAT18	2.94811402023987e-207	3.26241	0.742	0.244	9.91185414744848e-203
KAZALD1	1.25697222948708e-235	3.2623	0.748	0.182	4.22606633275852e-231
ZNF830	0	3.26229	0.94	0.309	0
CC2D1A	3.6532569941445e-297	3.26122	0.954	0.505	1.22826153400132e-292
FBXO48	0	3.26121	0.98	0.448	0
KYAT1	2.71267046724969e-273	3.26101	0.888	0.346	9.12026937794019e-269
CLK1	0	3.26066	0.98	0.402	0
PPCS	0	3.2603	0.875	0.164	0
KLHL23	8.27893775509304e-292	3.25879	0.882	0.266	2.78346166263983e-287
PRRT2	1.2305935108581e-165	3.25853	0.619	0.16	4.13737844285601e-161
RTKN	4.76362917234166e-161	3.25818	0.51	0.099	1.60157976403299e-156
PPP1R27	3.72543313752822e-303	3.25757	0.729	0.095	1.25252787516836e-298
PEX6	2.67947148098346e-254	3.25754	0.749	0.178	9.0086510662145e-250
LDAH	4.03371889634125e-285	3.25685	0.885	0.286	1.35617663013889e-280
SLC35G1	4.71314395203007e-268	3.25655	0.76	0.163	1.58460612811203e-263
AC124944.1	3.81756761457591e-135	3.25625	0.418	0.071	1.28350440769657e-130
DXO	2.8502914785401e-188	3.25591	0.495	0.065	9.58296497999967e-184
SERPINB1	3.74905022193798e-216	3.25568	0.753	0.223	1.26046817511777e-211
CHRNB2	1.24899790877222e-113	3.25511	0.469	0.123	4.1992558690831e-109
EXD3	0	3.2547	0.977	0.417	0
C11orf68	0	3.25463	0.983	0.537	0
TSC2	0	3.25452	0.976	0.474	0
MATR3.1	5.22346849280199e-266	3.25448	0.61	0.063	1.75618234196496e-261
NIT1	1.94528080391272e-289	3.25424	0.824	0.197	6.54022859083495e-285
LINC00638	1.35209771283058e-185	3.25195	0.745	0.264	4.54588772030769e-181
TAX1BP3	2.04029325307426e-229	3.2512	0.572	0.074	6.85966994616097e-225
AC132872.1	7.99884027707667e-301	3.25078	0.909	0.32	2.68929008955595e-296
UNC45A	0	3.24825	0.928	0.265	0
SLC4A1	8.94711412416386e-155	3.24788	0.562	0.138	3.00810923968513e-150
CTBP1-DT	2.00137398852154e-304	3.24698	0.776	0.135	6.72881948680828e-300
ZNF519	4.75889567406255e-290	3.24687	0.796	0.165	1.59998831457657e-285
ZNF548	7.05404240073897e-218	3.24661	0.685	0.158	2.37163959555245e-213
ZNF555	0	3.24581	0.982	0.38	0
WFIKKN2	9.45270381083165e-208	3.24415	0.716	0.204	3.17809354823971e-203
SEMA3F	2.69270149433814e-124	3.24339	0.441	0.091	9.05313169411426e-120
RAB22A	0	3.24219	0.959	0.381	0
AP001437.1	1.14084035573163e-226	3.24217	0.719	0.175	3.83561936000532e-222
NQO2	0	3.24133	0.971	0.33	0
TMEM104	4.86392297508461e-287	3.24115	0.871	0.27	1.6352995434532e-282
IQCE	7.15783205713655e-184	3.24056	0.703	0.209	2.40653471592988e-179
PIGV	0	3.24055	0.835	0.174	0
PLEKHG4	4.37515743377425e-185	3.24027	0.518	0.076	1.47097168080924e-180
CSE1L-AS1	2.31085748737244e-193	3.23924	0.548	0.086	7.76933395829489e-189
AP001160.2	4.42477269205971e-203	3.23898	0.715	0.199	1.4876528267974e-198
TOLLIP	0	3.2386	0.996	0.599	0
GAK	0	3.2383	0.987	0.472	0
ZNF70	4.48805038955741e-180	3.23824	0.519	0.083	1.5089274214731e-175
SLC35A4	5.64119000937911e-220	3.23703	0.819	0.306	1.89662449305335e-215
FZR1	2.14624551247805e-238	3.23695	0.631	0.096	7.21589203750247e-234
ZFP36	3.04024294234344e-306	3.23671	0.85	0.187	1.02216007964529e-301
ZDHHC18	3.66454172808084e-268	3.23648	0.916	0.42	1.23205557439806e-263
ELAVL3	6.55412504268302e-202	3.23594	0.796	0.293	2.20356238060046e-197
MPZ	7.36530984866062e-114	3.23574	0.453	0.112	2.47629082421819e-109
RECQL5	0	3.23329	0.965	0.361	0
MIATNB	2.9845825315545e-220	3.23314	0.845	0.34	1.00344649293394e-215
TYMP	0	3.23237	0.974	0.388	0
UNC13D	1.01947279966292e-146	3.23229	0.52	0.121	3.42756949974669e-142
ZNF768	0	3.23169	0.972	0.469	0
GMEB2	4.12647698822813e-262	3.23105	0.77	0.177	1.38736282821218e-257
RRAD	4.47780318403172e-226	3.23104	0.715	0.174	1.5054822085033e-221
TTN-AS1	2.18063811794e-248	3.23098	0.892	0.411	7.33152341632607e-244
EPHX1	2.19035412021695e-113	3.23083	0.429	0.097	7.36418958758141e-109
MED7	4.03341651544602e-278	3.23075	0.791	0.171	1.35607496665811e-273
ZNF653	1.52963236117318e-209	3.22936	0.671	0.156	5.14277696150036e-205
WNT11	1.02229805860877e-215	3.22682	0.76	0.241	3.43706830284854e-211
IRS2	3.36878658077123e-236	3.2252	0.799	0.229	1.1326197363211e-231
ABHD13	8.80078473876591e-302	3.22382	0.953	0.409	2.95891183702049e-297
ADPRHL2	0	3.22332	0.987	0.494	0
SH3BP2	1.34504794542574e-249	3.22145	0.758	0.183	4.52218569731587e-245
ZSCAN2	1.59869161166398e-211	3.22108	0.584	0.093	5.37496106757548e-207
BORCS8-MEF2B	1.21290932956817e-217	3.22079	0.755	0.229	4.07792245694115e-213
ZBED8	8.25751604794491e-304	3.21918	0.918	0.335	2.77625947047956e-299
DDX43	2.63992345583489e-141	3.21889	0.646	0.247	8.8756866508625e-137
ADAL	0	3.21768	0.971	0.426	0
STARD10	0	3.216	0.992	0.744	0
TMEM63A	2.64452921806005e-176	3.21578	0.45	0.054	8.89117168403969e-172
SCAMP2	0	3.21554	0.97	0.414	0
AC232271.1	6.04130170903718e-123	3.21523	0.47	0.113	2.03114604759539e-118
ZNF596	2.40405225638637e-212	3.21494	0.661	0.135	8.08266409119662e-208
LINC00964	2.21187005228829e-164	3.21353	0.524	0.101	7.43652830279844e-160
C22orf34	7.95921656448423e-177	3.21302	0.445	0.049	2.67596820114524e-172
NAPSA	1.68079051352045e-243	3.21266	0.752	0.182	5.65098578550711e-239
PTP4A3	2.45449777265938e-196	3.21235	0.64	0.145	8.25226696145811e-192
TRAPPC5	2.76024006432474e-181	3.21189	0.578	0.119	9.2802031202662e-177
AL137785.1	2.05375794154946e-114	3.21124	0.518	0.159	6.90493957528343e-110
FIZ1	1.07715021902228e-290	3.21072	0.653	0.071	3.62148675137481e-286
ECEL1	1.19457242300577e-203	3.21008	0.725	0.227	4.0162719433877e-199
GCC1	2.43999532833575e-256	3.20985	0.812	0.213	8.20350829339764e-252
CCDC189	2.15469928127126e-253	3.20982	0.793	0.205	7.2443144535621e-249
DFFB	2.18932966308816e-268	3.20917	0.88	0.307	7.36074526026871e-264
AL022069.1	2.23122115669564e-259	3.20796	0.737	0.147	7.50158865092641e-255
MIDN	5.29224919743703e-279	3.20789	0.728	0.102	1.7793071026703e-274
AC132825.3	8.13504695548365e-150	3.20779	0.576	0.16	2.73508413690316e-145
TMBIM1	8.17650354893362e-161	3.20727	0.669	0.231	2.74902225818697e-156
AC025287.3	7.72186078214743e-204	3.2072	0.67	0.159	2.59616681356579e-199
SEPT4	1.48528167484004e-286	3.20716	0.801	0.17	4.9936655189797e-282
NR2C1	0	3.20709	0.894	0.25	0
TNK2	1.81397273458613e-214	3.20651	0.815	0.28	6.09875773095204e-210
SPHK2	0	3.20615	0.945	0.396	0
PANO1	0	3.20604	0.972	0.427	0
ATP9A	6.83855697358981e-240	3.20556	0.712	0.15	2.29919124009063e-235
APC2	1.00037932741864e-195	3.20513	0.73	0.227	3.36337533671419e-191
VRK3	0	3.20455	0.939	0.24	0
GTF3C4	0	3.20396	0.988	0.4	0
C1orf159	0	3.20286	0.96	0.354	0
OR2AE1	1.86932598438734e-166	3.20266	0.577	0.134	6.28486089210867e-162
NFKB2	3.19323710123194e-301	3.20239	0.82	0.167	1.07359824580519e-296
C1QL4	6.52704963001243e-255	3.20222	0.769	0.168	2.19445935610648e-250
TEAD2	1.15584237416882e-96	3.202	0.426	0.126	3.886057646193e-92
PIM3	0	3.20175	0.876	0.187	0
AC020978.2	2.66500261010007e-105	3.20007	0.417	0.097	8.96000527541746e-101
AL390718.1	1.08820581903432e-116	3.19988	0.4	0.078	3.65865678417529e-112
ENTPD1-AS1	2.17643096291033e-306	3.19966	0.941	0.434	7.3173785404008e-302
MAD2L1BP	0	3.19947	0.999	0.665	0
PSMA6	3.23358040485902e-255	3.19686	0.754	0.168	1.08716206791765e-250
AF213884.3	1.56189011603349e-110	3.19665	0.412	0.091	5.2512307591162e-106
SNORC	4.68491131572861e-219	3.1963	0.829	0.315	1.57511403346112e-214
CLIP2	3.42846551959213e-217	3.19592	0.603	0.1	1.15268439234207e-212
ZNF782	5.92000901374172e-260	3.19589	0.764	0.178	1.9903662305101e-255
RSBN1	0	3.19583	0.906	0.227	0
LINC00476	0	3.19539	0.96	0.411	0
AP004609.3	0	3.19507	0.984	0.68	0
ZNF513	1.15255262040945e-179	3.19361	0.627	0.15	3.87499716507862e-175
DHFR2	9.42456010284524e-224	3.19308	0.827	0.318	3.1686313521776e-219
WDR25	2.78925227885497e-200	3.1921	0.729	0.227	9.37774508673828e-196
NXPH4	8.73031427966808e-267	3.19126	0.819	0.22	2.93521896396721e-262
BLOC1S4	0	3.19073	0.894	0.22	0
TSPAN17	8.52016497533083e-307	3.19073	0.796	0.145	2.86456466635598e-302
HOTAIRM1	0	3.19019	0.95	0.398	0
ANKRD23	1.13906219118421e-158	3.18975	0.488	0.083	3.82964099298044e-154
ANKHD1	6.87679821244111e-298	3.18968	0.873	0.259	2.31204832700482e-293
CRTC2	4.76605497029321e-273	3.18867	0.86	0.259	1.60239534156228e-268
TGFBR3L	3.92264498293686e-119	3.18793	0.51	0.147	1.3188324697132e-114
MECP2	7.46395267421975e-259	3.18633	0.85	0.285	2.50945552859942e-254
EFEMP2	1.33699067652527e-159	3.18602	0.589	0.149	4.49509635354563e-155
AP3M2	0	3.18595	0.971	0.369	0
GNAS-AS1	1.33985480897083e-284	3.18547	0.837	0.203	4.50472585324082e-280
CYSTM1	2.75973076068323e-242	3.18462	0.71	0.152	9.27849079049307e-238
TMEM101	3.55779640608733e-258	3.18304	0.596	0.06	1.19616672969062e-253
PGA3	2.95367375938062e-153	3.18275	0.547	0.118	9.93054654641359e-149
AL031775.1	1.15926165598187e-176	3.18256	0.632	0.157	3.89755361357664e-172
RP2	5.63588811985233e-177	3.18194	0.58	0.113	1.89484194477555e-172
AC093635.1	1.75399318904921e-303	3.18158	0.914	0.313	5.89710050090235e-299
PLTP	1.10510991000834e-182	3.18112	0.656	0.176	3.71549002843903e-178
AL022238.4	4.20539444151239e-129	3.17913	0.436	0.086	1.41389566518088e-124
C1orf198	5.91546880502094e-222	3.1789	0.739	0.191	1.98883976693609e-217
TMUB2	4.40567219748785e-279	3.17885	0.897	0.295	1.48123104951739e-274
AC074117.1	6.35064331037715e-255	3.17708	0.861	0.28	2.1351497873819e-250
CDC37L1-DT	6.6362562468836e-168	3.17682	0.685	0.232	2.23117571276473e-163
PLIN4	4.45673723655411e-124	3.17653	0.538	0.157	1.49839962630186e-119
AL118516.1	6.58660009132822e-297	3.17588	0.98	0.612	2.21448081670546e-292
PXMP4	0	3.17442	0.83	0.159	0
ZSCAN16	1.74934309312819e-184	3.17389	0.531	0.088	5.88146641340628e-180
TTLL3	0	3.1726	0.94	0.242	0
TBC1D7	6.09477135119117e-178	3.17189	0.785	0.343	2.04912307598398e-173
FBXL14	1.03880827866932e-139	3.17166	0.558	0.16	3.49257731371411e-135
TEN1	0	3.17129	0.929	0.347	0
AP003108.2	1.22895510715091e-274	3.17128	0.862	0.262	4.13186996575206e-270
DOLPP1	4.33115520310366e-256	3.17113	0.754	0.164	1.45617769083548e-251
NR2C2AP	0	3.17027	0.829	0.144	0
STPG4	3.77915051447267e-138	3.17026	0.495	0.108	1.27058819447086e-133
ABL1	1.20879885906955e-258	3.16994	0.849	0.262	4.06410264407772e-254
IFT20	0	3.1689	0.982	0.388	0
ICK	1.6495495884144e-241	3.16884	0.814	0.271	5.54595067120806e-237
C8orf44	5.30410037733263e-223	3.16845	0.724	0.178	1.783291587863e-218
ANKRD54	0	3.16785	0.993	0.461	0
AJM1	4.96988510257639e-272	3.16776	0.886	0.27	1.67092507033721e-267
TMEM132D	1.14210015763274e-183	3.16666	0.6	0.123	3.83985493997702e-179
PKD1	0	3.16547	0.986	0.359	0
HDAC4	0	3.16402	0.982	0.498	0
NECTIN4	3.06988599892254e-282	3.16395	0.868	0.237	1.03212637169775e-277
C6orf226	9.09676490756215e-198	3.16342	0.524	0.073	3.05842332957147e-193
NLRP2	3.01848875877924e-305	3.16335	0.827	0.191	1.01484610558917e-300
GATD3A	1.18940668130494e-102	3.16223	0.486	0.152	3.99890420321535e-98
KIFAP3	4.84021017103367e-99	3.16199	0.572	0.263	1.62732706160323e-94
MGAT3	0	3.16139	0.966	0.433	0
LINC01311	1.96090929382152e-304	3.1591	0.938	0.34	6.59277313675734e-300
AC008764.8	3.55879229698509e-213	3.1582	0.758	0.23	1.19650155816936e-208
AC016773.1	7.53419340058286e-307	3.15783	0.888	0.239	2.53307116320996e-302
MTMR9	0	3.15753	0.835	0.163	0
AC034213.1	2.28549940670459e-156	3.15714	0.5	0.096	7.6840775552815e-152
DENND3	0	3.1567	0.947	0.357	0
FAM206A	1.5977419211279e-293	3.15564	0.894	0.297	5.37176811302411e-289
CLCN2	5.56788427873548e-263	3.15553	0.639	0.079	1.87197837335365e-258
SMC5-AS1	2.72919015385215e-230	3.15475	0.713	0.164	9.17581021626633e-226
ZNF680	0	3.15419	0.929	0.313	0
AC000068.1	5.22235841799007e-237	3.15217	0.731	0.164	1.75580912371244e-232
NFATC1	2.54131923329557e-244	3.15198	0.976	0.661	8.54416939426303e-240
TTC9C	0	3.15179	0.98	0.429	0
ZNF136	0	3.1516	0.966	0.422	0
GRASP	2.37848669343881e-114	3.15145	0.501	0.136	7.99671011201062e-110
EFCAB7	2.35522946754273e-172	3.15118	0.6	0.143	7.91851699282542e-168
BSDC1	0	3.15087	0.975	0.38	0
SPTY2D1OS	3.39803766356521e-162	3.15067	0.618	0.162	1.14245424286726e-157
AC145207.5	1.71933470389516e-276	3.1506	0.85	0.26	5.7805752079659e-272
ZBTB14	5.19076153797587e-183	3.15059	0.43	0.04	1.74518593668287e-178
CLK3	0	3.1496	0.873	0.191	0
SUGP1	0	3.14907	0.952	0.366	0
KCNQ1OT1	1.85585401266625e-300	3.14897	0.968	0.425	6.2395667759852e-296
PTRH1	8.91705440173627e-258	3.14894	0.709	0.125	2.99800286040775e-253
GDAP2	0	3.14894	0.951	0.376	0
TOGARAM1	0	3.14858	0.934	0.294	0
HAPLN3	3.24494716496998e-188	3.14815	0.615	0.134	1.09098368633456e-183
AC004520.1	7.08262670671704e-199	3.14787	0.626	0.136	2.38124992506534e-194
ANKRD37	1.23756195083412e-156	3.14742	0.46	0.074	4.1608070348994e-152
STN1	6.2984464159627e-173	3.14741	0.484	0.071	2.11760066951082e-168
ZNF304	3.50830359856834e-307	3.14714	0.862	0.212	1.17952675287466e-302
ICAM5	7.61061421258761e-254	3.14668	0.862	0.299	2.55876460441408e-249
TSHZ1	4.43995657443654e-224	3.14656	0.584	0.084	1.49275779989131e-219
MVD	0	3.14646	0.992	0.507	0
KANSL3	0	3.14639	0.962	0.335	0
WDR37	0	3.14621	0.98	0.351	0
KLHL21	0	3.14544	0.995	0.417	0
AC092171.3	1.02401963396851e-216	3.14357	0.645	0.118	3.44285641136551e-212
AL161756.1	0	3.14329	0.968	0.333	0
PC	1.77871816015869e-115	3.14293	0.506	0.152	5.98022832626952e-111
JAM3	1.80726422491585e-153	3.14289	0.723	0.289	6.07620305058956e-149
ZNF561	0	3.14254	0.978	0.531	0
CENPI	2.52645115460167e-169	3.13985	0.45	0.057	8.49418142688629e-165
CDAN1	1.53559358182274e-226	3.13902	0.791	0.267	5.16281918144624e-222
TLE4	8.17224666197759e-298	3.13862	0.82	0.152	2.74759105022349e-293
AP003392.6	4.62224843894754e-282	3.13843	0.921	0.32	1.55404614765855e-277
PCGF2	1.51156425640962e-175	3.13815	0.442	0.05	5.08203018647478e-171
NCEH1	6.7089507122897e-254	3.13813	0.802	0.246	2.25561631897892e-249
AC093323.1	5.49500253463033e-297	3.13804	0.781	0.142	1.84747480216806e-292
DIO3	4.85500939127275e-144	3.13747	0.482	0.095	1.63230270743981e-139
CCDC57	0	3.13678	0.966	0.312	0
AC116366.3	6.43717562598436e-229	3.1335	0.695	0.151	2.1642428172122e-224
CRYZL1	5.12154378551797e-287	3.13308	0.921	0.445	1.721914236129e-282
AC098818.2	5.54022998181537e-140	3.1297	0.529	0.134	1.86268072218615e-135
SEPT12	1.38220699385045e-143	3.12903	0.49	0.102	4.64711813402461e-139
L3MBTL1	5.7136284373151e-288	3.12893	0.927	0.345	1.92097901690971e-283
LINC00562	2.24573497628078e-253	3.12883	0.729	0.149	7.55038556375362e-249
NBR1	4.06263221719916e-293	3.12854	0.963	0.444	1.36589757774453e-288
DCUN1D3	2.34477452086755e-299	3.12767	0.927	0.336	7.88336641660878e-295
STX18-AS1	5.21557074112655e-105	3.12746	0.433	0.109	1.75352703887416e-100
AC008124.1	5.08705762075368e-307	3.12692	0.95	0.329	1.71031964267359e-302
GSE1	7.48649076441952e-217	3.12686	0.616	0.106	2.51703305990549e-212
FCHSD1	0	3.12598	0.922	0.332	0
ZSWIM1	6.0183806103329e-187	3.12458	0.658	0.16	2.02343974500002e-182
EPS8L2	4.9197405394e-190	3.12432	0.751	0.265	1.65406596675167e-185
CAMSAP1	0	3.12254	0.938	0.331	0
SPRED2	9.11187837120241e-203	3.12248	0.736	0.229	3.06350462718196e-198
NUDT9	2.09860457055062e-222	3.12203	0.8	0.308	7.05571842664825e-218
LINC00337	9.45764278119221e-186	3.12191	0.755	0.26	3.17975407946463e-181
PELI3	3.37833144245438e-270	3.12149	0.71	0.117	1.13582881426759e-265
MIER2	0	3.12112	0.977	0.443	0
DNASE1L1	1.32719196212255e-213	3.12038	0.812	0.341	4.46215209585222e-209
TFPT	1.10385361586864e-273	3.11977	0.775	0.168	3.71126624191196e-269
ZNF808	0	3.11916	0.942	0.319	0
FAM215B	1.22184523043259e-251	3.11914	0.736	0.15	4.1079658492374e-247
DVL2	0	3.11809	0.773	0.103	0
TCEANC	5.70570090621747e-151	3.11768	0.555	0.141	1.91831370167938e-146
ADGRL1	0	3.11725	0.956	0.361	0
PLEKHM1	5.89854163887533e-308	3.11694	0.972	0.427	1.98314868440627e-303
CCDC84	0	3.11656	0.981	0.39	0
ZNF627	0	3.11641	0.968	0.358	0
SDE2	0	3.11637	0.968	0.386	0
MMP25-AS1	0	3.11493	0.918	0.283	0
RAB39B	4.38057338600297e-203	3.11483	0.62	0.123	1.47279257810806e-198
AP001330.5	7.34676292875461e-186	3.11282	0.643	0.168	2.47005516427659e-181
BIN3	4.32657577446457e-247	3.11222	0.717	0.142	1.45463804113273e-242
TMEM9B-AS1	4.47186833960421e-169	3.11175	0.572	0.13	1.50348685445833e-164
MOSPD1	6.93975720434553e-185	3.1116	0.55	0.097	2.33321576967301e-180
NUMBL	5.02319736983979e-171	3.11134	0.549	0.112	1.68884918771384e-166
SLX4	1.0774639295291e-229	3.11041	0.524	0.047	3.62254147746977e-225
ADAM8	2.35459647678223e-234	3.11029	0.813	0.253	7.91638881458954e-230
PTCD1	0	3.11004	0.966	0.462	0
EPN2	4.92939071734091e-267	3.10974	0.851	0.259	1.65731045307719e-262
ALKBH6	3.26258255418282e-219	3.10901	0.689	0.148	1.09691288054181e-214
AC008747.1	0	3.10881	0.945	0.366	0
CLEC16A	8.39402574622519e-258	3.10689	0.849	0.286	2.82215539613837e-253
HINFP	1.8341068874454e-293	3.10656	0.934	0.348	6.16645076628019e-289
KTI12	0	3.10639	0.867	0.159	0
SLC25A44	6.3099337344416e-295	3.10633	0.941	0.366	2.12146282085661e-290
SLC33A1	0	3.10626	0.986	0.496	0
AC022087.1	1.02986512093623e-122	3.10596	0.489	0.126	3.4625095230997e-118
AC022730.4	2.30836359353391e-206	3.10263	0.773	0.286	7.76094923782035e-202
CDADC1	0	3.10263	0.998	0.545	0
PCYOX1	0	3.10155	0.926	0.297	0
AC004232.2	2.02542052101372e-153	3.09984	0.535	0.123	6.80966633370022e-149
ASB1	0	3.09954	0.964	0.337	0
AC034231.1	6.03747202969324e-208	3.09896	0.761	0.231	2.02985847110317e-203
DDX19B	1.31543482919371e-299	3.09892	0.915	0.316	4.42262343923216e-295
LTBP4	1.29351753709358e-151	3.09875	0.694	0.257	4.34893531146233e-147
ZBTB6	1.03298403730355e-215	3.09861	0.719	0.183	3.47299563181827e-211
ASH1L-AS1	0	3.09772	0.983	0.499	0
LENG9	2.57850120808346e-193	3.0971	0.652	0.153	8.66917891169739e-189
CBWD3	0	3.09683	0.745	0.062	0
SPATA5L1	0	3.09542	0.977	0.476	0
SNX12	1.95019683795577e-174	3.09535	0.406	0.036	6.55675678889109e-170
TTF1	0	3.0953	0.982	0.413	0
TFIP11	0	3.09348	0.936	0.311	0
ZNF75A	6.37693515132983e-307	3.09299	0.978	0.469	2.1439893672286e-302
MED26	0	3.09277	0.995	0.582	0
PPP2R3B	0	3.09272	0.994	0.544	0
LINC00528	2.96795277226289e-223	3.092	0.727	0.168	9.97855401562508e-219
ZNF682	6.05140098657525e-212	3.09126	0.735	0.2	2.03454152569646e-207
HYPK	1.81705743072307e-176	3.09107	0.529	0.091	6.10912878783403e-172
AC136604.2	2.4120934760149e-138	3.09074	0.504	0.114	8.10969947570969e-134
SRCAP	1.14295734951596e-194	3.0907	0.687	0.183	3.8427369048076e-190
HIST1H2BA	7.18658446865579e-135	3.08931	0.51	0.13	2.41620156420676e-130
SDHAF2	0	3.08867	0.964	0.416	0
TRIM61	4.73177883356218e-249	3.08828	0.809	0.262	1.59087136163194e-244
TEFM	2.92537453853117e-289	3.08809	0.897	0.293	9.83540173599563e-285
MAP3K10	0	3.08716	0.917	0.289	0
VPS26B	0	3.08702	0.984	0.555	0
AC010680.3	1.63013367854053e-149	3.08634	0.54	0.122	5.48067244062111e-145
PLEKHM2	1.34440145356379e-207	3.08625	0.542	0.074	4.52001212702681e-203
EXOG	9.94114354342363e-155	3.08597	0.433	0.061	3.34231187073446e-150
DHDDS	0	3.08535	0.978	0.472	0
ANKRA2	1.64503383603885e-267	3.08465	0.902	0.379	5.53076826014623e-263
MIGA2	0	3.08406	0.986	0.439	0
MFSD8	0	3.08351	0.929	0.311	0
PPOX	1.14630909201187e-246	3.08302	0.747	0.184	3.8540057982531e-242
CAPN10-DT	6.36341236076369e-230	3.08272	0.759	0.2	2.13944286981236e-225
MTERF1	0	3.08126	0.996	0.687	0
CACNB3	1.63521838561444e-251	3.08021	0.787	0.199	5.4977677342743e-247
RNF151	2.50729785602433e-303	3.0801	0.633	0.05	8.42978612173941e-299
MAN2B2	4.13088891751712e-300	3.07873	0.939	0.352	1.38884616295843e-295
AC018809.2	1.08542757301641e-169	3.07798	0.662	0.197	3.64931604323847e-165
ZNF420	2.77063793867656e-223	3.07699	0.733	0.188	9.31516181362447e-219
POFUT2	1.23436785191837e-265	3.07681	0.891	0.335	4.15006815493477e-261
CLEC11A	1.97348314515014e-299	3.07632	0.938	0.418	6.63504768230929e-295
AC016257.1	1.23241771129303e-175	3.07611	0.628	0.167	4.14351158713828e-171
SCYGR4	3.84141713775082e-218	3.0761	0.645	0.128	1.2915228558832e-213
SLC4A2	0	3.07528	0.987	0.385	0
ABRAXAS2	0	3.07483	0.988	0.513	0
STX10	0	3.07424	0.853	0.176	0
WSB2	2.73821126419934e-173	3.07372	0.555	0.114	9.20614009136461e-169
FALEC	8.3701633493473e-162	3.07369	0.61	0.165	2.81413261968405e-157
DNAAF2	0	3.07344	0.954	0.319	0
AC005332.6	9.77735870519533e-148	3.07267	0.436	0.066	3.28724577027372e-143
AC009404.1	0	3.07253	0.932	0.308	0
AAR2	1.1774601566723e-307	3.07154	0.911	0.256	3.95873879274795e-303
ARID3B	2.30451978855745e-268	3.07106	0.923	0.401	7.74802598110899e-264
ATP6V0D1	0	3.07063	0.992	0.479	0
ZNF398	1.92373127416282e-202	3.07059	0.628	0.135	6.46777691686283e-198
CCDC151	6.70364468631702e-194	3.07055	0.67	0.168	2.25383237998665e-189
TMEM43	7.47014654160075e-241	3.07	0.734	0.174	2.51153796875159e-236
STAT2	1.24341940835712e-156	3.06947	0.607	0.169	4.18050039283748e-152
BET1L	0	3.06675	0.977	0.484	0
PPFIA3	4.02334645915758e-242	3.06642	0.924	0.544	1.35268931303337e-237
CENPO	9.25364505186704e-284	3.06546	0.875	0.266	3.11116800288822e-279
ARMCX6	1.38170051368231e-214	3.06529	0.717	0.197	4.64541529705128e-210
ST3GAL2	0	3.0651	0.782	0.131	0
TRDMT1	3.54688808661031e-115	3.06449	0.556	0.187	1.19249924359925e-110
[truncated: 8,217 more rows]

## Sheet: P3_DEGs_cluster_E3_imputed
	p_val	avg_log2FC	pct.1	pct.2	p_val_adj
AC245187.2	1.52808493494044e-250	7.48868	0.404	0.006	5.13757435976326e-246
COL4A2-AS1	1.08571087192205e-262	6.77864	0.44	0.009	3.65026852248913e-258
AC018541.1	7.11822414253475e-228	6.45581	0.416	0.015	2.39321813896161e-223
PRB1	3.79080160361373e-227	6.1898	0.402	0.012	1.27450540715097e-222
AC239802.1	3.61950385893068e-244	6.11002	0.424	0.012	1.21691339241108e-239
LINC00351	1.1568572746956e-263	6.07391	0.448	0.011	3.88946984325406e-259
AL513285.1	8.74918998074131e-252	5.93508	0.458	0.017	2.94156516342503e-247
TRO	1.95594930584904e-222	5.90153	0.424	0.019	6.57609716119506e-218
OR4D5	1.26116160558052e-236	5.89582	0.433	0.016	4.24015143412228e-232
AC107958.3	1.57848770222346e-255	5.8911	0.441	0.012	5.30703350364548e-251
RAET1E	5.37520984711476e-255	5.87812	0.475	0.021	1.80719930269845e-250
G2E3-AS1	0	5.82986	0.565	0.023	0
NPL	1.04641854774221e-250	5.82793	0.45	0.016	3.51816379936407e-246
LINC01757	9.89749938025994e-247	5.79152	0.503	0.032	3.32763826663719e-242
CLEC4C	0	5.76753	0.553	0.02	0
CSN3	1.01876690302371e-213	5.74762	0.435	0.025	3.42519620465601e-209
AC023469.2	3.08772629107054e-294	5.74069	0.523	0.019	1.03812445632083e-289
KRTAP4-3	6.36521990060555e-176	5.72177	0.424	0.042	2.14005058278259e-171
AC026355.1	2.57064950639266e-220	5.71961	0.435	0.023	8.64278070544276e-216
PINCR	9.86011579378059e-274	5.69789	0.496	0.019	3.31506953102697e-269
KRT40	8.45887830263673e-226	5.69624	0.404	0.013	2.8439594741295e-221
AC018742.1	2.64831154786983e-260	5.69471	0.521	0.031	8.90388825509317e-256
PCDHB7	1.08363141825882e-231	5.66086	0.452	0.023	3.64327719132797e-227
SEMA5A-AS1	6.17859406835626e-239	5.65711	0.414	0.011	2.07730511172206e-234
AC093871.1	1.54474070796916e-261	5.64983	0.491	0.022	5.1935727342631e-257
AP001042.1	2.48948630699136e-244	5.62469	0.475	0.024	8.36990191273564e-240
AC007991.3	1.28905554981178e-259	5.59385	0.513	0.029	4.33393366402219e-255
ARHGAP26-AS1	2.58116407191253e-238	5.52331	0.523	0.041	8.67813172617712e-234
AC022903.1	8.48743063037416e-234	5.51157	0.482	0.031	2.8535590522381e-229
AC090150.2	2.27242617377458e-241	5.47743	0.438	0.016	7.64012403884753e-237
LINC02432	2.7055911709111e-280	5.47444	0.54	0.029	9.09646807572022e-276
AL035078.3	1.35971778359161e-247	5.45823	0.453	0.017	4.57150716021336e-243
FAM131C	1.58539994579642e-266	5.45385	0.559	0.042	5.33027315776215e-262
FPR2	1.67791621405938e-222	5.43512	0.458	0.029	5.64132210328905e-218
ADRB3	7.22537482533373e-267	5.43032	0.484	0.018	2.42924327002545e-262
AC010198.1	2.33860310798569e-228	5.42551	0.428	0.018	7.8626175093587e-224
HOTAIR	2.61913910136085e-221	5.42406	0.491	0.039	8.80580757268532e-217
SLC39A12	9.90021916945418e-255	5.40721	0.494	0.025	3.32855268696219e-250
AC103952.1	2.96422301792382e-267	5.39571	0.503	0.023	9.96601420856168e-263
OR2T11	2.87589217447427e-261	5.35591	0.555	0.042	9.66903707979996e-257
EPB41L4A-DT	5.67236381051293e-300	5.34265	0.535	0.02	1.90710543673255e-295
AC022039.1	1.92947569648e-257	5.31907	0.555	0.043	6.48709023913539e-253
EHHADH-AS1	5.3070223253203e-234	5.30923	0.44	0.018	1.78427397599594e-229
LINC01192	4.70672360767051e-256	5.2794	0.475	0.02	1.5824475441349e-251
KPRP	5.02620531385846e-197	5.27139	0.406	0.024	1.68986048857235e-192
PCSK9	4.07331191101004e-214	5.27113	0.414	0.02	1.36948819760069e-209
SERPINA9	4.13788230532479e-239	5.25492	0.57	0.059	1.39119740987325e-234
AC008555.3	2.4080408069573e-241	5.23237	0.436	0.015	8.09607399707112e-237
AC241644.2	9.54948681796684e-265	5.22458	0.518	0.028	3.21063296306863e-260
LINC02213	6.14311911711475e-188	5.20448	0.428	0.035	2.06537807836515e-183
AL590095.1	5.85092386081109e-239	5.19814	0.441	0.017	1.9671391112433e-234
LINC02440	4.75260029692268e-230	5.17785	0.452	0.024	1.59787174582837e-225
KRTAP9-6	7.27382747304395e-248	5.16357	0.45	0.016	2.4455335347121e-243
FHL1	3.78707107600211e-236	5.16151	0.477	0.028	1.27325116646267e-231
AC004918.1	5.21841991320796e-262	5.15753	0.604	0.058	1.75448495901965e-257
AL162293.1	4.85997167581786e-190	5.14678	0.521	0.068	1.63397107712672e-185
LINC02149	7.6313344075368e-253	5.14263	0.511	0.031	2.56573094115795e-248
AC034187.1	3.12203963312625e-286	5.11625	0.538	0.026	1.04966094505337e-281
AL121904.1	5.72900414293994e-261	5.1001	0.57	0.046	1.92614848289784e-256
AC240565.2	9.70203870253754e-252	5.09989	0.504	0.029	3.26192243218015e-247
GYG2	0	5.0917	0.63	0.041	0
ADAMTS16	2.01025268232994e-293	5.08396	0.628	0.051	6.7586705432615e-289
AC107398.2	9.82321147710165e-221	5.07992	0.418	0.018	3.30266193071635e-216
HSPB8	3.15335304959558e-196	5.07871	0.402	0.023	1.06018882880453e-191
AC245187.1	3.15097972397735e-272	5.07795	0.53	0.029	1.05939089299842e-267
GCOM1	3.65697869925628e-222	5.07578	0.445	0.023	1.22951280847695e-217
POU6F2-AS1	7.28901717680834e-238	5.06673	0.445	0.019	2.45064046501473e-233
ARL13A	2.10612720560959e-229	5.06085	0.43	0.017	7.08101027798e-225
HRNR	2.71217410903479e-188	5.05824	0.419	0.031	9.11860057198587e-184
FAM71C	3.23475629303275e-248	5.05	0.496	0.029	1.08755741328054e-243
AC112495.1	2.53763107324637e-265	5.04241	0.465	0.014	8.53176943136162e-261
LCE4A	1.48205072561964e-225	5.0386	0.482	0.034	4.98280274460579e-221
PLAU	4.91896905922908e-171	5.03729	0.404	0.035	1.65380658740341e-166
PSG7	3.20031911732574e-234	5.03672	0.509	0.038	1.07597929043609e-229
CACNA2D2	2.89961635690326e-241	5.03388	0.47	0.024	9.74880015354444e-237
LINC01574	6.11174895371793e-218	5.02836	0.443	0.025	2.0548311157295e-213
GZMH	1.51942727778767e-227	5.02493	0.418	0.015	5.10846645064993e-223
AC078788.1	1.44480893811685e-260	5.01174	0.559	0.043	4.85759213084265e-256
OR7D4	1.05424796731976e-195	5.0073	0.445	0.036	3.54448709092575e-191
DDR1-DT	1.26300894536321e-278	5.00719	0.584	0.043	4.24636237520566e-274
EDDM3A	5.32903138840322e-284	5.00509	0.62	0.053	1.79167364309505e-279
LINC02532	2.19421923063667e-207	5.00218	0.453	0.033	7.37718447532354e-203
NLRP10	0	4.99865	0.662	0.052	0
ZBTB42	1.24019533271924e-135	4.99597	0.414	0.061	4.16966072813537e-131
LINC02046	1.64325580542531e-222	4.99215	0.436	0.022	5.52479034342043e-218
AL449403.1	1.5880559577244e-172	4.97661	0.426	0.042	5.3392029354652e-168
AC113378.1	7.26157255724008e-282	4.97472	0.611	0.052	2.44141330946969e-277
LINC02315	0	4.96453	0.608	0.03	0
AC104035.1	0	4.96154	0.706	0.068	0
AL136529.1	1.71046977498868e-293	4.95598	0.555	0.027	5.75077043048943e-289
C20orf85	3.18584760012817e-261	4.9554	0.506	0.026	1.07111382163909e-256
OR10A4	5.85866055358799e-282	4.94856	0.526	0.023	1.96974026472182e-277
AC087311.2	9.33605750187514e-253	4.92861	0.508	0.03	3.13887589270544e-248
THSD4-AS1	6.26950570132893e-217	4.91616	0.44	0.026	2.1078705118438e-212
SLC17A2	2.18282973989271e-234	4.90593	0.44	0.018	7.33889186849329e-230
AP002518.1	8.73953496196926e-219	4.90491	0.503	0.043	2.93831904956368e-214
LINC02049	2.58747668805915e-240	4.89943	0.594	0.07	8.69935537292366e-236
TAS2R42	4.16328601879117e-295	4.8938	0.62	0.049	1.39973839237778e-290
AL161935.1	2.68730828671261e-290	4.8922	0.531	0.022	9.03499919075646e-286
HOXC-AS1	5.31713846787382e-286	4.88116	0.543	0.027	1.78767512428386e-281
ETDB	1.77596757607798e-241	4.87525	0.501	0.033	5.97098058753179e-237
AC108136.1	5.04590897395275e-212	4.87478	0.448	0.029	1.69648505613265e-207
AL160286.3	8.56045921688202e-276	4.86922	0.552	0.033	2.8781119933079e-271
AL356276.1	3.35400952862329e-291	4.86713	0.598	0.042	1.12765154361844e-286
AC069209.1	3.10188829610724e-275	4.86369	0.557	0.035	1.04288586403421e-270
AC068658.1	1.06704683358198e-216	4.86263	0.484	0.039	3.58751815918598e-212
C2CD4D	9.02918812344977e-246	4.85749	0.52	0.036	3.03570333898505e-241
LINC02565	1.05178219010364e-232	4.85691	0.426	0.016	3.53619690134744e-228
FAM66B	1.58643240580837e-220	4.85503	0.43	0.021	5.33374439156833e-216
DEFB127	6.2715700515052e-203	4.84312	0.477	0.045	2.10856456701656e-198
AL589678.1	2.3968921699517e-209	4.8398	0.409	0.019	8.05859116459461e-205
PCDHB15	9.30150276225978e-209	4.83822	0.421	0.023	3.12725824369936e-204
BLID	5.14246931952492e-204	4.83766	0.419	0.024	1.72894960991747e-199
CLPSL2	8.43606726991553e-224	4.83147	0.511	0.045	2.8362901768183e-219
LINC02280	2.62006527238013e-248	4.8234	0.503	0.03	8.80892145226922e-244
FAM3D-AS1	2.60658809356054e-226	4.81724	0.45	0.024	8.76360982935988e-222
AL139327.2	9.81544874504869e-302	4.81655	0.567	0.028	3.30005202257282e-297
LINC01648	2.67474097475248e-247	4.81492	0.491	0.028	8.9927466312153e-243
MIR4432HG	0	4.81483	0.626	0.042	0
FAM110D	7.12769263793437e-131	4.81432	0.45	0.081	2.39640154179991e-126
AC022390.1	5.91218000052257e-222	4.814	0.44	0.023	1.98773403797569e-217
IGFBP7-AS1	1.23184304785913e-255	4.8029	0.516	0.031	4.14157951120717e-251
AC004990.1	3.47980098595432e-257	4.79845	0.525	0.032	1.1699438894877e-252
AC087354.1	2.2179210666391e-162	4.79531	0.424	0.049	7.45687241814732e-158
AC097059.1	5.13101184609675e-163	4.7875	0.411	0.041	1.72509749277619e-158
AC102941.1	8.55756773055699e-228	4.78525	0.487	0.035	2.87713984669056e-223
AC012447.1	8.14801797374591e-204	4.78448	0.447	0.033	2.73944512295311e-199
AC023128.1	6.22220624832031e-229	4.78345	0.465	0.027	2.09196796274777e-224
AC078880.1	8.97358836387765e-289	4.78145	0.604	0.046	3.01701014381931e-284
ITCH-AS1	1.96071814368687e-239	4.77886	0.608	0.071	6.59213047088964e-235
AC012494.1	2.05534610854631e-182	4.77199	0.421	0.034	6.91027915154353e-178
AC110491.1	1.68313534181019e-210	4.75725	0.453	0.032	5.65886933270005e-206
LINC01586	2.0201531064635e-236	4.75631	0.516	0.041	6.79195675924094e-232
MAPT-AS1	1.36666992647782e-196	4.7541	0.404	0.023	4.59488095981107e-192
IFNW1	1.32366765417836e-202	4.75074	0.469	0.04	4.45030302011307e-198
LINC02387	1.33811295202892e-234	4.7491	0.48	0.029	4.49886955601643e-230
LINC02516	3.1393438705064e-176	4.7434	0.462	0.053	1.05547880270296e-171
PLCE1-AS2	6.83694844842133e-260	4.74296	0.535	0.035	2.29865043784374e-255
ZSCAN23	8.65192832262729e-216	4.7391	0.43	0.023	2.90886482135052e-211
AC003958.2	5.31238620842555e-242	4.73221	0.535	0.043	1.78607736713476e-237
C10orf71	1.53054239727744e-228	4.72821	0.479	0.031	5.14583659388648e-224
AC009063.1	1.76960128886872e-195	4.72205	0.43	0.031	5.94957649330553e-191
KCNG4	1.33239842706203e-205	4.72193	0.443	0.03	4.47965675162523e-201
LINC01845	1.06933613706245e-263	4.71477	0.569	0.043	3.59521502641767e-259
UCN3	3.87258535592796e-217	4.71313	0.486	0.039	1.30200192251654e-212
AP000439.2	2.23940788650309e-250	4.7052	0.511	0.032	7.52911325521202e-246
OR1M1	2.86717158537107e-234	4.70501	0.504	0.038	9.63971758717607e-230
SPRR5	4.75640018797523e-296	4.70188	0.594	0.038	1.59914930719915e-291
AL360013.2	8.7042921987802e-221	4.70087	0.438	0.023	2.92647008015189e-216
AL513329.1	7.18986149757307e-251	4.69663	0.599	0.063	2.41730333409904e-246
OBP2A	2.72903266474056e-201	4.68859	0.441	0.032	9.17528072212424e-197
AF279873.4	1.0004045881565e-266	4.68349	0.513	0.026	3.36346026584097e-262
AC016651.1	1.08552437401675e-284	4.6667	0.567	0.034	3.64964149788172e-280
AC116903.2	1.23607242098792e-264	4.66521	0.582	0.049	4.15579908660348e-260
AP001496.1	6.90893342070299e-187	4.65767	0.407	0.028	2.32285250537455e-182
CASC20	1.18484948367594e-298	4.65038	0.606	0.041	3.98358244906689e-294
AC008742.1	7.69437714534678e-239	4.64301	0.487	0.029	2.58692654003704e-234
NTSR2	5.91591086773411e-255	4.64023	0.548	0.042	1.98898839284088e-250
BOK	1.32713539378372e-127	4.63137	0.438	0.081	4.46196190744025e-123
AC112236.1	1.06568659099567e-212	4.62751	0.421	0.021	3.58294488758655e-208
CHRNA3	3.08639160352485e-145	4.61486	0.518	0.103	1.03767572102109e-140
AC010719.1	1.42044422638864e-294	4.61419	0.596	0.04	4.77567553354125e-290
LINC00592	2.08888804001426e-224	4.60499	0.537	0.054	7.02305047933193e-220
CCR1	2.62358730899134e-219	4.59946	0.489	0.038	8.82076289155979e-215
PLET1	3.33905750148867e-231	4.59527	0.463	0.026	1.12262452257551e-226
POT1-AS1	1.12559403674935e-239	4.59462	0.667	0.102	3.78435971095499e-235
AC104051.1	2.38128901450648e-181	4.57792	0.463	0.05	8.00613179567225e-177
AP000402.1	2.75317150159469e-194	4.57171	0.489	0.053	9.25643790551152e-190
AC103855.1	6.42959164735489e-243	4.57106	0.62	0.078	2.16169300775719e-238
C11orf40	5.80717897825374e-232	4.56589	0.542	0.051	1.95243164427869e-227
AC126768.3	4.49244316499043e-230	4.5601	0.45	0.023	1.51040431650143e-225
SLC13A2	3.90553839826115e-248	4.55514	0.511	0.032	1.31308106487938e-243
AC074387.1	5.24163691611737e-182	4.55473	0.414	0.032	1.76229074756782e-177
AC025263.1	6.40909226437552e-280	4.55362	0.694	0.088	2.1548009102057e-275
NEBL-AS1	1.37670689751193e-306	4.55226	0.65	0.054	4.62862626012485e-302
LMLN2	1.13248111368444e-251	4.54869	0.518	0.032	3.80751475231847e-247
ZNF404	2.722646293541e-213	4.54819	0.45	0.029	9.1538091035142e-209
SLC37A2	8.1656762065274e-190	4.5479	0.596	0.1	2.74538199739658e-185
AC074131.1	9.96896415914268e-287	4.54651	0.56	0.031	3.35166543994536e-282
AL356259.1	1.19403413074739e-210	4.54451	0.43	0.024	4.0144621509858e-206
ZNF84	1.79756542417851e-232	4.54295	0.535	0.046	6.04359471263057e-228
PCYT1B	1.49025897093598e-170	4.54185	0.518	0.08	5.01039968618384e-166
AP001554.1	5.00406151841566e-217	4.54169	0.445	0.026	1.68241552310653e-212
GALP	1.23686374527944e-243	4.54142	0.569	0.055	4.15845959800399e-239
LINC00836	5.43103969316192e-139	4.54072	0.469	0.089	1.82596985523797e-134
AC015849.1	1.42650564838901e-242	4.53786	0.61	0.07	4.7960546404487e-238
AC068408.1	1.52844930741706e-250	4.53781	0.579	0.054	5.13879941646689e-246
ZNF835	2.88531250654132e-240	4.53724	0.521	0.039	9.70070917824259e-236
KRTAP10-4	1.5922403142538e-265	4.53475	0.55	0.037	5.35327116055272e-261
AC008945.1	0	4.52989	0.703	0.071	0
DYTN	1.52198151698014e-193	4.52676	0.409	0.026	5.11705405823894e-189
AC096677.1	1.84871063071985e-235	4.51966	0.628	0.083	6.21555001154322e-231
AL391704.1	1.15069843631238e-199	4.51894	0.477	0.045	3.86876321272586e-195
TNFSF4	0	4.51687	0.771	0.102	0
AC090607.5	7.40445847144727e-188	4.51393	0.518	0.067	2.48945298268529e-183
LINC02094	1.87984127869023e-215	4.51021	0.447	0.027	6.32021436308442e-211
OR2M2	6.93259122777875e-267	4.50935	0.523	0.028	2.33080649669149e-262
CCDC39.1	4.64259835715495e-251	4.50663	0.582	0.056	1.56088799365906e-246
LINC00967	3.06447149608669e-191	4.4966	0.431	0.033	1.03030596169931e-186
AC003985.2	8.43722464358005e-308	4.48929	0.611	0.039	2.83667929741805e-303
AL356311.1	9.99965121511553e-218	4.48718	0.441	0.024	3.36198273503399e-213
AKR1C2	1.00649675201992e-206	4.48509	0.435	0.027	3.38394272996617e-202
AC068483.1	4.70289930252334e-225	4.4826	0.533	0.051	1.58116177450137e-220
GAB4	6.39172601190761e-296	4.48084	0.569	0.031	2.14896220246346e-291
C15orf32	3.0954602148383e-254	4.4798	0.526	0.035	1.04072467883078e-249
LINC02538	1.26874404059225e-234	4.47912	0.509	0.039	4.26564433887521e-230
AL591848.4	5.83718440474624e-252	4.47407	0.626	0.072	1.96251976871973e-247
AC005303.1	8.19886076681854e-160	4.47056	0.431	0.05	2.75653897841206e-155
AC004921.1	2.11449846692121e-157	4.4697	0.404	0.043	7.1091552956358e-153
GLIPR2	1.72946851056652e-207	4.46108	0.518	0.055	5.81464607937568e-203
AC021351.1	3.24738137858068e-250	4.45624	0.576	0.054	1.09180209329261e-245
AKR1B10	1.72798323079489e-307	4.45266	0.66	0.058	5.80965242025549e-303
AC129492.2	1.74351710584182e-181	4.45141	0.428	0.036	5.86187886155078e-177
AC018467.1	5.45375361557181e-226	4.45125	0.604	0.08	1.8336065030914e-221
HTR3E-AS1	7.63388725567734e-191	4.45057	0.467	0.046	2.56658923423128e-186
C1QTNF1-AS1	5.17805435487126e-305	4.45001	0.63	0.045	1.74091365465127e-300
AC234772.3	3.32094167065974e-143	4.44922	0.424	0.059	1.11653379909251e-138
AC116565.2	1.26970112805124e-197	4.44233	0.458	0.039	4.26886216262107e-193
ZNF140	1.16198802193644e-215	4.44144	0.547	0.064	3.90671992855249e-211
LRRC72	3.07498208358247e-264	4.44117	0.564	0.043	1.03383972632126e-259
CCNI2	3.87246497426762e-194	4.43019	0.428	0.03	1.30196144899852e-189
ANKRD33	2.26084086572046e-213	4.4284	0.433	0.024	7.60117307463877e-209
Z82196.2	9.4351150303435e-283	4.42796	0.632	0.057	3.17218002435179e-278
CARMIL3	1.37238281386794e-168	4.42784	0.435	0.046	4.61408825850541e-164
C5orf47	5.36941870492261e-195	4.42714	0.56	0.082	1.80525226278203e-190
AC087276.3	3.83496949895633e-209	4.42627	0.441	0.028	1.28935509524411e-204
AC015849.5	7.61219642090616e-173	4.4244	0.401	0.032	2.55929655867286e-168
PRSS2	3.56588512485931e-190	4.42206	0.479	0.05	1.19888623782895e-185
AC012038.2	0	4.41705	0.652	0.049	0
AC107029.2	5.14219478982496e-207	4.41677	0.535	0.059	1.72885731028705e-202
GPR141	2.32596829671826e-216	4.41542	0.623	0.097	7.82013801039645e-212
ZNF350	3.70990922212648e-144	4.40583	0.419	0.056	1.24730857957114e-139
LINC02105	6.56029082847722e-288	4.40115	0.625	0.054	2.20563537944233e-283
AC009518.1	5.63712483302625e-174	4.39786	0.477	0.06	1.89525774011175e-169
AC024257.4	4.27683145300995e-250	4.39763	0.681	0.105	1.43791350281647e-245
PGLYRP4	5.98150861979916e-217	4.38645	0.463	0.031	2.01104301306267e-212
SLC32A1	3.05740531251587e-171	4.38585	0.48	0.065	1.02793024012096e-166
NPC1L1	2.49432837410118e-226	4.38388	0.48	0.034	8.38618142656559e-222
MYH4	2.1149755165824e-289	4.38308	0.659	0.063	7.11075918430169e-285
Z97192.2	4.76148458613905e-170	4.38225	0.46	0.055	1.60085873270581e-165
AC026786.2	2.13240169562587e-194	4.38085	0.448	0.038	7.16934774086373e-190
AP000290.1	7.6968201775875e-255	4.38022	0.526	0.035	2.58774791190669e-250
AC084706.1	3.17742051806623e-192	4.37951	0.537	0.073	1.06828055237905e-187
AC002428.1	2.43359887317759e-260	4.37886	0.66	0.086	8.18200277151039e-256
AC133919.2	2.64039905247064e-270	4.37864	0.586	0.046	8.87728565431153e-266
AC005884.1	1.07898996174763e-275	4.37819	0.667	0.079	3.62767215039172e-271
ITGA5	2.06078525246783e-139	4.37609	0.516	0.101	6.92856609732209e-135
AC099066.2	4.87914613266871e-159	4.37415	0.435	0.052	1.64041772126455e-154
SYN2	1.0131772899954e-201	4.37054	0.601	0.095	3.40640336669352e-197
ZNF503-AS1	2.10340740486899e-252	4.36569	0.552	0.046	7.07186603591003e-248
AP001434.1	1.30964550368782e-252	4.36502	0.528	0.037	4.40315914794883e-248
AC091826.2	1.76310816520311e-289	4.36422	0.654	0.065	5.92774596222938e-285
AL122008.3	4.28677893604911e-247	4.36156	0.516	0.035	1.44125794608907e-242
OR2L5	3.69426784229186e-280	4.36058	0.625	0.056	1.24204979125695e-275
CSMD2-AS1	7.39801985952959e-265	4.36055	0.537	0.034	2.48728825697244e-260
AC131094.1	8.70843156800153e-188	4.35359	0.418	0.031	2.92786177747779e-183
AC004597.1	1.97464479287013e-205	4.35247	0.435	0.028	6.63895325810867e-201
AC093766.1	2.02552210615155e-239	4.35031	0.521	0.039	6.81000787309212e-235
AC020611.2	6.55705017599308e-262	4.35026	0.586	0.054	2.20454583967063e-257
GYPB	1.40546589937962e-257	4.35025	0.569	0.048	4.72531690030421e-253
ZNF705A	7.27001830938754e-290	4.35019	0.628	0.053	2.44425285579918e-285
PRB3	1.02460509001294e-300	4.34826	0.667	0.063	3.4448247731325e-296
ACOT2	3.83949635616318e-214	4.34788	0.453	0.029	1.29087706990562e-209
AKR1D1	8.16739183869026e-166	4.34759	0.54	0.094	2.74595881008605e-161
LINC02009	2.51720901283187e-186	4.34605	0.43	0.035	8.46310842204202e-182
AC010547.1	6.72828210525687e-221	4.33605	0.744	0.158	2.26211572660841e-216
TMEM51	4.76556896731e-190	4.33543	0.409	0.026	1.6022319424993e-185
AP001803.2	1.0032923115271e-159	4.3345	0.555	0.116	3.37316908058525e-155
MIR2052HG	5.70704749726997e-291	4.33249	0.727	0.097	1.91876643905714e-286
ZNF165	5.32686989020986e-288	4.33127	0.779	0.126	1.79094692578746e-283
AL138900.1	1.15893506884121e-231	4.3282	0.516	0.041	3.89645559495102e-227
KIR3DL1	3.09162073433444e-230	4.3265	0.492	0.034	1.03943380709058e-225
CD244	4.90746621234659e-264	4.32576	0.677	0.089	1.64993921525305e-259
TAS2R31	2.26416112313927e-135	4.32184	0.431	0.068	7.61233611210653e-131
OR51E1	7.14049357853814e-230	4.32098	0.603	0.078	2.40070534604031e-225
AC078883.3	8.3371600258583e-195	4.32049	0.489	0.051	2.80303657229382e-190
FUT8-AS1	2.53919854738386e-184	4.31789	0.537	0.075	8.53703943615927e-180
AC121338.2	2.71345962445485e-205	4.30979	0.443	0.03	9.12292260337965e-201
SERPINB3	1.92501207513406e-238	4.30674	0.584	0.061	6.47208309780822e-234
LRRC3B	1.97003879862405e-226	4.29968	0.599	0.079	6.62346744485393e-222
AC007993.3	2.98576068383707e-295	4.2967	0.637	0.054	1.00384259951286e-290
FSHR	5.6689070911498e-207	4.29325	0.48	0.042	1.90594325311548e-202
LINC02277	7.25460781235705e-161	4.29197	0.48	0.069	2.43907169259256e-156
PDCL2	4.87651996281821e-203	4.28351	0.448	0.031	1.63953477669911e-198
KRTAP13-2	6.84569081692244e-268	4.27965	0.679	0.087	2.30158970955749e-263
OR2T12	3.50830785284965e-265	4.2777	0.579	0.048	1.17952818320658e-260
AP003059.2	4.49505335660643e-281	4.2762	0.552	0.032	1.51128188902465e-276
OR7D2	8.81531800485648e-252	4.27257	0.642	0.081	2.9637980664128e-247
RLN2	2.51601818148557e-285	4.27119	0.727	0.1	8.45910472797263e-281
AC002428.2	1.03252158853036e-221	4.2661	0.501	0.041	3.47144083279793e-217
TRAV28	8.62652823904487e-273	4.26409	0.572	0.043	2.90032505924928e-268
ZNF582-AS1	3.72563570309289e-246	4.26158	0.55	0.045	1.25259597973686e-241
ZNF836	1.13003559108867e-219	4.26051	0.525	0.05	3.79929266079921e-215
GPX3	3.31765863484325e-262	4.26026	0.606	0.061	1.11543000962065e-257
DCTD	1.31256069594879e-217	4.25393	0.48	0.037	4.41296031584944e-213
AL136099.1	3.34449961653381e-225	4.25128	0.503	0.041	1.12445421607483e-220
C20orf203	1.31944291933015e-150	4.2458	0.411	0.049	4.43609903907989e-146
PAGE1	2.04298854776503e-181	4.24146	0.426	0.036	6.86873179644082e-177
AC022196.1	1.53165176100209e-217	4.236	0.497	0.042	5.14956638566513e-213
AC019209.1	3.42382671814802e-239	4.23526	0.523	0.041	1.15112478090855e-234
LYZ	1.3118338063624e-272	4.23109	0.732	0.111	4.41051644037103e-268
PNMA6F	3.80597050057661e-254	4.23001	0.739	0.125	1.27960534199886e-249
FENDRR	5.70388904749203e-276	4.22737	0.683	0.079	1.9177045366573e-271
ADRB2	4.64446800208184e-285	4.22297	0.649	0.062	1.56151658697994e-280
ARHGEF11	4.00193742168647e-188	4.2228	0.487	0.054	1.34549138054521e-183
AP000802.1	2.24642524892967e-244	4.2225	0.75	0.148	7.55270632942645e-240
SPIC	6.19606099287875e-196	4.21776	0.484	0.048	2.08317766641576e-191
ZSCAN18	7.09056596266001e-203	4.2089	0.428	0.026	2.38391918230592e-198
AKR1C4	4.64039315791647e-260	4.20847	0.643	0.074	1.5601465836231e-255
AC007159.1	2.37306296493759e-275	4.20782	0.645	0.065	7.97847499441668e-271
KCNRG	1.18602875290313e-178	4.20614	0.647	0.145	3.98754727013561e-174
HAS2-AS1	2.46914590993271e-200	4.20361	0.465	0.041	8.30151546378476e-196
PTPN5	3.75625654611157e-231	4.20253	0.537	0.05	1.26289101336817e-226
TMEM255A	3.52272818917758e-252	4.20225	0.684	0.098	1.18437644448339e-247
AC019209.3	1.22242921798799e-217	4.19982	0.513	0.048	4.10992927379744e-213
TMEM119	4.35146409205251e-266	4.19943	0.691	0.095	1.46300574238897e-261
LINC00700	4.0210295069236e-217	4.19402	0.474	0.034	1.35191033052278e-212
LINC02357	2.96040635382871e-262	4.18926	0.591	0.055	9.9531822022075e-258
LCE3D	3.72725269656684e-232	4.18899	0.55	0.055	1.25313962911274e-227
CASC1	1.41744620754217e-231	4.18694	0.618	0.079	4.76559589437754e-227
OR10J1	3.71485817767126e-293	4.18415	0.764	0.112	1.24897246791485e-288
AMER3	6.20406123341488e-202	4.18303	0.435	0.029	2.08586742728642e-197
AC103996.3	3.77433096026633e-276	4.17982	0.669	0.08	1.26896781215114e-271
OR6C75	4.41083605480636e-283	4.17837	0.789	0.132	1.48296718998645e-278
AC007608.1	6.46876026002559e-248	4.17686	0.528	0.039	2.1748618870232e-243
AC007540.1	2.92644529353453e-144	4.17443	0.455	0.069	9.83900172139245e-140
AL365277.1	5.15040603911452e-202	4.17357	0.467	0.038	1.73161801441069e-197
Z82180.1	3.01468683717858e-108	4.16938	0.401	0.075	1.01356786152781e-103
AC245008.1	1.63960355197957e-173	4.16354	0.443	0.045	5.5125111021105e-169
BASP1-AS1	1.78605208767835e-228	4.16247	0.574	0.065	6.00488572398337e-224
BTBD18	8.58002823423028e-167	4.16221	0.511	0.077	2.88469129263056e-162
ARSI	9.26937147765151e-207	4.16047	0.516	0.054	3.11645538450121e-202
AC011195.2	5.24260376268279e-204	4.1588	0.504	0.053	1.76261581105158e-199
HOXB1	1.07633663013495e-270	4.15796	0.596	0.049	3.61875138417672e-266
CREG2	3.58314264211905e-208	4.15595	0.659	0.116	1.20468838770685e-203
LINC01911	9.03063769588153e-236	4.15342	0.586	0.067	3.03619069973233e-231
PPP1R3C	0	4.15236	0.659	0.049	0
AL158071.1	4.30839987733366e-223	4.152	0.628	0.095	1.44852712275835e-218
LGALS8	1.14498139732505e-249	4.15163	0.846	0.199	3.84954195594656e-245
AC008938.1	9.63358208393785e-196	4.15083	0.447	0.035	3.23890663244074e-191
ADAMTS15	1.12938047943765e-207	4.1479	0.47	0.037	3.79709010991731e-203
LINC01050	2.97236601570386e-286	4.1472	0.713	0.098	9.99339178139793e-282
AC008083.3	0	4.14214	0.671	0.053	0
OR10H1	3.83750080505101e-205	4.14078	0.813	0.255	1.2902061456662e-200
OR10H4	7.90935928983336e-197	4.1399	0.547	0.071	2.65920568683487e-192
AC063979.2	1.18387060690148e-276	4.13916	0.73	0.107	3.98029136746346e-272
AC011120.1	8.34650034035978e-223	4.13812	0.526	0.049	2.80617687943236e-218
OR4A47	2.43329534580254e-290	4.1378	0.657	0.063	8.18098228212271e-286
AC008079.1	2.18625851200149e-221	4.13704	0.52	0.048	7.35041974320019e-217
C8orf87	1.27914946249831e-215	4.13635	0.572	0.074	4.30062840786555e-211
AC004948.1	1.33715134617265e-217	4.1355	0.676	0.126	4.49563654096707e-213
FGL2	4.65050196438083e-235	4.12953	0.671	0.105	1.56354526544448e-230
EVX1	5.72511168752858e-220	4.12639	0.559	0.065	1.92483980046398e-215
PBLD	6.71602430423592e-266	4.12498	0.688	0.088	2.25799453132716e-261
IL1F10	5.46092563710181e-170	4.12463	0.411	0.037	1.83601780845e-165
AC114400.1	2.02001847704794e-163	4.11924	0.419	0.044	6.79150412168288e-159
C10orf25	1.9980440224697e-250	4.11835	0.586	0.058	6.71762380794539e-246
AC006960.3	2.89147145553299e-140	4.11531	0.462	0.076	9.72141618064746e-136
AC073655.1	3.66050369524434e-258	4.11371	0.623	0.069	1.2306979473781e-253
AC011306.1	9.42882913519135e-261	4.1135	0.674	0.092	3.17006664354268e-256
CERKL	2.47156278660531e-297	4.11324	0.722	0.085	8.30964124484572e-293
LINC02232	1.81887593760639e-282	4.11252	0.725	0.1	6.11524278982643e-278
KLF17	1.91011653642075e-247	4.11153	0.696	0.108	6.42200280710021e-243
HAND2	7.4989437892557e-184	4.1097	0.419	0.032	2.52121989138566e-179
AL442224.1	0	4.10946	0.703	0.067	0
KCNJ12	5.9201213320979e-256	4.10911	0.623	0.068	1.99040399306464e-251
PWRN1	7.26829230783634e-227	4.10874	0.547	0.053	2.44367255681765e-222
AC107068.2	3.44115207952696e-211	4.10649	0.506	0.049	1.15694974065776e-206
LRRC10	7.58340328906262e-307	4.10485	0.672	0.06	2.54961601981574e-302
FBXO32	6.12301960571855e-135	4.10268	0.448	0.073	2.05862042163863e-130
CEACAM19	2.04729799287932e-288	4.10102	0.747	0.108	6.88322058185958e-284
CUX2	2.41637465123169e-193	4.10084	0.462	0.041	8.12409321490607e-189
IFNA5	1.31927961023002e-186	4.10074	0.424	0.033	4.43554997755436e-182
SLC29A3	1.1416281747155e-232	4.09384	0.662	0.101	3.83826808621098e-228
SPRN	1.58426822790387e-224	4.09263	0.565	0.063	5.32646820903562e-220
OR51A7	1.30347115278358e-186	4.09042	0.452	0.039	4.38240036277367e-182
SERPINA11	4.2471488435573e-198	4.08905	0.48	0.047	1.4279339126924e-193
SLC6A1	2.65192602936126e-239	4.08566	0.791	0.172	8.91604050331549e-235
LINC01813	3.41850029908914e-247	4.08546	0.567	0.051	1.14933398555676e-242
TTTY14	1.63890665250428e-179	4.08531	0.407	0.031	5.51016805638463e-175
PROM2	1.3065100151729e-248	4.08493	0.553	0.045	4.39261732201281e-244
AC009097.1	1.18592858192299e-209	4.08444	0.506	0.048	3.98721048528328e-205
SRD5A2	9.38442488303649e-235	4.08305	0.708	0.124	3.1551374899257e-230
AC097478.4	4.1144228006457e-193	4.08253	0.421	0.029	1.38331008980509e-188
P2RY12	6.82593159990108e-242	4.08071	0.63	0.082	2.29494646320274e-237
OR52N1	9.78780845512269e-285	4.0787	0.671	0.075	3.2907590806968e-280
TMEM220	3.35111326217699e-204	4.07861	0.674	0.138	1.12667778987652e-199
CD28	2.08288043299911e-170	4.0779	0.508	0.074	7.0028523037863e-166
LINC00395	2.97372525206317e-188	4.07774	0.489	0.056	9.99796166996157e-184
AC092118.1	1.55881617885882e-206	4.07532	0.618	0.107	5.24089587494125e-202
LINC02127	2.53048479668553e-212	4.07489	0.52	0.054	8.50774293493644e-208
LINC02021	1.33360283426572e-286	4.0744	0.728	0.095	4.48370608908478e-282
ASB14	1.18986223946005e-234	4.07287	0.64	0.09	4.00043583528863e-230
CSF1R	4.37772965044734e-190	4.07252	0.538	0.072	1.4718364857769e-185
PSORS1C1	5.1753693226535e-162	4.0689	0.503	0.079	1.74001091996933e-157
ZFP28	1.09220978249903e-241	4.06661	0.601	0.066	3.67211850973998e-237
AC002480.4	4.24492680769549e-225	4.06017	0.543	0.053	1.4271868420153e-220
PDILT	5.0469733554013e-209	4.0601	0.562	0.072	1.69684291181947e-204
OR12D2	9.03520435029732e-296	4.05742	0.723	0.091	3.03772605461346e-291
C1orf68	1.09103430673492e-234	4.05039	0.56	0.057	3.66816644267347e-230
H3F3C	9.49016943120818e-210	4.0487	0.559	0.069	3.1906898644665e-205
GUCA1A	3.44444220887025e-189	4.04822	0.567	0.091	1.15805591504427e-184
BX005040.1	2.26064363830182e-205	4.04744	0.649	0.117	7.60050997633457e-201
AC108935.1	5.87337814807007e-235	4.04171	0.594	0.07	1.97468846716264e-230
IRGM	3.27520693812091e-254	4.04057	0.569	0.05	1.10115732466563e-249
LINC02128	5.91220501765538e-261	4.03899	0.684	0.09	1.98774244898591e-256
AC116158.2	3.42919519691696e-212	4.03826	0.516	0.049	1.15292971715545e-207
AC084782.3	2.6110244822948e-275	4.03296	0.759	0.125	8.77852541192333e-271
AL356157.1	5.14731829592826e-217	4.03148	0.745	0.185	1.73057988427404e-212
MSTN	7.94185284102334e-239	4.02743	0.638	0.087	2.67013034368046e-234
MMP21	1.09938883423246e-232	4.02386	0.633	0.096	3.69625519957294e-228
XAF1	6.83249505942686e-130	4.02336	0.423	0.067	2.2971531639299e-125
PDYN-AS1	4.16629480193991e-293	4.02251	0.75	0.103	1.40074997536022e-288
AC005962.1	5.587634949221e-250	4.02116	0.623	0.07	1.87861874627759e-245
AC113192.1	4.88465765407898e-273	4.02103	0.615	0.056	1.64227074987789e-268
RAB6C	1.23028689328307e-158	4.02039	0.414	0.044	4.13634756390702e-154
AC010754.1	3.77729554035489e-283	4.01921	0.735	0.102	1.26996453362272e-278
ZNF223	0	4.01797	0.723	0.08	0
ITLN1	9.39314313782813e-252	4.01505	0.531	0.036	3.15806865436919e-247
AC025031.1	1.47592249184559e-211	4.01465	0.521	0.053	4.96219900983405e-207
LINC02072	8.36566290561257e-236	4.01057	0.542	0.048	2.812619525496e-231
SVOPL	1.2158602686873e-203	4.01056	0.474	0.039	4.08784380935356e-199
AC091013.1	8.62782628728098e-252	4.00696	0.696	0.108	2.90076147604674e-247
P2RY1	1.44328069597831e-269	4.00323	0.633	0.066	4.85245402794869e-265
PRSS54	1.59126964331701e-225	4.00155	0.487	0.036	5.35000766779613e-221
AC106894.1	6.91032313227731e-185	3.99805	0.445	0.042	2.32331974030295e-180
SHISAL2B	4.02850862325019e-191	3.99728	0.509	0.061	1.35442488422294e-186
TMEM45B	1.36712049430597e-148	3.99699	0.448	0.063	4.5963958139061e-144
AC026355.2	1.41463289994916e-264	3.99639	0.581	0.049	4.75613727291908e-260
LINC01350	2.04073421094677e-259	3.99487	0.657	0.082	6.86115249062415e-255
RLBP1	7.59566592056975e-259	3.99435	0.632	0.07	2.55373883915476e-254
KRT26	3.29308847339271e-176	3.99344	0.463	0.053	1.10716927563936e-171
AL138900.3	1.93368829623312e-155	3.99343	0.402	0.042	6.50125342076536e-151
LINC01897	5.05174188062585e-200	3.99339	0.662	0.136	1.69844613768522e-195
AC025576.2	2.17997599869854e-232	3.99056	0.514	0.038	7.32929730522436e-228
LINC01193	3.56368355108495e-288	3.98989	0.667	0.068	1.19814604671027e-283
AC064853.1	1.37932723117642e-229	3.98979	0.599	0.076	4.63743608393824e-225
LINC01985	1.33443143204127e-263	3.98905	0.688	0.097	4.48649191766596e-259
IQSEC2	4.07261274593935e-182	3.98606	0.577	0.096	1.36925313131227e-177
ACCS	5.79478512197692e-190	3.98492	0.538	0.074	1.94826470585986e-185
LINC01837	7.06967015671471e-293	3.98181	0.82	0.138	2.37689380338905e-288
AL031595.2	5.0259549450001e-256	3.98151	0.808	0.18	1.68977631205848e-251
SFTPC	5.53485871343688e-257	3.97879	0.669	0.092	1.86087484804461e-252
AC026316.5	1.46736369251113e-172	3.97835	0.479	0.062	4.93342347059166e-168
AC096582.3	2.75701025713152e-193	3.97828	0.53	0.068	9.26934418550189e-189
AL117350.1	1.03562455968668e-196	3.9744	0.533	0.069	3.48187333212257e-192
AC073575.1	9.2846965585278e-237	3.9722	0.654	0.096	3.12160782994263e-232
RBP1	2.44810792670762e-268	3.97001	0.581	0.046	8.23078366038368e-264
LINC00554	4.22826718297154e-256	3.96862	0.569	0.047	1.42158570958686e-251
LINC02112	7.79818243044529e-232	3.96834	0.664	0.111	2.62182691494001e-227
SHISAL2A	2.28704184409603e-240	3.96797	0.638	0.083	7.68926338403526e-236
INSL6	3.05219948437592e-173	3.966	0.428	0.042	1.02617998864203e-168
AL358215.2	1.06347784860353e-192	3.96571	0.482	0.05	3.57551887478992e-188
SLAMF1	3.98631756041297e-204	3.96406	0.518	0.057	1.34023982698645e-199
AC105180.1	7.14607742750286e-276	3.96139	0.63	0.062	2.40258269190074e-271
LINC01995	6.51573173848295e-244	3.95699	0.654	0.092	2.19065416779535e-239
CLEC2A	9.00012604524446e-226	3.95693	0.576	0.065	3.02593237767164e-221
GNA14	4.57993885826014e-229	3.95675	0.632	0.087	1.53982124353564e-224
AL450423.1	1.59670281958382e-295	3.95082	0.647	0.055	5.36827454972277e-291
PSORS1C2	6.77290559379442e-230	3.94997	0.526	0.046	2.27711858968962e-225
AL591030.1	1.5418259463644e-259	3.94852	0.723	0.126	5.18377301427175e-255
HOXB9	2.89713656309801e-162	3.94806	0.499	0.075	9.74046283879181e-158
AP003115.1	8.74479577895332e-270	3.94592	0.649	0.073	2.9400877888419e-265
DRD1	5.73845396913678e-277	3.94535	0.667	0.073	1.92932560896348e-272
LINC00330	0	3.94516	0.842	0.135	0
MCHR2-AS1	1.51482712602753e-255	3.94474	0.659	0.089	5.09300028041717e-251
LINC01812	7.99973090515213e-240	3.94309	0.715	0.131	2.6895895276212e-235
LCE2C	4.94631529866751e-270	3.93966	0.601	0.05	1.663000666565e-265
ESRRB	2.59737488469867e-230	3.93897	0.552	0.055	8.73263409984541e-226
ODF1	3.89753547110989e-303	3.93805	0.684	0.071	1.31039040074185e-298
EHD2	2.02273391192089e-182	3.93679	0.475	0.052	6.80063368526924e-178
AC004448.2	4.58782972790442e-258	3.93501	0.626	0.069	1.54247423281874e-253
AL162391.1	7.32638503153076e-299	3.93343	0.71	0.082	2.46320391145096e-294
FGF13	1.94972849734805e-283	3.93307	0.74	0.105	6.55518218093387e-279
AP005057.1	1.15469100634158e-224	3.93105	0.548	0.057	3.88218663242102e-220
RNASE9	1.98921257766998e-301	3.9306	0.694	0.069	6.68793160738424e-297
KLK10	4.74903656388783e-163	3.92936	0.535	0.094	1.59667358314473e-158
AC027804.1	2.25496192615648e-161	3.92914	0.463	0.066	7.58140749193071e-157
HSD3B1	4.14137116218327e-249	3.92727	0.62	0.071	1.39237039843764e-244
AL160408.4	1.92357541958039e-269	3.92562	0.638	0.065	6.46725291817123e-265
ART4	6.50583821361325e-260	3.92363	0.912	0.247	2.18732786579891e-255
AL022097.1	6.51238709171153e-166	3.92119	0.564	0.106	2.18952966410433e-161
AC017006.2	1.07218284529623e-257	3.92079	0.645	0.079	3.60478594417047e-253
TRGC1	3.25684448924955e-295	3.92038	0.703	0.077	1.09498368573059e-290
OR1L8	2.54157899987582e-263	3.91896	0.645	0.073	8.5450427554825e-259
CD200R1L	6.68025193268668e-226	3.91837	0.545	0.054	2.24596750228859e-221
ROPN1B	1.54190510542415e-266	3.9181	0.649	0.074	5.18403915494652e-262
TRIM31-AS1	1.36742356832682e-253	3.91678	0.553	0.043	4.59741477907161e-249
ADGRG4	1.07951222855414e-241	3.91437	0.555	0.047	3.62942806362186e-237
OR10H5	1.08826643289017e-247	3.91402	0.638	0.078	3.65886057402005e-243
SFTPD-AS1	2.3516532522833e-255	3.91389	0.812	0.179	7.90649339950168e-251
VAC14-AS1	1.08220383731842e-234	3.91096	0.684	0.108	3.63847752144825e-230
LYZL4	7.42207584435275e-97	3.91092	0.406	0.089	2.49537611962984e-92
LINC02170	7.84271146529091e-204	3.91076	0.603	0.095	2.63679802174546e-199
AC006511.4	7.07256862132035e-211	3.90924	0.511	0.051	2.37786829617411e-206
CFAP74	1.06476213470374e-279	3.90796	0.808	0.138	3.57983677308744e-275
PLA2G1B	7.14688378170436e-220	3.90517	0.552	0.06	2.40285379624682e-215
AC068234.3	1.04834836549611e-172	3.90469	0.486	0.059	3.52465203963447e-168
SEMG1	1.7844101986967e-157	3.89775	0.455	0.06	5.99936552903818e-153
AC126323.6	1.05774848474251e-211	3.89638	0.572	0.074	3.5562561805528e-207
AC139491.1	5.06026714526522e-150	3.89511	0.447	0.064	1.70131241690962e-145
AL137145.2	1.28539481088666e-176	3.89506	0.487	0.06	4.32162589368205e-172
TPRG1-AS1	1.25536798556516e-257	3.8915	0.837	0.207	4.22067270426861e-253
AL669970.3	4.21393673568579e-185	3.89025	0.445	0.04	1.41676766990492e-180
LINC02273	6.15876061806002e-217	3.88933	0.574	0.07	2.07063690739796e-212
FAM19A5	1.01663897459008e-238	3.88725	0.657	0.1	3.41804189646932e-234
AC092650.1	1.02743042597014e-155	3.88652	0.467	0.063	3.45432383515421e-151
BATF	2.36310077332651e-198	3.88611	0.564	0.076	7.94498111000106e-194
ANO2	1.25521194713985e-215	3.88411	0.733	0.169	4.22014808747889e-211
MEST	1.26638999374447e-221	3.88376	0.61	0.084	4.25772979796827e-217
GPR143	2.23688107939151e-303	3.88356	0.71	0.072	7.5206178770222e-299
LRRC39	1.06849193511861e-206	3.88104	0.657	0.125	3.59237673506229e-202
GRK7	8.60488620679476e-128	3.88066	0.535	0.127	2.89304879158647e-123
AC134312.5	2.44645029394118e-193	3.87831	0.489	0.051	8.22521053325964e-189
OR9I1	5.49310538748512e-239	3.87722	0.699	0.126	1.84683696232637e-234
BMP10	1.07871100936743e-183	3.87624	0.467	0.049	3.62673428459423e-179
KIAA1210	7.85791250634113e-259	3.87304	0.812	0.155	2.64190876375695e-254
GBP3	2.0694324385125e-242	3.87264	0.754	0.154	6.95763880152289e-238
SLIT1	3.81440126339765e-224	3.87257	0.628	0.089	1.28243984876692e-219
AL359232.1	3.31089620739241e-234	3.87104	0.662	0.101	1.1131564138874e-229
SDR42E1	2.03970276542446e-124	3.87074	0.431	0.073	6.85768466763358e-120
SRL	8.73297172125302e-174	3.87031	0.542	0.083	2.93611242240248e-169
PHF21B	5.21516364924995e-249	3.86864	0.543	0.039	1.75339017051433e-244
AL008723.1	1.48733139954555e-208	3.86834	0.492	0.043	5.00055689841209e-204
PRTN3	1.21750935582833e-156	3.86829	0.423	0.049	4.09338820523043e-152
TNFSF15	2.65178145035823e-238	3.86798	0.796	0.184	8.9155544142494e-234
AC011473.3	4.51388212384813e-180	3.86728	0.482	0.057	1.51761230885898e-175
SCGB2A1	5.75669325039648e-198	3.86626	0.545	0.071	1.9354578377158e-193
SLC52A3	7.10208335260892e-250	3.86489	0.604	0.058	2.38779144398065e-245
LINC01913	5.36187264786037e-157	3.86364	0.424	0.048	1.80271520293713e-152
OR5B12	7.25919550638208e-255	3.8625	0.679	0.092	2.44061412120072e-250
AL136962.1	6.10338835196271e-246	3.85922	0.66	0.087	2.05202019781338e-241
DNMT3A	2.00101215095648e-229	3.85474	0.812	0.191	6.72760295273077e-225
SFTPA2	4.04733031984691e-237	3.85294	0.718	0.14	1.36075292683573e-232
AC131238.1	1.48790807327999e-165	3.8512	0.453	0.06	5.00249573317467e-161
SPATA31D3	2.31769166920484e-218	3.85063	0.569	0.072	7.79231116103358e-214
AC130404.1	1.08528603034057e-158	3.85025	0.406	0.042	3.64884016260804e-154
ZNF750	7.89481038779229e-235	3.85002	0.701	0.121	2.65431420047965e-230
SPAG6	2.22427544575134e-274	3.84959	0.788	0.145	7.47823647616057e-270
OR4D9	1.66972887583819e-305	3.84821	0.908	0.206	5.61379545345556e-301
CA10	1.40999271533994e-202	3.84775	0.618	0.1	4.74053650824443e-198
LINC00589	8.61806251923387e-240	3.84646	0.57	0.053	2.89747879959162e-235
H1FNT	8.5738568020713e-226	3.84566	0.543	0.055	2.88261639542439e-221
OR2T10	4.58448079624235e-207	3.84512	0.642	0.116	1.54134828850464e-202
ACOT4	4.39112791248937e-188	3.84512	0.467	0.045	1.47634111545805e-183
AC025524.2	1.42244577360803e-215	3.84376	0.659	0.112	4.78240493544757e-211
AC008269.2	9.78512321353023e-174	3.84051	0.402	0.032	3.289856275621e-169
AC091806.1	5.05387994208316e-103	3.83957	0.499	0.139	1.69916497532778e-98
AL162171.2	2.26333369959569e-188	3.83661	0.555	0.083	7.60955423141065e-184
USP44	5.51735998965963e-264	3.83649	0.728	0.111	1.85499160212346e-259
SGCZ	1.2504243646366e-280	3.83606	0.701	0.093	4.2040517563447e-276
MATN3	4.48709075270144e-159	3.83402	0.416	0.042	1.50860478196575e-154
AC087516.2	7.91035719510307e-264	3.83324	0.65	0.079	2.6595411925656e-259
CYP4F22	9.14842073000061e-196	3.83294	0.508	0.054	3.07579053363351e-191
PROKR1	1.32856646148172e-240	3.83246	0.654	0.095	4.4667733001477e-236
ZNF114	3.48410312104734e-177	3.83053	0.572	0.103	1.17139031032733e-172
CAPN9	1.2617581175856e-261	3.82993	0.623	0.066	4.24215696713456e-257
OR2J3	2.25938050611112e-203	3.82709	0.587	0.088	7.59626319959619e-199
ZMYM4-AS1	7.77511113513447e-255	3.82497	0.681	0.093	2.61407011474356e-250
AC009242.1	0	3.82494	0.823	0.126	0
TMEM229B	1.65243635229865e-187	3.82397	0.448	0.039	5.55565626006328e-183
LINC01864	1.06173868481739e-197	3.8226	0.594	0.094	3.56967163222456e-193
LINC02554	2.41599548240599e-219	3.82147	0.603	0.083	8.12281841139716e-215
CA6	3.79087196775963e-145	3.82125	0.486	0.081	1.27452906428047e-140
AC024132.3	2.55164612560175e-149	3.82076	0.499	0.081	8.57888943888565e-145
AC123023.1	1.30142955478545e-268	3.82057	0.608	0.056	4.37553630614415e-264
AL139022.2	4.37153302305143e-270	3.81798	0.756	0.124	1.46975311768012e-265
JAZF1-AS1	2.97288100736991e-223	3.81421	0.696	0.13	9.99512323487836e-219
EFR3B	7.29307558551398e-233	3.81415	0.788	0.191	2.45200494260565e-228
PCP4	3.73683408489181e-215	3.81248	0.694	0.132	1.25636098768148e-210
ARMC2	1.39855246666916e-231	3.80847	0.66	0.1	4.70207324818838e-227
VASH1	3.94081560437115e-203	3.80785	0.706	0.152	1.32494161434562e-198
AL008638.3	2.72144748825438e-225	3.80759	0.574	0.067	9.14977860026006e-221
STAC	1.66974905748678e-294	3.80634	0.735	0.092	5.6138633061763e-290
SUN3	0	3.80386	0.793	0.114	0
H1FOO	5.79824611021024e-148	3.80251	0.44	0.06	1.94942832471378e-143
LINC02384	4.4178833806247e-284	3.80122	0.849	0.179	1.48533657139983e-279
ENDOU	1.04896394827967e-179	3.80037	0.458	0.047	3.52672169051107e-175
AC005165.1	3.87852080556585e-305	3.80031	0.888	0.185	1.30399748003929e-300
AC099541.1	5.00636079161087e-214	3.79916	0.54	0.057	1.68318856174749e-209
AP006333.2	3.10097919497749e-190	3.79828	0.46	0.041	1.04258021514338e-185
LDLRAD4-AS1	7.94086623156021e-175	3.79738	0.521	0.078	2.66979863571286e-170
ZBTB7C	3.17401913169663e-155	3.79728	0.441	0.057	1.06713697226772e-150
SLC13A5	1.33225861697817e-129	3.79628	0.438	0.075	4.47918669614232e-125
ZNF550	2.98279698904487e-296	3.79627	0.789	0.125	1.00284617568678e-291
FCRL5	9.72395009649512e-252	3.79585	0.789	0.176	3.26928926194262e-247
GH2	3.44100072562533e-148	3.79402	0.423	0.054	1.15689885396249e-143
SLC6A11	6.67402331130567e-146	3.79359	0.438	0.062	2.24387337749408e-141
LINC00960	7.8296099734581e-235	3.79358	0.587	0.067	2.63239316917635e-230
EFCAB3	7.8299981973024e-250	3.79321	0.671	0.092	2.63252369391504e-245
DEFB125	1.38124069321788e-181	3.79048	0.443	0.039	4.64386933466782e-177
SAMD9L	9.60180784976523e-258	3.79017	0.684	0.089	3.22822381716957e-253
C15orf54	3.98209552074651e-291	3.78651	0.757	0.109	1.33882033503018e-286
AC005487.1	7.90907406925683e-136	3.78646	0.462	0.08	2.65910979282484e-131
AL390036.1	1.99360410351284e-157	3.78607	0.413	0.044	6.70269635642053e-153
PLA2G7	3.47517709030736e-206	3.78437	0.56	0.072	1.16838928953224e-201
AC068631.1	1.76795098636233e-238	3.78252	0.842	0.23	5.94402801124879e-234
ARSD	5.49370044670322e-203	3.78192	0.564	0.071	1.84703702718609e-198
AP005229.1	2.69546066138962e-237	3.78173	0.783	0.181	9.06240828965806e-233
MX1	1.59462975028384e-258	3.78034	0.657	0.082	5.36130468342929e-254
C1orf94	6.77039511739041e-279	3.78027	0.739	0.112	2.27627454241783e-274
AL136979.1	8.46975563006877e-162	3.78016	0.453	0.057	2.84761654038542e-157
FEZ1	2.62752824724797e-168	3.77974	0.667	0.172	8.83401272007239e-164
GNAO1	8.67577501731866e-170	3.77932	0.441	0.045	2.91688231857271e-165
ANKUB1	2.14272708438378e-225	3.77753	0.638	0.095	7.20406273040671e-221
AL033397.1	4.4427820544124e-264	3.77746	0.776	0.151	1.49370775451399e-259
B3GALT2	6.30495008429428e-212	3.77675	0.664	0.125	2.11978726784058e-207
AC087623.4	1.23155875870515e-167	3.77264	0.503	0.075	4.1406237026426e-163
AC025887.2	8.04632589364198e-175	3.77241	0.504	0.067	2.70525522870137e-170
GLYAT	6.80482190954046e-197	3.77226	0.576	0.083	2.2878491742066e-192
FAS	4.82174679122029e-211	3.77201	0.696	0.141	1.62111948867617e-206
SEPT8	8.15041220631595e-256	3.77191	0.72	0.112	2.74025008788549e-251
UGT1A7	7.0861449794268e-212	3.77157	0.557	0.067	2.38243280353308e-207
AL672032.1	3.95225529055904e-203	3.77021	0.516	0.054	1.32878775123885e-198
GALNT11	3.65994406685931e-207	3.76853	0.637	0.103	1.23050979471877e-202
AL021807.1	6.4780895384762e-145	3.76757	0.547	0.112	2.17799848373108e-140
LCE2A	6.89996259357059e-167	3.76535	0.46	0.059	2.31983642358437e-162
AP006748.1	5.08704153631434e-291	3.76528	0.752	0.106	1.71031423492424e-286
ALDH3B1	6.06439092743759e-183	3.76153	0.547	0.086	2.03890887371379e-178
IGFL2-AS1	2.98756711278598e-180	3.761	0.448	0.046	1.00444993898978e-175
ASPN	1.75175902459865e-261	3.75962	0.83	0.178	5.88958901660313e-257
ST6GALNAC1	1.70412172794415e-149	3.7593	0.491	0.084	5.72942766152104e-145
LMLN-AS1	2.98345098456038e-191	3.75928	0.463	0.044	1.00306605551904e-186
LIPC-AS1	9.67484570431655e-181	3.75801	0.433	0.037	3.25277987424827e-176
AC037486.1	1.75121644308698e-204	3.75791	0.52	0.057	5.88776480330275e-200
LIN28B-AS1	8.93619289462218e-158	3.75703	0.418	0.046	3.00443741310092e-153
OVAAL	5.5527705860622e-173	3.75539	0.579	0.106	1.86689699873997e-168
AL352977.1	9.18356261495883e-198	3.75282	0.463	0.041	3.08760558677531e-193
CHP2	3.33787029133713e-215	3.75185	0.542	0.058	1.12222537065046e-210
OR4D10	3.81081861713616e-118	3.75019	0.407	0.071	1.28123532726735e-113
DIRC2	4.00340444069335e-303	3.74988	0.733	0.091	1.34598460700551e-298
AC106745.1	2.39977594963139e-255	3.74833	0.725	0.121	8.06828672025571e-251
AC008079.2	6.25887660385928e-250	3.74803	0.866	0.22	2.10429690298353e-245
AL353651.3	2.65478437562296e-183	3.74719	0.531	0.077	8.92565054928194e-179
AC008649.1	3.34533521565985e-210	3.74713	0.526	0.054	1.124735152857e-205
AP001150.1	1.07305002654547e-194	3.74205	0.565	0.083	3.60770149424852e-190
ASCL4	8.73201764651554e-238	3.73956	0.645	0.085	2.93579165293499e-233
C12orf54	1.03604664327911e-208	3.73862	0.477	0.039	3.48329241936871e-204
AC026785.3	8.48716946925267e-180	3.7384	0.447	0.044	2.85347124725744e-175
CCRL2	5.40200460151155e-188	3.73839	0.47	0.047	1.8162079670742e-183
ZNF705G	2.94444938912407e-243	3.73412	0.591	0.061	9.89953329117402e-239
AADACL4	2.78057583675872e-193	3.73017	0.52	0.065	9.34857402076649e-189
LINC00446	4.69969740134705e-197	3.72771	0.475	0.044	1.58008526330689e-192
ANKRD30BL	1.64756094956838e-222	3.72725	0.61	0.081	5.53926466854385e-218
OR10V1	1.98084828554227e-234	3.72536	0.572	0.062	6.65981002082166e-230
AC005324.3	1.71257394182617e-270	3.7252	0.757	0.124	5.75784484981377e-266
TRAV12-3	1.15154822567758e-153	3.72486	0.416	0.047	3.87162028955058e-149
AL356479.1	3.23174022397075e-172	3.72356	0.552	0.095	1.08654338070121e-167
AL031651.1	4.63739657141706e-246	3.72182	0.744	0.138	1.55913910127613e-241
LINC02188	1.47988454176302e-240	3.72168	0.716	0.126	4.97551981786144e-236
AL160408.3	9.18327025337168e-118	3.72064	0.508	0.119	3.08750729188609e-113
CFI	1.41066274999205e-149	3.72029	0.424	0.052	4.74278923174827e-145
ASB11	4.09321475344684e-261	3.7183	0.759	0.142	1.37617973225636e-256
KLF3	2.69638786049021e-164	3.71801	0.633	0.144	9.06552562575412e-160
AC112715.1	3.99941344842164e-236	3.71687	0.598	0.07	1.34464279549384e-231
AC027688.2	1.33670610939655e-278	3.71666	0.732	0.108	4.49413961040213e-274
AC018682.1	6.74050904858331e-177	3.71595	0.657	0.153	2.26622654722419e-172
CYP24A1	1.51803403868795e-227	3.71582	0.735	0.144	5.10378224147276e-223
AC022182.2	1.79956487023365e-268	3.71581	0.796	0.146	6.05031705021257e-264
CST11	8.6827394870191e-200	3.71426	0.608	0.103	2.91922384293069e-195
LRRC18	7.40478000260392e-285	3.71394	0.81	0.146	2.48956108467546e-280
LINC00545	0	3.71269	0.776	0.09	0
TRAV30	1.5289639868331e-131	3.7124	0.453	0.079	5.14052982013155e-127
FCGR3A	7.44337858360719e-281	3.71232	0.796	0.139	2.50253831359457e-276
FAM198B-AS1	2.96968553862254e-254	3.71132	0.666	0.092	9.98437974940285e-250
DMRTA1	4.55604699516408e-265	3.71087	0.693	0.096	1.53178856024412e-260
GJB7	2.33873654558571e-170	3.71054	0.45	0.05	7.86306613991372e-166
KCNK9	1.80187638776751e-209	3.70614	0.559	0.067	6.05808860331314e-205
ZFP37	1.52552511146823e-254	3.70565	0.677	0.096	5.12896797726732e-250
TVP23A	1.06962513759433e-228	3.70209	0.688	0.113	3.59618667510591e-224
SLC24A4	0	3.70136	0.81	0.116	0
AL023583.1	1.21431309195334e-261	3.7012	0.771	0.142	4.08264204645634e-257
NADK2-AS1	3.67032214287017e-202	3.6984	0.55	0.071	1.23399900765438e-197
PTCHD1	1.23301748057012e-138	3.69781	0.463	0.074	4.14552807142481e-134
AP000755.2	4.81711208791733e-166	3.6975	0.416	0.04	1.61956125507869e-161
OR6K3	8.7232671738931e-145	3.6951	0.419	0.053	2.9328496565346e-140
TEDDM1	9.79907542152104e-277	3.6935	0.679	0.08	3.29454714746959e-272
AP001065.1	4.27934167414932e-215	3.69173	0.577	0.071	1.43875746426574e-210
OR5M1	3.72754789593997e-201	3.69123	0.625	0.107	1.25323887809398e-196
FANCD2OS	6.09891521556152e-192	3.68964	0.518	0.06	2.05051628462394e-187
AL445231.1	4.63110606464632e-204	3.6893	0.638	0.105	1.55702416999474e-199
SLC22A7	4.27153821689586e-181	3.68878	0.465	0.049	1.43613386390256e-176
SMCP	3.31259734547252e-303	3.68721	0.767	0.106	1.11372835352132e-298
LINC01533	7.46462334247948e-270	3.68711	0.664	0.08	2.50968101397503e-265
CKMT2	8.00436405134514e-124	3.68696	0.46	0.09	2.69114723770275e-119
KRTAP13-4	1.0921850127194e-190	3.68599	0.54	0.074	3.67203523126389e-186
OR10J5	8.88940912099805e-273	3.68424	0.681	0.082	2.98870824057075e-268
ALOX12	1.74415439128142e-171	3.68326	0.54	0.089	5.86402147892726e-167
FAM47E	3.87026627344491e-274	3.68226	0.857	0.211	1.30122222379491e-269
AL109936.6	4.10419199809394e-139	3.68098	0.497	0.095	1.37987039167916e-134
PRPS1L1	1.05040467390074e-165	3.68068	0.469	0.062	3.53156555412167e-161
OR9Q1	2.57600454998068e-261	3.67934	0.684	0.085	8.66078489749003e-257
AC000061.1	8.30027078799987e-142	3.67737	0.436	0.063	2.79063404163344e-137
ACTL8	7.25432977202612e-263	3.67595	0.693	0.095	2.4389782126529e-258
LINC00987	2.34621840262366e-296	3.67212	0.805	0.133	7.888220891461e-292
AL355537.2	8.95989536581407e-165	3.67095	0.46	0.057	3.01240642094035e-160
SH2D4B	5.16669761511556e-81	3.67076	0.402	0.103	1.737095405178e-76
HOPX	2.00254044540624e-200	3.67014	0.531	0.061	6.7327412315003e-196
GPR32	1.07772095342965e-202	3.66905	0.576	0.083	3.62340561752583e-198
USP3-AS1	3.76026967197183e-215	3.66893	0.696	0.133	1.26424026641365e-210
ROCR	3.09782274123941e-166	3.66773	0.494	0.067	1.0415189838321e-161
AL022323.1	1.26392858772928e-203	3.66658	0.626	0.108	4.2494543048046e-199
ARHGAP40	2.5610777851015e-206	3.66585	0.71	0.159	8.61059962128975e-202
CTSB	2.40050350417628e-213	3.66585	0.847	0.268	8.07073283139106e-209
SLC35G4	3.09639217619731e-216	3.66546	0.504	0.046	1.0410380135593e-211
KLHL6-AS1	2.63538732690674e-153	3.66383	0.469	0.069	8.86043573179315e-149
AL356130.1	5.4314290692695e-214	3.66267	0.526	0.055	1.8261007673791e-209
AC009955.2	7.99556108939192e-258	3.66164	0.749	0.129	2.68818759386446e-253
AL160408.1	6.83381363352839e-244	3.66161	0.75	0.15	2.29759648172858e-239
AC083836.1	1.17789427559237e-286	3.66027	0.823	0.154	3.96019834396911e-282
OLFM4	1.53965003847234e-266	3.65923	0.832	0.185	5.17645739434784e-262
AC068512.1	1.6116831267297e-224	3.65879	0.672	0.11	5.41863984037792e-220
RNASEH2B-AS1	0	3.65872	0.834	0.135	0
AL121895.2	2.91842813071159e-124	3.65868	0.508	0.118	9.81204721826544e-120
SLC25A27	2.19079066938109e-259	3.6584	0.754	0.135	7.36565730952617e-255
SLC22A10	3.65836198720402e-294	3.6584	0.839	0.154	1.22997788371786e-289
MRGPRG-AS1	3.44191398333494e-107	3.65819	0.423	0.09	1.15720590033704e-102
AC105105.4	3.0026713964799e-126	3.65679	0.462	0.094	1.00952815021051e-121
SYTL4	1.05666407737661e-199	3.6558	0.623	0.099	3.5526102945479e-195
SLC12A3	1.79370027545757e-198	3.65497	0.611	0.099	6.0305996961159e-194
NKILA	5.82689590543324e-164	3.65472	0.518	0.081	1.95906067236571e-159
AC245297.2	2.63479993735302e-237	3.65308	0.73	0.145	8.85846086937459e-233
OR52B6	3.79931725864072e-133	3.65226	0.406	0.057	1.2773684555276e-128
GPX6	2.0282206650567e-164	3.65142	0.497	0.072	6.81908069798715e-160
AC087273.1	1.2398149439134e-258	3.65049	0.698	0.101	4.16838182293126e-254
TMEM211	9.30563674525866e-181	3.64983	0.601	0.11	3.12864813012341e-176
MIR133A1HG	4.05980556796959e-221	3.64901	0.677	0.126	1.36494723000705e-216
OR6B1	4.35732365310717e-230	3.64813	0.686	0.119	1.46497578541116e-225
ACSM5	1.59860089640614e-225	3.64784	0.727	0.143	5.37465607380707e-221
OR56A5	7.19796863543763e-187	3.64707	0.564	0.09	2.42002903492048e-182
AC007163.1	4.22928136348132e-226	3.64635	0.669	0.118	1.42192668721606e-221
FXYD3	3.18881012706081e-201	3.64623	0.657	0.123	1.07210985281911e-196
LINC02458	1.16823899175154e-273	3.64583	0.786	0.14	3.92773631416785e-269
SIX1	1.50572154034586e-226	3.64577	0.628	0.089	5.06238639079683e-222
FAM218A	6.55074336296358e-198	3.64095	0.535	0.067	2.20242542606199e-193
JPH2	1.87012793514881e-225	3.63886	0.64	0.089	6.28755713076381e-221
LINC00997	2.35929253780272e-184	3.6387	0.514	0.066	7.93217744134652e-180
NKX3-1	2.19808887059281e-229	3.63694	0.681	0.111	7.39019459182009e-225
PXDNL	6.92287765099374e-237	3.63645	0.74	0.154	2.3275406950406e-232
AC084876.1	1.39709555993257e-237	3.63617	0.618	0.078	4.69717498204931e-233
OR52N2	1.40588942380281e-186	3.63434	0.525	0.068	4.72674083176744e-182
AC027306.1	3.83545767147315e-214	3.63365	0.61	0.088	1.28951922372599e-209
NAPEPLD	1.86702338047124e-266	3.63256	0.861	0.196	6.27711930748236e-262
LBX1	6.04249072905072e-255	3.63169	0.672	0.091	2.03154580801414e-250
AP003306.2	7.49049600523787e-201	3.62999	0.66	0.134	2.51837966192102e-196
AL445471.2	2.47422002019777e-162	3.62998	0.409	0.039	8.31857512990693e-158
CWH43	2.4618958133465e-259	3.6284	0.699	0.1	8.27713991405226e-255
OR52B4	2.23912487618062e-189	3.62768	0.523	0.07	7.52816174620685e-185
AP001198.1	4.58476288313366e-141	3.62478	0.431	0.062	1.54144312893837e-136
AC087473.1	3.86421824206266e-226	3.62257	0.693	0.125	1.29918881516389e-221
AP003486.1	8.4162181140625e-287	3.62179	0.767	0.117	2.82961669212895e-282
LINC01814	1.80379874270737e-198	3.61951	0.577	0.083	6.06455175285644e-194
FAT2	6.04730036997466e-225	3.61944	0.795	0.195	2.03316285738918e-220
KRTAP4-11	1.30699683392422e-267	3.61907	0.739	0.112	4.39425405533662e-263
DACT3-AS1	1.14299530837797e-227	3.61847	0.737	0.142	3.84286452629756e-223
AC090260.1	1.3142222413547e-177	3.61471	0.535	0.079	4.41854659765864e-173
AL122019.1	1.33244699504387e-228	3.61365	0.681	0.122	4.479820042037e-224
MOG	2.48118016480004e-145	3.61205	0.667	0.187	8.34197583207422e-141
ECM2	3.49359326468304e-243	3.60865	0.761	0.136	1.17458099151909e-238
IL22RA2	1.26903608970666e-213	3.60851	0.63	0.103	4.26662623720277e-209
AC092301.1	6.97202342108303e-214	3.60826	0.604	0.083	2.34406399440233e-209
CCDC148	6.81095906209843e-220	3.60706	0.764	0.199	2.28991254626811e-215
BMP1	1.1164423921751e-209	3.60659	0.756	0.176	3.7535909667319e-205
ZNF141	8.85386709138969e-203	3.60564	0.642	0.111	2.97675865479613e-198
PMCH	2.42418578397386e-139	3.60541	0.503	0.094	8.15035502429851e-135
OR6Y1	3.1031298586305e-238	3.60507	0.63	0.08	1.04330328977016e-233
LINC01851	1.69240941742746e-220	3.60407	0.586	0.075	5.69004970233287e-216
AL365259.1	2.37969134730902e-281	3.60267	0.812	0.14	8.00076027878766e-277
CMTM7	2.13875240530532e-283	3.60239	0.801	0.138	7.19069946187702e-279
SLC39A12-AS1	3.02877683257035e-225	3.60097	0.662	0.11	1.01830505887848e-220
C12orf60	2.5691831190959e-232	3.60059	0.654	0.093	8.63785056471234e-228
SMCO2	7.87687714875483e-258	3.5985	0.813	0.169	2.64828486618286e-253
AC084116.3	3.700876949188e-167	3.59743	0.513	0.081	1.2442718390865e-162
RD3L	4.26654737729222e-198	3.59657	0.497	0.048	1.43445589371942e-193
TBXAS1	1.62976494323929e-116	3.59623	0.421	0.076	5.47943271566483e-112
AC116345.1	2.47930718154026e-201	3.59604	0.62	0.105	8.3356786750565e-197
LRRC9	3.16809296564576e-209	3.59575	0.679	0.132	1.06514453597976e-204
TUB	4.68265904432121e-200	3.59301	0.706	0.155	1.57435679729124e-195
AC008759.2	2.20395858917721e-175	3.59148	0.48	0.063	7.40992917267269e-171
AC144450.1	3.71265933208655e-186	3.58882	0.501	0.059	1.24823319404082e-181
PAX7	5.93423025316559e-128	3.58862	0.567	0.162	1.9951475534168e-123
AC138761.3	5.71941359699328e-285	3.58848	0.801	0.146	1.92292404544511e-280
ZNF560	3.39514151540704e-216	3.58732	0.572	0.074	1.141480528895e-211
AL121823.1	6.05206525364196e-166	3.58687	0.47	0.061	2.03476485892696e-161
CCDC113	4.08672736243079e-301	3.58654	0.851	0.157	1.37399860652286e-296
AC106799.3	9.15008188999576e-163	3.58619	0.469	0.059	3.07634903223548e-158
RBP2	2.07696057113814e-171	3.58486	0.635	0.141	6.98294913622354e-167
AC006206.1	4.66327038135275e-147	3.58261	0.497	0.088	1.56783813491461e-142
OR6C2	5.86537576789535e-252	3.58247	0.608	0.059	1.9719979869241e-247
MDFI	3.99674244348471e-190	3.58047	0.57	0.08	1.34374477692399e-185
DCST2	9.92643373964618e-151	3.58033	0.43	0.052	3.33736628760644e-146
AL109920.1	1.35773466630047e-210	3.58023	0.623	0.103	4.56483972156879e-206
AP005273.1	2.52285084515525e-188	3.57988	0.504	0.058	8.48207682649647e-184
MMP28	3.82678222560645e-182	3.57982	0.53	0.076	1.28660245207115e-177
BHMT2	4.14056217965171e-110	3.57876	0.499	0.123	1.3920984104207e-105
AC068491.3	1.75035408121187e-207	3.57747	0.754	0.182	5.88486545644242e-203
AC007681.1	1.00565826951977e-207	3.576	0.564	0.072	3.38112366795243e-203
LINC01660	2.17668911969418e-182	3.57533	0.543	0.08	7.31824648932382e-178
MCMDC2	2.58380372751222e-206	3.57389	0.761	0.181	8.68700651226882e-202
AP000919.3	1.26242115447547e-123	3.57337	0.458	0.09	4.24438616346198e-119
ZNF181	2.44485801292927e-268	3.57242	0.728	0.108	8.21985712526949e-264
LINC02039	2.76458900511962e-208	3.57231	0.516	0.052	9.29482469411269e-204
AC090952.2	1.72210563018793e-202	3.57125	0.61	0.096	5.78989133925482e-198
LINC00550	1.307776701389e-132	3.57109	0.424	0.065	4.39687604773994e-128
DNAH11	2.60211427086587e-226	3.57079	0.898	0.329	8.74856839007813e-222
LINC00221	7.01243112535216e-193	3.5697	0.533	0.062	2.35764946865465e-188
SV2C	1.00688048670233e-184	3.56969	0.742	0.227	3.3852328843419e-180
KCNE1	1.65848613953531e-282	3.56897	0.888	0.199	5.57599624973167e-278
AP001180.1	1.29656569270499e-254	3.5682	0.706	0.107	4.35918351544345e-250
PEX11A	6.46539104293494e-244	3.56774	0.688	0.113	2.17372912254516e-239
IL9	7.45529998807398e-221	3.56742	0.664	0.107	2.50654640899035e-216
GALNT16	4.38239742768361e-277	3.56562	0.711	0.089	1.47340583916151e-272
RTBDN	9.36164667176755e-138	3.56376	0.528	0.107	3.14747922751497e-133
CALML5	7.59682469518221e-154	3.56301	0.423	0.05	2.55412843076721e-149
AL021877.2	8.18494395322238e-250	3.56268	0.72	0.123	2.7518600065129e-245
AC090607.1	1.29833841504597e-174	3.56145	0.508	0.069	4.36514358522606e-170
PPP4R4	7.54971504951969e-220	3.56064	0.778	0.187	2.53828969679901e-215
AC004817.2	3.22309256249402e-133	3.56046	0.482	0.096	1.08363595043612e-128
AC074029.3	9.30005554654044e-212	3.56021	0.762	0.198	3.12677167530236e-207
ZNF345	3.79338959178088e-228	3.55703	0.638	0.093	1.27537551465265e-223
AL162718.1	9.50474710934379e-264	3.55645	0.62	0.061	3.19559102563247e-259
LAMP3	2.00144661997898e-226	3.55596	0.683	0.116	6.72906368103132e-222
LILRB5	1.04938563640178e-217	3.55437	0.647	0.1	3.52813944814642e-213
AC022784.6	1.22799657001234e-228	3.55337	0.642	0.094	4.12864726803848e-224
AC025946.1	6.04937139148843e-150	3.5522	0.47	0.072	2.03385915553232e-145
AC091860.2	2.04983709441536e-193	3.55196	0.57	0.081	6.8917572951339e-189
SOX9	1.4681673319866e-160	3.55135	0.559	0.104	4.93612538687214e-156
ARHGEF35	1.40919002156267e-262	3.55115	0.759	0.122	4.73783777149585e-258
TTC8	1.23231485720529e-216	3.54971	0.776	0.219	4.14316578140989e-212
TREML4	4.71587883388764e-166	3.54903	0.506	0.076	1.58552562274136e-161
AL157911.1	1.16710207079477e-255	3.54734	0.783	0.159	3.92391387221908e-251
LAMB4	4.50108944130043e-200	3.546	0.662	0.132	1.51331128105962e-195
AL589743.5	2.12921592991614e-164	3.54502	0.486	0.068	7.15863687797105e-160
SALL1	1.07012509899088e-230	3.5444	0.593	0.07	3.59786759531725e-226
AL109954.1	5.2847986724587e-223	3.54437	0.64	0.094	1.77680216166734e-218
AL592463.1	0	3.54229	0.895	0.179	0
AC023669.2	1.49987276723788e-186	3.54222	0.45	0.042	5.04272223073047e-182
ISPD	2.46381719151078e-260	3.54139	0.786	0.148	8.28359977957838e-256
SLC28A2	1.8973603594616e-243	3.54075	0.798	0.183	6.37911526454585e-239
HGSNAT	3.16519295841514e-249	3.53984	0.912	0.295	1.06416952454875e-244
AC021086.1	2.07073500619707e-139	3.53976	0.513	0.101	6.96201816433517e-135
MYO7A	2.04150799553391e-203	3.53964	0.531	0.065	6.86375403178457e-199
LINC02261	2.94045969004364e-215	3.53915	0.723	0.166	9.88611952389572e-211
AC139099.1	9.37012551577001e-248	3.53915	0.749	0.125	3.15032989965703e-243
TESMIN	1.0609040073172e-216	3.53854	0.788	0.184	3.56686536300116e-212
ACSL6	2.6988070683542e-273	3.53803	0.847	0.181	9.07365924451364e-269
AC011468.5	2.37573504046158e-200	3.53771	0.513	0.056	7.98745877953586e-196
OR4F15	1.67961386548541e-217	3.53619	0.547	0.056	5.64702977714851e-213
MS4A13	6.7473815852433e-231	3.53474	0.723	0.147	2.26853716277465e-226
LINC02515	1.40844919057077e-178	3.53471	0.501	0.065	4.73534702361798e-174
CBLN4	4.49941108947163e-259	3.53349	0.74	0.133	1.51274700239126e-254
CLDN17	1.80929506268303e-180	3.53298	0.582	0.103	6.08303093024663e-176
ZNF234	0	3.53294	0.862	0.159	0
ADAM18	3.79989830322084e-303	3.53197	0.801	0.115	1.27756380852588e-298
CTHRC1	1.11914688016214e-189	3.53126	0.545	0.072	3.76268372579312e-185
AC087430.1	4.55797612251562e-135	3.52929	0.401	0.052	1.53243715215098e-130
PMFBP1	4.25871298511479e-205	3.52877	0.601	0.093	1.43182189272544e-200
LINC01342	5.04785045060467e-238	3.52759	0.608	0.07	1.6971377999978e-233
AP000880.1	2.04977299285686e-249	3.52741	0.713	0.123	6.89154177928406e-245
ZNF286B	1.68959710684829e-165	3.52665	0.518	0.076	5.68059443293464e-161
NT5C1B	4.40163239939527e-202	3.52431	0.621	0.107	1.47987282900068e-197
DENND2C	1.54470631136479e-287	3.52413	0.834	0.158	5.19345708943957e-283
AC131009.2	7.69125612014552e-115	3.52368	0.416	0.076	2.58587722015413e-110
AL512656.1	6.92191735693096e-223	3.523	0.62	0.082	2.32721783457376e-218
PIANP	2.17600033137206e-256	3.52239	0.747	0.125	7.31593071410601e-252
AC105411.1	1.50933931200352e-246	3.52213	0.73	0.128	5.07454970088704e-242
PIGZ	2.31498383048395e-160	3.52157	0.463	0.059	7.7832071364701e-156
LY6E-DT	9.23972557903567e-258	3.52105	0.81	0.184	3.10648813692758e-253
SCRN3	1.75599993871245e-236	3.52009	0.774	0.174	5.90384739394514e-232
AC093495.1	9.56472420370319e-156	3.51997	0.45	0.06	3.21575592452705e-151
AL136988.2	1.69304511562193e-205	3.51924	0.589	0.088	5.69218698323249e-201
OR10G7	1.42784334395495e-289	3.51534	0.871	0.199	4.80055210671093e-285
FAM183A	2.37210149106989e-224	3.51527	0.662	0.1	7.97524242312607e-220
CD163	1.21861692697222e-237	3.51398	0.643	0.082	4.09711197017329e-233
MAEL	8.3602616096381e-201	3.51373	0.74	0.168	2.81080355577643e-196
KIF26B	2.38357447036333e-279	3.51125	0.868	0.195	8.01381572680857e-275
SFTPB	2.0062794450347e-167	3.51057	0.62	0.13	6.74531212215117e-163
ARMC4	2.14389506244781e-246	3.51015	0.613	0.066	7.20798958945577e-242
OR52I2	5.02911852121388e-269	3.50591	0.8	0.153	1.69083993801732e-264
CYTL1	1.48120090289058e-143	3.50588	0.47	0.075	4.97994555560842e-139
U95743.1	2.66548983635976e-208	3.50557	0.623	0.094	8.96164337882515e-204
ZNF341-AS1	3.78735698973175e-162	3.50271	0.54	0.098	1.27334729351771e-157
AL080313.2	1.44676559372276e-178	3.49916	0.533	0.081	4.8641706026553e-174
AC073869.3	1.28524488719174e-165	3.49883	0.528	0.086	4.32112183522735e-161
LINC01564	9.42179078072365e-162	3.49658	0.491	0.072	3.1677002783871e-157
AC103810.2	2.7066590086448e-142	3.49638	0.553	0.122	9.10005825296468e-138
SLCO5A1	0	3.49599	0.806	0.119	0
SUPT3H	1.2411254515676e-199	3.49471	0.842	0.356	4.17278788071544e-195
WDR31	3.68735993405903e-166	3.49427	0.825	0.368	1.23972728342999e-161
CALML3-AS1	2.56208139824221e-243	3.49386	0.633	0.07	8.61397386903013e-239
LINC00393	4.44315427229163e-156	3.4935	0.45	0.061	1.49383289788717e-151
LINC01647	2.43987177574996e-131	3.49307	0.414	0.061	8.20309289724892e-127
AC017074.1	1.60653729758369e-163	3.48835	0.52	0.087	5.40133904820611e-159
AC092142.1	1.00006555225388e-224	3.4873	0.645	0.107	3.36232039323277e-220
SCGB1A1	1.18798933755932e-135	3.48545	0.411	0.057	3.99413895180818e-131
P4HA3	1.3395200788691e-118	3.48411	0.411	0.066	4.50360045716579e-114
OR9K2	6.07163012875332e-231	3.48382	0.674	0.117	2.04134276558815e-226
NR4A3	5.25118238171101e-224	3.48372	0.778	0.196	1.76550002855506e-219
LRRC74B	9.41909366324308e-179	3.48322	0.781	0.222	3.16679348051896e-174
LINC02269	3.28712750267086e-106	3.48207	0.428	0.089	1.10516513767297e-101
MKNK1-AS1	1.87124682521825e-201	3.48174	0.645	0.111	6.29131895106628e-197
OR6C6	4.12981907320696e-117	3.48156	0.411	0.068	1.38848647060291e-112
AC008080.4	4.57175561498019e-155	3.48108	0.458	0.064	1.53706995531249e-150
LINC01695	1.33409065630924e-147	3.48053	0.419	0.051	4.4853461955773e-143
BX004987.1	1.42675949202592e-152	3.4782	0.469	0.069	4.79690808814034e-148
QDPR	8.50753414955449e-154	3.47702	0.418	0.046	2.86031805642171e-149
TTC3-AS1	1.18178427611367e-262	3.47683	0.706	0.103	3.97327691472176e-258
AL136298.1	1.00986206626813e-276	3.47462	0.706	0.086	3.39525725300009e-272
AC004158.1	6.56251997374129e-260	3.47459	0.874	0.225	2.20638484037156e-255
LINC01969	5.05163596252178e-201	3.47456	0.562	0.073	1.69841052695945e-196
DACH2	5.2519906206067e-265	3.47389	0.732	0.119	1.76577176655418e-260
AC007920.2	1.14802634368329e-204	3.47354	0.667	0.126	3.85977937009759e-200
ERICH2	1.30863344664914e-227	3.47292	0.716	0.123	4.39975651097906e-223
LINC01479	3.00039231372217e-173	3.47281	0.487	0.063	1.00876189979653e-168
AC106864.1	4.49016884583393e-270	3.47266	0.808	0.171	1.50963966765783e-265
AC127521.1	1.01301769811007e-194	3.47167	0.664	0.131	3.40586680281585e-190
LINC00885	9.33330880026187e-249	3.47113	0.693	0.104	3.13795175173604e-244
AC090627.1	4.19773038407004e-229	3.47	0.769	0.162	1.41131893242819e-224
TMEM71	4.964498328334e-227	3.46953	0.664	0.112	1.66911398296917e-222
ZC3H12B	5.5153301634031e-180	3.46888	0.64	0.136	1.85430915423776e-175
SLC6A17	4.53474744446677e-237	3.4679	0.681	0.111	1.52462743830417e-232
SYN3	4.56452483986855e-172	3.46771	0.492	0.062	1.5346388964122e-167
AC010457.1	1.01736888398287e-229	3.46579	0.564	0.057	3.42049592483881e-225
F8	9.29281024558787e-153	3.46533	0.553	0.114	3.1243357326691e-148
AC123768.4	3.25149038012729e-183	3.46473	0.596	0.098	1.0931835807026e-178
CLEC6A	1.26145569768449e-172	3.46451	0.46	0.051	4.24114020118504e-168
B3GALT5	0	3.46441	0.837	0.127	0
MAGEB18	5.24543522428725e-124	3.46355	0.421	0.07	1.76356777675762e-119
ADAMDEC1	6.9933874456051e-222	3.46351	0.698	0.129	2.35124679308689e-217
DSCAM	6.39592044951879e-271	3.46342	0.789	0.139	2.15037241433271e-266
LINC00533	2.56191376712939e-187	3.4623	0.501	0.057	8.61341027646574e-183
SAPCD1-AS1	7.86530300863025e-141	3.46095	0.443	0.065	2.64439352453158e-136
PDGFRA	6.81887022268053e-219	3.46087	0.716	0.154	2.29257235756742e-214
ZNF227	8.16363919904496e-252	3.46001	0.701	0.103	2.74469713511091e-247
HNF1A	4.02452859007417e-222	3.45783	0.671	0.107	1.35308675726884e-217
COL10A1	3.10023919400698e-238	3.4576	0.8	0.198	1.04233141941709e-233
LXN	1.5280964119973e-140	3.45658	0.47	0.079	5.13761294677611e-136
GOLT1A	2.51504689466399e-209	3.45373	0.677	0.13	8.45583916454979e-205
CASQ1	4.66999606909781e-173	3.45323	0.764	0.239	1.57009937839137e-168
OR10T2	3.77392406206783e-248	3.45254	0.657	0.086	1.26883100890783e-243
MIMT1	1.15223833870715e-219	3.45201	0.593	0.077	3.8739405185673e-215
LINC01546	8.60430812992086e-223	3.4508	0.633	0.085	2.89285443636069e-218
WNT7A	7.99051899143324e-278	3.44998	0.757	0.119	2.68649239010977e-273
PRAC2	1.03575603689134e-216	3.44844	0.713	0.144	3.48231537163238e-212
COL8A1	2.57903275824769e-245	3.44768	0.813	0.185	8.67096603650454e-241
AC007228.2	1.75534058487713e-115	3.44667	0.452	0.091	5.9016305804154e-111
CACNG2	3.89133840954348e-163	3.44561	0.497	0.072	1.30830688667261e-158
AC012213.2	3.56572733674703e-245	3.4453	0.759	0.146	1.19883318788772e-240
AC079340.2	1.04358710550446e-277	3.44402	0.835	0.161	3.50864420741654e-273
ARG2	1.87323897969299e-196	3.44388	0.487	0.048	6.29801677362579e-192
KCNH6	7.83398627068475e-174	3.44225	0.545	0.083	2.63386452406692e-169
F2RL1	1.15517782899988e-158	3.44095	0.458	0.059	3.88382337888049e-154
KCNMB1	5.82366290394542e-170	3.44085	0.499	0.067	1.95797370493549e-165
LINC01046	3.23417623172367e-192	3.43969	0.497	0.056	1.08736239086781e-187
MARCOL	6.12957912252022e-239	3.43838	0.732	0.139	2.06082579678252e-234
LIPH	6.95186034580769e-274	3.43552	0.874	0.224	2.337284966864e-269
MCM8-AS1	2.02893314322295e-195	3.43438	0.73	0.174	6.82147612082988e-191
CD300LG	2.86281546331177e-150	3.43145	0.404	0.044	9.6250718692005e-146
NAALAD2	5.19081145433326e-98	3.43141	0.688	0.3	1.74520271906139e-93
LINC01994	7.41006667743163e-219	3.43113	0.54	0.056	2.49133851761929e-214
RGS21	2.64385708522136e-212	3.43076	0.63	0.101	8.88891190622272e-208
SLC5A8	1.23401960623452e-266	3.43033	0.879	0.231	4.14889731812107e-262
AC099509.1	1.01446936451594e-271	3.42863	0.783	0.127	3.41074745043905e-267
KRT3	3.91407844001688e-199	3.42818	0.596	0.089	1.31595231231807e-194
AC116312.1	3.21780807857077e-296	3.42816	0.813	0.134	1.08185925409628e-291
AP000851.2	5.91258461275813e-146	3.42689	0.455	0.067	1.98787007265541e-141
COLCA2	1.49877834962221e-119	3.4266	0.45	0.084	5.03904268926483e-115
ATP13A4	2.45516836634187e-203	3.42605	0.81	0.25	8.254521564478e-199
TERB2	3.43164438360045e-201	3.42417	0.716	0.158	1.15375315821031e-196
MOCS1	7.77774326236727e-138	3.42409	0.407	0.054	2.6149550622405e-133
GBP5	5.13038340691503e-199	3.42401	0.599	0.09	1.7248862052389e-194
ATP10D	1.47844568873941e-213	3.42396	0.715	0.156	4.97068225011076e-209
TCF24	6.47438638754628e-308	3.42371	0.822	0.127	2.17675344735693e-303
AL592494.1	3.34959811661991e-161	3.42228	0.543	0.097	1.12616838278878e-156
KREMEN1	2.31462177345282e-295	3.42165	0.922	0.21	7.78198986452573e-291
AC140912.1	1.60403268846765e-167	3.41964	0.435	0.043	5.3929183018971e-163
LRRC6	1.71217444376259e-240	3.41693	0.834	0.221	5.75650169737422e-236
LINC00891	1.59101806085675e-279	3.41642	0.834	0.158	5.3491618224065e-275
LINC02470	1.16081668954504e-169	3.41591	0.727	0.198	3.90278179191938e-165
DNAJC5B	2.629544643261e-202	3.41551	0.769	0.209	8.84079204510782e-198
OR8S1	3.54869218650615e-223	3.41479	0.616	0.088	1.19310580002523e-218
AL139254.1	1.07802120489482e-198	3.41463	0.513	0.058	3.62441509297688e-194
AL590637.1	1.15043024440663e-193	3.41431	0.562	0.073	3.86786152471951e-189
AC011453.1	5.60783570282012e-211	3.41394	0.649	0.11	1.88541044164515e-206
WNT5B	1.75615175122082e-143	3.41361	0.516	0.095	5.90435780277953e-139
ENTHD1	1.39422473644541e-238	3.41223	0.713	0.119	4.6875229864031e-234
SLC25A48	2.18353928334232e-154	3.41027	0.438	0.055	7.34127742452521e-150
AC010401.1	1.89158560044684e-302	3.40825	0.851	0.158	6.35969994726233e-298
AC244517.1	7.43310762744798e-189	3.40807	0.608	0.109	2.49908511542429e-184
TMEM17	1.44376206453868e-230	3.40671	0.698	0.129	4.85407243718549e-226
AL391883.1	6.43713435926226e-202	3.40659	0.596	0.082	2.16422894292756e-197
PALM2	1.31615927443587e-186	3.40582	0.606	0.104	4.42505909658083e-182
GNG2	3.72722569129768e-110	3.40582	0.463	0.106	1.25313054967119e-105
MS4A3	1.4626466021453e-276	3.40574	0.789	0.14	4.91756414107272e-272
AL096772.1	7.21606017866211e-208	3.40516	0.598	0.09	2.42611159266799e-203
LYPD5	9.26651690798252e-179	3.40511	0.674	0.159	3.1154956496328e-174
AC114776.1	5.12298181561072e-229	3.40443	0.847	0.243	1.72239771622648e-224
EFCAB6-AS1	7.44539904482212e-194	3.40421	0.503	0.059	2.50321761285965e-189
LINC00384	2.57993576342936e-149	3.40359	0.547	0.111	8.67400203022586e-145
LINC02082	2.55569147543715e-246	3.4025	0.757	0.15	8.59249030956724e-242
SLFN14	1.06787834068538e-212	3.40147	0.689	0.139	3.5903137692183e-208
AF096876.1	5.45965230740873e-168	3.40141	0.453	0.051	1.83558970227389e-163
SULT1E1	7.52737927909116e-231	3.40095	0.752	0.165	2.53078018742324e-226
C1orf185	8.19154309270361e-250	3.4005	0.679	0.098	2.75407870319788e-245
[truncated: 6,249 more rows]
