# Supplementary material for: Epstein-Barr virus reactivation induces divergent abortive, reprogrammed, and host shutoff states by lytic progression
Source: PLoS Pathog. 2024 Oct 24;20(10):e1012341. doi: 10.1371/journal.ppat.1012341 (PMC11563402; doi:10.1371/journal.ppat.1012341)
Supplement: S3 Table — List of GO terms separated by each unique cluster. Each sheet is a separate cluster and includes GO ID, description, adjusted p value, counts, and gene IDs. (XLSX) [file ppat.1012341.s017.xlsx]

## Sheet: P3_cluster_A_ontology
	ONTOLOGY	ID	Description	GeneRatio	BgRatio	pvalue	p.adjust	qvalue	geneID	Count
GO:0007059	BP	GO:0007059	chromosome segregation	161/2840	435/18614	1.83416733769619e-29	1.11792499232583e-25	9.02410330146527e-26	MLH3/ATM/ARID1B/SETDB2/SLX4/TOP3A/POGZ/BCL7A/NR3C1/DYNC1H1/CENPJ/CENPC/SLF1/ATRX/UVRAG/CCDC69/ASPM/BRIP1/ARID2/GEN1/NIPBL/TOP3B/TUBGCP5/CEP192/TENT4A/NDC1/EHMT2/BRCA1/KNL1/TUBGCP4/TOP2B/MAU2/NCAPD2/TUBGCP3/ARID1A/EML3/STIL/KNTC1/KIF15/FANCM/INO80/ANAPC7/GOLGA8B/SPICE1/EML4/SMC3/ANKLE1/CEP97/RMI1/CHAMP1/CTCF/RGS14/MMS19/RAD21/ESPL1/MRE11/TTL/PUM1/SMC1A/USP9X/SENP6/SMARCE1/CDK5RAP2/HAUS3/BUB1B/SMC5…	161
GO:0006302	BP	GO:0006302	double-strand break repair	126/2840	303/18614	8.69201279272936e-29	5.29778179716854e-25	2.05909908182545e-25	ATM/ARID1B/POLM/MMS22L/SLX4/ZMYND8/TOP3A/POGZ/ATR/BCL7A/PNKP/RAD51D/POLQ/MCM8/DDX11/SLF1/RIF1/WRN/UVRAG/PRKDC/XRCC2/BRIP1/ARID2/GEN1/NIPBL/MARF1/TENT4A/ZGRF1/UBR5/ZBTB7A/BRCA1/MRNIP/FIGNL1/OGG1/REV3L/EPC1/WAS/ARID1A/CDC7/POLA1/FANCM/INO80/NSD2/SPIDR/TIMELESS/RNF168/MCM4/ANKLE1/GINS4/RMI1/MTA1/FUS/TONSL/MBTD1/MMS19/EP400/RAD21/CHD4/SMCHD1/MRE11/RAD54L/INTS3/TRRAP/DNA2/SMARCE1/SMC5/REC8/DCLRE1C/FAN…	126
GO:0006260	BP	GO:0006260	DNA replication	119/2840	278/18614	1.25554822062528e-28	7.65256640471106e-25	2.05909908182545e-25	BCL6/NUGGC/AICDA/MMS22L/SLX4/ATAD5/CCDC88A/ATR/PNKP/POLQ/JADE1/MCM8/DDX11/WRN/ATRX/GEN1/BARD1/PURA/EHMT2/BRCA1/TWNK/SIN3A/POLG/NFIA/REV3L/RRM2B/ANKRD17/NFRKB/CDC7/POLA1/FANCM/RBBP4/FAM111A/INO80/POLE/TIMELESS/MCM4/REV1/SMC3/GINS4/RMI1/TONSL/ZMPSTE24/POLD4/E2F8/MRE11/DNA2/RFC1/SAMHD1/BRCA2/CARM1/ESCO1/WDHD1/RBBP8/TOPBP1/TTF1/ETAA1/BAZ1A/RAD17/PDS5A/LIG1/THOC1/POLD3/MCM6/USP37/TERF2/DTL/FAM111B/TSP…	119
GO:1901987	BP	GO:1901987	regulation of cell cycle phase transition	161/2840	457/18614	1.06695446009391e-26	6.5030874342724e-23	1.31235398591551e-23	CACNB4/KANK2/ATM/ARID1B/ZFP36L1/ATAD5/ATR/BCL7A/TAF1/MDM2/JADE1/CENPJ/TAOK3/FOXN3/PAXIP1/CDKN1A/ZFP36L2/PRKDC/BRIP1/ARID2/GEN1/BARD1/PKD1/DLG1/CASP2/XPC/CDK10/ADAM17/BRCA1/MRNIP/SIN3A/KMT2E/USP28/RRM2B/CRLF3/ANKRD17/ARID1A/WEE1/RBL2/EIF2AK4/STIL/KNTC1/CDC7/INO80/ANAPC7/TIMELESS/APPL1/RAD9A/UBE2E2/ATF5/PTEN/RAD21/ESPL1/MRE11/INTS3/DNA2/RBL1/SMARCE1/CDK5RAP2/BRD4/BUB1B/RGCC/ATP2B4/PTPN6/FANCD2/MSH2…	161
GO:0044772	BP	GO:0044772	mitotic cell cycle phase transition	163/2840	467/18614	1.66351475041772e-26	1.0139122403796e-22	1.63689851441104e-23	CACNB4/ITGB1/KANK2/ATM/ARID1B/MYC/ZFP36L1/ATAD5/BCL7A/MDM2/JADE1/CENPJ/CDK14/TAOK3/FOXN3/CDKN1A/E2F2/ZFP36L2/PRKDC/ARID2/GEN1/BARD1/PKD1/DLG1/CASP2/XPC/CDK10/ADAM17/BRCA1/MRNIP/SIN3A/KMT2E/NPAT/RRM2B/CRLF3/ANKRD17/ARID1A/WEE1/RBL2/STIL/KNTC1/SKP2/CDC7/CIT/INO80/CCNG2/POLE/ANAPC7/APPL1/UBE2E2/CACUL1/PIM2/PTEN/RAD21/ESPL1/MRE11/INTS3/RBL1/SMARCE1/CDK5RAP2/BRD4/BUB1B/SMC5/RGCC/PTPN6/BACH1/PBRM1/CCNI…	163
GO:0006261	BP	GO:0006261	DNA-templated DNA replication	79/2840	160/18614	2.79967239884409e-24	1.70640032709547e-20	2.29573136705215e-21	BCL6/NUGGC/AICDA/MMS22L/ATAD5/ATR/PNKP/POLQ/MCM8/DDX11/WRN/ATRX/GEN1/BARD1/PURA/BRCA1/TWNK/POLG/REV3L/RRM2B/CDC7/POLA1/FANCM/FAM111A/INO80/POLE/TIMELESS/MCM4/GINS4/TONSL/ZMPSTE24/POLD4/E2F8/MRE11/DNA2/RFC1/SAMHD1/BRCA2/CARM1/WDHD1/RBBP8/TOPBP1/ETAA1/BAZ1A/LIG1/THOC1/POLD3/MCM6/TERF2/POLRMT/RFWD3/FBH1/BLM/DBF4/POLD1/NBN/PRIM2/GINS1/RECQL/ZRANB3/NUCKS1/WIZ/RRM1/SENP2/MCM10/MCM7/ORC2/CHTF18/CCNE2/PA…	79
GO:0016570	BP	GO:0016570	histone modification	160/2840	475/18614	3.7460549656846e-24	2.28322050158476e-20	2.63294149016689e-21	BCL6/KMT2A/MTHFR/UTY/AUTS2/UFL1/SREBF1/SETDB2/LDB1/KMT2D/TAF1/MLLT6/JADE1/VEGFA/PAXIP1/RIF1/KANSL1/TBL1X/SETD5/KANSL2/PAX5/BARD1/OGT/NIPBL/BCOR/TBL1XR1/MSL2/MTF2/NSD1/UBR5/EHMT2/CAMK2D/YEATS2/NSD3/BRCA1/KAT6B/SIN3A/TRERF1/SPHK2/EPC1/BAZ2A/KMT2C/PRMT7/KDM4B/RBBP4/HCFC1/USP36/NSD2/RNF168/RSBN1/DDB2/KDM3A/NAA40/MTA1/HUWE1/MBTD1/KDM5A/PRKAA1/ZMPSTE24/DCAF1/EP400/CHD4/ELK4/SETDB1/PRDM2/RCOR3/LEF1/NCOA…	160
GO:0000819	BP	GO:0000819	sister chromatid segregation	103/2840	250/18614	2.23097131541349e-23	1.35977701674452e-19	1.3720473589793e-20	ATM/ARID1B/POGZ/BCL7A/CENPC/SLF1/ATRX/ARID2/GEN1/NIPBL/CEP192/TENT4A/TOP2B/MAU2/NCAPD2/ARID1A/EML3/KNTC1/KIF15/INO80/ANAPC7/SPICE1/EML4/SMC3/CEP97/CHAMP1/RAD21/ESPL1/SMC1A/SMARCE1/CDK5RAP2/BUB1B/SMC5/REC8/PDS5B/NUMA1/NCAPD3/PBRM1/ABRAXAS1/ESCO1/NUP62/TOP2A/SMARCC2/NCAPG2/CENPF/TPR/SMARCA4/STAG1/PDS5A/CLASP2/SLF2/SMC2/KIF18B/SMARCD2/KPNB1/WRAP73/SMC4/SMARCC1/RB1/SEH1L/PIBF1/BAZ1B/PHF10/ESCO2/RMI2/…	103
GO:0098813	BP	GO:0098813	nuclear chromosome segregation	125/2840	339/18614	6.01758387111235e-23	3.66771736944298e-19	3.28961251620808e-20	MLH3/ATM/ARID1B/SLX4/POGZ/BCL7A/DYNC1H1/CENPC/SLF1/ATRX/ASPM/BRIP1/ARID2/GEN1/NIPBL/CEP192/TENT4A/NDC1/EHMT2/KNL1/TOP2B/MAU2/NCAPD2/ARID1A/EML3/KNTC1/KIF15/FANCM/INO80/ANAPC7/SPICE1/EML4/SMC3/ANKLE1/CEP97/RMI1/CHAMP1/RAD21/ESPL1/MRE11/TTL/SMC1A/SMARCE1/CDK5RAP2/BUB1B/SMC5/REC8/PDS5B/NUMA1/NCAPD3/FANCD2/PBRM1/ABRAXAS1/ESCO1/NUP62/TOP2A/SMARCC2/NCAPG2/ACTR2/CENPF/RCC2/TPR/SMARCA4/STAG1/PDS5A/CLASP2…	125
GO:0033044	BP	GO:0033044	regulation of chromosome organization	102/2840	250/18614	8.91071234329605e-23	5.43107917323894e-19	4.38407047290166e-20	ATM/ARID1B/MYC/SETDB2/SLX4/ATR/BCL7A/PNKP/PIF1/DDX11/SLF1/ATRX/ARID2/GEN1/MAP2K7/DNMT1/SIN3A/SMG1/NCAPD2/ARID1A/KNTC1/NFRKB/NAT10/INO80/ANAPC7/GNL3L/SMG6/CTCF/ATF7IP/PARN/RAD21/ESPL1/SETDB1/MAPKAPK5/MRE11/SENP6/TENT4B/SMARCE1/CDK5RAP2/BUB1B/SMC5/NUMA1/NCAPD3/GTF2H2/PBRM1/SMC6/TOP2A/SMARCC2/NCAPG2/CENPF/TPR/USP7/SMARCA4/SLF2/RNF4/SMC2/SMARCD2/PML/YLPM1/SMC4/SMARCC1/TERF2/RB1/BAZ1B/PHF10/INO80D/RMI…	102
GO:1901990	BP	GO:1901990	regulation of mitotic cell cycle phase transition	128/2840	357/18614	3.23026674917417e-22	1.96884758362166e-18	1.44481021872154e-19	CACNB4/KANK2/ATM/ARID1B/ZFP36L1/ATAD5/BCL7A/MDM2/JADE1/CENPJ/TAOK3/FOXN3/CDKN1A/ZFP36L2/PRKDC/ARID2/GEN1/BARD1/PKD1/DLG1/CASP2/XPC/CDK10/ADAM17/BRCA1/MRNIP/SIN3A/KMT2E/RRM2B/CRLF3/ANKRD17/ARID1A/WEE1/RBL2/STIL/KNTC1/CDC7/INO80/ANAPC7/APPL1/UBE2E2/PTEN/RAD21/ESPL1/MRE11/INTS3/RBL1/SMARCE1/CDK5RAP2/BRD4/BUB1B/RGCC/PTPN6/PBRM1/WAC/ABRAXAS1/CDK5RAP3/SMARCC2/GTSE1/RBBP8/CENPF/TOPBP1/RCC2/PPP1R9B/TPR/T…	128
GO:0010948	BP	GO:0010948	negative regulation of cell cycle process	116/2840	317/18614	4.51925191796194e-21	2.7544840439978e-17	1.8528932863644e-18	CACNB4/BCL6/KANK2/ATM/ZFP36L1/ATR/MDM2/JADE1/TAOK3/FOXN3/CDKN1A/ATRX/ZFP36L2/PRKDC/BRIP1/GEN1/BARD1/DLG1/CASP2/XPC/BRCA1/MRNIP/USP28/CCP110/CRLF3/WEE1/RBL2/EIF2AK4/KNTC1/TIMELESS/RAD9A/ATF5/PTEN/RAD21/ESPL1/E2F8/MRE11/INTS3/DNA2/RBL1/CDK5RAP2/BUB1B/RGCC/FANCD2/MSH2/MEN1/WAC/BRCA2/ABRAXAS1/ATF2/CDK5RAP3/GTSE1/RBBP8/CENPF/TOPBP1/WDR76/TPR/CTDSP2/E2F1/ETAA1/RAD17/THOC1/CTDSP1/INIP/PML/TERF2/USP47/RB…	116
GO:0045786	BP	GO:0045786	negative regulation of cell cycle	136/2840	404/18614	1.14768478896343e-20	6.99513878873214e-17	4.34354550900008e-18	CACNB4/BCL6/KANK2/BTG2/ATM/ZFP36L1/ATR/MDM2/LILRB1/TNF/JADE1/TAOK3/FOXN3/CDKN1A/YTHDC2/ATRX/ZFP36L2/PRKDC/BRIP1/GEN1/BARD1/DLG1/CASP2/XPC/BRCA1/MRNIP/BTG1/USP28/CCP110/CRLF3/RUNX3/WEE1/RBL2/EIF2AK4/KNTC1/TIMELESS/RAD9A/ATF5/ANGEL2/PTEN/RAD21/ESPL1/E2F8/MRE11/INTS3/DNA2/RBL1/CDK5RAP2/BUB1B/RGCC/FANCD2/MSH2/MEN1/WAC/BRCA2/ABRAXAS1/HHEX/ATF2/CDK5RAP3/MAPK12/GTSE1/RBBP8/CENPF/TOPBP1/WDR76/TPR/TFAP4/C…	136
GO:0000724	BP	GO:0000724	double-strand break repair via homologous recombination	77/2840	171/18614	1.36754506244734e-20	8.33518715561652e-17	4.80594407660064e-18	ATM/MMS22L/SLX4/ZMYND8/TOP3A/POGZ/RAD51D/POLQ/MCM8/SLF1/RIF1/WRN/XRCC2/ARID2/GEN1/NIPBL/BRCA1/MRNIP/FIGNL1/REV3L/EPC1/WAS/CDC7/FANCM/INO80/SPIDR/TIMELESS/MCM4/ANKLE1/GINS4/RMI1/FUS/TONSL/MBTD1/MMS19/EP400/RAD21/CHD4/SMCHD1/MRE11/RAD54L/INTS3/TRRAP/SMC5/REC8/SAMHD1/BRCA2/SMC6/ACTR2/RBBP8/ING3/SLF2/FANCB/INIP/MCM6/SWSAP1/RFWD3/FBH1/BLM/RMI2/YY1/NBN/PARPBP/TP53BP1/RECQL/NUCKS1/NABP1/MCM7/PARP1/KDM1A…	77
GO:2001020	BP	GO:2001020	regulation of response to DNA damage stimulus	113/2840	311/18614	2.80288778525567e-20	1.70836010511333e-16	9.19347193563859e-18	CD74/ATM/ARID1B/MYC/ATAD5/POGZ/ATR/BCL7A/PNKP/MDM2/POLQ/PAXIP1/DDX11/SLF1/RIF1/PRKDC/ARID2/BARD1/UBR5/TMEM161A/BRCA1/MRNIP/FIGNL1/OGG1/SMG1/EPC1/WAS/SPRED1/ARID1A/NFRKB/INO80/NSD2/SPIDR/TIMELESS/RNF168/RAD9A/ANKLE1/FUS/MBTD1/ZMPSTE24/MMS19/EP400/SMCHD1/TRRAP/SMARCE1/PBRM1/BRCA2/ABRAXAS1/USP1/DYRK1A/SMARCC2/ACTR2/RBBP8/WDR76/USP22/ETAA1/SMARCA4/ING3/THOC1/SLF2/FANCB/SMARCD2/TAF2/RNF8/PML/SMARCC1/T…	113
GO:0006310	BP	GO:0006310	DNA recombination	118/2840	332/18614	3.18567329381309e-20	1.94166787257908e-16	9.79594537847525e-18	PTPRC/BCL6/AICDA/MLH3/ATM/POLM/MMS22L/SLX4/ZMYND8/TOP3A/ATAD5/POGZ/SLC15A4/RAD51D/POLQ/PIF1/MCM8/PAXIP1/SLF1/RIF1/WRN/PRKDC/XRCC2/BRIP1/ARID2/TCF3/GEN1/BARD1/NIPBL/BRCA1/MRNIP/FIGNL1/TOP2B/REV3L/EPC1/WAS/STAT6/NFRKB/CDC7/FANCM/MSH6/INO80/NSD2/SPIDR/TIMELESS/RNF168/MCM4/ANKLE1/GINS4/RMI1/FUS/TONSL/MBTD1/SWAP70/MMS19/DCAF1/EP400/RAD21/CHD4/SMCHD1/MSH3/MRE11/RAD54L/INTS3/LEF1/TRRAP/SMC5/REC8/DCLRE1C…	118
GO:0000725	BP	GO:0000725	recombinational repair	77/2840	175/18614	7.55300607770952e-20	4.60355720436395e-16	2.18592881778417e-17	ATM/MMS22L/SLX4/ZMYND8/TOP3A/POGZ/RAD51D/POLQ/MCM8/SLF1/RIF1/WRN/XRCC2/ARID2/GEN1/NIPBL/BRCA1/MRNIP/FIGNL1/REV3L/EPC1/WAS/CDC7/FANCM/INO80/SPIDR/TIMELESS/MCM4/ANKLE1/GINS4/RMI1/FUS/TONSL/MBTD1/MMS19/EP400/RAD21/CHD4/SMCHD1/MRE11/RAD54L/INTS3/TRRAP/SMC5/REC8/SAMHD1/BRCA2/SMC6/ACTR2/RBBP8/ING3/SLF2/FANCB/INIP/MCM6/SWSAP1/RFWD3/FBH1/BLM/RMI2/YY1/NBN/PARPBP/TP53BP1/RECQL/NUCKS1/NABP1/MCM7/PARP1/KDM1A…	77
GO:0006913	BP	GO:0006913	nucleocytoplasmic transport	116/2840	328/18614	1.04943095059319e-19	6.39628164386548e-16	2.7174738299571e-17	STRADA/TXNIP/RBM4/NUP210/PIK3R1/SPG11/WASHC4/TMCO6/AKAP13/CDKN1A/BARD1/SYK/PKD1/BACH2/MAVS/NDC1/UBR5/TNPO2/CALR/MDN1/IPO9/THOC2/XPO7/FAM53B/STAT3/SMG1/NUP160/STK4/AHCTF1/APPL1/SMG6/NUP107/ANKLE1/POM121C/RGS14/NUP155/XPOT/XPO1/XPO4/SMG7/NUP214/NF1/MCM3AP/NRDE2/NUP153/MED1/NUP188/DDX19A/NEMF/NUP58/HHEX/ATF2/KHDRBS1/NUP62/SNUPN/TPR/PPM1A/TSC1/E2F3/IPO7/GSK3B/THOC1/KPNB1/PPP3CA/XPO6/ABCE1/PML/POM121/…	116
GO:0051169	BP	GO:0051169	nuclear transport	116/2840	328/18614	1.04943095059319e-19	6.39628164386548e-16	2.7174738299571e-17	STRADA/TXNIP/RBM4/NUP210/PIK3R1/SPG11/WASHC4/TMCO6/AKAP13/CDKN1A/BARD1/SYK/PKD1/BACH2/MAVS/NDC1/UBR5/TNPO2/CALR/MDN1/IPO9/THOC2/XPO7/FAM53B/STAT3/SMG1/NUP160/STK4/AHCTF1/APPL1/SMG6/NUP107/ANKLE1/POM121C/RGS14/NUP155/XPOT/XPO1/XPO4/SMG7/NUP214/NF1/MCM3AP/NRDE2/NUP153/MED1/NUP188/DDX19A/NEMF/NUP58/HHEX/ATF2/KHDRBS1/NUP62/SNUPN/TPR/PPM1A/TSC1/E2F3/IPO7/GSK3B/THOC1/KPNB1/PPP3CA/XPO6/ABCE1/PML/POM121/…	116
GO:0000070	BP	GO:0000070	mitotic sister chromatid segregation	82/2840	199/18614	6.87801031500341e-19	4.19214728699458e-15	1.69199053749084e-16	ATM/POGZ/CENPC/SLF1/ATRX/GEN1/NIPBL/CEP192/TENT4A/MAU2/NCAPD2/EML3/KNTC1/KIF15/INO80/ANAPC7/SPICE1/EML4/SMC3/CEP97/CHAMP1/RAD21/ESPL1/SMC1A/CDK5RAP2/BUB1B/SMC5/PDS5B/NUMA1/NCAPD3/ABRAXAS1/ESCO1/NUP62/NCAPG2/CENPF/TPR/STAG1/PDS5A/CLASP2/SLF2/SMC2/KIF18B/KPNB1/WRAP73/SMC4/RB1/SEH1L/PIBF1/BAZ1B/ESCO2/CENPE/KIFC1/STAG2/DSN1/MYBL2/BECN1/TNKS/HNRNPU/INCENP/KIF11/KIF14/CHEK2/BUB1/NCAPH/XRCC3/KIF3B/ZNF20…	82
GO:1901988	BP	GO:1901988	negative regulation of cell cycle phase transition	101/2840	274/18614	8.97393831663107e-19	5.46961540398664e-15	2.10246554846785e-16	CACNB4/KANK2/ATM/ZFP36L1/ATR/MDM2/JADE1/TAOK3/FOXN3/CDKN1A/ZFP36L2/PRKDC/BRIP1/GEN1/BARD1/DLG1/CASP2/XPC/BRCA1/MRNIP/USP28/CRLF3/WEE1/RBL2/EIF2AK4/KNTC1/TIMELESS/RAD9A/ATF5/PTEN/RAD21/MRE11/INTS3/DNA2/RBL1/CDK5RAP2/BUB1B/RGCC/FANCD2/MSH2/MEN1/WAC/BRCA2/ABRAXAS1/ATF2/CDK5RAP3/GTSE1/RBBP8/CENPF/TOPBP1/WDR76/TPR/CTDSP2/E2F1/ETAA1/RAD17/THOC1/CTDSP1/INIP/PML/USP47/RB1/DTL/TTI1/RNASEH2B/BRCC3/RFWD3/BL…	101
GO:0000082	BP	GO:0000082	G1/S transition of mitotic cell cycle	94/2840	251/18614	4.28236837151845e-18	2.6101035224405e-14	9.57693290357763e-16	CACNB4/ITGB1/KANK2/ATM/ARID1B/MYC/BCL7A/MDM2/JADE1/CENPJ/CDK14/CDKN1A/E2F2/PRKDC/ARID2/PKD1/DLG1/CASP2/CDK10/ADAM17/KMT2E/NPAT/CRLF3/ANKRD17/ARID1A/WEE1/RBL2/STIL/SKP2/CDC7/INO80/POLE/APPL1/UBE2E2/CACUL1/PIM2/PTEN/RBL1/SMARCE1/BRD4/RGCC/PTPN6/BACH1/PBRM1/BCAT1/WAC/KHDRBS1/RPS6KB1/SMARCC2/GTSE1/RBBP8/CTDSP2/E2F3/E2F1/SMARCA4/EIF4G1/CTDSP1/SMARCD2/PPP3CA/PML/USP37/SMARCC1/RB1/SASS6/PHF10/RFWD3/DBF4…	94
GO:0006338	BP	GO:0006338	chromatin remodeling	129/2840	402/18614	1.02688081453675e-17	6.25883856460151e-14	2.19663200326992e-15	KMT2A/KCNQ1OT1/AICDA/MTHFR/ARID1B/MYC/SETDB2/SHPRH/BCL7A/KMT2D/CHD9/ZNF445/CHD7/RIF1/ATRX/ARID2/BCOR/CHD6/UBR5/SATB1/DNMT1/YEATS2/ZBTB7A/KAT6B/SIN3A/HLTF/HELLS/CHD8/RSF1/RERE/SPHK2/BPTF/ZNFX1/BAZ2A/ERCC6L2/ARID1A/KDM4B/NFRKB/RBBP4/HCFC1/INO80/TTF2/BRD9/CTCF/MTA1/ATF7IP/KDM5A/ZMPSTE24/EP400/CHD4/SMCHD1/SETDB1/RAD54L/GATAD1/MCM3AP/EHMT1/SMARCE1/SUZ12/PBRM1/KAT6A/PWWP2A/CABIN1/DYRK1A/SMARCC2/MYD88/T…	129
GO:0000075	BP	GO:0000075	cell cycle checkpoint signaling	77/2840	188/18614	1.21816422341622e-17	7.42471094172188e-14	2.49723665800326e-15	ATM/ATR/MDM2/TAOK3/FOXN3/CDKN1A/PRKDC/BRIP1/GEN1/BARD1/CASP2/XPC/BRCA1/MRNIP/USP28/EIF2AK4/KNTC1/TIMELESS/RAD9A/MRE11/INTS3/DNA2/CDK5RAP2/BUB1B/FANCD2/MSH2/WAC/BRCA2/ABRAXAS1/ATF2/CDK5RAP3/GTSE1/RBBP8/CENPF/TOPBP1/WDR76/TPR/E2F1/ETAA1/RAD17/THOC1/INIP/PML/DTL/TTI1/RNASEH2B/BRCC3/RFWD3/BLM/NBN/PIDD1/TP53BP1/INCENP/NABP1/GIGYF2/INTS7/CHEK2/DDX39B/MAPK14/PPP1R10/BUB1/CCAR2/XRCC3/ZNF207/CDT1/PTPN11/M…	77
GO:0034976	BP	GO:0034976	response to endoplasmic reticulum stress	95/2840	259/18614	1.42487846866342e-17	8.68463426650353e-14	2.8041608263296e-15	EIF2AK3/SYVN1/ITPR1/UFL1/ATP2A3/ANKZF1/ALOX5/PIK3R1/EDEM1/XBP1/TMTC4/PARP8/FAF2/TRIM25/HERPUD1/DERL3/ATF6B/MBTPS1/PDIA4/SERINC3/ERLIN2/CCDC47/ERO1A/ERLIN1/ERP29/ATF6/HSPA5/STT3B/TBL2/TRIM13/ERP44/CALR/PDIA6/CREBZF/UBE4A/UGGT2/SEL1L/PDIA3/HM13/DNAJC10/CANX/TMX1/TMEM259/ATP2A2/EIF2AK4/EIF2AK2/TMEM33/OS9/USP13/HSP90B1/AMFR/UBXN8/P4HB/DNAJC3/FOXRED2/TXNDC12/MAN1B1/UBE2J1/DDRGK1/UBXN4/BFAR/SESN2/NGLY1…	95
GO:0044843	BP	GO:0044843	cell cycle G1/S phase transition	100/2840	281/18614	2.21904210440585e-17	1.35250616263536e-13	4.19911044372184e-15	CACNB4/ITGB1/KANK2/ATM/ARID1B/MYC/BCL7A/TAF1/MDM2/JADE1/CENPJ/CDK14/CDKN1A/E2F2/PRKDC/ARID2/PKD1/DLG1/CASP2/CDK10/ADAM17/KMT2E/NPAT/CRLF3/ANKRD17/ARID1A/WEE1/RBL2/STIL/SKP2/CDC7/INO80/POLE/APPL1/UBE2E2/CACUL1/PIM2/PTEN/RBL1/SMARCE1/BRD4/RGCC/ATP2B4/PTPN6/BACH1/MEN1/PBRM1/BCAT1/WAC/DDRGK1/KHDRBS1/RPS6KB1/SMARCC2/GTSE1/RBBP8/CTDSP2/E2F3/E2F1/SMARCA4/EIF4G1/CTDSP1/SMARCD2/PPP3CA/FBXW7/PML/MAP3K11/US…	100
GO:0031570	BP	GO:0031570	DNA integrity checkpoint signaling	59/2840	132/18614	6.36209148881219e-16	3.87769476243103e-12	1.15931444907244e-13	ATM/ATR/MDM2/TAOK3/FOXN3/CDKN1A/PRKDC/BRIP1/BARD1/CASP2/XPC/BRCA1/MRNIP/USP28/EIF2AK4/TIMELESS/RAD9A/MRE11/DNA2/FANCD2/MSH2/WAC/BRCA2/ABRAXAS1/ATF2/CDK5RAP3/GTSE1/TOPBP1/WDR76/E2F1/ETAA1/RAD17/THOC1/PML/DTL/TTI1/RNASEH2B/BRCC3/RFWD3/BLM/NBN/PIDD1/TP53BP1/GIGYF2/INTS7/CHEK2/DDX39B/MAPK14/PPP1R10/CCAR2/CDT1/PTPN11/MUS81/TP53/UIMC1/ORC1/CDC6/FEM1B/CHEK1	59
GO:0010212	BP	GO:0010212	response to ionizing radiation	62/2840	143/18614	6.99459593497008e-16	4.26320622236426e-12	1.1934944686933e-13	PTPRC/ATM/MYC/ATR/MDM2/PAXIP1/CDKN1A/WRN/PRKDC/XRCC2/BARD1/NIPBL/HSPA5/TRIM13/IFI16/BRCA1/MRNIP/FIGNL1/IKBIP/USP28/INO80/SPIDR/RNF168/TMEM109/RAD9A/MTA1/PRKAA1/ZMPSTE24/CLK2/RAD54L/INTS3/CBL/DCLRE1C/FANCD2/MSH2/MEN1/BRCA2/ABRAXAS1/BRAT1/TOPBP1/CYBA/NET1/XRRA1/INIP/RNF8/PML/GADD45A/BRCC3/RFWD3/BLM/TP53BP1/NUCKS1/TLK2/NABP1/INTS7/CHEK2/PARP1/MAPK14/KDM1A/TP53/UIMC1/COP1	62
GO:0140694	BP	GO:0140694	non-membrane-bounded organelle assembly	122/2840	390/18614	7.03482512034668e-16	4.2877259108513e-12	1.1934944686933e-13	ITGB1/POGZ/MEF2A/DYNC1H1/CEP135/TNF/AKAP13/CENPJ/CEP295/CENPC/CCDC69/PRKDC/ASPM/TUBGCP5/WDR62/CEP192/CNOT6L/ATXN2/BRCA1/CEP152/MDN1/TUBGCP4/CCP110/RC3H1/POC1B/TUBGCP3/EML3/STIL/PRRC2C/KNTC1/DDX6/KIF15/INO80/CNOT2/PAN3/GOLGA8B/BICD1/ATXN2L/SPICE1/SMC3/CEP97/MSN/ASB2/PRKAA1/CEP44/SMC1A/SENP6/CDK5RAP2/HAUS3/NUMA1/DAZAP2/PUM2/ABRAXAS1/NUP62/TIA1/CENPF/GPSM2/TPR/SQLE/G3BP1/STAG1/CLASP2/NCOR1/RNF4/KPNB…	122
GO:0051236	BP	GO:0051236	establishment of RNA localization	67/2840	163/18614	1.26034639826859e-15	7.68181129744707e-12	2.06696809316049e-13	ATM/NUP210/ZFP36L1/ATR/NDC1/ATXN2/THOC2/SMG1/NUP160/RFTN1/AHCTF1/SMG6/NUP107/POM121C/NUP155/XPOT/XPO1/SMG7/NUP214/MCM3AP/NRDE2/NUP153/NUP188/DDX19A/NUP58/HHEX/KHDRBS1/NUP62/SNUPN/TPR/TSC1/THOC1/KPNB1/PNPT1/POM121/SEH1L/NUP205/NCBP1/RANBP2/NUP88/TOMM20/TNKS/BICD2/NUP43/LRPPRC/SENP2/UPF2/G3BP2/KHSRP/NUP133/DDX39B/GLE1/NUP85/NSUN2/SETD2/AAAS/CKAP5/XPO5/NCBP2/NUP98/PCID2/SRSF1/CASC3/NUP50/YTHDC1/POLR…	67
GO:0042113	BP	GO:0042113	B cell activation	95/2840	276/18614	1.62220656659557e-15	9.88734902340002e-12	2.57459880891943e-13	CD38/MS4A1/CD180/CD22/PTK2B/PTPRC/ICOSLG/BCL6/SLC39A10/ITGA4/CD79B/ITGB1/AICDA/CD74/SYVN1/ATM/CD79A/ITFG2/ZFP36L1/PIK3R1/INPP5D/ATAD5/XBP1/PELI1/SLC15A4/GAPT/TBC1D10C/MEF2C/TCIRG1/SASH3/PAXIP1/MZB1/RIF1/CDKN1A/ZFP36L2/PRKDC/POU2AF1/TCF3/PAX5/SYK/ADAM17/ZBTB7A/LYL1/NCKAP1L/IL2RG/TOP2B/TNFRSF13B/CD27/RC3H1/PHF14/STAT6/MSH6/NSD2/RNF168/PAWR/IKZF3/SWAP70/DCAF1/SKAP2/LAPTM5/LEF1/BTK/PTPN6/DCLRE1C/MSH2…	95
GO:0140014	BP	GO:0140014	mitotic nuclear division	97/2840	286/18614	2.40500289389211e-15	1.46584926382724e-11	3.69769194935912e-13	ATM/POGZ/TNF/CENPC/SLF1/ATRX/PHIP/GEN1/NIPBL/CEP192/TENT4A/REEP4/KIF20B/MAU2/NCAPD2/EML3/KNTC1/KIF15/INO80/ANAPC7/SPICE1/ANKLE2/EML4/SMC3/CEP97/CHAMP1/RAD21/ESPL1/SMC1A/CDK5RAP2/BUB1B/SMC5/PDS5B/RGCC/NUMA1/NCAPD3/MKI67/ABRAXAS1/ESCO1/NUP62/NCAPG2/CENPF/PPP1R9B/TPR/STAG1/PDS5A/CLASP2/SLF2/SMC2/KIF18B/KPNB1/SPAST/PKMYT1/WRAP73/SMC4/RB1/SEH1L/PIBF1/BAZ1B/ESCO2/CENPE/KIFC1/STAG2/ANLN/DSN1/MYBL2/BECN1…	97
GO:0006403	BP	GO:0006403	RNA localization	75/2840	197/18614	3.66548673096043e-15	2.23411416252038e-11	5.46490748979555e-13	ATM/NUP210/ZFP36L1/ATR/NDC1/ATXN2/THOC2/SMG1/NUP160/RFTN1/AHCTF1/BICD1/SMG6/NUP107/POM121C/PARN/NUP155/XPOT/XPO1/SMG7/NUP214/ZNHIT6/MCM3AP/NRDE2/NUP153/NUP188/DDX19A/NUP58/HHEX/KHDRBS1/NUP62/SNUPN/TPR/TSC1/THOC1/KPNB1/PNPT1/POM121/SEH1L/NUP205/NCBP1/YY1/EXOSC10/DHX36/RANBP2/NUP88/TOMM20/TNKS/HNRNPU/BICD2/NUP43/LRPPRC/SENP2/UPF2/G3BP2/KHSRP/NUP133/DDX39B/GLE1/NUP85/NSUN2/SETD2/AAAS/CKAP5/XPO5/NCBP…	75
GO:0000956	BP	GO:0000956	nuclear-transcribed mRNA catabolic process	56/2840	126/18614	4.7090493778746e-15	2.87016559581457e-11	6.81427145268913e-13	BTG2/ATM/ZFP36L1/NBAS/TNRC6B/ZFP36L2/AGO2/TENT4A/SAMD4B/CNOT10/CNOT6L/TUT4/RC3H1/SMG1/TENT2/AGO1/CNOT2/PAN3/TOB1/SMG6/PARN/SMG7/CNOT4/TENT4B/ZCCHC7/PNRC1/SECISBP2/CNOT8/TUT7/CNOT1/EXOSC2/NCBP1/DIS3/PABPC1/EXOSC6/EXOSC10/DHX36/MTPAP/HNRNPU/THRAP3/CSDE1/UPF2/PATL1/PYM1/DDX5/HNRNPD/XRN1/NCBP2/RNPS1/CNOT7/DHX34/CASC3/POLR2D/DCP2/SYNCRIP/RC3H2	56
GO:0006282	BP	GO:0006282	regulation of DNA repair	79/2840	214/18614	5.03173084817768e-15	3.06683995196429e-11	7.07317593515262e-13	ARID1B/POGZ/ATR/BCL7A/PNKP/POLQ/DDX11/SLF1/RIF1/PRKDC/ARID2/BARD1/UBR5/TMEM161A/BRCA1/MRNIP/FIGNL1/OGG1/EPC1/WAS/ARID1A/NFRKB/INO80/NSD2/SPIDR/TIMELESS/RNF168/FUS/MBTD1/MMS19/EP400/SMCHD1/TRRAP/SMARCE1/PBRM1/ABRAXAS1/USP1/SMARCC2/ACTR2/RBBP8/USP22/SMARCA4/ING3/SLF2/FANCB/SMARCD2/TAF2/RNF8/PML/SMARCC1/TERF2/ATXN7L3/PHF10/BRCC3/SUPT20H/FBH1/INO80D/RMI2/YY1/KAT2A/PARPBP/TP53BP1/DEK/PARP1/KDM1A/FOXM1…	79
GO:0045930	BP	GO:0045930	negative regulation of mitotic cell cycle	86/2840	243/18614	5.61355524167404e-15	3.42146191980033e-11	7.67185883028785e-13	CACNB4/BCL6/KANK2/BTG2/ATM/ZFP36L1/MDM2/TNF/JADE1/TAOK3/FOXN3/CDKN1A/YTHDC2/ZFP36L2/PRKDC/GEN1/BARD1/DLG1/CASP2/XPC/BRCA1/MRNIP/BTG1/CRLF3/WEE1/RBL2/KNTC1/RAD9A/ANGEL2/PTEN/RAD21/MRE11/INTS3/RBL1/CDK5RAP2/BUB1B/RGCC/FANCD2/MSH2/WAC/ABRAXAS1/ATF2/CDK5RAP3/GTSE1/RBBP8/CENPF/TOPBP1/TPR/CTDSP2/RAD17/FZD3/CTDSP1/INIP/PML/USP47/RB1/DTL/BRCC3/RFWD3/BLM/NBN/PIDD1/ZNF655/INCENP/NABP1/CDK2AP2/GIGYF2/CHEK2/…	86
GO:0042770	BP	GO:0042770	signal transduction in response to DNA damage	71/2840	184/18614	8.8781456514858e-15	5.4112297745806e-11	1.18055342176514e-12	MDM4/CD74/ATM/ATAD5/ATR/MDM2/TAOK3/FOXN3/PAXIP1/CDKN1A/ATRX/PRKDC/BRIP1/BARD1/CASP2/XPC/BRCA1/MRNIP/USP28/SPRED1/EIF2AK4/RAD9A/ZMPSTE24/MRE11/FANCD2/MSH2/WAC/BRCA2/ABRAXAS1/ATF2/SESN2/DYRK1A/CDK5RAP3/MAPK12/GTSE1/TOPBP1/WDR76/TFAP4/E2F1/ETAA1/RAD17/THOC1/PML/SP100/DTL/TTI1/RNASEH2B/GADD45A/BRCC3/RFWD3/BLM/NBN/PIDD1/SOX4/TP53BP1/GIGYF2/INTS7/CHEK2/DDX39B/MAPK14/PPP1R10/CCAR2/KDM1A/FOXM1/PTPN11/DDX…	71
GO:0006401	BP	GO:0006401	RNA catabolic process	103/2840	319/18614	1.32554685767211e-14	8.07920809751153e-11	1.71623435256495e-12	KCNQ1OT1/BTG2/ATM/TRAF5/ZFP36L1/NBAS/TNRC6B/ZFP36L2/AGO2/TENT4A/SAMD4B/CNOT10/CNOT6L/DIS3L/TUT4/RC3H1/SMG1/LARP1/TENT2/ZHX2/AGO1/CNOT2/PAN3/TOB1/SMG6/LIN28B/FUS/PARN/ANGEL2/AGO3/SMG7/CNOT4/PUM1/NRDE2/DNA2/TENT4B/ZCCHC7/PRKCA/PNRC1/ZCCHC8/PUM2/DICER1/WDR82/CELF1/MTREX/SECISBP2/MYD88/METTL16/TTC5/ROCK2/E2F1/CNOT8/TUT7/ROCK1/PNPT1/TAF15/CNOT1/RNASEH2B/FASTK/EXOSC2/POP1/NCBP1/DIS3/PABPC1/SND1/EXOSC6/…	103
GO:0051054	BP	GO:0051054	positive regulation of DNA metabolic process	99/2840	303/18614	1.87032405147325e-14	1.13996250937294e-10	2.35948572647394e-12	PTK2B/PTPRC/ATM/ARID1B/MYC/SLX4/ATAD5/POGZ/ATR/BCL7A/PNKP/TNF/PAXIP1/DDX11/SLF1/RIF1/WRN/ATRX/PRKDC/ARID2/MAP2K7/TMEM161A/OTUD4/BRCA1/MRNIP/EPC1/WAS/ARID1A/STAT6/NFRKB/CDC7/INO80/NSD2/SPIDR/TIMELESS/RNF168/GINS4/FUS/PARN/MBTD1/MMS19/EP400/E2F8/SMCHD1/MAPKAPK5/MRE11/TRRAP/DNA2/USP9X/SMARCE1/RGCC/MSH2/PBRM1/ABRAXAS1/USP1/SMARCC2/ACTR2/RBBP8/USP7/BAZ1A/SMARCA4/ING3/SLF2/FANCB/SMARCD2/RNF8/PML/SMARCC…	99
GO:0050657	BP	GO:0050657	nucleic acid transport	64/2840	160/18614	2.54453831919082e-14	1.5508961055468e-10	3.05344598302898e-12	NUP210/ZFP36L1/NDC1/ATXN2/THOC2/SMG1/NUP160/RFTN1/AHCTF1/SMG6/NUP107/POM121C/NUP155/XPOT/XPO1/SMG7/NUP214/MCM3AP/NRDE2/NUP153/NUP188/DDX19A/NUP58/HHEX/KHDRBS1/NUP62/SNUPN/TPR/TSC1/THOC1/KPNB1/PNPT1/POM121/SEH1L/NUP205/NCBP1/RANBP2/NUP88/TOMM20/TNKS/BICD2/NUP43/LRPPRC/SENP2/UPF2/G3BP2/KHSRP/NUP133/DDX39B/GLE1/NUP85/NSUN2/SETD2/AAAS/CKAP5/XPO5/NCBP2/NUP98/PCID2/SRSF1/CASC3/NUP50/YTHDC1/POLR2D	64
GO:0050658	BP	GO:0050658	RNA transport	64/2840	160/18614	2.54453831919082e-14	1.5508961055468e-10	3.05344598302898e-12	NUP210/ZFP36L1/NDC1/ATXN2/THOC2/SMG1/NUP160/RFTN1/AHCTF1/SMG6/NUP107/POM121C/NUP155/XPOT/XPO1/SMG7/NUP214/MCM3AP/NRDE2/NUP153/NUP188/DDX19A/NUP58/HHEX/KHDRBS1/NUP62/SNUPN/TPR/TSC1/THOC1/KPNB1/PNPT1/POM121/SEH1L/NUP205/NCBP1/RANBP2/NUP88/TOMM20/TNKS/BICD2/NUP43/LRPPRC/SENP2/UPF2/G3BP2/KHSRP/NUP133/DDX39B/GLE1/NUP85/NSUN2/SETD2/AAAS/CKAP5/XPO5/NCBP2/NUP98/PCID2/SRSF1/CASC3/NUP50/YTHDC1/POLR2D	64
GO:0000077	BP	GO:0000077	DNA damage checkpoint signaling	54/2840	123/18614	2.7130337003594e-14	1.65359404036905e-10	3.17812519184958e-12	ATM/ATR/MDM2/TAOK3/FOXN3/CDKN1A/PRKDC/BRIP1/BARD1/CASP2/XPC/BRCA1/MRNIP/USP28/EIF2AK4/RAD9A/MRE11/FANCD2/MSH2/WAC/BRCA2/ABRAXAS1/ATF2/CDK5RAP3/GTSE1/TOPBP1/WDR76/E2F1/ETAA1/RAD17/THOC1/PML/DTL/TTI1/RNASEH2B/BRCC3/RFWD3/BLM/NBN/PIDD1/TP53BP1/GIGYF2/INTS7/CHEK2/DDX39B/MAPK14/PPP1R10/CCAR2/PTPN11/MUS81/TP53/UIMC1/FEM1B/CHEK1	54
GO:0018205	BP	GO:0018205	peptidyl-lysine modification	114/2840	374/18614	4.71358043402822e-14	2.8729272745402e-10	5.31693382250848e-12	BCL11A/KMT2A/HDAC7/AUTS2/SETDB2/TRIM38/LDB1/KMT2D/MLLT6/MDM2/JADE1/PAXIP1/SLF1/RIF1/KANSL1/KANSL2/PAX5/OGT/PIAS2/BCOR/MSL2/MTF2/SETD6/EHMT2/PIAS1/YEATS2/BRCA1/ZNF451/KAT6B/SIN3A/SPHK2/NFATC2IP/EPC1/KMT2C/HCFC1/NSD2/GNL3L/NAA40/MBTD1/PRKAA1/ZMPSTE24/EP400/SETDB1/LEF1/TRRAP/EHMT1/SENP6/SMC5/MSL1/MEN1/KAT6A/LIAS/WDR82/BRCA2/SMC6/ATF2/MLLT10/ESCO1/DIP2A/ASH1L/USP22/SIRT5/ZMIZ2/TADA2A/ING3/NCOA6/SLF2/…	114
GO:0006402	BP	GO:0006402	mRNA catabolic process	90/2840	268/18614	4.75498146728401e-14	2.8981612043096e-10	5.31693382250848e-12	BTG2/ATM/TRAF5/ZFP36L1/NBAS/TNRC6B/ZFP36L2/AGO2/TENT4A/SAMD4B/CNOT10/CNOT6L/TUT4/RC3H1/SMG1/LARP1/TENT2/ZHX2/AGO1/CNOT2/PAN3/TOB1/SMG6/FUS/PARN/ANGEL2/AGO3/SMG7/CNOT4/PUM1/TENT4B/ZCCHC7/PRKCA/PNRC1/PUM2/CELF1/SECISBP2/MYD88/METTL16/TTC5/ROCK2/E2F1/CNOT8/TUT7/ROCK1/PNPT1/TAF15/CNOT1/FASTK/EXOSC2/NCBP1/DIS3/PABPC1/SND1/EXOSC6/EXOSC10/DHX36/MTPAP/METTL14/HNRNPU/THRAP3/CSDE1/APEX1/UPF2/KHSRP/GIGYF2/P…	90
GO:0006397	BP	GO:0006397	mRNA processing	141/2840	500/18614	4.94111826681382e-14	3.01161158362302e-10	5.40228930504977e-12	AICDA/RBM4/KHDC4/ZFP36L1/MBNL1/SUGP2/CDK13/SCAF11/BARD1/SCAF4/RBM5/SYMPK/SF1/TENT4A/CELF2/RBM6/CNOT6L/PTBP2/USP4/ZBTB7A/PRPF38B/THOC2/PRPF8/RBM26/DDX17/TRA2B/TENT2/PRMT7/SREK1/PAN3/PUS7/RNMT/TTF2/PUS7L/CPSF2/RBM23/PTBP3/RPRD2/LUC7L3/TCERG1/TSEN2/NRDE2/TENT4B/ADAR/ACIN1/VIRMA/RBFOX2/ZCCHC8/RPRD1A/HNRNPL/SCAF8/PNN/KHDRBS1/CELF1/MTREX/DYRK1A/TIA1/SRSF4/PCF11/TGS1/PAXBP1/METTL16/SETX/SRRM2/THOC1/SRSF…	141
GO:0007051	BP	GO:0007051	spindle organization	73/2840	198/18614	5.86706276667969e-14	3.57597475629127e-10	6.27520626349219e-12	DYNC1H1/CENPJ/ATRX/UVRAG/CCDC69/ASPM/PKD1/DLG1/TUBGCP5/WDR62/CEP192/TUBGCP4/TUBGCP3/EML3/STIL/KIF15/INO80/TACC1/GOLGA8B/SPICE1/SMC3/CEP97/RGS14/PCNT/ESPL1/SMC1A/SENP6/LIMK2/HAUS3/NUMA1/ABRAXAS1/NUP62/GPSM2/TPR/STAG1/CLASP2/NCOR1/RNF4/CHD3/KPNB1/SPAST/WRAP73/SASS6/PIBF1/FAM110A/HDAC3/CENPE/KIFC1/STAG2/CEP72/MAPRE2/MYBL2/TNKS/HNRNPU/INCENP/MECP2/KIF11/CHEK2/NEK6/KIF3B/ZNF207/KIF23/FBXO5/AAAS/KIF4A/…	73
GO:0040029	BP	GO:0040029	epigenetic regulation of gene expression	70/2840	188/18614	1.094851439647e-13	6.67311952464847e-10	1.14609980490707e-11	KMT2A/KCNQ1OT1/AICDA/ARID1B/SETDB2/KMT2D/ZNF445/RIF1/ATRX/KANSL1/KANSL2/OGT/MSL2/DNMT1/IFI16/BRCA1/CREBZF/SIN3A/HELLS/SPHK2/EPC1/ZNFX1/BAZ2A/ARID1A/PRMT7/HCFC1/CTCF/MTA1/ATF7IP/KDM5A/ZMPSTE24/SMCHD1/SETDB1/EHMT1/MSL1/SUZ12/DYRK1A/TPR/USP7/BAZ1A/UBR2/EZH1/EP300/CTBP1/LMNB1/RB1/KDM1B/EXOSC10/SAMD1/HNRNPU/ATF7IP2/MECP2/TRIM27/RLIM/RBM15/EZH2/KDM1A/PPHLN1/TP53/HDAC1/PHF20/ARID4A/KAT7/ARID4B/ASH2L/UHR…	70
GO:0015931	BP	GO:0015931	nucleobase-containing compound transport	78/2840	221/18614	1.21393108565952e-13	7.39890996709479e-10	1.24427936280101e-11	SLC35E3/NUP210/SLC17A9/ZFP36L1/SLC29A1/SLC35D1/SLC35A3/SLC25A36/NDC1/CD47/ATXN2/ABCC4/SLC35B4/THOC2/SMG1/NUP160/RFTN1/AHCTF1/SMG6/NUP107/POM121C/NUP155/XPOT/XPO1/SMG7/SLC19A1/NUP214/MCM3AP/NRDE2/NUP153/NUP188/DDX19A/NUP58/HHEX/KHDRBS1/NUP62/SNUPN/TPR/TSC1/THOC1/SLC25A23/KPNB1/PNPT1/POM121/SEH1L/NUP205/NCBP1/ABCC5/RANBP2/NUP88/TOMM20/TNKS/BICD2/NUP43/LRPPRC/SENP2/UPF2/G3BP2/KHSRP/NUP133/DDX39B/GLE…	78
GO:1901991	BP	GO:1901991	negative regulation of mitotic cell cycle phase transition	71/2840	194/18614	1.97504876908527e-13	1.20379222475747e-09	1.98311019263255e-11	CACNB4/KANK2/ATM/ZFP36L1/MDM2/JADE1/TAOK3/FOXN3/CDKN1A/ZFP36L2/PRKDC/GEN1/BARD1/DLG1/CASP2/BRCA1/MRNIP/CRLF3/WEE1/RBL2/KNTC1/PTEN/RAD21/MRE11/INTS3/RBL1/CDK5RAP2/BUB1B/RGCC/WAC/ABRAXAS1/CDK5RAP3/GTSE1/RBBP8/CENPF/TOPBP1/TPR/CTDSP2/RAD17/CTDSP1/INIP/PML/USP47/RB1/DTL/BRCC3/RFWD3/BLM/NBN/PIDD1/ZNF655/INCENP/NABP1/CDK2AP2/GIGYF2/CHEK2/BUB1/EZH2/XRCC3/ZNF207/CDT1/TP53/FBXO5/ZWILCH/UIMC1/APC/ORC1/PCID…	71
GO:0008380	BP	GO:0008380	RNA splicing	132/2840	466/18614	2.24998328717365e-13	1.37136481353234e-09	2.21398355457887e-11	RBM4/KHDC4/PIK3R1/SLC38A2/MBNL1/SUGP2/CDK13/SCAF11/RBM5/CCNL1/SF1/ZNF638/CELF2/RBM6/PTBP2/USP4/ZBTB7A/PRPF38B/THOC2/PRPF8/DDX17/TRA2B/PRMT7/SREK1/PUS7/TTF2/FUS/RBM23/CLK2/RBM12B/PTBP3/IVNS1ABP/LUC7L3/TCERG1/TRRAP/TSEN2/NRDE2/ACIN1/VIRMA/RBFOX2/ZCCHC8/HNRNPL/PNN/KHDRBS1/CELF1/MTREX/DYRK1A/TIA1/SRSF4/PPP1R9B/TGS1/PAXBP1/METTL16/SETX/USP22/FAM98B/CLK3/PDCD7/SRRM2/THOC1/TMBIM6/SRSF8/RBM39/RRP1B/SON/C…	132
GO:2001022	BP	GO:2001022	positive regulation of response to DNA damage stimulus	64/2840	167/18614	2.66321520103975e-13	1.62322966503373e-09	2.56921937041482e-11	ATM/ARID1B/MYC/POGZ/ATR/BCL7A/PNKP/PAXIP1/DDX11/SLF1/RIF1/PRKDC/ARID2/TMEM161A/BRCA1/MRNIP/EPC1/WAS/SPRED1/ARID1A/NFRKB/INO80/SPIDR/TIMELESS/RNF168/RAD9A/ANKLE1/FUS/MBTD1/MMS19/EP400/SMCHD1/TRRAP/SMARCE1/PBRM1/ABRAXAS1/USP1/SMARCC2/ACTR2/RBBP8/SMARCA4/ING3/SLF2/FANCB/SMARCD2/RNF8/SMARCC1/TTI1/PHF10/BRCC3/FBH1/INO80D/YY1/BCLAF1/PARP1/CCAR2/FOXM1/SKIL/DDX5/CEBPG/SHLD2/UIMC1/PRKCD/SMARCD1	64
GO:0051983	BP	GO:0051983	regulation of chromosome segregation	54/2840	131/18614	6.24168179901108e-13	3.80430505649726e-09	5.81209971317906e-11	ATM/ARID1B/BCL7A/ARID2/GEN1/NCAPD2/ARID1A/KNTC1/ANAPC7/RAD21/ESPL1/PUM1/SMARCE1/CDK5RAP2/BUB1B/SMC5/NUMA1/NCAPD3/PUM2/PBRM1/MKI67/SMC6/CSNK2A1/SMARCC2/NCAPG2/CENPF/RCC2/TPR/SMARCA4/SMC2/SMARCD2/SMC4/SMARCC1/RB1/PHF10/RMI2/CENPE/CDC27/BECN1/HNRNPU/INCENP/ANAPC1/NEK6/BUB1/NCAPH/XRCC3/ZNF207/CDT1/FBXO5/ZWILCH/APC/PCID2/CDC6/SMARCD1	54
GO:0045005	BP	GO:0045005	DNA-templated DNA replication maintenance of fidelity	32/2840	56/18614	6.26100172354655e-13	3.81608055050162e-09	5.81209971317906e-11	MMS22L/ATR/MCM8/DDX11/WRN/ATRX/GEN1/BARD1/BRCA1/FANCM/FAM111A/POLE/TIMELESS/TONSL/MRE11/DNA2/SAMHD1/BRCA2/CARM1/RBBP8/ETAA1/THOC1/RFWD3/FBH1/BLM/POLD1/NBN/ZRANB3/NUCKS1/PARP1/BOD1L1/MUS81	32
GO:0051168	BP	GO:0051168	nuclear export	63/2840	166/18614	6.82144410419535e-13	4.15767018150707e-09	6.21509351715577e-11	STRADA/WASHC4/AKAP13/BARD1/PKD1/CALR/MDN1/THOC2/XPO7/SMG1/NUP160/SMG6/NUP107/ANKLE1/POM121C/NUP155/XPOT/XPO1/XPO4/SMG7/NUP214/MCM3AP/NRDE2/NUP153/NUP188/DDX19A/NEMF/HHEX/KHDRBS1/NUP62/TPR/PPM1A/TSC1/GSK3B/THOC1/XPO6/ABCE1/POM121/SP100/NCBP1/RANBP2/NUP88/UPF2/NUP133/DDX39B/RITA1/GLE1/NUP85/PTPN11/NSUN2/SETD2/CTDSPL2/XPO5/NCBP2/NUP98/PCID2/AHCYL1/CASC3/YTHDC1/POLR2D/CCHCR1/ANP32B/SIRT7	63
GO:0000280	BP	GO:0000280	nuclear division	127/2840	450/18614	8.57840282199237e-13	5.22853652000435e-09	7.67377125167317e-11	MLH3/ATM/SLX4/POGZ/MYBL1/RAD51D/TNF/CENPC/SLF1/ATRX/PHIP/ASPM/BRIP1/GEN1/NIPBL/MARF1/CEP192/TENT4A/NDC1/EHMT2/CALR/FIGNL1/REEP4/TOP2B/KIF20B/MAU2/NCAPD2/EML3/KNTC1/KIF15/FANCM/INO80/ANAPC7/FANCA/SPICE1/ANKLE2/EML4/SMC3/ANKLE1/CEP97/RMI1/CHAMP1/RAD21/ESPL1/MRE11/RAD54L/SMC1A/CDK5RAP2/BUB1B/SMC5/REC8/PDS5B/RGCC/NUMA1/NCAPD3/FANCD2/MKI67/BRCA2/ABRAXAS1/ESCO1/NUP62/TOP2A/NCAPG2/ACTR2/CENPF/PPP1R9B/TP…	127
GO:0006275	BP	GO:0006275	regulation of DNA replication	55/2840	136/18614	9.73175992781527e-13	5.93150767600341e-09	8.40004541137739e-11	BCL6/NUGGC/AICDA/ATAD5/CCDC88A/ATR/JADE1/ATRX/EHMT2/ANKRD17/NFRKB/CDC7/INO80/TIMELESS/MCM4/SMC3/GINS4/ZMPSTE24/E2F8/DNA2/BRCA2/ESCO1/TTF1/BAZ1A/RAD17/PDS5A/MCM6/USP37/TSPYL2/ESCO2/CHRAC1/FBH1/INO80D/BLM/DBF4/YY1/NBN/GINS1/ZRANB3/NUCKS1/WIZ/LPIN1/SENP2/MCM7/CHTF18/ID3/RBBP6/CDT1/JADE2/TP53/FBXO5/WAPL/KAT7/CDC6/TERF1	55
GO:0007098	BP	GO:0007098	centrosome cycle	55/2840	136/18614	9.73175992781527e-13	5.93150767600341e-09	8.40004541137739e-11	SLC16A1/CEP135/CENPJ/CEP295/UVRAG/XRCC2/GEN1/PCM1/CCNL1/WDR62/CEP192/BRCA1/CEP152/CCP110/POC1B/SDCCAG8/STIL/NAT10/SPICE1/ATF5/XPO1/CEP44/CDK5RAP2/HAUS3/USP33/BRCA2/NUP62/CNTLN/ROCK2/CHD3/SSX2IP/NIN/SASS6/GADD45A/CEP250/KAT2A/CEP72/TRIM37/MDM1/NDE1/KIF11/PDCD6IP/RBM14/XRCC3/KIF3B/CCNF/PARD6A/HAUS4/CKAP5/MCPH1/PPP1R12A/PPP1R35/SGO1/CHEK1/VPS4B	55
GO:0007093	BP	GO:0007093	mitotic cell cycle checkpoint signaling	56/2840	140/18614	1.03926727983286e-12	6.33433407058129e-09	8.81585347720289e-11	ATM/MDM2/TAOK3/FOXN3/CDKN1A/PRKDC/GEN1/BARD1/CASP2/XPC/BRCA1/MRNIP/KNTC1/RAD9A/MRE11/INTS3/CDK5RAP2/BUB1B/FANCD2/MSH2/WAC/ABRAXAS1/ATF2/CDK5RAP3/GTSE1/RBBP8/CENPF/TOPBP1/TPR/RAD17/INIP/PML/DTL/BRCC3/RFWD3/BLM/NBN/PIDD1/INCENP/NABP1/GIGYF2/CHEK2/PPP1R10/BUB1/XRCC3/ZNF207/CDT1/MUS81/TP53/ZWILCH/UIMC1/APC/ORC1/PCID2/CDC6/CHEK1	56
GO:0034655	BP	GO:0034655	nucleobase-containing compound catabolic process	126/2840	447/18614	1.1596057790666e-12	7.0677972234109e-09	9.66993293730111e-11	NEIL1/ENTPD4/KCNQ1OT1/AICDA/BTG2/ATM/TRAF5/ZFP36L1/DNASE1/NBAS/TNRC6B/NUDT3/ZFP36L2/AGO2/TENT4A/SAMD4B/CNOT10/CNOT6L/OGG1/DIS3L/TUT4/RC3H1/SMG1/LARP1/TENT2/ZHX2/AGO1/CNOT2/PAN3/PDE7A/TOB1/SMG6/LIN28B/FUS/PARN/ANGEL2/AGO3/SMG7/CNOT4/PUM1/PDE4A/NRDE2/DNA2/TENT4B/ZCCHC7/PRKCA/PNRC1/ZCCHC8/PUM2/DICER1/SAMHD1/WDR82/CELF1/MTREX/NT5C2/NT5C/SECISBP2/MYD88/METTL16/TTC5/ROCK2/E2F1/SUCLG2/CNOT8/TUT7/ROCK1/P…	126
GO:2000779	BP	GO:2000779	regulation of double-strand break repair	54/2840	133/18614	1.29351307465339e-12	7.88396219001240e-09	1.06068072121578e-10	ARID1B/POGZ/ATR/BCL7A/PNKP/POLQ/DDX11/SLF1/RIF1/PRKDC/ARID2/UBR5/MRNIP/FIGNL1/OGG1/EPC1/WAS/ARID1A/NSD2/SPIDR/TIMELESS/FUS/MBTD1/MMS19/EP400/SMCHD1/TRRAP/SMARCE1/PBRM1/SMARCC2/ACTR2/RBBP8/SMARCA4/ING3/SLF2/FANCB/SMARCD2/PML/SMARCC1/PHF10/FBH1/RMI2/PARPBP/TP53BP1/DEK/PARP1/KDM1A/FOXM1/RNF169/SETD2/SHLD2/SMARCD1/CHEK1/SIRT7	54
GO:0072594	BP	GO:0072594	establishment of protein localization to organelle	127/2840	453/18614	1.43084805516554e-12	8.72101889623394e-09	1.15406105433024e-10	HPS4/TXNIP/SORL1/SREBF1/LMAN1/SEC63/PIK3R1/EDEM1/SPG11/VPS13C/VPS13A/SREBF2/TMCO6/SEC62/HERPUD1/CDKN1A/PEX26/COX18/SYK/NIPBL/MAVS/UBR5/HSPA5/TNPO2/IPO9/M6PR/FAM53B/STAT3/LEPROT/SRPRA/TRAM1/USP36/SPIDR/STK4/APPL1/ZFYVE16/NUP107/POM121C/RAB3GAP1/NUP155/HUWE1/PRKAA1/SPCS2/TIMM23B/NUP214/NF1/SRPRB/LAPTM5/NUP153/USP9X/LONP2/MED1/NUP188/OXA1L/GCC2/NUP58/BRCA2/ATF2/PXK/NUP62/DDIT3/SNUPN/TPR/PTPN23/VPS11…	127
GO:0031297	BP	GO:0031297	replication fork processing	28/2840	46/18614	2.02164291396817e-12	1.2321913560636e-08	1.58409330544973e-10	MMS22L/ATR/DDX11/WRN/ATRX/GEN1/BARD1/BRCA1/FANCM/FAM111A/TONSL/MRE11/DNA2/SAMHD1/BRCA2/CARM1/RBBP8/ETAA1/THOC1/RFWD3/FBH1/BLM/NBN/ZRANB3/NUCKS1/PARP1/BOD1L1/MUS81	28
GO:0090068	BP	GO:0090068	positive regulation of cell cycle process	85/2840	262/18614	2.02841215941733e-12	1.23631721116486e-08	1.58409330544973e-10	ATAD5/MDM2/DYNC1H1/TNF/CENPJ/DDX11/CEP295/SLF1/ATRX/PHIP/GEN1/PKN2/PRKCE/CDK10/ADAM17/SIN3A/KMT2E/KIF20B/RRM2B/NCAPD2/ANKRD17/STIL/CDC7/CIT/INO80/ANAPC7/UBE2E2/RAD21/ESPL1/E2F8/BRD4/SMC5/RGCC/NUMA1/MED1/NCAPD3/SMC6/DDRGK1/NUP62/NCAPG2/RCC2/GPSM2/TPR/ROCK2/EIF4G1/THOC1/SLF2/SMC2/SPAST/SMC4/RB1/SASS6/DTL/DBF4/CDC25A/CDK4/MTA3/BECN1/HNRNPU/INCENP/MECP2/WIZ/RRM1/KIF14/APEX1/CHEK2/DDX39B/PPP1R10/EZH2/…	85
GO:2000045	BP	GO:2000045	regulation of G1/S transition of mitotic cell cycle	67/2840	186/18614	2.19334321953768e-12	1.33684269230821e-08	1.68613260001959e-10	CACNB4/KANK2/ATM/ARID1B/BCL7A/MDM2/JADE1/CENPJ/CDKN1A/PRKDC/ARID2/PKD1/DLG1/CASP2/CDK10/ADAM17/KMT2E/CRLF3/ANKRD17/ARID1A/WEE1/RBL2/STIL/INO80/APPL1/UBE2E2/PTEN/RBL1/SMARCE1/RGCC/PTPN6/PBRM1/WAC/SMARCC2/GTSE1/CTDSP2/E2F1/SMARCA4/EIF4G1/CTDSP1/SMARCD2/PML/SMARCC1/RB1/SASS6/PHF10/RFWD3/PIDD1/ZNF655/RRM1/CDK2AP2/SENP2/KIF14/APEX1/GIGYF2/CHEK2/EZH2/CPSF3/CCND3/TP53/CDKN2C/APC/TFDP1/AKT1/CDC6/SMARCD1/…	67
GO:0051225	BP	GO:0051225	spindle assembly	53/2840	131/18614	2.45921420106207e-12	1.49889105554733e-08	1.86143597988083e-10	DYNC1H1/CENPJ/CCDC69/ASPM/TUBGCP5/CEP192/TUBGCP4/TUBGCP3/EML3/STIL/KIF15/INO80/GOLGA8B/SPICE1/SMC3/CEP97/SMC1A/SENP6/HAUS3/NUMA1/ABRAXAS1/GPSM2/TPR/STAG1/CLASP2/NCOR1/RNF4/KPNB1/WRAP73/SASS6/PIBF1/HDAC3/KIFC1/STAG2/MAPRE2/MYBL2/TNKS/HNRNPU/INCENP/KIF11/CHEK2/NEK6/KIF3B/ZNF207/KIF23/FBXO5/AAAS/KIF4A/HAUS4/LSM14A/RACGAP1/TPX2/VPS4B	53
GO:0043161	BP	GO:0043161	proteasome-mediated ubiquitin-dependent protein catabolic process	123/2840	439/18614	3.38592655900893e-12	2.06372223771594e-08	2.52405434398847e-10	SYVN1/UFL1/NHLRC3/ANKZF1/EDEM1/PELI1/TRIM38/TAF1/MDM2/UBE3D/FAF2/TRIM25/HERPUD1/DERL3/ERLIN2/TBL1X/OGT/FBXW8/TBL1XR1/CCDC47/RNF19A/ERLIN1/HSPA5/PIAS1/STT3B/TRIM13/CALR/KBTBD6/FBXW4/UBE4A/SEL1L/DNAJC10/CANX/PJA2/HECTD1/SKP2/ANAPC7/OS9/ASCC3/HSP90B1/AMFR/SIAH1/MTA1/RHOBTB3/UBXN8/ASB2/XPO1/FOXRED2/KLHL42/USP9X/MAN1B1/NEMF/WAC/UBE2J1/DDRGK1/UBXN4/BFAR/DDIT3/SPOP/TRIM9/JKAMP/UBE2G2/ZNRF1/SMURF2/USP7/G…	123
GO:0048285	BP	GO:0048285	organelle fission	135/2840	497/18614	3.48120882427365e-12	2.12179677839479e-08	2.5563503605114e-10	MLH3/ATM/SLX4/DDHD1/POGZ/MYBL1/RAD51D/TNF/CENPC/SLF1/ATRX/PHIP/ASPM/BRIP1/GEN1/NIPBL/MARF1/CEP192/TENT4A/NDC1/EHMT2/CALR/FIGNL1/MIEF1/REEP4/TOP2B/KIF20B/MAU2/NCAPD2/EML3/KNTC1/KIF15/FANCM/INO80/ANAPC7/FANCA/SPICE1/ANKLE2/EML4/SMC3/ANKLE1/CEP97/RMI1/CHAMP1/RAD21/ESPL1/MRE11/RAD54L/SMC1A/CDK5RAP2/BUB1B/SMC5/REC8/PDS5B/RGCC/NUMA1/NCAPD3/MYO19/FANCD2/MKI67/BRCA2/ABRAXAS1/ESCO1/DNM1L/NUP62/TOP2A/NCAPG…	135
GO:0031023	BP	GO:0031023	microtubule organizing center organization	58/2840	152/18614	4.26010286100855e-12	2.59653269378471e-08	3.08230971708266e-10	SLC16A1/CEP135/CENPJ/CEP295/UVRAG/XRCC2/GEN1/PCM1/CCNL1/WDR62/CEP192/BRCA1/CEP152/CCP110/POC1B/SDCCAG8/STIL/NAT10/SPICE1/ATF5/XPO1/CEP44/CDK5RAP2/HAUS3/USP33/GCC2/BRCA2/NUP62/CNTLN/ROCK2/CLASP2/CHD3/SSX2IP/NIN/SASS6/GADD45A/CEP250/KAT2A/CEP72/TRIM37/MDM1/NDE1/KIF11/PDCD6IP/RBM14/E2F4/XRCC3/KIF3B/CCNF/PARD6A/HAUS4/CKAP5/MCPH1/PPP1R12A/PPP1R35/SGO1/CHEK1/VPS4B	58
GO:1903311	BP	GO:1903311	regulation of mRNA metabolic process	99/2840	329/18614	5.13708855311214e-12	3.13105547312185e-08	3.65091668251088e-10	RBM4/BTG2/TRAF5/ZFP36L1/NBAS/TNRC6B/ZFP36L2/BARD1/AGO2/RBM5/SF1/TENT4A/SAMD4B/CNOT10/CELF2/CNOT6L/ZBTB7A/DDX17/TUT4/TRA2B/RC3H1/LARP1/CNOT2/PAN3/TOB1/FUS/PARN/ANGEL2/RBM23/CNOT4/PUM1/TENT4B/VIRMA/PRKCA/RBFOX2/PUM2/HNRNPL/KHDRBS1/CELF1/DYRK1A/TIA1/SRSF4/SECISBP2/MYD88/METTL16/TTC5/ROCK2/E2F1/CNOT8/TUT7/ROCK1/RBM39/SON/PNPT1/TAF15/CNOT1/FASTK/EXOSC2/NCBP1/DIS3/PABPC1/RBMXL1/DHX36/SRSF10/METTL14/HNR…	99
GO:0034470	BP	GO:0034470	ncRNA processing	121/2840	432/18614	5.2064158024349e-12	3.17331043158407e-08	3.65091668251088e-10	METTL8/CHD7/UTP14C/PRKDC/AGO2/PDCD11/DGCR8/TRMT13/URB1/RPP14/TYW1/ADAT2/WDR36/DDX17/TUT4/STAT3/PLD6/NAT10/AGO1/USP36/ZC3H7B/PUS7/LIN28B/PARN/NSUN6/ELP2/NUP155/ZMPSTE24/AGO3/THADA/HEATR1/ZNHIT6/SARS2/PUM1/INTS3/TSEN2/NOL8/TENT4B/ADAR/INTS2/ZCCHC8/MTO1/PUM2/GTPBP3/TRMT11/DICER1/DUS2/MTREX/KRI1/UTP25/ADAT1/METTL16/WDR12/INTS10/FAM98B/TUT7/RPL7L1/METTL15/TRIT1/METTL2B/MRM1/TFB1M/NOP14/EXOSC2/NSUN4/PO…	121
GO:0043414	BP	GO:0043414	macromolecule methylation	97/2840	320/18614	5.26859927760716e-12	3.21121125970156e-08	3.65091668251088e-10	KMT2A/BTG2/MTHFR/AUTS2/MYC/SETDB2/KMT2D/MLLT6/METTL8/PAXIP1/RIF1/ATRX/KANSL1/KANSL2/PAX5/OGT/BCOR/MTF2/SETD6/TRMT13/DNMT1/EHMT2/BRCA1/BTG1/HELLS/KMT2E/BAZ2A/KMT2C/PRMT7/PLD6/HCFC1/NSD2/RNMT/CTCF/ATF7IP/NSUN6/THADA/SETDB1/PRDM2/EHMT1/VIRMA/MTO1/SUZ12/MEN1/GTPBP3/TRMT11/WDR82/CARM1/MLLT10/FBXO11/MYD88/TGS1/PAXBP1/METTL16/ASH1L/FAM98B/NCOA6/METTL15/NELFA/METTL2B/SETD7/CMTR1/EZH1/RAB6A/MRM1/FOS/TFB1M…	97
GO:0051028	BP	GO:0051028	mRNA transport	52/2840	130/18614	6.63893964503578e-12	4.04643371364931e-08	4.53660875744112e-10	NUP210/ZFP36L1/NDC1/THOC2/SMG1/NUP160/AHCTF1/SMG6/NUP107/POM121C/NUP155/XPO1/SMG7/NUP214/MCM3AP/NUP153/NUP188/DDX19A/NUP58/HHEX/NUP62/TPR/THOC1/POM121/SEH1L/NUP205/NCBP1/RANBP2/NUP88/TNKS/BICD2/NUP43/LRPPRC/SENP2/UPF2/G3BP2/KHSRP/NUP133/DDX39B/GLE1/NUP85/NSUN2/SETD2/AAAS/NCBP2/NUP98/PCID2/SRSF1/CASC3/NUP50/YTHDC1/POLR2D	52
GO:0045787	BP	GO:0045787	positive regulation of cell cycle	104/2840	354/18614	7.50303207967072e-12	4.5730980525593e-08	5.05683805917533e-10	CCPG1/ATAD5/MDM2/DYNC1H1/TNF/CENPJ/DDX11/CEP295/SLF1/YTHDC2/ATRX/PHIP/MEIS2/GEN1/PKN2/PKD1/PRKCE/CDK10/CALR/ADAM17/USP2/SIN3A/KMT2E/KIF20B/RRM2B/NCAPD2/ANKRD17/STIL/CDC7/CIT/HCFC1/INO80/ANAPC7/UBE2E2/RAD21/ESPL1/E2F8/TTL/BRD4/PRKCA/SMC5/RGCC/NUMA1/MED1/NCAPD3/BRCA2/SMC6/DDRGK1/RPS6KB1/NUP62/C6orf89/NCAPG2/RCC2/GPSM2/TPR/USP22/ROCK2/ASNS/EIF4G1/THOC1/SLF2/SMC2/SPAST/SMC4/RB1/SASS6/DTL/STAT5B/DBF4/…	104
GO:0034504	BP	GO:0034504	protein localization to nucleus	93/2840	304/18614	8.1709128817489e-12	4.98017140142596e-08	5.43255288894657e-10	CACNB4/TXNIP/EIF2AK3/PIK3R1/SPG11/MDM2/TMCO6/CDKN1A/WRN/BARD1/SYK/MFHAS1/MAVS/UBR5/TNPO2/CALR/ZBTB7A/TRIM8/SIN3A/IPO9/FAM53B/STAT3/STK4/APPL1/PIKFYVE/NUP107/POM121C/OSBPL8/NUP155/XPO1/TOR1AIP1/NUP214/NF1/NUP153/NOL8/LIMK2/MED1/NUP188/NUP58/HHEX/ATF2/SESN2/NUP62/CDK5RAP3/SNUPN/UTP25/TPR/E2F3/HDGF/IPO7/GSK3B/KPNB1/PPP3CA/PML/TAF3/POM121/LMNB1/SP100/POLR1A/HDAC3/TOPORS/TSC2/TNPO1/RANBP2/RANBP6/NUP88…	93
GO:0032259	BP	GO:0032259	methylation	106/2840	365/18614	1.02618930440877e-11	6.25462381037146e-08	6.73180183692154e-10	KMT2A/BTG2/MTHFR/AUTS2/MYC/SETDB2/KMT2D/MLLT6/METTL8/PAXIP1/RIF1/ATRX/KANSL1/SETD5/MTR/KANSL2/PAX5/OGT/BCOR/MTF2/SETD6/NSD1/TRMT13/DNMT1/EHMT2/NSD3/BRCA1/BTG1/HELLS/KMT2E/BAZ2A/KMT2C/PRMT7/PLD6/HCFC1/NSD2/RNMT/CTCF/ATF7IP/NSUN6/THADA/SETDB1/METTL17/PRDM2/CARNMT1/EHMT1/VIRMA/MTO1/SUZ12/MEN1/GTPBP3/TRMT11/WDR82/CARM1/MLLT10/FBXO11/PEMT/MYD88/TGS1/PAXBP1/METTL16/ASH1L/FAM98B/NCOA6/METTL15/NELFA/METT…	106
GO:0036503	BP	GO:0036503	ERAD pathway	46/2840	109/18614	1.18454522442955e-11	7.2198031428981e-08	7.66837171604392e-10	SYVN1/ANKZF1/EDEM1/XBP1/FAF2/TRIM25/HERPUD1/DERL3/ERLIN2/CCDC47/ERLIN1/ATF6/HSPA5/STT3B/TRIM13/CALR/UBE4A/UGGT2/SEL1L/HM13/DNAJC10/CANX/TMEM259/OS9/USP13/HSP90B1/AMFR/UBXN8/FOXRED2/MAN1B1/UBE2J1/UBXN4/NGLY1/JKAMP/UBE2G2/UGGT1/DNAJB12/UBAC2/RHBDD2/UBQLN2/BCAP31/DERL1/USP14/ATXN3/ERLEC1/UBE4B	46
GO:1902806	BP	GO:1902806	regulation of cell cycle G1/S phase transition	72/2840	214/18614	1.45039586343844e-11	8.84016278765728e-08	9.26746447807418e-10	CACNB4/KANK2/ATM/ARID1B/BCL7A/TAF1/MDM2/JADE1/CENPJ/CDKN1A/PRKDC/ARID2/PKD1/DLG1/CASP2/CDK10/ADAM17/KMT2E/CRLF3/ANKRD17/ARID1A/WEE1/RBL2/STIL/INO80/APPL1/UBE2E2/PTEN/RBL1/SMARCE1/RGCC/ATP2B4/PTPN6/MEN1/PBRM1/WAC/DDRGK1/SMARCC2/GTSE1/CTDSP2/E2F1/SMARCA4/EIF4G1/CTDSP1/SMARCD2/FBXW7/PML/SMARCC1/RB1/SASS6/PHF10/RFWD3/PIDD1/ZNF655/RRM1/CDK2AP2/SENP2/KIF14/APEX1/GIGYF2/CHEK2/EZH2/CPSF3/CCND3/TP53/CDKN2…	72
GO:1903131	BP	GO:1903131	mononuclear cell differentiation	128/2840	474/18614	1.96598186638083e-11	1.19826594755912e-07	1.24008086956329e-09	MS4A1/TMEM131L/PTK2B/PTPRC/BCL6/ITGA4/CD79B/KMT2A/ITGB1/AICDA/CD74/SYVN1/ATM/ARID1B/CD79A/ITFG2/MYC/PTPN22/ZFP36L1/PIK3R1/INPP5D/XBP1/CD46/LCK/LILRB1/TCIRG1/GPR18/SASH3/DTX1/KDELR1/VEGFA/CHD7/ZFP36L2/PRKDC/POU2AF1/SOCS1/ARID2/TCF3/PAX5/IL4R/SYK/SOX12/BRAF/PATZ1/ADAM17/ZBTB7A/IFI16/LYL1/NCKAP1L/IL2RG/MYB/TOP2B/CD27/STAT3/RC3H1/VAV1/HECTD1/PHF14/RUNX3/ARID1A/STAT6/IKZF1/SOS1/FANCA/IKZF3/DOCK2/FASN/…	128
GO:0030098	BP	GO:0030098	lymphocyte differentiation	117/2840	422/18614	2.39543107722463e-11	1.46001524156841e-07	1.49183808860066e-09	MS4A1/TMEM131L/PTK2B/PTPRC/BCL6/ITGA4/CD79B/KMT2A/ITGB1/AICDA/CD74/SYVN1/ATM/ARID1B/CD79A/ITFG2/PTPN22/ZFP36L1/PIK3R1/INPP5D/XBP1/CD46/LCK/TCIRG1/GPR18/SASH3/DTX1/KDELR1/CHD7/ZFP36L2/PRKDC/POU2AF1/SOCS1/ARID2/TCF3/PAX5/IL4R/SYK/SOX12/BRAF/PATZ1/ADAM17/ZBTB7A/LYL1/NCKAP1L/IL2RG/MYB/TOP2B/CD27/STAT3/RC3H1/VAV1/HECTD1/PHF14/RUNX3/ARID1A/STAT6/IKZF1/SOS1/FANCA/IKZF3/DOCK2/DCAF1/HLA-DRB1/PREX1/LEF1/SM…	117
GO:0044270	BP	GO:0044270	cellular nitrogen compound catabolic process	130/2840	486/18614	2.76248078524963e-11	1.68373203860965e-07	1.69892568292852e-09	NEIL1/ENTPD4/KCNQ1OT1/AICDA/BTG2/ATM/TRAF5/ZFP36L1/DNASE1/NBAS/TNRC6B/NUDT3/ZFP36L2/AGO2/TENT4A/SAMD4B/CNOT10/CNOT6L/OGG1/DIS3L/TUT4/RC3H1/SMG1/LARP1/TENT2/ZHX2/AGO1/CNOT2/PAN3/PDE7A/TOB1/SMG6/LIN28B/FUS/PARN/ANGEL2/AGO3/SMG7/CNOT4/PUM1/PDE4A/NRDE2/DNA2/TENT4B/ZCCHC7/PRKCA/PNRC1/ZCCHC8/PUM2/DICER1/SAMHD1/WDR82/CELF1/MTREX/NT5C2/NT5C/SECISBP2/MYD88/METTL16/TTC5/ROCK2/E2F1/SUCLG2/CNOT8/TUT7/ROCK1/P…	130
GO:1902749	BP	GO:1902749	regulation of cell cycle G2/M phase transition	46/2840	112/18614	3.66410343440369e-11	2.23327104326905e-07	2.2138594573988e-09	ATM/ATAD5/TAOK3/FOXN3/PAXIP1/CDKN1A/BARD1/BRCA1/MRNIP/SIN3A/RRM2B/CDC7/ATF5/RAD21/MRE11/INTS3/BRD4/ABRAXAS1/CDK5RAP3/RBBP8/CENPF/TOPBP1/RCC2/RAD17/INIP/USP47/DTL/RNASEH2B/BRCC3/BLM/NBN/CDC25A/CDK4/MTA3/MECP2/NABP1/RRM1/KIF14/TP53/FBXO5/UIMC1/CDC25B/ORC1/CDC6/CHEK1/VPS4B	46
GO:0044839	BP	GO:0044839	cell cycle G2/M phase transition	56/2840	151/18614	3.71069918178437e-11	2.26167115129757e-07	2.2138594573988e-09	ATM/ATAD5/CDK14/TAOK3/FOXN3/PAXIP1/CDKN1A/BARD1/BRCA1/MRNIP/SIN3A/RRM2B/WEE1/CDC7/CIT/ATF5/RAD21/MRE11/INTS3/BRD4/BACH1/ABRAXAS1/KHDRBS1/CDK5RAP3/RBBP8/CENPF/TOPBP1/RCC2/RAD17/TAF2/INIP/PKMYT1/USP47/DTL/RNASEH2B/BRCC3/BLM/NBN/CDC25A/CDK4/MTA3/MECP2/NABP1/RRM1/KIF14/CHEK2/FOXM1/TP53/FBXO5/UIMC1/CDC25B/ORC1/LATS1/CDC6/CHEK1/VPS4B	56
GO:0046700	BP	GO:0046700	heterocycle catabolic process	130/2840	488/18614	3.7347629057744e-11	2.2763379910695e-07	2.2138594573988e-09	NEIL1/ENTPD4/KCNQ1OT1/AICDA/BTG2/ATM/TRAF5/ZFP36L1/DNASE1/NBAS/TNRC6B/NUDT3/ZFP36L2/AGO2/TENT4A/SAMD4B/CNOT10/CNOT6L/OGG1/DIS3L/TUT4/RC3H1/SMG1/LARP1/TENT2/ZHX2/AGO1/CNOT2/PAN3/PDE7A/TOB1/SMG6/LIN28B/FUS/PARN/ANGEL2/AGO3/SMG7/CNOT4/PUM1/PDE4A/NRDE2/DNA2/TENT4B/ZCCHC7/PRKCA/PNRC1/ZCCHC8/PUM2/DICER1/SAMHD1/WDR82/CELF1/MTREX/NT5C2/NT5C/SECISBP2/MYD88/METTL16/TTC5/ROCK2/E2F1/SUCLG2/CNOT8/TUT7/ROCK1/P…	130
GO:0000086	BP	GO:0000086	G2/M transition of mitotic cell cycle	52/2840	136/18614	4.94356775442996e-11	3.01310454632506e-07	2.89551825616612e-09	ATM/CDK14/TAOK3/FOXN3/CDKN1A/BARD1/BRCA1/MRNIP/SIN3A/RRM2B/WEE1/CDC7/CIT/RAD21/MRE11/INTS3/BRD4/BACH1/ABRAXAS1/KHDRBS1/CDK5RAP3/RBBP8/CENPF/TOPBP1/RCC2/RAD17/TAF2/INIP/PKMYT1/USP47/DTL/RNASEH2B/BRCC3/BLM/NBN/CDC25A/CDK4/MTA3/MECP2/NABP1/RRM1/KIF14/CHEK2/FOXM1/FBXO5/UIMC1/CDC25B/ORC1/LATS1/CDC6/CHEK1/VPS4B	52
GO:0009314	BP	GO:0009314	response to radiation	122/2840	452/18614	6.05169649016295e-11	3.68850901075432e-07	3.50286432136491e-09	MME/CACNB4/PTPRC/KMT2A/ITGB1/RBM4/ATM/HMGCR/RDH11/MYC/PIK3R1/ATR/TAF1/PNKP/MDM2/TNF/PAXIP1/CDKN1A/WRN/PRKDC/MEIS2/XRCC2/MAP2K7/BARD1/NIPBL/BRAF/XPC/TMEM161A/HSPA5/TRIM13/IFI16/BRCA1/MRNIP/FIGNL1/USP2/OGG1/IKBIP/USP28/TENT2/EIF2AK4/MSH6/INO80/SPIDR/RNF168/TMEM109/RAD9A/DDB2/REV1/MTA1/RGS14/PRKAA1/ZMPSTE24/CLK2/NF1/RAD54L/INTS3/SMC1A/CBL/PER2/DCLRE1C/GTF2H2/FANCD2/MSH2/MEN1/BRCA2/ABRAXAS1/USP1/BRAT…	122
GO:0045739	BP	GO:0045739	positive regulation of DNA repair	50/2840	130/18614	9.02621106563089e-11	5.50147564450203e-07	5.16383237708186e-09	ARID1B/POGZ/BCL7A/PNKP/DDX11/SLF1/RIF1/PRKDC/ARID2/TMEM161A/BRCA1/MRNIP/EPC1/WAS/ARID1A/NFRKB/INO80/SPIDR/TIMELESS/RNF168/FUS/MBTD1/MMS19/EP400/SMCHD1/TRRAP/SMARCE1/PBRM1/ABRAXAS1/USP1/SMARCC2/ACTR2/RBBP8/SMARCA4/ING3/SLF2/FANCB/SMARCD2/RNF8/SMARCC1/PHF10/BRCC3/INO80D/YY1/PARP1/FOXM1/CEBPG/SHLD2/UIMC1/SMARCD1	50
GO:0000288	BP	GO:0000288	nuclear-transcribed mRNA catabolic process, deadenylation-dependent decay	33/2840	68/18614	1.05334264671566e-10	6.42012343173198e-07	5.95683427797824e-09	BTG2/ZFP36L1/TNRC6B/ZFP36L2/AGO2/TENT4A/SAMD4B/CNOT10/CNOT6L/TUT4/RC3H1/CNOT2/PAN3/TOB1/PARN/CNOT4/TENT4B/CNOT8/TUT7/CNOT1/EXOSC2/DIS3/PABPC1/DHX36/HNRNPU/CSDE1/PATL1/HNRNPD/CNOT7/POLR2D/DCP2/SYNCRIP/RC3H2	33
GO:0044786	BP	GO:0044786	cell cycle DNA replication	25/2840	43/18614	1.27176325921961e-10	7.75139706494353e-07	7.11031276745510e-09	BCL6/NUGGC/AICDA/ATAD5/WRN/ATRX/CDC7/POLA1/INO80/MCM4/ZMPSTE24/E2F8/DNA2/BRCA2/LIG1/MCM6/TERF2/BLM/DBF4/GINS1/WIZ/SENP2/CDT1/FBXO5/TERF1	25
GO:0010389	BP	GO:0010389	regulation of G2/M transition of mitotic cell cycle	42/2840	101/18614	1.61150831481092e-10	9.82214317877255e-07	8.90856281895474e-09	ATM/TAOK3/FOXN3/CDKN1A/BARD1/BRCA1/MRNIP/SIN3A/RRM2B/CDC7/RAD21/MRE11/INTS3/BRD4/ABRAXAS1/CDK5RAP3/RBBP8/CENPF/TOPBP1/RCC2/RAD17/INIP/USP47/DTL/RNASEH2B/BRCC3/BLM/NBN/CDC25A/CDK4/MTA3/MECP2/NABP1/RRM1/KIF14/FBXO5/UIMC1/CDC25B/ORC1/CDC6/CHEK1/VPS4B	42
GO:0051053	BP	GO:0051053	negative regulation of DNA metabolic process	54/2840	148/18614	1.68252134959982e-10	1.02549676258109e-06	9.19778337781235e-09	BCL6/KMT2A/ATM/SLX4/ATR/POLQ/PIF1/RIF1/CDKN1A/UBR5/OGG1/NAT10/MSH6/TIMELESS/GNL3L/SMG6/ANKLE1/SMCHD1/MSH3/TENT4B/MSH2/MEN1/BRCA2/TTF1/RAD17/PDS5A/THOC1/FANCB/TERF2/TSPYL2/DFFA/FBH1/BLM/RMI2/EXOSC10/NBN/PARPBP/TP53BP1/TNKS/HNRNPU/ZRANB3/TNKS2/PARP1/CDT1/TP53/FBXO5/RNF169/SHLD2/XRN1/WAPL/CDC6/DCP2/TERF1/CHEK1	54
GO:1902115	BP	GO:1902115	regulation of organelle assembly	68/2840	207/18614	1.74535733645552e-10	1.06379529656964e-06	9.43643746742986e-09	PTK2B/ARHGEF9/CCDC88A/RABEP2/SYNE2/DYNC1H1/CEP135/TNF/CENPJ/ODF2L/CEP295/MPHOSPH9/CDK10/EHMT2/CNOT6L/BRCA1/CCP110/SDCCAG8/EML3/STIL/KIF15/CNOT2/PAN3/SPICE1/PIKFYVE/CEP97/PIP4K2B/RAB3GAP1/MSN/PRKAA1/SENP6/LIMK2/HTT/CDK5RAP2/NUMA1/NUP62/GPSM2/TPR/ARHGAP35/VPS11/G3BP1/GSK3B/RNF4/MOAP1/RAB3GAP2/SCFD1/WRAP73/TBC1D14/SASS6/CNOT1/UBQLN2/TRAPPC12/KAT2A/SMAD4/TRIM37/BECN1/HNRNPU/MDM1/IFT88/FEZ2/PDCD6IP/RB…	68
GO:0061013	BP	GO:0061013	regulation of mRNA catabolic process	69/2840	212/18614	2.0359455895247e-10	1.24090883681531e-06	1.08878829352843e-08	BTG2/TRAF5/ZFP36L1/NBAS/TNRC6B/ZFP36L2/AGO2/TENT4A/SAMD4B/CNOT10/CNOT6L/TUT4/RC3H1/LARP1/CNOT2/PAN3/TOB1/FUS/PARN/ANGEL2/CNOT4/PUM1/TENT4B/PRKCA/PUM2/CELF1/SECISBP2/MYD88/METTL16/TTC5/ROCK2/E2F1/CNOT8/TUT7/ROCK1/PNPT1/TAF15/CNOT1/FASTK/EXOSC2/DIS3/PABPC1/DHX36/METTL14/HNRNPU/THRAP3/CSDE1/APEX1/KHSRP/GIGYF2/PATL1/CIRBP/MAPK14/HNRNPA0/GTPBP1/HNRNPD/PRKCD/PCID2/CNOT7/RBM38/LARP4B/DHX34/AKT1/RBM10/CA…	69
GO:0016571	BP	GO:0016571	histone methylation	50/2840	133/18614	2.33788840057802e-10	1.4249429801523e-06	1.23681837966063e-08	KMT2A/MTHFR/AUTS2/SETDB2/KMT2D/MLLT6/PAXIP1/RIF1/KANSL1/KANSL2/PAX5/OGT/BCOR/MTF2/EHMT2/BRCA1/BAZ2A/KMT2C/PRMT7/HCFC1/NSD2/SETDB1/PRDM2/EHMT1/SUZ12/MEN1/WDR82/CARM1/MLLT10/MYD88/PAXBP1/ASH1L/NCOA6/NELFA/SETD7/EZH1/SMAD4/KMT2B/MECP2/EZH2/KDM1A/BOD1L1/PHF20/ARID4A/SETD2/ARID4B/ASH2L/METTL23/CXXC1/RNF20	50
GO:0006984	BP	GO:0006984	ER-nucleus signaling pathway	26/2840	47/18614	2.47156924465561e-10	1.50642145461759e-06	1.29362985996868e-08	EIF2AK3/SREBF1/INSIG1/XBP1/SREBF2/ATF6B/MBTPS1/ERLIN2/CCDC47/ERLIN1/ATF6/HSPA5/CREBZF/ATP2A2/TMEM33/AMFR/SCAP/DDIT3/QRICH1/GSK3B/FBXW7/PPP1R15B/ATG10/TMCO1/EIF2A/TP53	26
GO:0048193	BP	GO:0048193	Golgi vesicle transport	87/2840	294/18614	2.56768513189378e-10	1.56500408788926e-06	1.32979061567552e-08	SORL1/INSIG1/LMAN1/NBAS/VPS13C/VPS13A/KDELR1/UVRAG/ACSL3/GGA1/SCAMP1/EXOC6/GGA2/MACF1/TRAPPC2/STX17/ARFGEF2/TMED10/EXOC4/TMED4/MIA3/TAPBP/TRAPPC11/P4HB/ERGIC2/ERGIC1/TRAPPC8/COG8/COPA/CSK/LAPTM5/EXOC1/VAMP2/HTT/ATP2C1/SEC31A/TMED9/GCC2/SCAP/AP1G2/BCAP29/CNST/PREPL/ARFGAP2/GBF1/TMED7/GGA3/SPAST/LYPLA1/SCFD1/MPPE1/VPS51/RAB6A/TBC1D14/ANKFY1/TMED5/TRAPPC10/SEC16A/RAB8B/TRAPPC12/BCAP31/LAMP1/CORO7/BI…	87
GO:0007052	BP	GO:0007052	mitotic spindle organization	49/2840	130/18614	3.17231639434646e-10	1.93352684235416e-06	1.62581215210256e-08	DYNC1H1/CENPJ/PKD1/WDR62/CEP192/EML3/STIL/KIF15/TACC1/SPICE1/SMC3/CEP97/PCNT/SMC1A/NUMA1/ABRAXAS1/NUP62/GPSM2/TPR/STAG1/CLASP2/KPNB1/SPAST/WRAP73/SASS6/PIBF1/FAM110A/CENPE/KIFC1/STAG2/MYBL2/TNKS/HNRNPU/INCENP/MECP2/KIF11/CHEK2/NEK6/KIF3B/ZNF207/KIF23/AAAS/KIF4A/CKAP5/INTS13/LSM14A/RACGAP1/TPX2/VPS4B	49
GO:2001252	BP	GO:2001252	positive regulation of chromosome organization	44/2840	111/18614	3.83442805593332e-10	2.33708390009136e-06	1.94488515826721e-08	ATM/SETDB2/SLX4/ATR/PNKP/DDX11/SLF1/ATRX/MAP2K7/DNMT1/SIN3A/NCAPD2/NFRKB/INO80/ATF7IP/PARN/RAD21/SETDB1/MAPKAPK5/MRE11/SMC5/NUMA1/NCAPD3/GTF2H2/NCAPG2/TPR/SLF2/SMC2/PML/SMC4/TERF2/INO80D/YY1/DHX36/NBN/TNKS/ATF7IP2/TNKS2/PPP1R10/NCAPH/CDT1/PPHLN1/HNRNPD/TERF1	44
GO:0044774	BP	GO:0044774	mitotic DNA integrity checkpoint signaling	37/2840	85/18614	4.11120067104271e-10	2.50577680900053e-06	2.06399054097246e-08	ATM/MDM2/TAOK3/FOXN3/CDKN1A/PRKDC/CASP2/XPC/BRCA1/MRNIP/RAD9A/MRE11/FANCD2/MSH2/WAC/ABRAXAS1/ATF2/CDK5RAP3/GTSE1/TOPBP1/RAD17/PML/DTL/BRCC3/RFWD3/BLM/NBN/PIDD1/GIGYF2/CHEK2/PPP1R10/MUS81/TP53/UIMC1/ORC1/CDC6/CHEK1	37
GO:0000723	BP	GO:0000723	telomere maintenance	55/2840	156/18614	5.07281421099552e-10	3.09188026160177e-06	2.52103494122202e-08	ATM/MYC/SLX4/ATR/PNKP/RAD51D/PIF1/SLF1/RIF1/WRN/ATRX/PRKDC/MAP2K7/SMG1/NFRKB/NAT10/INO80/GNL3L/SMG6/PARN/MAPKAPK5/MRE11/DNA2/TENT4B/SMC5/DCLRE1C/RFC1/BRCA2/SMC6/USP7/SLF2/PML/YLPM1/TERF2/SP100/INO80D/BLM/YY1/EXOSC10/DHX36/NBN/TNKS/HNRNPU/TNKS2/APEX1/CCNE2/PARP1/PPP1R10/XRCC3/RECQL4/HNRNPD/SHLD2/XRN1/DCP2/TERF1	55
GO:2000781	BP	GO:2000781	positive regulation of double-strand break repair	37/2840	86/18614	6.1604218842479e-10	3.75477713844909e-06	3.03092756704996e-08	ARID1B/POGZ/BCL7A/PNKP/DDX11/SLF1/RIF1/PRKDC/ARID2/MRNIP/EPC1/WAS/ARID1A/SPIDR/TIMELESS/FUS/MBTD1/MMS19/EP400/SMCHD1/TRRAP/SMARCE1/PBRM1/SMARCC2/ACTR2/RBBP8/SMARCA4/ING3/SLF2/FANCB/SMARCD2/SMARCC1/PHF10/PARP1/FOXM1/SHLD2/SMARCD1	37
GO:1902850	BP	GO:1902850	microtubule cytoskeleton organization involved in mitosis	56/2840	161/18614	6.35566617022343e-10	3.87377853075118e-06	3.09602748094052e-08	ITGB1/DYNC1H1/CENPJ/PKD1/WDR62/CEP192/EML3/STIL/KIF15/TACC1/SPICE1/SMC3/CEP97/PCNT/ESPL1/SMC1A/HTT/CDK5RAP2/NUMA1/ABRAXAS1/NUP62/GPSM2/TPR/STAG1/CLASP2/KPNB1/SPAST/WRAP73/SASS6/PIBF1/FAM110A/CENPE/KIFC1/STAG2/MYBL2/TNKS/HNRNPU/INCENP/NDE1/MECP2/KIF11/CHEK2/NEK6/KIF3B/ZNF207/KIF23/SETD2/AAAS/KIF4A/CKAP5/INTS13/MCPH1/LSM14A/RACGAP1/TPX2/VPS4B	56
GO:0006405	BP	GO:0006405	RNA export from nucleus	38/2840	90/18614	7.00461084598757e-10	4.26931031062943e-06	3.37869464335871e-08	THOC2/SMG1/NUP160/SMG6/NUP107/POM121C/NUP155/XPOT/SMG7/NUP214/MCM3AP/NRDE2/NUP153/NUP188/DDX19A/HHEX/KHDRBS1/NUP62/TPR/TSC1/THOC1/POM121/NCBP1/NUP88/UPF2/NUP133/DDX39B/GLE1/NUP85/NSUN2/SETD2/XPO5/NCBP2/NUP98/PCID2/CASC3/YTHDC1/POLR2D	38
GO:0031331	BP	GO:0031331	positive regulation of cellular catabolic process	118/2840	450/18614	8.48208124621874e-10	5.16982851957032e-06	4.05163492537827e-08	PTK2B/TPCN1/KCNQ1OT1/FOXO1/BTG2/ATM/TRIM65/UFL1/ZFP36L1/TRIM38/TNRC6B/TAF1/MDM2/TNF/HERPUD1/UVRAG/ZFP36L2/SPTLC2/DEPDC5/AGO2/FBXW8/RNF19A/ATF6/TENT4A/SAMD4B/CNOT10/CAMKK2/CNOT6L/PIAS1/TRIM13/TRIM8/VHL/TUT4/RC3H1/LARP1/HECTD1/TFEB/CNOT2/SPTLC1/PAN3/TOB1/MTDH/PIP4K2B/LIN28B/PARN/RAB3GAP1/PIM2/PRKAA1/PTEN/CNOT4/LAPTM5/PUM1/HTT/TENT4B/WAC/DDRGK1/CELF1/SESN2/AKT2/NPRL3/METTL16/TSC1/TTC5/ROCK2/GSK3B/AN…	118
GO:0007062	BP	GO:0007062	sister chromatid cohesion	29/2840	59/18614	9.67365519501382e-10	5.89609284136092e-06	4.57638303456423e-08	POGZ/DDX11/SLF1/ATRX/NIPBL/TENT4A/MAU2/SMC3/CTCF/RAD21/ESPL1/MRE11/SMC1A/BUB1B/SMC5/REC8/PDS5B/ESCO1/STAG1/PDS5A/SLF2/FBXW7/RB1/ESCO2/STAG2/TNKS/BUB1/WAPL/SGO1	29
GO:0043487	BP	GO:0043487	regulation of RNA stability	66/2840	207/18614	1.31195755770881e-09	7.99638131423522e-06	6.14745827040701e-08	BTG2/TRAF5/ZFP36L1/TNRC6B/ZFP36L2/AGO2/TENT4A/SAMD4B/CNOT10/CNOT6L/TUT4/RC3H1/LARP1/TENT2/CNOT2/PAN3/TOB1/LIN28B/FUS/PARN/ANGEL2/CNOT4/PUM1/TENT4B/PRKCA/PUM2/CELF1/MYD88/METTL16/ROCK2/E2F1/CNOT8/TUT7/ROCK1/PNPT1/TAF15/CNOT1/FASTK/EXOSC2/DIS3/PABPC1/DHX36/METTL14/HNRNPU/THRAP3/CSDE1/APEX1/KHSRP/GIGYF2/PATL1/CIRBP/MAPK14/HNRNPA0/NSUN2/HNRNPD/PRKCD/PCID2/CNOT7/RBM38/LARP4B/AKT1/RBM10/POLR2D/DCP2/SYN…	66
GO:0044773	BP	GO:0044773	mitotic DNA damage checkpoint signaling	35/2840	81/18614	1.54612666199129e-09	9.42364200483693e-06	7.17636148773317e-08	ATM/MDM2/TAOK3/FOXN3/CDKN1A/PRKDC/CASP2/XPC/BRCA1/MRNIP/RAD9A/MRE11/FANCD2/MSH2/WAC/ABRAXAS1/ATF2/CDK5RAP3/GTSE1/TOPBP1/RAD17/PML/DTL/BRCC3/RFWD3/BLM/NBN/PIDD1/GIGYF2/CHEK2/PPP1R10/MUS81/TP53/UIMC1/CHEK1	35
GO:0051298	BP	GO:0051298	centrosome duplication	33/2840	74/18614	1.68438609608856e-09	1.02663332556597e-05	7.74502765678102e-08	CEP135/CENPJ/CEP295/GEN1/WDR62/CEP192/BRCA1/CEP152/CCP110/POC1B/STIL/NAT10/SPICE1/XPO1/CEP44/CDK5RAP2/USP33/BRCA2/NUP62/ROCK2/SASS6/KAT2A/CEP72/TRIM37/MDM1/NDE1/PDCD6IP/RBM14/XRCC3/CCNF/CKAP5/PPP1R35/VPS4B	33
GO:0043488	BP	GO:0043488	regulation of mRNA stability	63/2840	195/18614	1.71629722262022e-09	1.04608315718702e-05	7.77152185905309e-08	BTG2/TRAF5/ZFP36L1/TNRC6B/ZFP36L2/AGO2/TENT4A/SAMD4B/CNOT10/CNOT6L/TUT4/RC3H1/LARP1/CNOT2/PAN3/TOB1/FUS/PARN/ANGEL2/CNOT4/PUM1/TENT4B/PRKCA/PUM2/CELF1/MYD88/METTL16/ROCK2/E2F1/CNOT8/TUT7/ROCK1/PNPT1/TAF15/CNOT1/FASTK/EXOSC2/DIS3/PABPC1/DHX36/METTL14/HNRNPU/THRAP3/CSDE1/APEX1/KHSRP/GIGYF2/PATL1/CIRBP/MAPK14/HNRNPA0/HNRNPD/PRKCD/PCID2/CNOT7/RBM38/LARP4B/AKT1/RBM10/POLR2D/DCP2/SYNCRIP/RC3H2	63
GO:0019080	BP	GO:0019080	viral gene expression	40/2840	100/18614	1.73642497618458e-09	1.0583510229845e-05	7.77152185905309e-08	CCNT2/TRIM11/MOGS/ST6GAL1/FUT8/TRIM13/TRIM8/RSF1/CANX/EIF2AK4/MGAT4A/LEF1/ST6GALNAC4/MAN1B1/GALNT1/TFAP4/GSK3B/SMARCA4/EIF3A/TRIM14/RRP1B/SPCS3/ST3GAL2/EP300/ZNF639/MGAT5/MGAT2/MON1B/UBP1/USF2/NUCKS1/TRIM27/CSDE1/SP1/EIF2D/HDAC1/ATG12/PCBP2/REST/DENR	40
GO:0043484	BP	GO:0043484	regulation of RNA splicing	60/2840	182/18614	1.73753537499154e-09	1.05902781105735e-05	7.77152185905309e-08	RBM4/PIK3R1/SLC38A2/MBNL1/RBM5/CCNL1/SF1/ZNF638/CELF2/PTBP2/ZBTB7A/DDX17/TRA2B/FUS/RBM23/CLK2/RBM12B/PTBP3/TRRAP/RBFOX2/HNRNPL/KHDRBS1/CELF1/DYRK1A/TIA1/SRSF4/METTL16/SETX/USP22/CLK3/TMBIM6/RBM39/RRP1B/SON/CDK12/ATXN7L3/FASTK/NCBP1/RBMXL1/SUPT20H/KAT2A/SRSF10/HNRNPU/THRAP3/RBM15/ZNF326/CIRBP/HNRNPA0/TAF5L/DDX5/SRPK2/SF3B3/RNPS1/NUP98/RBM38/SRSF1/REST/RBM10/YTHDC1/RBM12	60
GO:0033045	BP	GO:0033045	regulation of sister chromatid segregation	41/2840	104/18614	1.82990215112323e-09	1.11532536110961e-05	8.11091764281646e-08	ATM/ARID1B/BCL7A/ARID2/GEN1/ARID1A/KNTC1/ANAPC7/RAD21/ESPL1/SMARCE1/CDK5RAP2/BUB1B/NUMA1/PBRM1/SMARCC2/CENPF/TPR/SMARCA4/SMARCD2/SMARCC1/RB1/PHF10/RMI2/CENPE/CDC27/BECN1/HNRNPU/INCENP/ANAPC1/NEK6/BUB1/XRCC3/ZNF207/CDT1/FBXO5/ZWILCH/APC/PCID2/CDC6/SMARCD1	41
GO:0033260	BP	GO:0033260	nuclear DNA replication	22/2840	38/18614	1.85279569236413e-09	1.12927897449593e-05	8.1390667914567e-08	BCL6/NUGGC/AICDA/ATAD5/WRN/ATRX/CDC7/POLA1/INO80/MCM4/ZMPSTE24/DNA2/BRCA2/LIG1/MCM6/TERF2/BLM/DBF4/GINS1/WIZ/CDT1/TERF1	22
GO:0016032	BP	GO:0016032	viral process	112/2840	426/18614	1.93712272430832e-09	1.18067630046592e-05	8.43419805628049e-08	ITGB7/TPCN1/ITGB1/AICDA/CD74/CIITA/SLC1A5/TRIM38/LDLR/CD46/TNF/TRIM25/CCNT2/TMEM41B/YTHDC2/CD55/SLC7A1/UVRAG/TRIM11/ATG16L2/HACD3/PKN2/MOGS/ST6GAL1/MAVS/PPIB/SCARB1/FUT8/TRIM13/TRIM8/IFI16/GRK2/RSF1/CANX/TOP2B/NFIA/SLC3A2/LARP1/CXCR4/ZNFX1/EIF2AK4/DDX6/EIF2AK2/HCFC1/FAM111A/BICD1/PIKFYVE/MGAT4A/USP6NL/P4HB/HLA-DRB1/SETDB1/LEF1/ST6GALNAC4/NUP153/ADAR/MAN1B1/GALNT1/CD86/TOP2A/TFAP4/CD81/GSK3B/SMARC…	112
GO:2001251	BP	GO:2001251	negative regulation of chromosome organization	38/2840	93/18614	2.1559977290033e-09	1.31408061582751e-05	9.30483230411949e-08	ATM/SLX4/PIF1/ATRX/GEN1/KNTC1/NAT10/GNL3L/SMG6/RAD21/ESPL1/TENT4B/CDK5RAP2/BUB1B/TOP2A/CENPF/TPR/TERF2/BAZ1B/EXOSC10/NBN/TNKS/HNRNPU/TNKS2/INCENP/PARP1/BUB1/XRCC3/ZNF207/CDT1/FBXO5/ZWILCH/XRN1/WAPL/APC/PCID2/DCP2/TERF1	38
GO:0045931	BP	GO:0045931	positive regulation of mitotic cell cycle	47/2840	129/18614	2.66097101004961e-09	1.62186183062524e-05	1.13843281473427e-07	MDM2/CENPJ/MEIS2/PKN2/CDK10/ADAM17/USP2/SIN3A/KMT2E/RRM2B/ANKRD17/STIL/CDC7/ANAPC7/UBE2E2/ESPL1/TTL/BRD4/PRKCA/RGCC/BRCA2/RPS6KB1/RCC2/USP22/ASNS/EIF4G1/RB1/SASS6/DTL/STAT5B/CDC25A/CDK4/MTA3/MECP2/RRM1/APEX1/PPP1R10/CPSF3/CDT1/PTPN11/CCND3/FBXO5/CDC25B/TFDP1/AKT1/CDC6/VPS4B	47
GO:0007064	BP	GO:0007064	mitotic sister chromatid cohesion	19/2840	30/18614	2.87997731791828e-09	1.75534617527119e-05	1.2215076210481e-07	POGZ/SLF1/ATRX/NIPBL/MAU2/SMC3/RAD21/SMC1A/SMC5/PDS5B/ESCO1/STAG1/PDS5A/SLF2/RB1/ESCO2/STAG2/TNKS/SGO1	19
GO:0030433	BP	GO:0030433	ubiquitin-dependent ERAD pathway	35/2840	83/18614	3.40180911368491e-09	2.07340265479095e-05	1.43050434524186e-07	SYVN1/ANKZF1/EDEM1/FAF2/TRIM25/HERPUD1/DERL3/ERLIN2/CCDC47/ERLIN1/HSPA5/STT3B/TRIM13/CALR/UBE4A/SEL1L/DNAJC10/CANX/OS9/HSP90B1/AMFR/UBXN8/FOXRED2/MAN1B1/UBE2J1/UBXN4/JKAMP/UBE2G2/RHBDD2/UBQLN2/BCAP31/DERL1/USP14/ERLEC1/UBE4B	35
GO:0051170	BP	GO:0051170	import into nucleus	56/2840	168/18614	3.80648480823468e-09	2.32005249061904e-05	1.58390626034035e-07	TXNIP/PIK3R1/SPG11/TMCO6/CDKN1A/SYK/BACH2/MAVS/UBR5/TNPO2/IPO9/FAM53B/STAT3/STK4/APPL1/NUP107/POM121C/NUP155/NUP214/NF1/NUP153/MED1/NUP188/NUP58/ATF2/NUP62/SNUPN/TPR/E2F3/IPO7/KPNB1/PPP3CA/PML/POM121/HDAC3/TSC2/TNPO1/RANBP2/RANBP6/NUP88/KPNA3/PKIG/IPO8/NUP133/MAPK14/PPP1R10/NOLC1/NUP85/PRKAG1/HEATR3/TP53/IPO5/PRKCD/NUP98/AKT1/NUP50	56
GO:0098727	BP	GO:0098727	maintenance of cell number	59/2840	181/18614	3.83099278415653e-09	2.3349901019434e-05	1.58390626034035e-07	MED17/FOXO1/MYC/LDB1/BCL7A/RIF1/BCL9L/ZFP36L2/ASPM/KLF10/OGT/NIPBL/BRAF/PCM1/MTF2/SETD6/TRIM8/SIN3A/TUT4/SINHCAF/STAT3/MED14/ARID1A/DDX6/RBBP4/ZHX2/CNOT2/SMC3/KDM3A/BRD9/NCOA3/SMC1A/SMARCE1/SMC5/FANCD2/RBPJ/KDM2B/SMARCA4/HOOK3/SMARCC1/SS18/CNOT1/PHF10/SAV1/ZC3H13/KAT2A/SOX4/METTL14/RAF1/EZH2/TAF5L/HDAC1/ARID4A/WDR43/MCPH1/ARID4B/REST/ING2/SMARCD1	59
GO:0019827	BP	GO:0019827	stem cell population maintenance	58/2840	177/18614	4.15659483123917e-09	2.53344454964027e-05	1.70420388080806e-07	MED17/FOXO1/MYC/LDB1/BCL7A/RIF1/BCL9L/ZFP36L2/ASPM/KLF10/OGT/NIPBL/BRAF/PCM1/MTF2/SETD6/TRIM8/SIN3A/TUT4/SINHCAF/STAT3/MED14/ARID1A/DDX6/RBBP4/ZHX2/CNOT2/SMC3/KDM3A/BRD9/NCOA3/SMC1A/SMARCE1/SMC5/FANCD2/RBPJ/KDM2B/SMARCA4/HOOK3/SMARCC1/SS18/CNOT1/PHF10/SAV1/ZC3H13/KAT2A/SOX4/METTL14/RAF1/TAF5L/HDAC1/ARID4A/WDR43/MCPH1/ARID4B/REST/ING2/SMARCD1	58
GO:0030183	BP	GO:0030183	B cell differentiation	52/2840	153/18614	6.39788247429485e-09	3.89950936808271e-05	2.60145303913476e-07	MS4A1/PTK2B/PTPRC/BCL6/ITGA4/CD79B/ITGB1/AICDA/SYVN1/ATM/CD79A/ITFG2/ZFP36L1/PIK3R1/INPP5D/XBP1/TCIRG1/ZFP36L2/PRKDC/POU2AF1/TCF3/PAX5/SYK/ADAM17/ZBTB7A/LYL1/NCKAP1L/IL2RG/TOP2B/CD27/PHF14/IKZF3/DCAF1/BTK/PTPN6/DCLRE1C/MSH2/SLC39A7/HHEX/RBPJ/KLF6/SP3/EP300/STAT5B/YY1/FNIP1/PIK3CD/PTPRJ/EZH2/TP53/CEBPG/PCID2	52
GO:1902117	BP	GO:1902117	positive regulation of organelle assembly	34/2840	81/18614	6.54921444783756e-09	3.99174620595699e-05	2.64115861339023e-07	CCDC88A/DYNC1H1/CEP135/TNF/CENPJ/CEP295/CNOT6L/CCP110/STIL/CNOT2/PAN3/PIP4K2B/RAB3GAP1/MSN/HTT/NUMA1/NUP62/GPSM2/ARHGAP35/G3BP1/GSK3B/MOAP1/RAB3GAP2/WRAP73/SASS6/CNOT1/BECN1/IFT88/PDCD6IP/G3BP2/ENTR1/MAPK9/PPP1R35/VPS4B	34
GO:0032204	BP	GO:0032204	regulation of telomere maintenance	40/2840	104/18614	6.67382030819008e-09	4.06769347784185e-05	2.64799967066897e-07	ATM/MYC/SLX4/ATR/PNKP/PIF1/SLF1/ATRX/MAP2K7/SMG1/NFRKB/NAT10/INO80/GNL3L/SMG6/PARN/MAPKAPK5/MRE11/TENT4B/SMC5/SMC6/USP7/SLF2/PML/YLPM1/TERF2/INO80D/YY1/EXOSC10/DHX36/NBN/TNKS/HNRNPU/TNKS2/PARP1/PPP1R10/HNRNPD/XRN1/DCP2/TERF1	40
GO:0034968	BP	GO:0034968	histone lysine methylation	40/2840	104/18614	6.67382030819008e-09	4.06769347784185e-05	2.64799967066897e-07	KMT2A/AUTS2/SETDB2/KMT2D/MLLT6/PAXIP1/RIF1/KANSL1/KANSL2/PAX5/OGT/BCOR/MTF2/EHMT2/BRCA1/KMT2C/HCFC1/NSD2/SETDB1/EHMT1/MEN1/WDR82/MLLT10/ASH1L/NCOA6/NELFA/SETD7/EZH1/SMAD4/KMT2B/MECP2/EZH2/KDM1A/BOD1L1/PHF20/ARID4A/SETD2/ARID4B/ASH2L/CXXC1	40
GO:0006289	BP	GO:0006289	nucleotide-excision repair	35/2840	85/18614	7.23104971376187e-09	4.40732480053786e-05	2.84614116733667e-07	ARID1B/SLX4/BCL7A/PNKP/BRIP1/ARID2/XPC/OGG1/ARID1A/POLE/DDB2/MMS19/GTF2H2C/SMARCE1/RNF111/GTF2H2/PBRM1/BRCA2/GTF2H3/SMARCC2/USP7/SMARCA4/SMARCD2/POLD3/DDB1/SMARCC1/PHF10/POLD1/RAD23A/TP53/ATXN3/KAT7/HMGN1/XPA/SMARCD1	35
GO:0002200	BP	GO:0002200	somatic diversification of immune receptors	33/2840	78/18614	8.5853095047076e-09	5.23274614311928e-05	3.35235894945725e-07	PTPRC/BCL6/AICDA/ATM/ATAD5/SLC15A4/POLQ/PAXIP1/RIF1/PRKDC/TCF3/STAT6/MSH6/NSD2/RNF168/SWAP70/DCAF1/MSH3/LEF1/MCM3AP/PMS2/ADAR/DCLRE1C/MSH2/SAMHD1/THOC1/RNF8/EXOSC6/YY1/NBN/TP53BP1/UNG/SHLD2	33
GO:0010586	BP	GO:0010586	miRNA metabolic process	38/2840	97/18614	8.72274994083951e-09	5.31651608894168e-05	3.37920706369531e-07	KCNQ1OT1/ETS1/SREBF1/MYC/NR3C1/SREBF2/TNF/AGO2/DDX17/MYB/TUT4/STAT3/RC3H1/POU2F1/TENT2/LIN28B/PARN/TENT4B/NFATC3/DICER1/SMARCA4/NCOR1/TUT7/PNPT1/NCOR2/FOS/SND1/YY1/SMAD4/KHSRP/DDX5/TP53/SRF/DROSHA/XPO5/REST/HIF1A/RC3H2	38
GO:0006606	BP	GO:0006606	protein import into nucleus	54/2840	163/18614	9.15902342799572e-09	5.58242477936339e-05	3.52049963013586e-07	TXNIP/PIK3R1/SPG11/TMCO6/CDKN1A/SYK/MAVS/UBR5/TNPO2/IPO9/FAM53B/STAT3/STK4/APPL1/NUP107/POM121C/NUP155/NUP214/NF1/NUP153/MED1/NUP188/NUP58/ATF2/NUP62/SNUPN/TPR/E2F3/IPO7/KPNB1/PPP3CA/PML/POM121/HDAC3/TSC2/TNPO1/RANBP2/RANBP6/NUP88/KPNA3/PKIG/IPO8/NUP133/MAPK14/PPP1R10/NOLC1/NUP85/HEATR3/TP53/IPO5/PRKCD/NUP98/AKT1/NUP50	54
GO:0000018	BP	GO:0000018	regulation of DNA recombination	47/2840	134/18614	1.08800110191548e-08	6.63136671617482e-05	4.14958559800321e-07	PTPRC/BCL6/ATAD5/POGZ/SLC15A4/POLQ/PAXIP1/RIF1/ARID2/MRNIP/FIGNL1/EPC1/WAS/STAT6/MSH6/NSD2/SPIDR/TIMELESS/ANKLE1/FUS/MBTD1/MMS19/EP400/SMCHD1/MSH3/MRE11/TRRAP/MSH2/ACTR2/RBBP8/ING3/THOC1/FANCB/TERF2/FBH1/EXOSC6/BLM/RMI2/SMARCAD1/PARPBP/TP53BP1/ZRANB3/PARP1/KDM1A/SETD2/SHLD2/CHEK1	47
GO:0007091	BP	GO:0007091	metaphase/anaphase transition of mitotic cell cycle	37/2840	95/18614	1.64008497110075e-08	9.99631789885907e-05	6.20709081370438e-07	ATM/ARID1B/BCL7A/ARID2/GEN1/ARID1A/KNTC1/ANAPC7/RAD21/ESPL1/SMARCE1/CDK5RAP2/BUB1B/PBRM1/SMARCC2/CENPF/TPR/SMARCA4/SMARCD2/SMARCC1/RB1/PHF10/CENPE/CDC27/INCENP/ANAPC1/NEK6/BUB1/XRCC3/ZNF207/CDT1/FBXO5/ZWILCH/APC/PCID2/CDC6/SMARCD1	37
GO:0018279	BP	GO:0018279	protein N-linked glycosylation via asparagine	16/2840	24/18614	1.78629926409759e-08	0.000108875	6.70884914454974e-07	ALG8/DERL3/STT3A/RPN2/ST6GAL1/FUT8/STT3B/UGGT2/RPN1/MAGT1/UBE2J1/DDOST/UGGT1/ALG5/MGAT5/MGAT2	16
GO:0007099	BP	GO:0007099	centriole replication	22/2840	42/18614	2.29600891265633e-08	0.000139942	8.55785140171905e-07	CEP135/CENPJ/CEP295/WDR62/CEP192/BRCA1/CEP152/CCP110/POC1B/STIL/SPICE1/CEP44/CDK5RAP2/NUP62/SASS6/KAT2A/CEP72/TRIM37/MDM1/RBM14/PPP1R35/VPS4B	22
GO:0097193	BP	GO:0097193	intrinsic apoptotic signaling pathway	83/2840	301/18614	2.45186201262876e-08	0.000149441	9.07004594145375e-07	CD74/EIF2AK3/SYVN1/ITPR1/ATM/ARHGEF2/MYC/ATP2A3/PDK1/PIK3R1/ATAD5/XBP1/LCK/MDM2/TNF/HERPUD1/CDKN1A/E2F2/SERINC3/PRKDC/DYRK2/ERO1A/CASP2/ERP29/TMEM161A/IFI16/BRCA1/FIGNL1/HELLS/USP28/DNAJC10/RRM2B/MSH6/TMEM109/RAD9A/SIAH1/P4HB/TXNDC12/IVNS1ABP/DDIT4/MSH2/BRCA2/ATF2/DNM1L/DDIT3/QRICH1/E2F1/TMBIM6/TNFRSF10B/HIPK1/MOAP1/FBXW7/PML/EP300/TRIB3/USP47/TOPORS/FBH1/BAG5/BCAP31/STK24/NBN/CEBPB/BCLAF1/CUL5/B…	83
GO:0045814	BP	GO:0045814	negative regulation of gene expression, epigenetic	40/2840	109/18614	3.14695260795088e-08	0.000191807	1.14958051911515e-06	KCNQ1OT1/AICDA/SETDB2/KMT2D/ZNF445/RIF1/ATRX/DNMT1/CREBZF/SIN3A/HELLS/EPC1/ZNFX1/BAZ2A/CTCF/ATF7IP/KDM5A/SMCHD1/SETDB1/EHMT1/SUZ12/DYRK1A/TPR/USP7/BAZ1A/UBR2/EZH1/CTBP1/LMNB1/RB1/SAMD1/ATF7IP2/MECP2/TRIM27/EZH2/KDM1A/PPHLN1/HDAC1/UHRF2/LMNB2	40
GO:0032784	BP	GO:0032784	regulation of DNA-templated transcription elongation	39/2840	105/18614	3.17770224796057e-08	0.000193681	1.14958051911515e-06	MED17/ZMYND8/LDB1/CCNT2/CDK13/SETD5/VHL/MED14/RNF168/TCERG1/INTS3/BRD4/INTS2/MED1/PWWP2A/SCAF8/WDR82/INTS10/NELFCD/THOC1/CDK12/NELFA/RNF8/SUPT16H/NCBP1/INTS4/INTS14/HNRNPU/ZNF326/INTS7/DDX39B/EZH2/CCAR2/EAF2/WDR43/KAT7/HMGN1/INTS13/NCBP2	39
GO:0070828	BP	GO:0070828	heterochromatin organization	39/2840	105/18614	3.17770224796057e-08	0.000193681	1.14958051911515e-06	KCNQ1OT1/AICDA/MTHFR/SETDB2/KMT2D/ZNF445/RIF1/ATRX/DNMT1/SIN3A/HELLS/ZNFX1/BAZ2A/CTCF/ATF7IP/KDM5A/SMCHD1/SETDB1/EHMT1/SUZ12/DYRK1A/TPR/BAZ1A/UBR2/SETD7/EZH1/CTBP1/LMNB1/RB1/SAMD1/HP1BP3/ATF7IP2/MECP2/EZH2/KDM1A/PPHLN1/HDAC1/PCID2/LMNB2	39
GO:0098534	BP	GO:0098534	centriole assembly	23/2840	46/18614	3.47172951161151e-08	0.000211602	1.23043558928868e-06	CEP135/CENPJ/CEP295/WDR62/CEP192/BRCA1/CEP152/CCP110/POC1B/STIL/SPICE1/CEP44/CDK5RAP2/NUP62/SASS6/KAT2A/CEP72/TRIM37/MDM1/RBM14/E2F4/PPP1R35/VPS4B	23
GO:0006479	BP	GO:0006479	protein methylation	57/2840	182/18614	3.47623062827492e-08	0.000211876	1.23043558928868e-06	KMT2A/BTG2/MTHFR/AUTS2/SETDB2/KMT2D/MLLT6/PAXIP1/RIF1/KANSL1/KANSL2/PAX5/OGT/BCOR/MTF2/SETD6/EHMT2/BRCA1/BTG1/BAZ2A/KMT2C/PRMT7/HCFC1/NSD2/SETDB1/PRDM2/EHMT1/SUZ12/MEN1/WDR82/CARM1/MLLT10/FBXO11/MYD88/PAXBP1/ASH1L/FAM98B/NCOA6/NELFA/SETD7/EZH1/RAB6A/SMAD4/KMT2B/MECP2/EZH2/KDM1A/BOD1L1/PHF20/ARID4A/SETD2/ARID4B/ASH2L/METTL23/CXXC1/PRMT2/RNF20	57
GO:0008213	BP	GO:0008213	protein alkylation	57/2840	182/18614	3.47623062827492e-08	0.000211876	1.23043558928868e-06	KMT2A/BTG2/MTHFR/AUTS2/SETDB2/KMT2D/MLLT6/PAXIP1/RIF1/KANSL1/KANSL2/PAX5/OGT/BCOR/MTF2/SETD6/EHMT2/BRCA1/BTG1/BAZ2A/KMT2C/PRMT7/HCFC1/NSD2/SETDB1/PRDM2/EHMT1/SUZ12/MEN1/WDR82/CARM1/MLLT10/FBXO11/MYD88/PAXBP1/ASH1L/FAM98B/NCOA6/NELFA/SETD7/EZH1/RAB6A/SMAD4/KMT2B/MECP2/EZH2/KDM1A/BOD1L1/PHF20/ARID4A/SETD2/ARID4B/ASH2L/METTL23/CXXC1/PRMT2/RNF20	57
GO:0044784	BP	GO:0044784	metaphase/anaphase transition of cell cycle	37/2840	98/18614	4.31694868077566e-08	0.000263118	1.50954333647623e-06	ATM/ARID1B/BCL7A/ARID2/GEN1/ARID1A/KNTC1/ANAPC7/RAD21/ESPL1/SMARCE1/CDK5RAP2/BUB1B/PBRM1/SMARCC2/CENPF/TPR/SMARCA4/SMARCD2/SMARCC1/RB1/PHF10/CENPE/CDC27/INCENP/ANAPC1/NEK6/BUB1/XRCC3/ZNF207/CDT1/FBXO5/ZWILCH/APC/PCID2/CDC6/SMARCD1	37
GO:0006892	BP	GO:0006892	post-Golgi vesicle-mediated transport	38/2840	102/18614	4.32613029355993e-08	0.000263678	1.50954333647623e-06	SORL1/VPS13C/VPS13A/ACSL3/GGA1/SCAMP1/EXOC6/GGA2/MACF1/ARFGEF2/EXOC4/CSK/LAPTM5/EXOC1/VAMP2/ATP2C1/AP1G2/CNST/PREPL/GBF1/GGA3/LYPLA1/SCFD1/ANKFY1/SEC16A/LAMP1/CORO7/RAB14/AP1AR/EPS15/SCAMP3/VTI1A/AP3S1/AP3D1/GOPC/GOLGA4/SCAMP2/AP2A1	38
GO:0061014	BP	GO:0061014	positive regulation of mRNA catabolic process	44/2840	127/18614	4.80137525021753e-08	0.000292644	1.66357508669509e-06	BTG2/ZFP36L1/TNRC6B/ZFP36L2/AGO2/TENT4A/SAMD4B/CNOT10/CNOT6L/TUT4/RC3H1/CNOT2/PAN3/TOB1/PARN/CNOT4/PUM1/TENT4B/CELF1/METTL16/TTC5/ROCK2/CNOT8/TUT7/ROCK1/PNPT1/CNOT1/EXOSC2/DIS3/PABPC1/DHX36/METTL14/HNRNPU/CSDE1/KHSRP/GIGYF2/PATL1/GTPBP1/HNRNPD/CNOT7/POLR2D/DCP2/SYNCRIP/RC3H2	44
GO:0000289	BP	GO:0000289	nuclear-transcribed mRNA poly(A) tail shortening	19/2840	34/18614	5.2685946340669e-08	0.000321121	1.80010316663952e-06	BTG2/TNRC6B/AGO2/TENT4A/SAMD4B/CNOT10/CNOT6L/TUT4/CNOT2/PAN3/TOB1/PARN/CNOT4/TENT4B/CNOT8/TUT7/CNOT1/PABPC1/CNOT7	19
GO:1905508	BP	GO:1905508	protein localization to microtubule organizing center	19/2840	34/18614	5.2685946340669e-08	0.000321121	1.80010316663952e-06	PCM1/CCDC14/CEP192/SNX10/STIL/BICD1/CEP350/NUMA1/NUP62/GSK3B/NUDCD3/WRAP73/HOOK3/PIBF1/CEP250/CEP72/PARD6A/APC/MCPH1	19
GO:0030071	BP	GO:0030071	regulation of mitotic metaphase/anaphase transition	35/2840	91/18614	5.76443662144981e-08	0.000351342	1.9559329777609e-06	ATM/ARID1B/BCL7A/ARID2/GEN1/ARID1A/KNTC1/ANAPC7/RAD21/ESPL1/SMARCE1/CDK5RAP2/BUB1B/PBRM1/SMARCC2/CENPF/TPR/SMARCA4/SMARCD2/SMARCC1/RB1/PHF10/CENPE/INCENP/NEK6/BUB1/XRCC3/ZNF207/CDT1/FBXO5/ZWILCH/APC/PCID2/CDC6/SMARCD1	35
GO:0090307	BP	GO:0090307	mitotic spindle assembly	30/2840	72/18614	6.1317515094569e-08	0.00037373	2.06631626209096e-06	CEP192/EML3/KIF15/SPICE1/SMC3/CEP97/SMC1A/ABRAXAS1/TPR/STAG1/CLASP2/KPNB1/WRAP73/PIBF1/KIFC1/STAG2/MYBL2/HNRNPU/INCENP/KIF11/CHEK2/KIF3B/ZNF207/KIF23/AAAS/KIF4A/LSM14A/RACGAP1/TPX2/VPS4B	30
GO:0046605	BP	GO:0046605	regulation of centrosome cycle	25/2840	54/18614	6.29619502566435e-08	0.000383753	2.09305942745058e-06	CENPJ/CEP295/GEN1/CCNL1/WDR62/BRCA1/STIL/NAT10/SPICE1/ATF5/XPO1/CDK5RAP2/NUP62/ROCK2/SASS6/KAT2A/TRIM37/MDM1/PDCD6IP/RBM14/XRCC3/CCNF/MCPH1/PPP1R35/VPS4B	25
GO:0072698	BP	GO:0072698	protein localization to microtubule cytoskeleton	25/2840	54/18614	6.29619502566435e-08	0.000383753	2.09305942745058e-06	PCM1/CCDC14/CEP192/DIAPH1/KIF20B/SNX10/ABHD17B/STIL/BICD1/CHAMP1/CEP350/NUMA1/NUP62/GSK3B/NUDCD3/WRAP73/HOOK3/PIBF1/CEP250/CEP72/MAPRE2/HNRNPU/PARD6A/APC/MCPH1	25
GO:0034975	BP	GO:0034975	protein folding in endoplasmic reticulum	2840-10-01	11/18614	6.39295503660503e-08	0.000389651	2.11096233423468e-06	ERO1B/ERO1A/HSPA5/CALR/PDIA3/DNAJC10/CANX/HSP90B1/P4HB/DNAJC3	10
GO:0006473	BP	GO:0006473	protein acetylation	62/2840	208/18614	6.9098884327632e-08	0.000421158	2.26644340594633e-06	FOXO1/AUTS2/LDB1/JADE1/CEP295/KANSL1/KANSL2/OGT/MSL2/YEATS2/BRCA1/KAT6B/SIN3A/SPHK2/EPC1/NAT10/HCFC1/NAA40/MBTD1/PRKAA1/ZMPSTE24/EP400/LEF1/TRRAP/SMC5/MSL1/KAT6A/BRCA2/ATF2/ESCO1/DIP2A/NAA25/USP22/GSK3B/TADA2A/ING3/MAP3K7/NAA16/TAF2/PML/EP300/CTBP1/ATXN7L3/BAZ1B/ESCO2/SUPT20H/KAT2A/SMAD4/SOX4/NAA35/DEK/MECP2/POR/CREBBP/TAF5L/JADE2/PHF20/TAF6/KAT7/SF3B3/SET/CHEK1	62
GO:0018394	BP	GO:0018394	peptidyl-lysine acetylation	54/2840	172/18614	7.20103642575885e-08	0.000438903	2.34629796124063e-06	AUTS2/LDB1/JADE1/KANSL1/KANSL2/OGT/MSL2/YEATS2/BRCA1/KAT6B/SIN3A/SPHK2/EPC1/HCFC1/NAA40/MBTD1/PRKAA1/ZMPSTE24/EP400/LEF1/TRRAP/SMC5/MSL1/KAT6A/BRCA2/ATF2/ESCO1/DIP2A/USP22/TADA2A/ING3/MAP3K7/TAF2/PML/EP300/CTBP1/ATXN7L3/BAZ1B/SUPT20H/KAT2A/SMAD4/SOX4/DEK/MECP2/POR/CREBBP/TAF5L/JADE2/PHF20/TAF6/KAT7/SF3B3/SET/CHEK1	54
GO:0044380	BP	GO:0044380	protein localization to cytoskeleton	26/2840	58/18614	7.79146485520518e-08	0.00047489	2.49386224879699e-06	PCM1/CCDC14/CEP192/DIAPH1/KIF20B/SNX10/ABHD17B/STIL/BICD1/CHAMP1/CEP350/NUMA1/NUP62/PPP1R9B/GSK3B/NUDCD3/WRAP73/HOOK3/PIBF1/CEP250/CEP72/MAPRE2/HNRNPU/PARD6A/APC/MCPH1	26
GO:0090329	BP	GO:0090329	regulation of DNA-templated DNA replication	26/2840	58/18614	7.79146485520518e-08	0.00047489	2.49386224879699e-06	BCL6/NUGGC/AICDA/ATRX/CDC7/INO80/TIMELESS/MCM4/GINS4/ZMPSTE24/E2F8/BRCA2/MCM6/FBH1/BLM/DBF4/NBN/GINS1/ZRANB3/WIZ/SENP2/MCM7/CHTF18/CDT1/FBXO5/KAT7	26
GO:0044818	BP	GO:0044818	mitotic G2/M transition checkpoint	24/2840	51/18614	7.80599159176295e-08	0.000475775	2.49386224879699e-06	ATM/TAOK3/FOXN3/CDKN1A/BARD1/BRCA1/MRNIP/MRE11/INTS3/ABRAXAS1/CDK5RAP3/RBBP8/TOPBP1/RAD17/INIP/DTL/BRCC3/BLM/NBN/NABP1/UIMC1/ORC1/CDC6/CHEK1	24
GO:1902275	BP	GO:1902275	regulation of chromatin organization	21/2840	41/18614	7.98826718869062e-08	0.000486885	2.53563061731341e-06	AICDA/SETDB2/ZNF445/SETD5/DNMT1/SIN3A/ATF7IP/SETDB1/MKI67/DYRK1A/TPR/BAZ1A/TLK1/ALKBH4/SAMD1/SSRP1/HNRNPU/ATF7IP2/TLK2/KDM1A/PPHLN1	21
GO:0031330	BP	GO:0031330	negative regulation of cellular catabolic process	71/2840	251/18614	8.29301658625074e-08	0.000505459	2.61548984643293e-06	TRAF5/SORL1/PTPN22/NBAS/TAF1/OGT/TENT4A/EHMT2/VHL/STAT3/LARP1/TENT2/USP36/TOB1/FUS/PARN/ANGEL2/MFSD2A/SLC7A5/NRDE2/USP9X/TENT4B/ATP2B4/WAC/DDRGK1/CSNK2A1/SECISBP2/MYD88/METTL16/TSC1/USP7/E2F1/EIF4G1/PIK3CG/ROCK1/SCFD1/PML/TBC1D14/SMARCC1/TAF15/DFFA/TSC2/PABPC1/N4BP1/BAG5/DHX36/BECN1/HNRNPU/THRAP3/TLK2/LRPPRC/FEZ2/CSDE1/USP14/CIRBP/MAPK14/CCAR2/HNRNPA0/MTOR/TP53/NSUN2/WDR6/HNRNPD/FOXK1/RBM38/LARP4…	71
GO:0022613	BP	GO:0022613	ribonucleoprotein complex biogenesis	116/2840	475/18614	8.70484919674779e-08	0.000530561	2.72788904764326e-06	KHDC4/ATM/EIF3C/ATR/CHD7/SCAF11/UTP14C/PRKDC/AGO2/RBM5/SF1/PDCD11/URB1/CELF2/PTBP2/USP4/WDR36/MDN1/PRPF8/DDX17/ISG20L2/PRMT7/NAT10/AGO1/USP36/GNL3L/AGO3/XPO1/HEATR1/METTL17/ZNHIT6/URB2/LUC7L3/NOL8/TENT4B/ADAR/DICER1/CELF1/MTREX/KRI1/UTP25/TGS1/METTL16/WDR12/TSC1/SETX/SURF6/EIF3A/GTPBP10/RPL7L1/RIOX2/ABCE1/METTL15/MRM1/TFB1M/NOP14/SNRNP200/EXOSC2/NSUN4/WDR3/RBFA/NCBP1/DIS3/PRPF39/EXOSC6/EXOSC10/TS…	116
GO:1901989	BP	GO:1901989	positive regulation of cell cycle phase transition	42/2840	121/18614	9.04503557563654e-08	0.000551295	2.81655538178049e-06	ATAD5/MDM2/CENPJ/CDK10/ADAM17/SIN3A/KMT2E/RRM2B/ANKRD17/STIL/CDC7/ANAPC7/UBE2E2/ESPL1/BRD4/RGCC/DDRGK1/RCC2/EIF4G1/THOC1/RB1/SASS6/DTL/CDC25A/CDK4/MTA3/MECP2/RRM1/APEX1/CHEK2/DDX39B/PPP1R10/EZH2/CPSF3/CDT1/CCND3/FBXO5/CDC25B/TFDP1/AKT1/CDC6/VPS4B	42
GO:1900151	BP	GO:1900151	regulation of nuclear-transcribed mRNA catabolic process, deadenylation-dependent decay	16/2840	26/18614	9.49232971129394e-08	0.000578557	2.93724919368341e-06	ZFP36L1/TNRC6B/ZFP36L2/AGO2/TENT4A/RC3H1/TOB1/TENT4B/CNOT1/PABPC1/DHX36/HNRNPU/CSDE1/HNRNPD/CNOT7/SYNCRIP	16
GO:0030217	BP	GO:0030217	T cell differentiation	81/2840	300/18614	9.71163038691838e-08	0.000591924	2.9863263439774e-06	TMEM131L/PTPRC/BCL6/KMT2A/CD74/ARID1B/PTPN22/ZFP36L1/PIK3R1/XBP1/CD46/LCK/TCIRG1/GPR18/SASH3/DTX1/KDELR1/CHD7/ZFP36L2/PRKDC/SOCS1/ARID2/IL4R/SYK/SOX12/BRAF/PATZ1/ADAM17/NCKAP1L/IL2RG/MYB/CD27/STAT3/RC3H1/VAV1/RUNX3/ARID1A/STAT6/SOS1/FANCA/IKZF3/DOCK2/HLA-DRB1/PREX1/LEF1/SMARCE1/ITPKB/FANCD2/MEN1/PBRM1/CD86/ATF2/SMARCC2/FOXP1/TSC1/ZEB1/ZC3H8/SOS2/SMARCA4/SP3/SMARCD2/RUNX1/SMARCC1/PHF10/TNFSF9/STAT…	81
GO:0032200	BP	GO:0032200	telomere organization	57/2840	187/18614	9.90986481132684e-08	0.000604006	3.02835620321292e-06	ATM/MYC/SLX4/ATR/PNKP/RAD51D/PIF1/SLF1/RIF1/WRN/ATRX/PRKDC/MAP2K7/SMG1/NFRKB/NAT10/INO80/GNL3L/SMG6/PARN/MAPKAPK5/MRE11/DNA2/TENT4B/SMC5/DCLRE1C/RFC1/BRCA2/SMC6/USP7/SLF2/PML/EZH1/YLPM1/TERF2/SP100/INO80D/BLM/YY1/EXOSC10/DHX36/NBN/TNKS/HNRNPU/TNKS2/APEX1/CCNE2/PARP1/PPP1R10/EZH2/XRCC3/RECQL4/HNRNPD/SHLD2/XRN1/DCP2/TERF1	57
GO:0050864	BP	GO:0050864	regulation of B cell activation	44/2840	130/18614	1.04407676220695e-07	0.000636365	3.17089979633221e-06	CD38/CD22/PTPRC/BCL6/SLC39A10/CD74/ATM/ZFP36L1/INPP5D/ATAD5/XBP1/PELI1/SLC15A4/TBC1D10C/MEF2C/SASH3/PAXIP1/MZB1/RIF1/CDKN1A/ZFP36L2/SYK/NCKAP1L/IL2RG/TNFRSF13B/CD27/RC3H1/STAT6/NSD2/PAWR/IKZF3/LAPTM5/BTK/PTPN6/MSH2/BANK1/CD81/THOC1/STAT5B/EXOSC6/TP53BP1/CD320/SHLD2/PCID2	44
GO:0032868	BP	GO:0032868	response to insulin	75/2840	272/18614	1.14225557190217e-07	0.000696205	3.44778982439182e-06	RBM4/FOXO1/PTPRE/SORL1/SREBF1/INSIG1/ZFP36L1/PIK3R1/XBP1/VPS13C/ZNF106/ATP2B1/MZB1/EEF2K/PHIP/PRKDC/SOCS1/RHOQ/OGT/SH2B2/APPL1/SOS1/PIP4K2B/OSBPL8/PTPRA/PRKAA1/VAMP2/GNAI2/PCK2/INPPL1/SCAP/RPS6KB1/SESN2/SRSF4/AKT2/SLC2A1/TSC1/SLC39A14/GSK3B/SOS2/UCP2/GCNT1/HADHA/MYO1C/HADH/SMARCC1/TRIB3/RB1/FOS/STXBP3/CAT/TSC2/LONP1/PIK3C2A/SNX5/CDK4/IDE/RAF1/NUCKS1/LPIN1/AP3S1/NCOA5/SP1/PARP1/MAPK14/MTOR/PTPN11/…	75
GO:0031647	BP	GO:0031647	regulation of protein stability	85/2840	322/18614	1.39543494503443e-07	0.000850518	4.18630483510328e-06	HPS4/MDM4/SYVN1/MYLIP/SREBF1/PIK3R1/TAF1/CRTAP/MDM2/MCM8/PRKDC/TBL1X/QRSL1/PPIB/ATP1B3/CALR/USP4/USP2/SEL1L/USP28/VHL/NLK/HCFC1/USP36/STK4/USP13/GNL3L/ATF7IP/PIM2/PTEN/ASPH/RTN4/USP9X/HTT/GRN/USP33/DAZAP2/PRNP/DDRGK1/UTP25/TSC1/DDOST/VPS11/USP7/CD81/RASSF2/GGA3/FLOT2/CREB1/DDI2/NAA16/FBXW7/LAMP2/EP300/SWSAP1/TTI1/SEC16A/STX12/HDAC3/SAV1/CMTM6/NCLN/KAT2A/BAG5/DERL1/RAD23A/SOX4/LAMP1/CCDC88C/WIZ/SE…	85
GO:0050779	BP	GO:0050779	RNA destabilization	43/2840	127/18614	1.43458280492562e-07	0.000874378	4.27766509105095e-06	BTG2/ZFP36L1/TNRC6B/ZFP36L2/AGO2/TENT4A/SAMD4B/CNOT10/CNOT6L/TUT4/RC3H1/CNOT2/PAN3/TOB1/LIN28B/PARN/CNOT4/PUM1/TENT4B/CELF1/METTL16/ROCK2/CNOT8/TUT7/ROCK1/PNPT1/CNOT1/EXOSC2/DIS3/PABPC1/DHX36/METTL14/HNRNPU/CSDE1/KHSRP/GIGYF2/PATL1/HNRNPD/CNOT7/POLR2D/DCP2/SYNCRIP/RC3H2	43
GO:0071103	BP	GO:0071103	DNA conformation change	34/2840	90/18614	1.47920589032043e-07	0.000901576	4.36528820807118e-06	TOP3A/POLQ/MCM8/DDX11/WRN/BRIP1/TOP3B/PURA/TWNK/CHD8/TOP2B/FANCM/MCM4/ASCC3/GINS4/MRE11/DNA2/GTF2H2/HHEX/TOP2A/SETX/G3BP1/MCM6/FBH1/BLM/DHX36/NBN/GINS1/RECQL/ZRANB3/MCM7/CHTF18/RECQL4/CHD1L	34
GO:1902099	BP	GO:1902099	regulation of metaphase/anaphase transition of cell cycle	35/2840	94/18614	1.48171368038188e-07	0.000903104	4.36528820807118e-06	ATM/ARID1B/BCL7A/ARID2/GEN1/ARID1A/KNTC1/ANAPC7/RAD21/ESPL1/SMARCE1/CDK5RAP2/BUB1B/PBRM1/SMARCC2/CENPF/TPR/SMARCA4/SMARCD2/SMARCC1/RB1/PHF10/CENPE/INCENP/NEK6/BUB1/XRCC3/ZNF207/CDT1/FBXO5/ZWILCH/APC/PCID2/CDC6/SMARCD1	35
GO:0061157	BP	GO:0061157	mRNA destabilization	42/2840	123/18614	1.52684499694017e-07	0.000930612	4.47147463389621e-06	BTG2/ZFP36L1/TNRC6B/ZFP36L2/AGO2/TENT4A/SAMD4B/CNOT10/CNOT6L/TUT4/RC3H1/CNOT2/PAN3/TOB1/PARN/CNOT4/PUM1/TENT4B/CELF1/METTL16/ROCK2/CNOT8/TUT7/ROCK1/PNPT1/CNOT1/EXOSC2/DIS3/PABPC1/DHX36/METTL14/HNRNPU/CSDE1/KHSRP/GIGYF2/PATL1/HNRNPD/CNOT7/POLR2D/DCP2/SYNCRIP/RC3H2	42
GO:0043543	BP	GO:0043543	protein acylation	70/2840	250/18614	1.57225120264888e-07	0.000958287	4.5772046846346e-06	ZDHHC23/FOXO1/AUTS2/ZDHHC21/LDB1/JADE1/CEP295/KANSL1/KANSL2/OGT/MSL2/YEATS2/BRCA1/KAT6B/SIN3A/SPHK2/EPC1/ZDHHC5/NAT10/HCFC1/NAA40/MBTD1/PRKAA1/ZMPSTE24/EP400/LEF1/TRRAP/ZDHHC13/SMC5/MSL1/KAT6A/BRCA2/ATF2/ESCO1/DIP2A/NAA25/PPM1A/USP22/GSK3B/TADA2A/ING3/MAP3K7/NAA16/TAF2/PML/EP300/CTBP1/ATXN7L3/BAZ1B/ESCO2/SUPT20H/KAT2A/SMAD4/SOX4/ZDHHC20/NAA35/DEK/MECP2/POR/CREBBP/TAF5L/JADE2/PHF20/OGDH/TAF6/KAT7/…	70
GO:0009411	BP	GO:0009411	response to UV	49/2840	154/18614	1.80444623790673e-07	0.00109981	5.21254055690431e-06	MME/MYC/PIK3R1/ATR/TAF1/CDKN1A/WRN/MAP2K7/XPC/TMEM161A/USP28/EIF2AK4/MSH6/INO80/DDB2/REV1/PRKAA1/GTF2H2/MSH2/MEN1/BRCA2/USP1/POLD3/DDB1/PML/EP300/USP47/DTL/CAT/SPRTN/N4BP1/YY1/DHX36/POLD1/CDC25A/ZRANB3/CIRBP/PARP1/MAPK14/CCAR2/KDM1A/CREBBP/TP53/PRKCD/HMGN1/AKT1/XPA/UBE4B/CHEK1	49
GO:0030968	BP	GO:0030968	endoplasmic reticulum unfolded protein response	30/2840	75/18614	1.82227027599094e-07	0.00111067	5.21254055690431e-06	EIF2AK3/UFL1/PIK3R1/XBP1/TMTC4/PARP8/HERPUD1/DERL3/ATF6B/MBTPS1/ERO1A/ATF6/HSPA5/TBL2/CREBZF/DNAJC10/EIF2AK2/TMEM33/OS9/AMFR/DDRGK1/BFAR/CDK5RAP3/DDIT3/QRICH1/RHBDD2/PPP1R15B/DERL1/PIGBOS1/ERLEC1	30
GO:0071479	BP	GO:0071479	cellular response to ionizing radiation	30/2840	75/18614	1.82227027599094e-07	0.00111067	5.21254055690431e-06	ATM/ATR/MDM2/CDKN1A/WRN/BARD1/NIPBL/HSPA5/IFI16/BRCA1/FIGNL1/INO80/SPIDR/TMEM109/RAD9A/ZMPSTE24/BRCA2/CYBA/NET1/GADD45A/BRCC3/BLM/TP53BP1/NUCKS1/TLK2/INTS7/CHEK2/MAPK14/KDM1A/TP53	30
GO:0008286	BP	GO:0008286	insulin receptor signaling pathway	43/2840	128/18614	1.84436875753001e-07	0.00112414	5.24525681332233e-06	RBM4/FOXO1/PTPRE/SORL1/SREBF1/PIK3R1/ZNF106/MZB1/PHIP/SOCS1/RHOQ/OGT/SH2B2/APPL1/SOS1/PIP4K2B/OSBPL8/PTPRA/PRKAA1/GNAI2/RPS6KB1/AKT2/SLC39A14/GSK3B/SOS2/SMARCC1/TSC2/LONP1/PIK3C2A/SNX5/CDK4/IDE/RAF1/NUCKS1/AP3S1/NCOA5/PTPN11/CCND3/SHC1/APC/PRKCD/PDPK1/AKT1	43
GO:0031056	BP	GO:0031056	regulation of histone modification	46/2840	141/18614	1.87002975110402e-07	0.00113978	5.28767033070792e-06	BCL6/MTHFR/AUTS2/SREBF1/MLLT6/VEGFA/PAXIP1/RIF1/KANSL1/KANSL2/PAX5/OGT/NIPBL/BCOR/MTF2/UBR5/EHMT2/CAMK2D/YEATS2/BRCA1/SIN3A/SPHK2/BAZ2A/HCFC1/ZMPSTE24/EHMT1/C6orf89/PAXBP1/TADA2A/NELFA/SETD7/CTBP1/BAZ1B/KAT2A/SMAD4/SART3/DEK/MECP2/KDM1A/TP53/PHF20/SET/ING2/PARG/RNF20/CHEK1	46
GO:0016445	BP	GO:0016445	somatic diversification of immunoglobulins	28/2840	68/18614	2.26092960780651e-07	0.00137804	6.35644209737602e-06	PTPRC/BCL6/AICDA/ATAD5/SLC15A4/POLQ/PAXIP1/RIF1/PRKDC/TCF3/STAT6/MSH6/NSD2/RNF168/SWAP70/MSH3/MCM3AP/PMS2/MSH2/SAMHD1/THOC1/RNF8/EXOSC6/YY1/NBN/TP53BP1/UNG/SHLD2	28
GO:0035966	BP	GO:0035966	response to topologically incorrect protein	51/2840	164/18614	2.29417076495761e-07	0.0013983	6.41325009294968e-06	EIF2AK3/UFL1/PIK3R1/EDEM1/XBP1/TMTC4/PARP8/FAF2/HERPUD1/DERL3/ATF6B/MBTPS1/ERO1A/ATF6/HSPA5/STT3B/TBL2/ERP44/KBTBD6/CREBZF/UGGT2/DNAJB14/DNAJC10/TRAM1/EIF2AK2/TM7SF3/TMEM33/OS9/AMFR/DNAJC3/DDRGK1/UBXN4/BFAR/NGLY1/CDK5RAP3/DNAJB4/DDIT3/QRICH1/JKAMP/UGGT1/TMBIM6/DNAJB12/DAXX/RHBDD2/PPP1R15B/DERL1/HSPA14/PIGBOS1/MANF/ATXN3/ERLEC1	51
GO:0010332	BP	GO:0010332	response to gamma radiation	25/2840	57/18614	2.32551612731619e-07	0.0014174	6.46414652338736e-06	PTPRC/ATM/MYC/ATR/MDM2/CDKN1A/WRN/PRKDC/XRCC2/HSPA5/TRIM13/TMEM109/PRKAA1/ZMPSTE24/CBL/FANCD2/MEN1/BRCA2/CYBA/PML/TLK2/CHEK2/PARP1/KDM1A/TP53	25
GO:0006999	BP	GO:0006999	nuclear pore organization	2840-11-01	14/18614	2.38157269650814e-07	0.00145157	6.55343146775838e-06	NDC1/AHCTF1/NUP107/RTN4/NUP153/TPR/SEH1L/NUP205/TMEM170A/NUP133/NUP98	11
GO:0033157	BP	GO:0033157	regulation of intracellular protein transport	64/2840	224/18614	2.38685452228552e-07	0.00145479	6.55343146775838e-06	HPS4/ITGB2/SORL1/SREBF1/INSIG1/LMAN1/PIK3R1/EDEM1/SREBF2/SLC1A1/DERL3/BARD1/PCM1/MAVS/UBR5/MIEF1/KIF20B/RAB29/LEPROT/USP36/OS9/PCNT/HUWE1/PRKAA1/XPO1/XPO4/NF1/VAMP2/PRNP/GCC2/NUP58/UBE2J1/TM9SF4/CEP290/UBE2G2/AKT2/TPR/PPM1A/VPS11/CD81/GSK3B/RUFY3/FBXW7/RAC2/MYO1C/UBAC2/SP100/HDAC3/BCAP31/NPEPPS/PKIG/ARIH2/GRIPAP1/ERGIC3/MAPK14/NOLC1/PTPN11/IPO5/PRKCD/CTDSPL2/ERLEC1/ATG13/ANP32B/SIRT7	64
GO:0046474	BP	GO:0046474	glycerophospholipid biosynthetic process	61/2840	210/18614	2.41150837823482e-07	0.00146981	6.55343146775838e-06	LPCAT4/ATM/CEPT1/PIK3C2B/ABHD3/PIK3R1/INPP5D/PIGU/MTMR4/SLC44A2/SLC44A1/UVRAG/ACSL3/SOCS1/DGKH/MBOAT7/PIGT/SMG1/GPAT4/TTC7A/DGKZ/PIKFYVE/PIP4K2B/MFSD2A/PTEN/SACM1L/AGPAT5/SELENOI/INPPL1/ITPKB/GNPAT/ETNK1/PEMT/PGAP2/VAC14/PTDSS1/PIK3CG/LPCAT1/IMPA2/MPPE1/HDHD5/ABHD5/SLC30A5/FAR1/CDS2/DHRS7B/PIK3C2A/PIK3CD/BECN1/PIGX/PISD/PI4KA/LPIN1/GPAA1/PTDSS2/BPNT1/PGS1/PIGF/PIP5K1A/DPM3/IP6K1	61
GO:0006487	BP	GO:0006487	protein N-linked glycosylation	29/2840	72/18614	2.43755682642233e-07	0.00148569	6.55343146775838e-06	ALG8/DERL3/DPAGT1/MOGS/STT3A/RPN2/ST6GAL1/FUT8/ALG1/STT3B/UGGT2/RPN1/TMEM165/MAGT1/MLEC/RFT1/MGAT4A/ALG6/UBE2J1/GFPT1/PMM2/DDOST/UGGT1/ALG3/ALG5/SRD5A3/MGAT5/MGAT2/MPDU1	29
GO:0010569	BP	GO:0010569	regulation of double-strand break repair via homologous recombination	29/2840	72/18614	2.43755682642233e-07	0.00148569	6.55343146775838e-06	POGZ/POLQ/RIF1/ARID2/MRNIP/FIGNL1/EPC1/WAS/SPIDR/TIMELESS/FUS/MBTD1/MMS19/EP400/SMCHD1/TRRAP/ACTR2/RBBP8/ING3/FANCB/FBH1/RMI2/PARPBP/TP53BP1/PARP1/KDM1A/SETD2/SHLD2/CHEK1	29
GO:2000036	BP	GO:2000036	regulation of stem cell population maintenance	29/2840	72/18614	2.43755682642233e-07	0.00148569	6.55343146775838e-06	MYC/BCL7A/OGT/SIN3A/SINHCAF/ARID1A/RBBP4/CNOT2/KDM3A/BRD9/NCOA3/SMARCE1/KDM2B/SMARCA4/SMARCC1/SS18/CNOT1/PHF10/SAV1/ZC3H13/KAT2A/TAF5L/HDAC1/ARID4A/WDR43/ARID4B/REST/ING2/SMARCD1	29
GO:0031507	BP	GO:0031507	heterochromatin formation	35/2840	96/18614	2.69477485689297e-07	0.00164247	7.20559363908338e-06	KCNQ1OT1/AICDA/SETDB2/KMT2D/ZNF445/RIF1/ATRX/DNMT1/SIN3A/HELLS/ZNFX1/BAZ2A/CTCF/ATF7IP/KDM5A/SMCHD1/SETDB1/EHMT1/SUZ12/DYRK1A/TPR/BAZ1A/UBR2/EZH1/CTBP1/LMNB1/RB1/SAMD1/ATF7IP2/MECP2/EZH2/KDM1A/PPHLN1/HDAC1/LMNB2	35
GO:0016578	BP	GO:0016578	histone deubiquitination	22/2840	47/18614	3.04730166002864e-07	0.00185733	8.06060439104351e-06	BARD1/BRCA1/USP36/TRRAP/ABRAXAS1/USP7/USP22/TAF2/ATXN7L3/BRCC3/SUPT20H/KAT2A/SART3/USP3/USP16/USP49/USP15/TAF5L/UIMC1/TAF6/SF3B3/ASXL1	22
GO:1901976	BP	GO:1901976	regulation of cell cycle checkpoint	22/2840	47/18614	3.04730166002864e-07	0.00185733	8.06060439104351e-06	GEN1/BARD1/BRCA1/CDK5RAP2/BRCA2/WDR76/TPR/ETAA1/THOC1/TTI1/RNASEH2B/BRCC3/RFWD3/INCENP/CHEK2/DDX39B/PPP1R10/CCAR2/XRCC3/CDT1/PCID2/FEM1B	22
GO:0090305	BP	GO:0090305	nucleic acid phosphodiester bond hydrolysis	68/2840	245/18614	3.36185152678597e-07	0.00204905	8.84508530042084e-06	PLD4/ENDOD1/DNASE1/ATAD5/PNKP/N4BP2/WRN/GEN1/AGO2/MARF1/RPP14/CNOT6L/DIS3L/POLG/ISG20L2/PLD6/FANCM/CNOT2/POLE/PAN3/RAD9A/SMG6/ANKLE1/PARN/ANGEL2/CPSF2/AGO3/MRE11/TSEN2/DNA2/PMS2/DCLRE1C/DICER1/SAMHD1/RBBP8/KRI1/PCF11/G3BP1/CNOT8/PNPT1/CNOT1/NOP14/EXOSC2/POP1/TOE1/POLRMT/NCBP1/DIS3/N4BP1/SND1/EXOSC10/TSR1/POLD1/REXO1/ZRANB3/CSTF2T/APEX1/CPSF3/MUS81/XRN1/TATDN3/DROSHA/NCBP2/CNOT7/LAS1L/TDP1/DCP2/UT…	68
GO:1903313	BP	GO:1903313	positive regulation of mRNA metabolic process	51/2840	166/18614	3.49094213000196e-07	0.00212773	9.13586982957961e-06	BTG2/ZFP36L1/TNRC6B/ZFP36L2/AGO2/TENT4A/SAMD4B/CNOT10/CNOT6L/TUT4/TRA2B/RC3H1/CNOT2/PAN3/TOB1/PARN/CNOT4/PUM1/TENT4B/CELF1/METTL16/TTC5/ROCK2/CNOT8/TUT7/ROCK1/PNPT1/CNOT1/EXOSC2/NCBP1/DIS3/PABPC1/RBMXL1/DHX36/METTL14/HNRNPU/THRAP3/CSDE1/KHSRP/GIGYF2/PATL1/CIRBP/GTPBP1/HNRNPD/NCBP2/NUP98/CNOT7/POLR2D/DCP2/SYNCRIP/RC3H2	51
GO:0008654	BP	GO:0008654	phospholipid biosynthetic process	70/2840	255/18614	3.5844785658002e-07	0.00218474	9.33102356811482e-06	LPCAT4/ATM/CEPT1/SERINC5/PIK3C2B/ABHD3/PIK3R1/INPP5D/PIGU/MTMR4/SLC44A2/IDH1/SLC44A1/UVRAG/ACSL3/SPTLC2/SOCS1/DGKH/MBOAT7/PIGT/SPHK2/SMG1/GPAT4/TTC7A/DGKZ/SPTLC1/HMGCS1/PIKFYVE/PIP4K2B/MFSD2A/PTEN/SACM1L/AGPAT5/SELENOI/INPPL1/OSBP/ITPKB/GNPAT/ETNK1/PEMT/PGAP2/VAC14/PTDSS1/PIK3CG/LPCAT1/IMPA2/MPPE1/HDHD5/ABHD5/SLC30A5/FAR1/CDS2/SRD5A3/DHRS7B/PIK3C2A/PIK3CD/BECN1/PIGX/PISD/PI4KA/LPIN1/GPAA1/ORMDL1/…	70
GO:0035967	BP	GO:0035967	cellular response to topologically incorrect protein	40/2840	118/18614	3.72394333073231e-07	0.00226974	9.62387424760428e-06	EIF2AK3/UFL1/PIK3R1/XBP1/TMTC4/PARP8/HERPUD1/DERL3/ATF6B/MBTPS1/ERO1A/ATF6/HSPA5/TBL2/CREBZF/UGGT2/DNAJB14/DNAJC10/EIF2AK2/TM7SF3/TMEM33/OS9/AMFR/DDRGK1/BFAR/NGLY1/CDK5RAP3/DDIT3/QRICH1/UGGT1/TMBIM6/DNAJB12/DAXX/RHBDD2/PPP1R15B/DERL1/HSPA14/PIGBOS1/ATXN3/ERLEC1	40
GO:1902369	BP	GO:1902369	negative regulation of RNA catabolic process	32/2840	85/18614	3.73609752295207e-07	0.00227715	9.62387424760428e-06	TRAF5/NBAS/TENT4A/LARP1/TENT2/TOB1/FUS/PARN/ANGEL2/NRDE2/TENT4B/SECISBP2/MYD88/METTL16/E2F1/TAF15/PABPC1/DHX36/HNRNPU/THRAP3/LRPPRC/CSDE1/CIRBP/MAPK14/HNRNPA0/NSUN2/HNRNPD/RBM38/LARP4B/DHX34/RBM10/SYNCRIP	32
GO:2000001	BP	GO:2000001	regulation of DNA damage checkpoint	15/2840	25/18614	3.87118750019793e-07	0.00235949	9.91991796925719e-06	BARD1/BRCA1/BRCA2/WDR76/ETAA1/THOC1/TTI1/RNASEH2B/BRCC3/RFWD3/CHEK2/DDX39B/PPP1R10/CCAR2/FEM1B	15
GO:0034063	BP	GO:0034063	stress granule assembly	16/2840	28/18614	4.00173832363522e-07	0.00243906	1.02013225659509e-05	DYNC1H1/ATXN2/PRRC2C/DDX6/BICD1/ATXN2L/PRKAA1/DAZAP2/PUM2/TIA1/G3BP1/CSDE1/G3BP2/CIRBP/UBAP2L/LSM14A	16
GO:0035601	BP	GO:0035601	protein deacylation	42/2840	127/18614	4.14212851821976e-07	0.00252463	1.05047795410522e-05	BCL6/HDAC7/SREBF1/VEGFA/TBL1X/NIPBL/TBL1XR1/PPT1/CAMK2D/YEATS2/SIN3A/TRERF1/SPHK2/BAZ2A/SPRED1/ABHD17B/RBBP4/MTA1/PRKAA1/CHD4/ELK4/RCOR3/PER2/DYRK1A/C6orf89/SIRT5/TADA2A/CHD3/LYPLA1/EP300/CTBP1/HDAC3/SMARCAD1/KAT2A/MTA3/RBM14/CCAR2/TP53/HDAC1/MIER1/ING2/SIRT7	42
GO:0018022	BP	GO:0018022	peptidyl-lysine methylation	41/2840	123/18614	4.46342156382162e-07	0.00272046	1.12615559456422e-05	KMT2A/AUTS2/SETDB2/KMT2D/MLLT6/PAXIP1/RIF1/KANSL1/KANSL2/PAX5/OGT/BCOR/MTF2/SETD6/EHMT2/BRCA1/KMT2C/HCFC1/NSD2/SETDB1/EHMT1/MEN1/WDR82/MLLT10/ASH1L/NCOA6/NELFA/SETD7/EZH1/SMAD4/KMT2B/MECP2/EZH2/KDM1A/BOD1L1/PHF20/ARID4A/SETD2/ARID4B/ASH2L/CXXC1	41
GO:0009451	BP	GO:0009451	RNA modification	53/2840	177/18614	5.12814697152814e-07	0.00312561	1.28726954591421e-05	AICDA/METTL8/TRMT13/TYW1/ADAT2/NAT10/PUS7/RNMT/PUS7L/PARN/NSUN6/ELP2/THADA/SARS2/ADAR/VIRMA/MTO1/GTPBP3/TRMT11/DUS2/TGS1/METTL16/METTL15/TRIT1/METTL2B/CMTR1/MRM1/DNAJB11/TFB1M/NSUN4/ZC3H13/ELP6/FTSJ3/QTRT2/METTL14/METTL2A/CDKAL1/RPUSD4/THUMPD1/RBM15/DTWD1/THUMPD2/NSUN2/WDR6/DUS1L/THG1L/NSUN5/ELP3/CBLL1/ANKRD16/TRMT61B/PUS1/CDK5RAP1	53
GO:0071478	BP	GO:0071478	cellular response to radiation	56/2840	191/18614	5.30040073705191e-07	0.00323059	1.32375490488809e-05	MME/ATM/RDH11/MYC/PIK3R1/ATR/TAF1/MDM2/CDKN1A/WRN/BARD1/NIPBL/XPC/TMEM161A/HSPA5/IFI16/BRCA1/FIGNL1/USP28/TENT2/EIF2AK4/INO80/SPIDR/TMEM109/RAD9A/DDB2/ZMPSTE24/BRCA2/CYBA/NET1/AKT2/POLD3/DDB1/EP300/USP47/GADD45A/BRCC3/N4BP1/BLM/YY1/DHX36/POLD1/CDC25A/TP53BP1/NUCKS1/TLK2/INTS7/CHEK2/PARP1/MAPK14/KDM1A/CREBBP/TP53/PRKCD/XPA/CHEK1	56
GO:0072331	BP	GO:0072331	signal transduction by p53 class mediator	52/2840	173/18614	5.74326155129649e-07	0.00350052	1.42711347638276e-05	MDM4/CD74/ATM/MYC/ATAD5/ATR/TAF1/MDM2/PAXIP1/CDKN1A/ATRX/E2F2/DYRK2/CASP2/IFI16/USP2/USP28/RRM2B/SPRED1/TMEM109/ZMPSTE24/MAPKAPK5/URB2/DDIT4/MSH2/KAT6A/BRCA2/SESN2/DYRK1A/CDK5RAP3/GTSE1/TFAP4/USP7/E2F1/HIPK1/PML/EP300/SP100/TOPORS/NBN/PIDD1/SOX4/CHEK2/KDM1A/FOXM1/USP15/MTOR/DDX5/TP53/AKT1/ING2/CHEK1	52
GO:0031123	BP	GO:0031123	RNA 3'-end processing	36/2840	103/18614	6.05651649901867e-07	0.00369145	1.49739000880261e-05	ZFP36L1/BARD1/SYMPK/TENT4A/TUT4/TENT2/LIN28B/PARN/CPSF2/RPRD2/TENT4B/VIRMA/INTS2/RPRD1A/SCAF8/PCF11/TUT7/PNPT1/EXOSC2/TOE1/NCBP1/RPRD1B/TRNT1/PABPC1/EXOSC6/EXOSC10/DHX36/MTPAP/INTS14/CSTF2T/INTS7/CPSF3/NCBP2/AHCYL1/YTHDC1/POLR2D	36
GO:1902750	BP	GO:1902750	negative regulation of cell cycle G2/M phase transition	27/2840	67/18614	6.20737798177876e-07	0.0037834	1.52701498351757e-05	ATM/TAOK3/FOXN3/CDKN1A/BARD1/BRCA1/MRNIP/ATF5/RAD21/MRE11/INTS3/ABRAXAS1/CDK5RAP3/RBBP8/TOPBP1/RAD17/INIP/USP47/DTL/BRCC3/BLM/NBN/NABP1/UIMC1/ORC1/CDC6/CHEK1	27
GO:1901992	BP	GO:1901992	positive regulation of mitotic cell cycle phase transition	35/2840	99/18614	6.32727796987456e-07	0.00385648	1.54876654784989e-05	MDM2/CENPJ/CDK10/ADAM17/SIN3A/KMT2E/RRM2B/ANKRD17/STIL/CDC7/ANAPC7/UBE2E2/ESPL1/BRD4/RGCC/RCC2/EIF4G1/RB1/SASS6/DTL/CDC25A/CDK4/MTA3/MECP2/RRM1/APEX1/CPSF3/CDT1/CCND3/FBXO5/CDC25B/TFDP1/AKT1/CDC6/VPS4B	35
GO:0006986	BP	GO:0006986	response to unfolded protein	45/2840	142/18614	6.39422434462715e-07	0.00389728	1.55740513740424e-05	EIF2AK3/UFL1/PIK3R1/EDEM1/XBP1/TMTC4/PARP8/FAF2/HERPUD1/DERL3/ATF6B/MBTPS1/ERO1A/ATF6/HSPA5/STT3B/TBL2/ERP44/KBTBD6/CREBZF/DNAJC10/TRAM1/EIF2AK2/TM7SF3/TMEM33/OS9/AMFR/DNAJC3/DDRGK1/UBXN4/BFAR/CDK5RAP3/DNAJB4/DDIT3/QRICH1/JKAMP/TMBIM6/DAXX/RHBDD2/PPP1R15B/DERL1/HSPA14/PIGBOS1/MANF/ERLEC1	45
GO:0002562	BP	GO:0002562	somatic diversification of immune receptors via germline recombination within a single locus	28/2840	71/18614	6.54831773192054e-07	0.0039912	1.57930015887495e-05	PTPRC/BCL6/AICDA/ATM/ATAD5/SLC15A4/PAXIP1/RIF1/PRKDC/TCF3/STAT6/MSH6/NSD2/RNF168/SWAP70/DCAF1/MSH3/LEF1/DCLRE1C/MSH2/THOC1/RNF8/EXOSC6/YY1/NBN/TP53BP1/UNG/SHLD2	28
GO:0016444	BP	GO:0016444	somatic cell DNA recombination	28/2840	71/18614	6.54831773192054e-07	0.0039912	1.57930015887495e-05	PTPRC/BCL6/AICDA/ATM/ATAD5/SLC15A4/PAXIP1/RIF1/PRKDC/TCF3/STAT6/MSH6/NSD2/RNF168/SWAP70/DCAF1/MSH3/LEF1/DCLRE1C/MSH2/THOC1/RNF8/EXOSC6/YY1/NBN/TP53BP1/UNG/SHLD2	28
GO:0006476	BP	GO:0006476	protein deacetylation	39/2840	116/18614	6.58707866707116e-07	0.00401482	1.58089888009708e-05	BCL6/HDAC7/SREBF1/VEGFA/TBL1X/NIPBL/TBL1XR1/CAMK2D/YEATS2/SIN3A/TRERF1/SPHK2/BAZ2A/SPRED1/RBBP4/MTA1/PRKAA1/CHD4/ELK4/RCOR3/PER2/DYRK1A/C6orf89/SIRT5/TADA2A/CHD3/EP300/CTBP1/HDAC3/SMARCAD1/KAT2A/MTA3/RBM14/CCAR2/TP53/HDAC1/MIER1/ING2/SIRT7	39
GO:0006354	BP	GO:0006354	DNA-templated transcription elongation	42/2840	129/18614	6.66539566464958e-07	0.00406256	1.58824577153189e-05	MED17/ZMYND8/LDB1/CCNT2/CDK13/SETD5/VHL/MED14/RNF168/ELP2/TCERG1/INTS3/BRD4/INTS2/MED1/PWWP2A/SCAF8/WDR82/INTS10/NELFCD/THOC1/CDK12/NELFA/RNF8/SUPT16H/NCBP1/INTS4/INTS14/HNRNPU/ZNF326/INTS7/DDX39B/EZH2/CCAR2/SETD2/EAF2/WDR43/KAT7/HMGN1/INTS13/NCBP2/PCID2	42
GO:0032869	BP	GO:0032869	cellular response to insulin stimulus	60/2840	211/18614	6.68225355095734e-07	0.00407283	1.58824577153189e-05	RBM4/FOXO1/PTPRE/SORL1/SREBF1/INSIG1/ZFP36L1/PIK3R1/XBP1/ZNF106/ATP2B1/MZB1/EEF2K/PHIP/PRKDC/SOCS1/RHOQ/OGT/SH2B2/APPL1/SOS1/PIP4K2B/OSBPL8/PTPRA/PRKAA1/VAMP2/GNAI2/PCK2/RPS6KB1/AKT2/SLC39A14/GSK3B/SOS2/UCP2/MYO1C/SMARCC1/TRIB3/RB1/TSC2/LONP1/PIK3C2A/SNX5/CDK4/IDE/RAF1/NUCKS1/LPIN1/AP3S1/NCOA5/SP1/PARP1/PTPN11/PRKCI/CCND3/LPIN2/SHC1/APC/PRKCD/PDPK1/AKT1	60
GO:0051304	BP	GO:0051304	chromosome separation	30/2840	79/18614	6.90225517267286e-07	0.00420692	1.63264881968993e-05	ATM/TOP3A/GEN1/NCAPD2/KNTC1/ANAPC7/RAD21/ESPL1/CDK5RAP2/BUB1B/NUMA1/NCAPD3/CSNK2A1/NCAPG2/CENPF/TPR/SMC2/SMC4/RB1/SMARCAD1/INCENP/BUB1/NCAPH/XRCC3/ZNF207/CDT1/FBXO5/ZWILCH/APC/PCID2	30
GO:0008156	BP	GO:0008156	negative regulation of DNA replication	17/2840	32/18614	7.0773142549132e-07	0.00431362	1.65811362543681e-05	BCL6/ATR/TIMELESS/BRCA2/TTF1/RAD17/PDS5A/TSPYL2/FBH1/BLM/ZRANB3/CDT1/TP53/FBXO5/WAPL/CDC6/TERF1	17
GO:0071539	BP	GO:0071539	protein localization to centrosome	17/2840	32/18614	7.0773142549132e-07	0.00431362	1.65811362543681e-05	PCM1/CCDC14/CEP192/SNX10/STIL/BICD1/CEP350/NUP62/GSK3B/NUDCD3/HOOK3/PIBF1/CEP250/CEP72/PARD6A/APC/MCPH1	17
GO:0046599	BP	GO:0046599	regulation of centriole replication	14/2840	23/18614	7.47027610034744e-07	0.00455313	1.74188428500992e-05	CENPJ/CEP295/BRCA1/STIL/SPICE1/CDK5RAP2/NUP62/SASS6/KAT2A/TRIM37/MDM1/RBM14/PPP1R35/VPS4B	14
GO:0000375	BP	GO:0000375	RNA splicing, via transesterification reactions	84/2840	329/18614	7.52893716770689e-07	0.00458889	1.74728164458103e-05	RBM4/KHDC4/CDK13/SCAF11/RBM5/SF1/CELF2/RBM6/PTBP2/USP4/ZBTB7A/PRPF8/DDX17/TRA2B/PRMT7/RBM23/LUC7L3/RBFOX2/ZCCHC8/HNRNPL/PNN/KHDRBS1/CELF1/MTREX/DYRK1A/TIA1/SRSF4/TGS1/PAXBP1/METTL16/SETX/SRRM2/SRSF8/RBM39/SON/PRPF4B/SNRNP200/DHX38/NCBP1/PABPC1/PRPF39/RBMXL1/SRSF10/MPHOSPH10/SART3/GEMIN5/AQR/METTL14/SF3A2/HNRNPU/THRAP3/CWC27/RBM14/PSIP1/RBM15/KHSRP/CIRBP/DDX39B/USP49/COIL/KDM1A/CWF19L2/PRPF3/HNRNP…	84
GO:0018393	BP	GO:0018393	internal peptidyl-lysine acetylation	49/2840	161/18614	8.0120419947981e-07	0.00488334	1.85066885513646e-05	AUTS2/LDB1/JADE1/KANSL1/KANSL2/OGT/MSL2/YEATS2/BRCA1/KAT6B/SIN3A/SPHK2/EPC1/HCFC1/NAA40/MBTD1/ZMPSTE24/EP400/LEF1/TRRAP/SMC5/MSL1/KAT6A/BRCA2/ATF2/USP22/TADA2A/ING3/MAP3K7/TAF2/EP300/CTBP1/ATXN7L3/BAZ1B/SUPT20H/KAT2A/SMAD4/DEK/MECP2/POR/CREBBP/TAF5L/JADE2/PHF20/TAF6/KAT7/SF3B3/SET/CHEK1	49
GO:0071897	BP	GO:0071897	DNA biosynthetic process	57/2840	198/18614	8.13963284650641e-07	0.00496111	1.87135484134633e-05	PTK2B/ATM/POLM/MYC/ATR/PNKP/TNF/POLQ/JADE1/PIF1/CDKN1A/WRN/MAP2K7/POLG/REV3L/RRM2B/NAT10/POLA1/POLE/REV1/GNL3L/SMG6/GINS4/PARN/POLD4/MAPKAPK5/MRE11/TENT4B/RGCC/RFC1/MEN1/USP1/CENPF/LIG1/PARP4/POLD3/TERF2/DTL/SPRTN/CHRAC1/EXOSC10/POLD1/GINS1/TNKS/HNRNPU/TNKS2/RRM1/CHTF18/JADE2/TP53/HNRNPD/XRN1/KAT7/TFDP1/DCP2/TERF1/CHEK1	57
GO:0006406	BP	GO:0006406	mRNA export from nucleus	27/2840	68/18614	8.80625861829709e-07	0.00536741	2.01519964660566e-05	THOC2/SMG1/NUP160/SMG6/NUP107/NUP155/SMG7/NUP214/MCM3AP/DDX19A/HHEX/TPR/THOC1/NCBP1/NUP88/UPF2/NUP133/DDX39B/GLE1/NUP85/NSUN2/SETD2/NCBP2/PCID2/CASC3/YTHDC1/POLR2D	27
GO:0016573	BP	GO:0016573	histone acetylation	47/2840	153/18614	9.93695201751415e-07	0.00605657	2.26341684843378e-05	AUTS2/LDB1/JADE1/KANSL1/KANSL2/OGT/MSL2/YEATS2/BRCA1/KAT6B/SIN3A/SPHK2/EPC1/HCFC1/NAA40/MBTD1/ZMPSTE24/EP400/LEF1/TRRAP/MSL1/KAT6A/BRCA2/ATF2/USP22/TADA2A/ING3/MAP3K7/TAF2/EP300/CTBP1/ATXN7L3/BAZ1B/SUPT20H/KAT2A/SMAD4/DEK/MECP2/CREBBP/TAF5L/JADE2/PHF20/TAF6/KAT7/SF3B3/SET/CHEK1	47
GO:0031060	BP	GO:0031060	regulation of histone methylation	24/2840	57/18614	1.00454663691168e-06	0.00612271	2.27758960995644e-05	MTHFR/AUTS2/MLLT6/PAXIP1/RIF1/KANSL1/KANSL2/PAX5/OGT/BCOR/MTF2/EHMT2/BRCA1/BAZ2A/HCFC1/EHMT1/PAXBP1/NELFA/SETD7/SMAD4/MECP2/KDM1A/PHF20/RNF20	24
GO:0098732	BP	GO:0098732	macromolecule deacylation	42/2840	131/18614	1.05689670026374e-06	0.00644179	2.38528980059523e-05	BCL6/HDAC7/SREBF1/VEGFA/TBL1X/NIPBL/TBL1XR1/PPT1/CAMK2D/YEATS2/SIN3A/TRERF1/SPHK2/BAZ2A/SPRED1/ABHD17B/RBBP4/MTA1/PRKAA1/CHD4/ELK4/RCOR3/PER2/DYRK1A/C6orf89/SIRT5/TADA2A/CHD3/LYPLA1/EP300/CTBP1/HDAC3/SMARCAD1/KAT2A/MTA3/RBM14/CCAR2/TP53/HDAC1/MIER1/ING2/SIRT7	42
GO:0009895	BP	GO:0009895	negative regulation of catabolic process	85/2840	337/18614	1.11584940868115e-06	0.0068011	2.50683976744806e-05	MDM4/TRAF5/SORL1/HMGCR/PTPN22/NBAS/TAF1/MYCBP2/TNF/OGT/TENT4A/EHMT2/RIC1/VHL/STAT3/LARP1/TENT2/USP36/TOB1/FUS/PARN/ANGEL2/PRKAA1/MFSD2A/SLC7A5/NRDE2/USP9X/TENT4B/ATP2B4/DDIT4/WAC/DDRGK1/CDK5RAP3/CSNK2A1/SECISBP2/MYD88/METTL16/TSC1/USP7/E2F1/EIF4G1/PIK3CG/NCOR1/ROCK1/SCFD1/PML/TBC1D14/SMARCC1/TAF15/DFFA/TSC2/PABPC1/GIT1/N4BP1/BAG5/SMAD4/DHX36/BECN1/HNRNPU/THRAP3/TLK2/LRPPRC/FEZ2/CSDE1/USP14/BANP/C…	85
GO:0051251	BP	GO:0051251	positive regulation of lymphocyte activation	83/2840	327/18614	1.13022920523606e-06	0.00688875	2.5276034953461e-05	CD38/PTPRC/ICOSLG/BCL6/SLC39A10/CD74/HLA-DMB/ARID1B/PTPN22/INPP5D/ATAD5/XBP1/FCHO1/PELI1/HLA-DMA/CD46/LCK/MEF2C/LILRB1/SASH3/HLA-DRB5/PAXIP1/DOCK8/RIF1/CDKN1A/CD55/SLC7A1/BLOC1S6/PRKDC/SOCS1/ARID2/HLA-DPA1/IL4R/SYK/SOX12/RASAL3/CD47/NCKAP1L/IL2RG/CD27/VAV1/RUNX3/ARID1A/STAT6/NSD2/HLA-DRB1/ABL2/CSK/LEF1/SMARCE1/BTK/PTPN6/ITPKB/MSH2/PBRM1/CD86/SMARCC2/CORO1A/MYD88/CD81/SMARCA4/FLOT2/SMARCD2/PPP3CA/…	83
GO:0010972	BP	GO:0010972	negative regulation of G2/M transition of mitotic cell cycle	26/2840	65/18614	1.18216021065675e-06	0.00720527	2.63177748254806e-05	ATM/TAOK3/FOXN3/CDKN1A/BARD1/BRCA1/MRNIP/RAD21/MRE11/INTS3/ABRAXAS1/CDK5RAP3/RBBP8/TOPBP1/RAD17/INIP/USP47/DTL/BRCC3/BLM/NBN/NABP1/UIMC1/ORC1/CDC6/CHEK1	26
GO:0006475	BP	GO:0006475	internal protein amino acid acetylation	49/2840	163/18614	1.19666213193762e-06	0.00729366	2.65206202213202e-05	AUTS2/LDB1/JADE1/KANSL1/KANSL2/OGT/MSL2/YEATS2/BRCA1/KAT6B/SIN3A/SPHK2/EPC1/HCFC1/NAA40/MBTD1/ZMPSTE24/EP400/LEF1/TRRAP/SMC5/MSL1/KAT6A/BRCA2/ATF2/USP22/TADA2A/ING3/MAP3K7/TAF2/EP300/CTBP1/ATXN7L3/BAZ1B/SUPT20H/KAT2A/SMAD4/DEK/MECP2/POR/CREBBP/TAF5L/JADE2/PHF20/TAF6/KAT7/SF3B3/SET/CHEK1	49
GO:0033262	BP	GO:0033262	regulation of nuclear cell cycle DNA replication	2840-10-01	13/18614	1.23500819536486e-06	0.00752737	2.72477144448212e-05	BCL6/NUGGC/AICDA/ATRX/CDC7/INO80/ZMPSTE24/DBF4/WIZ/CDT1	10
GO:0010506	BP	GO:0010506	regulation of autophagy	87/2840	348/18614	1.2470888574005e-06	0.00760101	2.73914159750467e-05	TPCN1/FOXO1/ITPR1/ATM/TRIM65/UFL1/SREBF1/PTPN22/VPS13C/TRIM38/SREBF2/MTMR4/UVRAG/SPTLC2/DEPDC5/ULK3/ATP6V0A2/ATF6/EHMT2/CAMKK2/TRIM13/TRIM8/IFI16/MFSD8/VHL/STAT3/LARP1/DRAM2/EXOC4/USP36/TFEB/SPTLC1/PSAP/USP13/MTDH/PIP4K2B/RAB3GAP1/PIM2/PRKAA1/ZMPSTE24/ABL2/SLC7A5/EXOC1/HTT/USP33/WAC/SESN2/DNM1L/DDIT3/NPRL3/TSC1/GSK3B/EIF4G1/ROCK1/MOAP1/MAP3K7/RAB3GAP2/SCFD1/FBXW7/ATP6V1A/EP300/TBC1D14/TRIB3/ATP6V…	87
GO:1905818	BP	GO:1905818	regulation of chromosome separation	28/2840	73/18614	1.27150032628295e-06	0.00774979	2.78034738013872e-05	ATM/GEN1/NCAPD2/KNTC1/ANAPC7/RAD21/ESPL1/CDK5RAP2/BUB1B/NUMA1/NCAPD3/CSNK2A1/NCAPG2/CENPF/TPR/SMC2/SMC4/RB1/INCENP/BUB1/NCAPH/XRCC3/ZNF207/CDT1/FBXO5/ZWILCH/APC/PCID2	28
GO:0032508	BP	GO:0032508	DNA duplex unwinding	29/2840	77/18614	1.28564135159198e-06	0.00783598	2.79882984505865e-05	POLQ/MCM8/DDX11/WRN/BRIP1/PURA/TWNK/CHD8/FANCM/MCM4/ASCC3/GINS4/MRE11/DNA2/GTF2H2/TOP2A/SETX/G3BP1/MCM6/FBH1/BLM/DHX36/NBN/GINS1/RECQL/MCM7/CHTF18/RECQL4/CHD1L	29
GO:0000209	BP	GO:0000209	protein polyubiquitination	66/2840	244/18614	1.34670936834768e-06	0.00820819	2.91885907148485e-05	LNPEP/SYVN1/TRIM56/TRAF5/NHLRC3/PTPN22/SHPRH/PELI1/TRIM38/TAF1/MDM2/UBE3D/PPIL2/BARD1/UBE2O/RNF19A/UBR5/BRCA1/KBTBD6/UBE4A/RC3H1/HECTD1/SKP2/ANAPC7/RNF168/DDB2/AMFR/XIAP/UBE2E2/ZFP91/UBE3C/HUWE1/KLHL42/CBL/RNF111/TPP2/UBE2J1/BFAR/SPOP/UBE2G2/ZNRF1/ANKIB1/RNF4/UBE2R2/RNF8/UBE3A/RNF115/TTC3/DTL/TOPORS/RMND5A/RNF135/NPEPPS/ARIH2/CDC27/TNKS/TNKS2/TRIM27/ANAPC1/RNF166/RNF19B/RNF213/RNF14/UBE4B/RNF20/R…	66
GO:0010824	BP	GO:0010824	regulation of centrosome duplication	21/2840	47/18614	1.47022391745087e-06	0.00896101	3.15873435539663e-05	CENPJ/CEP295/GEN1/BRCA1/STIL/NAT10/SPICE1/XPO1/CDK5RAP2/NUP62/ROCK2/SASS6/KAT2A/TRIM37/MDM1/PDCD6IP/RBM14/XRCC3/CCNF/PPP1R35/VPS4B	21
GO:0035196	BP	GO:0035196	miRNA processing	21/2840	47/18614	1.47022391745087e-06	0.00896101	3.15873435539663e-05	AGO2/DGCR8/TUT4/STAT3/AGO1/ZC3H7B/LIN28B/NUP155/ZMPSTE24/AGO3/PUM1/ADAR/PUM2/DICER1/TUT7/NCBP1/SMAD2/DDX5/TP53/DROSHA/NCBP2	21
GO:0030518	BP	GO:0030518	intracellular steroid hormone receptor signaling pathway	38/2840	115/18614	1.48096393190588e-06	0.00902648	3.1679750195552e-05	KANK2/PMEPA1/UFL1/KMT2D/NR3C1/PIAS2/UBR5/CALR/ZBTB7A/BRCA1/TRERF1/DDX17/ARID1A/SKP2/CNOT2/KDM3A/MED1/RBFOX2/CARM1/DDRGK1/FOXP1/VPS11/PPARGC1B/SMARCA4/NCOR1/DAXX/UBE3A/EP300/NCOR2/CNOT1/STRN3/PARP1/KDM1A/DDX5/HDAC1/LATS1/PRMT2/RNF14	38
GO:0034620	BP	GO:0034620	cellular response to unfolded protein	34/2840	98/18614	1.49492629499616e-06	0.00911158	3.18399886206974e-05	EIF2AK3/UFL1/PIK3R1/XBP1/TMTC4/PARP8/HERPUD1/DERL3/ATF6B/MBTPS1/ERO1A/ATF6/HSPA5/TBL2/CREBZF/DNAJC10/EIF2AK2/TM7SF3/TMEM33/OS9/AMFR/DDRGK1/BFAR/CDK5RAP3/DDIT3/QRICH1/TMBIM6/DAXX/RHBDD2/PPP1R15B/DERL1/HSPA14/PIGBOS1/ERLEC1	34
GO:0018105	BP	GO:0018105	peptidyl-serine phosphorylation	79/2840	309/18614	1.50162910600305e-06	0.00915243	3.18448931100647e-05	EIF2AK3/SH2D3A/ATM/RICTOR/ATR/IKBKB/TAF1/SLC1A1/TNF/VEGFA/AKAP9/PRKDC/DYRK2/ULK3/SYK/PKN2/PKD1/BRAF/PRKCE/NSD1/SGK3/CAMK2D/GRK2/SMG1/NLK/CDC7/STK4/CSNK1G2/PIKFYVE/CAMK1D/PRKAA1/PTEN/MAPKAPK5/MAP4K1/PRKCA/WNK1/ATP2B4/MAST2/DDIT4/CSNK1G3/RPS6KB1/DYRK1A/CSNK2A1/MAPK12/AKT2/ROCK2/MARK2/GSK3B/RASSF2/EIF4G1/CHUK/MARK3/ROCK1/HIPK1/GGNBP2/TLK1/MKNK2/RPS6KA3/GADD45A/CSNK1E/TCL1A/FNIP1/PRKACB/VRK3/MAPKAPK3…	79
GO:0051984	BP	GO:0051984	positive regulation of chromosome segregation	15/2840	27/18614	1.51766698355775e-06	0.00925018	3.20468736442238e-05	NCAPD2/SMC5/NUMA1/NCAPD3/SMC6/NCAPG2/RCC2/SMC2/SMC4/BECN1/HNRNPU/INCENP/NCAPH/CDT1/CDC6	15
GO:0045017	BP	GO:0045017	glycerolipid biosynthetic process	67/2840	250/18614	1.60219922624664e-06	0.0097654	3.36872657826216e-05	LPCAT4/ATM/CEPT1/SREBF1/PIK3C2B/ABHD3/PIK3R1/INPP5D/PIGU/LDLR/MTMR4/SLC44A2/SLC44A1/UVRAG/ACSL3/SOCS1/SCARB1/DGKH/MBOAT7/PIGT/SMG1/GPAT4/TTC7A/DGKZ/PIKFYVE/PIP4K2B/MFSD2A/PTEN/SACM1L/AGPAT5/SELENOI/PCK2/INPPL1/ITPKB/GNPAT/ETNK1/PEMT/PGAP2/VAC14/PTDSS1/PIK3CG/LPCAT1/FBXW7/IMPA2/MPPE1/HDHD5/ABHD5/SLC30A5/FAR1/CDS2/DHRS7B/PIK3C2A/PIK3CD/BECN1/PIGX/PISD/PI4KA/LPIN1/GPAA1/PTDSS2/BPNT1/PGS1/PIGF/PIP5K1…	67
GO:0000377	BP	GO:0000377	RNA splicing, via transesterification reactions with bulged adenosine as nucleophile	82/2840	325/18614	1.69020298104649e-06	0.0103018	3.52364350285962e-05	RBM4/KHDC4/CDK13/SCAF11/RBM5/SF1/CELF2/RBM6/PTBP2/USP4/ZBTB7A/PRPF8/DDX17/TRA2B/PRMT7/RBM23/LUC7L3/RBFOX2/ZCCHC8/HNRNPL/PNN/KHDRBS1/CELF1/MTREX/DYRK1A/TIA1/SRSF4/TGS1/PAXBP1/METTL16/SETX/SRRM2/SRSF8/RBM39/SON/PRPF4B/SNRNP200/DHX38/NCBP1/PABPC1/PRPF39/RBMXL1/SRSF10/SART3/GEMIN5/AQR/METTL14/SF3A2/HNRNPU/THRAP3/CWC27/RBM14/PSIP1/RBM15/CIRBP/DDX39B/USP49/COIL/KDM1A/CWF19L2/PRPF3/HNRNPA0/RNF113A/DDX5/…	82
GO:0000398	BP	GO:0000398	mRNA splicing, via spliceosome	82/2840	325/18614	1.69020298104649e-06	0.0103018	3.52364350285962e-05	RBM4/KHDC4/CDK13/SCAF11/RBM5/SF1/CELF2/RBM6/PTBP2/USP4/ZBTB7A/PRPF8/DDX17/TRA2B/PRMT7/RBM23/LUC7L3/RBFOX2/ZCCHC8/HNRNPL/PNN/KHDRBS1/CELF1/MTREX/DYRK1A/TIA1/SRSF4/TGS1/PAXBP1/METTL16/SETX/SRRM2/SRSF8/RBM39/SON/PRPF4B/SNRNP200/DHX38/NCBP1/PABPC1/PRPF39/RBMXL1/SRSF10/SART3/GEMIN5/AQR/METTL14/SF3A2/HNRNPU/THRAP3/CWC27/RBM14/PSIP1/RBM15/CIRBP/DDX39B/USP49/COIL/KDM1A/CWF19L2/PRPF3/HNRNPA0/RNF113A/DDX5/…	82
GO:0042594	BP	GO:0042594	response to starvation	58/2840	207/18614	1.71597741544107e-06	0.0104589	3.56228222952324e-05	EIF2AK3/FOXO1/ITFG2/SREBF1/PIK3C2B/SLC38A2/XBP1/SREBF2/CDKN1A/WRN/DEPDC5/KLF10/EHMT2/HSPA5/TBL2/IFI16/LARP1/EIF2AK4/EIF2AK2/TFEB/WDR59/TBC1D5/PRKAA1/MFSD2A/SLC7A5/CBL/PCK2/USP33/GNPAT/HNRNPL/STK26/ATF2/SESN2/DDIT3/SLC2A1/NPRL3/TTC5/ASNS/UCP2/LAMP2/SEH1L/FOS/ACAT1/ACADM/STK24/FNIP1/BECN1/EIF2AK1/WIPI2/WDR45B/SP1/EIF2A/MTOR/TP53/GCN1/FOXK1/VPS41/NPRL2	58
GO:0006399	BP	GO:0006399	tRNA metabolic process	55/2840	193/18614	1.7809199373314e-06	0.0108547	3.6815655847355e-05	METTL8/QRSL1/TRMT13/RPP14/TYW1/ADAT2/NAT10/PUS7/NSUN6/ELP2/THADA/SARS2/TSEN2/ZCCHC7/MTO1/GTPBP3/TRMT11/DICER1/DUS2/ADAT1/FAM98B/DARS2/DTD2/IARS2/TRIT1/METTL2B/GTF3C2/EXOSC2/POP1/TRNT1/ELP6/EXOSC10/QTRT2/METTL2A/GTF3C1/GATB/CDKAL1/TARS2/RPUSD4/THUMPD1/NARS2/DTWD1/THUMPD2/FARSB/NSUN2/WDR6/DUS1L/THG1L/ELP3/ANKRD16/GTF3C3/TRMT61B/PUS1/CDK5RAP1/TSEN54	55
GO:0006400	BP	GO:0006400	tRNA modification	33/2840	95/18614	2.0551420688242e-06	0.0125261	4.23066902870923e-05	METTL8/TRMT13/TYW1/ADAT2/NAT10/PUS7/NSUN6/ELP2/THADA/SARS2/MTO1/GTPBP3/TRMT11/DUS2/TRIT1/METTL2B/ELP6/QTRT2/METTL2A/CDKAL1/RPUSD4/THUMPD1/DTWD1/THUMPD2/NSUN2/WDR6/DUS1L/THG1L/ELP3/ANKRD16/TRMT61B/PUS1/CDK5RAP1	33
GO:0032386	BP	GO:0032386	regulation of intracellular transport	83/2840	332/18614	2.17034645542051e-06	0.0132283	4.44921023361205e-05	HPS4/ITGB2/RBM4/SORL1/SREBF1/INSIG1/LMAN1/PIK3R1/EDEM1/SREBF2/DYNC1H1/SLC1A1/DERL3/BARD1/PCM1/MAVS/UBR5/MIEF1/KIF20B/RAB29/LEPROT/USP36/OS9/MSN/PCNT/HUWE1/PRKAA1/XPO1/XPO4/NUP214/NF1/VAMP2/NRDE2/NUP153/NUMA1/PRNP/GCC2/NUP58/UBE2J1/KHDRBS1/TM9SF4/CEP290/UBE2G2/AKT2/TPR/PTPN23/PPM1A/VPS11/USP7/ARHGAP1/CD81/GSK3B/RUFY3/SCFD1/FBXW7/RAC2/MYO1C/UBAC2/SP100/HDAC3/MAP2K1/BCAP31/NPEPPS/PKIG/LAMP1/ARIH2/GR…	83
GO:0018209	BP	GO:0018209	peptidyl-serine modification	82/2840	327/18614	2.19217561554765e-06	0.0133613	4.47531287489395e-05	EIF2AK3/SH2D3A/ATM/RICTOR/POGLUT1/ATR/IKBKB/TAF1/SLC1A1/TNF/VEGFA/AKAP9/PRKDC/DYRK2/ULK3/SYK/PKN2/PKD1/BRAF/PRKCE/NSD1/SGK3/CAMK2D/GRK2/SMG1/NLK/CDC7/STK4/CSNK1G2/PIKFYVE/CAMK1D/PRKAA1/PTEN/MAPKAPK5/MAP4K1/GALNT2/PRKCA/WNK1/ATP2B4/MAST2/DDIT4/GALNT1/CSNK1G3/RPS6KB1/DYRK1A/CSNK2A1/MAPK12/AKT2/ROCK2/MARK2/GSK3B/RASSF2/EIF4G1/CHUK/MARK3/ROCK1/HIPK1/GGNBP2/TLK1/MKNK2/RPS6KA3/GADD45A/CSNK1E/TCL1A/FNIP…	82
GO:0032527	BP	GO:0032527	protein exit from endoplasmic reticulum	21/2840	48/18614	2.23908724835829e-06	0.0136472	4.55219390988545e-05	SYVN1/SORL1/INSIG1/EDEM1/FAF2/HERPUD1/DERL3/SEL1L/HM13/OS9/HSP90B1/GCC2/UBE2J1/TM9SF4/UBE2G2/CD81/UBAC2/SEC16A/BCAP31/DERL1/ERLEC1	21
GO:0032392	BP	GO:0032392	DNA geometric change	30/2840	83/18614	2.31518617511372e-06	0.0141111	4.68753744097099e-05	POLQ/MCM8/DDX11/WRN/BRIP1/PURA/TWNK/CHD8/FANCM/MCM4/ASCC3/GINS4/MRE11/DNA2/GTF2H2/TOP2A/SETX/G3BP1/MCM6/FBH1/BLM/DHX36/NBN/GINS1/RECQL/ZRANB3/MCM7/CHTF18/RECQL4/CHD1L	30
GO:0071375	BP	GO:0071375	cellular response to peptide hormone stimulus	78/2840	308/18614	2.57694721897311e-06	0.0157065	5.19613947432282e-05	RBM4/FOXO1/PTPRE/ARID1B/SORL1/SREBF1/INSIG1/ZFP36L1/PIK3R1/XBP1/ZNF106/ATP2B1/MZB1/EEF2K/PHIP/PRKDC/SOCS1/BRIP1/RHOQ/OGT/STAT3/LEPROT/STAT6/SH2B2/APPL1/SOS1/PIP4K2B/OSBPL8/PTPRA/PRKAA1/CSK/VAMP2/GNAI2/PCK2/MEN1/RPS6KB1/CYBA/AKT2/SLC39A14/ROCK2/GSK3B/SOS2/ROCK1/UCP2/MYO1C/SMARCC1/TRIB3/RB1/PTK2/FOS/TSC2/STAT5B/LONP1/PIK3C2A/SNX5/CDK4/IDE/RAF1/NUCKS1/LPIN1/APEX1/AGTRAP/AP3S1/NCOA5/SP1/PARP1/POR/PTP…	78
GO:1901653	BP	GO:1901653	cellular response to peptide	91/2840	375/18614	2.77202128890076e-06	0.0168955	5.56667132301704e-05	ITGA4/RBM4/FOXO1/PTPRE/ARID1B/SORL1/SREBF1/ARHGEF2/INSIG1/PTPN22/ZFP36L1/PIK3R1/XBP1/ZNF106/MDM2/ATP2B1/TNF/MZB1/DDX11/EEF2K/CACNA1A/PHIP/PRKDC/SOCS1/BRIP1/RHOQ/OGT/STAT3/LEPROT/STAT6/SH2B2/TIMELESS/APPL1/SOS1/PIP4K2B/OSBPL8/PTPRA/PRKAA1/CSK/VAMP2/GNAI2/PCK2/PRNP/MEN1/RPS6KB1/CYBA/AKT2/PPP1R9B/SLC39A14/ROCK2/GSK3B/SOS2/ROCK1/UCP2/MYO1C/SMARCC1/TRIB3/RB1/PTK2/FOS/TSC2/STAT5B/LONP1/PIK3C2A/ABCC1/SN…	91
GO:1902105	BP	GO:1902105	regulation of leukocyte differentiation	80/2840	319/18614	2.89174409887326e-06	0.0176252	5.78348819774653e-05	TMEM131L/PTPRC/BCL6/CD74/ARID1B/EVI2B/MYC/ZFP36L1/PIK3R1/INPP5D/XBP1/CD46/LILRB1/TNF/SASH3/DTX1/ZFP36L2/PRKDC/SOCS1/ARID2/KLF10/IL4R/SYK/SOX12/BRAF/NCKAP1L/IL2RG/CD27/RC3H1/RUNX3/ARID1A/SOS1/FANCA/IKZF3/HLA-DRB1/NF1/LEF1/SMARCE1/ACIN1/BTK/PRKCA/PTPN6/ITPKB/FANCD2/PBRM1/CD86/SMARCC2/FOXP1/ZEB1/PPARGC1B/ZC3H8/SOS2/RASSF2/SMARCA4/CREB1/SMARCD2/PPP3CA/FBXW7/RUNX1/SMARCC1/RB1/FOS/PHF10/TNFSF9/STAT5B/K…	80
GO:0016925	BP	GO:0016925	protein sumoylation	26/2840	68/18614	3.2331463001951e-06	0.019706	6.44011327812141e-05	BCL11A/HDAC7/TRIM38/MDM2/SLF1/PIAS2/PIAS1/ZNF451/NFATC2IP/GNL3L/SENP6/SMC5/SMC6/ZMIZ2/SLF2/PML/ZBED1/SENP1/TOPORS/RANBP2/TRIM27/SENP2/CBX4/HMG20A/KIAA1586/UHRF2	26
GO:0033143	BP	GO:0033143	regulation of intracellular steroid hormone receptor signaling pathway	27/2840	72/18614	3.25691433234017e-06	0.0198509	6.46129778835228e-05	KANK2/UFL1/KMT2D/PIAS2/CALR/ZBTB7A/BRCA1/SKP2/CNOT2/MED1/CARM1/DDRGK1/FOXP1/VPS11/SMARCA4/NCOR1/EP300/NCOR2/CNOT1/STRN3/PARP1/KDM1A/DDX5/HDAC1/LATS1/PRMT2/RNF14	27
GO:0016579	BP	GO:0016579	protein deubiquitination	47/2840	159/18614	3.28096623711128e-06	0.0199975	6.48287304682228e-05	USP53/BARD1/USP4/OTUD4/BRCA1/USP2/USP28/USP34/USP36/USP13/OTULIN/USP24/TRRAP/USP9X/USP33/ABRAXAS1/USP1/DESI2/USP7/USP22/TAF2/STAMBPL1/USP37/USP47/ATXN7L3/BRCC3/SUPT20H/KAT2A/SART3/VCPIP1/USP42/USP14/USP11/USP3/USP16/USP49/USP15/TAF5L/ATXN3/UIMC1/TAF6/SF3B3/TNIP1/USP12/USP39/USP48/ASXL1	47
GO:0034661	BP	GO:0034661	ncRNA catabolic process	21/2840	49/18614	3.35701010628283e-06	0.020461	6.60659588916461e-05	KCNQ1OT1/DIS3L/TUT4/TENT2/LIN28B/PARN/TENT4B/ZCCHC7/ZCCHC8/DICER1/WDR82/MTREX/PNPT1/EXOSC2/POP1/DIS3/SND1/EXOSC6/EXOSC10/NSUN2/XRN1	21
GO:0002244	BP	GO:0002244	hematopoietic progenitor cell differentiation	41/2840	132/18614	3.49295027828855e-06	0.0212895	6.82786135333471e-05	PTPRC/ARL11/PLD4/UFL1/PRKDC/BRAF/ZBTB24/SIN3A/MYB/TNFRSF13B/TENT2/PRRC2C/EIF2AK2/PUS7/SOS1/ANKLE1/AGPAT5/DHTKD1/ADAR/PTPN6/MED1/ATF2/TOP2A/SOS2/SP3/N4BP2L2/EEF2/ESCO2/DHX36/SOX4/ANLN/FNIP1/CHD2/METTL14/TP53/SRF/PDCD2/PCID2/REST/AP3B1/ARMC6	41
GO:0051656	BP	GO:0051656	establishment of organelle localization	104/2840	445/18614	3.49719727853729e-06	0.0213154	6.82786135333471e-05	MILR1/ITGA4/ITGB1/ATM/SPG11/BICDL1/TCIRG1/SYNE2/DYNC1H1/CENPC/BLOC1S6/EXOC6/IL4R/SYK/PCM1/DLG1/MYO1G/MDN1/TRAPPC2/SPHK2/STARD3/TMED10/EML3/EXOC4/BICD1/SPICE1/EML4/CHAMP1/TRAK1/TRAPPC11/XPO1/ESPL1/TRAPPC8/TTL/EXOC1/LIMK2/HTT/CBL/CDK5RAP2/BTK/NUMA1/MYO19/TMED9/DNM1L/NUP62/RHOT1/MAP4K2/WDR11/AP3M2/ARFGAP2/CENPF/GPSM2/GBF1/BLOC1S5/CLASP2/PIK3CG/KPNB1/SPAST/ABCE1/RAC2/MYO1C/FHOD1/RAB6A/HOOK3/LMNB1/SEH…	104
GO:0032205	BP	GO:0032205	negative regulation of telomere maintenance	17/2840	35/18614	3.58379921760089e-06	0.0218433	6.96928543501832e-05	ATM/SLX4/PIF1/NAT10/GNL3L/SMG6/TENT4B/TERF2/EXOSC10/NBN/TNKS/HNRNPU/TNKS2/PARP1/XRN1/DCP2/TERF1	17
GO:0045619	BP	GO:0045619	regulation of lymphocyte differentiation	58/2840	212/18614	3.90898336864872e-06	0.0238253	7.57173156446917e-05	TMEM131L/PTPRC/BCL6/CD74/ARID1B/ZFP36L1/INPP5D/XBP1/CD46/SASH3/DTX1/ZFP36L2/PRKDC/SOCS1/ARID2/IL4R/SYK/SOX12/BRAF/NCKAP1L/IL2RG/CD27/RC3H1/RUNX3/ARID1A/SOS1/FANCA/IKZF3/HLA-DRB1/LEF1/SMARCE1/BTK/PTPN6/ITPKB/FANCD2/PBRM1/CD86/SMARCC2/ZEB1/ZC3H8/SOS2/SMARCA4/SMARCD2/RUNX1/SMARCC1/PHF10/TNFSF9/STAT5B/KAT2A/SOX4/SLC4A2/PNP/AP3D1/DROSHA/PCID2/AP3B1/SMARCD1/RC3H2	58
GO:0016311	BP	GO:0016311	dephosphorylation	84/2840	342/18614	4.00175639194573e-06	0.0243907	7.72103586210705e-05	PTPRC/PTPN7/SLC39A10/PTPRE/PTPN22/INPP5D/PPM1K/INPP5B/DAPP1/IKBKB/MEF2C/PTPN18/MTMR4/TNF/TNS3/PDP2/SYMPK/MFHAS1/DUSP2/NCKAP1L/PDPR/IQGAP1/ANKLE2/SMG6/HSP90B1/PTPRA/SWAP70/PTEN/SMG7/SACM1L/HTT/GNAI2/INPPL1/PTPN6/RPRD1A/CDK5RAP3/SEMA4D/PPP6R2/NT5C/PPP1R9B/PTPN23/PPP2R5E/PPM1A/TSC1/CTDSP2/SPPL3/PPTC7/ROCK2/PPARGC1B/GSK3B/ROCK1/CTDSP1/PPP1R16B/PPP3CA/IMPA2/PPP2R5C/RPRD1B/PPP2R5A/MGAT5/PPP6R1/PTPN9/PP…	84
GO:0031124	BP	GO:0031124	mRNA 3'-end processing	23/2840	57/18614	4.04958169939829e-06	0.0246822	7.78278982853108e-05	ZFP36L1/BARD1/SYMPK/TENT2/CPSF2/RPRD2/TENT4B/VIRMA/RPRD1A/SCAF8/PCF11/PNPT1/NCBP1/RPRD1B/PABPC1/DHX36/MTPAP/CSTF2T/CPSF3/NCBP2/AHCYL1/YTHDC1/POLR2D	23
GO:0007159	BP	GO:0007159	leukocyte cell-cell adhesion	98/2840	415/18614	4.14755223984985e-06	0.0252793	7.9400610973001e-05	PAG1/TMEM131L/PTPRC/ITGB7/ICOSLG/BCL6/ITGB2/ITGA4/ITGAL/ITGB1/CD74/HLA-DMB/ARID1B/ETS1/ZDHHC21/RIPOR2/PTPN22/PTAFR/ALOX5/XBP1/FCHO1/PELI1/HLA-DMA/CD46/LCK/LILRB1/TNF/SASH3/HLA-DRB5/DTX1/DOCK8/CD55/SLC7A1/SOCS1/ARID2/HLA-DPA1/IL4R/SYK/SOX12/DLG1/RASAL3/CD47/NCKAP1L/IL2RG/CD27/RC3H1/VAV1/PODXL2/RUNX3/ARID1A/MIA3/PAWR/MSN/HLA-DRB1/ABL2/CSK/LAPTM5/LEF1/SMARCE1/WNK1/PTPN6/ITPKB/PRNP/PBRM1/CD86/SMARCC2…	98
GO:0050853	BP	GO:0050853	B cell receptor signaling pathway	28/2840	77/18614	4.34785528602801e-06	0.0265002	8.29125891754179e-05	CD38/MS4A1/CD22/PTPRC/SLC39A10/CD79B/CD79A/PTPN22/LCK/MEF2C/GCSAM/BLK/SYK/STAP1/IGHM/NCKAP1L/SH2B2/RFTN1/SOS1/BTK/PTPN6/BANK1/FOXP1/CD81/TEC/LPXN/LAT2/PIK3CD	28
GO:0036297	BP	GO:0036297	interstrand cross-link repair	18/2840	39/18614	4.66877257853626e-06	0.0284562	8.86886528432371e-05	ATR/RAD51D/MCM8/ERCC6L2/FANCM/RNF168/FANCA/DCLRE1C/FANCD2/FANCI/FANCB/RNF8/RFWD3/FANCL/NUCKS1/XRCC3/XPA/FANCG	18
GO:0016575	BP	GO:0016575	histone deacetylation	32/2840	94/18614	4.77432154990041e-06	0.0290995	9.03448539442694e-05	BCL6/SREBF1/VEGFA/TBL1X/NIPBL/TBL1XR1/CAMK2D/YEATS2/SIN3A/TRERF1/SPHK2/BAZ2A/RBBP4/MTA1/CHD4/ELK4/RCOR3/PER2/C6orf89/TADA2A/CHD3/CTBP1/HDAC3/SMARCAD1/KAT2A/MTA3/RBM14/TP53/HDAC1/MIER1/ING2/SIRT7	32
GO:0030970	BP	GO:0030970	retrograde protein transport, ER to cytosol	15/2840	29/18614	4.99394028397662e-06	0.0304381	9.34227612059504e-05	SYVN1/EDEM1/FAF2/HERPUD1/DERL3/SEL1L/HM13/OS9/HSP90B1/UBE2J1/UBE2G2/UBAC2/BCAP31/DERL1/ERLEC1	15
GO:0061647	BP	GO:0061647	histone H3-K9 modification	15/2840	29/18614	4.99394028397662e-06	0.0304381	9.34227612059504e-05	SETDB2/RIF1/PAX5/EHMT2/BRCA1/SPHK2/SETDB1/EHMT1/SETD7/SMAD4/MECP2/KDM1A/ARID4A/ARID4B/CHEK1	15
GO:1903513	BP	GO:1903513	endoplasmic reticulum to cytosol transport	15/2840	29/18614	4.99394028397662e-06	0.0304381	9.34227612059504e-05	SYVN1/EDEM1/FAF2/HERPUD1/DERL3/SEL1L/HM13/OS9/HSP90B1/UBE2J1/UBE2G2/UBAC2/BCAP31/DERL1/ERLEC1	15
GO:2000134	BP	GO:2000134	negative regulation of G1/S transition of mitotic cell cycle	30/2840	86/18614	5.34574094886942e-06	0.0325823	9.962517222893e-05	CACNB4/KANK2/ATM/MDM2/JADE1/CDKN1A/PRKDC/DLG1/CASP2/CRLF3/WEE1/RBL2/PTEN/RBL1/WAC/GTSE1/CTDSP2/CTDSP1/PML/RB1/RFWD3/PIDD1/ZNF655/CDK2AP2/GIGYF2/CHEK2/EZH2/TP53/APC/PRMT2	30
GO:0090503	BP	GO:0090503	RNA phosphodiester bond hydrolysis, exonucleolytic	19/2840	43/18614	5.67042762834203e-06	0.0345613	0.000105277	CNOT6L/DIS3L/ISG20L2/CNOT2/PAN3/PARN/ANGEL2/CNOT8/PNPT1/CNOT1/EXOSC2/TOE1/POLRMT/DIS3/EXOSC10/CPSF3/XRN1/CNOT7/DCP2	19
GO:0048872	BP	GO:0048872	homeostasis of number of cells	76/2840	304/18614	5.72290948647909e-06	0.0348811	0.000105852	BCL6/KMT2A/CD74/ETS1/UFL1/ZFP36L1/INPP5D/SLC15A4/LDB1/GAPT/MEF2C/TCIRG1/SASH3/VEGFA/IREB2/PRKDC/KLF13/SIT1/MFHAS1/FLVCR1/ADAM17/ZBTB7A/SMAD5/NCKAP1L/KMT2E/MYB/TNFRSF13B/STAT3/RC3H1/SH2B2/IKZF1/SOS1/XIAP/PTBP3/NF1/ADAR/ACIN1/BTK/MED1/ITPKB/BCR/CDK5RAP3/NCAPG2/CORO1A/ZC3H8/KRAS/SOS2/RASSF2/SP3/RB1/SFXN1/STAT5B/GPI/SART3/SOX4/PIK3CD/OCIAD1/ANKRD54/MTHFD1/GIGYF2/MAPK14/EZH2/SKIL/PTPN11/UBAP2L/ARID4A/…	76
GO:0035520	BP	GO:0035520	monoubiquitinated protein deubiquitination	17/2840	36/18614	5.82642271331265e-06	0.035512	0.000107363	TRRAP/USP9X/USP1/USP7/USP22/TAF2/USP47/ATXN7L3/SUPT20H/KAT2A/USP16/USP15/TAF5L/ATXN3/TAF6/SF3B3/ASXL1	17
GO:0045621	BP	GO:0045621	positive regulation of lymphocyte differentiation	40/2840	130/18614	5.90870080173153e-06	0.0360135	0.000108473	PTPRC/BCL6/CD74/ARID1B/INPP5D/XBP1/CD46/SASH3/PRKDC/SOCS1/ARID2/IL4R/SYK/SOX12/NCKAP1L/IL2RG/CD27/RUNX3/ARID1A/HLA-DRB1/LEF1/SMARCE1/BTK/ITPKB/PBRM1/CD86/SMARCC2/SMARCA4/SMARCD2/RUNX1/SMARCC1/PHF10/TNFSF9/STAT5B/SOX4/PNP/AP3D1/PCID2/AP3B1/SMARCD1	40
GO:0016447	BP	GO:0016447	somatic recombination of immunoglobulin gene segments	24/2840	62/18614	5.95400563366848e-06	0.0362897	0.000108899	PTPRC/BCL6/AICDA/ATAD5/SLC15A4/PAXIP1/RIF1/PRKDC/TCF3/STAT6/MSH6/NSD2/RNF168/SWAP70/MSH3/MSH2/THOC1/RNF8/EXOSC6/YY1/NBN/TP53BP1/UNG/SHLD2	24
GO:0006983	BP	GO:0006983	ER overload response	2840-09-01	12/18614	6.27329965780192e-06	0.0382358	0.000114313	EIF2AK3/CCDC47/HSPA5/DDIT3/GSK3B/PPP1R15B/ATG10/TMCO1/TP53	9
GO:1902459	BP	GO:1902459	positive regulation of stem cell population maintenance	20/2840	47/18614	6.53245280573383e-06	0.0398153	0.000118191	BCL7A/OGT/SIN3A/SINHCAF/ARID1A/RBBP4/BRD9/NCOA3/SMARCE1/KDM2B/SMARCA4/SMARCC1/SS18/PHF10/HDAC1/ARID4A/ARID4B/REST/ING2/SMARCD1	20
GO:0007264	BP	GO:0007264	small GTPase mediated signal transduction	110/2840	483/18614	6.53415904959189e-06	0.0398257	0.000118191	P2RY8/BCL6/MYO9A/ITGB1/KANK2/SH2D3A/AUTS2/RIPOR2/ARHGEF9/ARHGEF2/PRAG1/CCDC88A/GIT2/ARHGAP30/DHCR24/RHOBTB2/ELMO1/ABR/AKAP13/GPR18/DOK3/RERG/DOCK8/CDKN1A/ARHGEF1/HACD3/RALGPS2/RAPGEF2/RHOQ/GRAP/RASA2/PSD4/OGT/RAP1GAP2/SCAI/RASAL3/ARHGAP45/KBTBD6/DENND3/DENND4B/ARFGEF2/VAV1/WAS/ARHGAP11A/SH2B2/MADD/NUCB2/PHACTR4/SOS1/ARHGAP4/DNMBP/DOCK2/SWAP70/RAB30/MAP4K4/KRIT1/ABL2/MAPKAPK5/NF1/PREX1/CBL/RAP2B/T…	110
GO:0002263	BP	GO:0002263	cell activation involved in immune response	75/2840	300/18614	6.57328080457552e-06	0.0400641	0.000118464	CD180/MILR1/PTK2B/PTPRC/BCL6/ITGB2/ITGAL/KMT2A/AICDA/CD74/HLA-DMB/ITFG2/PTAFR/DNASE1/ATAD5/XBP1/SLC15A4/GAPT/CD46/LILRB1/TNF/PAXIP1/RIF1/POU2AF1/IL4R/SYK/PRKCE/NCKAP1L/MYB/SPHK2/STAT3/RC3H1/PHF14/STAT6/EIF2AK4/MSH6/NSD2/RNF168/DOCK2/SWAP70/HLA-DRB1/LEF1/VAMP2/GRN/CBL/BTK/APBB1IP/PTPN6/MSH2/MEN1/CD86/BCR/FOXP1/CORO1A/MYD88/GBF1/TSC1/CD81/PIK3CG/THOC1/RAC2/RNF8/STXBP3/EXOSC6/NBN/LAT2/PIK3CD/LAMP1/T…	75
GO:0016482	BP	GO:0016482	cytosolic transport	50/2840	177/18614	6.73982414119039e-06	0.0410792	0.000120582	HOOK2/SORL1/VPS13C/VPS13A/TBC1D10C/TMEM87A/RCSD1/GGA1/UBE2O/STX16/RIC1/RAB29/CLN5/PIKFYVE/TBC1D5/RHOBTB3/MSN/ERC1/LAPTM5/GCC2/PXK/ACTR2/PREPL/CORO1A/PTPN23/GBF1/VPS11/USP7/VPS51/RAB6A/HOOK3/TBC1D14/ANKFY1/TRAPPC10/PLEKHA3/MAP2K1/SRSF10/SNX5/LAMP1/BECN1/CORO7/GOLT1B/RAB14/AP1AR/TRIM27/EPS15/VTI1A/KIF1C/SNX2/AP2A1	50
GO:0070646	BP	GO:0070646	protein modification by small protein removal	50/2840	177/18614	6.73982414119039e-06	0.0410792	0.000120582	USP53/BARD1/USP4/OTUD4/BRCA1/USP2/USP28/USP34/USP36/USP13/OTULIN/USP24/TRRAP/USP9X/SENP6/USP33/ABRAXAS1/USP1/DESI2/USP7/USP22/TAF2/STAMBPL1/USP37/USP47/ATXN7L3/SENP1/BRCC3/SUPT20H/KAT2A/SART3/VCPIP1/USP42/SENP2/USP14/USP11/USP3/USP16/USP49/USP15/TAF5L/ATXN3/UIMC1/TAF6/SF3B3/TNIP1/USP12/USP39/USP48/ASXL1	50
GO:1903829	BP	GO:1903829	positive regulation of protein localization	107/2840	468/18614	7.24835797178043e-06	0.0441787	0.00012921	CD38/HPS4/CACNB4/ITGB2/ITGB1/KCNQ1OT1/EIF2AK3/ITPR1/SORL1/PIK3R1/EDEM1/CCDC88A/SREBF2/CEP135/TNF/CENPJ/CEP295/ACSL3/BLK/PCM1/DLG1/PRKCE/MAVS/MESD/UBR5/TRIM8/MIEF1/KIF20B/RAB29/LEPROT/TMED10/ZDHHC5/ABHD17B/TM7SF3/USP36/BICD1/GNL3L/MSN/PCNT/HUWE1/PRKAA1/ACSL4/XPO4/HLA-DRB1/EXOC1/VAMP2/RTN4/LIMK2/ATP2C1/PCK2/NUMA1/ATP2B4/SLC5A3/OSBP/PRNP/DDRGK1/TM9SF4/SESN2/DNM1L/NUP62/CDK5RAP3/CEP290/CNST/AKT2/GPSM…	107
GO:1903706	BP	GO:1903706	regulation of hemopoiesis	97/2840	415/18614	7.32548430695313e-06	0.0446488	0.000130113	TMEM131L/PTK2B/PTPRC/BCL6/CD74/ARID1B/ETS1/EVI2B/MYC/ZFP36L1/PIK3R1/INPP5D/XBP1/LDB1/CD46/MEF2C/LILRB1/TNF/SASH3/DTX1/ZFP36L2/PRKDC/SOCS1/MEIS2/ARID2/KLF10/IL4R/SYK/KLF13/SOX12/BRAF/KAT6B/NCKAP1L/IL2RG/MYB/CD27/STAT3/RC3H1/RUNX3/ARID1A/SOS1/FANCA/IKZF3/HLA-DRB1/CNOT4/NF1/LEF1/SMARCE1/ACIN1/BTK/PRKCA/PTPN6/MED1/ITPKB/FANCD2/PBRM1/KAT6A/CD86/SMARCC2/FOXP1/ZEB1/PPARGC1B/ZC3H8/SOS2/RASSF2/SMARCA4/CRE…	97
GO:0050871	BP	GO:0050871	positive regulation of B cell activation	29/2840	83/18614	7.35506580692537e-06	0.0448291	0.000130169	CD38/PTPRC/BCL6/SLC39A10/CD74/INPP5D/ATAD5/XBP1/PELI1/MEF2C/SASH3/PAXIP1/RIF1/CDKN1A/SYK/NCKAP1L/IL2RG/CD27/STAT6/NSD2/BTK/MSH2/CD81/STAT5B/EXOSC6/TP53BP1/CD320/SHLD2/PCID2	29
GO:0002366	BP	GO:0002366	leukocyte activation involved in immune response	74/2840	296/18614	7.55009531723536e-06	0.0460178	0.000133141	CD180/MILR1/PTK2B/PTPRC/BCL6/ITGB2/ITGAL/KMT2A/AICDA/CD74/HLA-DMB/ITFG2/PTAFR/DNASE1/ATAD5/XBP1/SLC15A4/GAPT/CD46/LILRB1/TNF/PAXIP1/RIF1/POU2AF1/IL4R/SYK/PRKCE/NCKAP1L/MYB/SPHK2/STAT3/RC3H1/PHF14/STAT6/EIF2AK4/MSH6/NSD2/RNF168/DOCK2/SWAP70/HLA-DRB1/LEF1/VAMP2/GRN/CBL/BTK/APBB1IP/PTPN6/MSH2/MEN1/CD86/BCR/FOXP1/CORO1A/MYD88/TSC1/CD81/PIK3CG/THOC1/RAC2/RNF8/STXBP3/EXOSC6/NBN/LAT2/PIK3CD/LAMP1/TP53BP…	74
GO:0002520	BP	GO:0002520	immune system development	54/2840	197/18614	7.79758914783665e-06	0.0475263	0.000137015	CACNB4/PTPRC/BCL6/KMT2A/AICDA/LTB/ATM/ATAD5/SLC15A4/POLQ/PAXIP1/RIF1/PRKDC/TCF3/BRAF/FLVCR1/ADAM17/RC3H1/STAT6/MSH6/NSD2/RNF168/SWAP70/ZMPSTE24/DCAF1/MSH3/LEF1/MCM3AP/PMS2/ADAR/DCLRE1C/MSH2/LMO4/SAMHD1/THOC1/RNF8/MAP2K1/STAT5B/EXOSC6/YY1/PHLPP1/NBN/TP53BP1/UNG/RAF1/HLA-B/HLA-E/RBM15/TP53/SHLD2/SRF/PCID2/ASXL1/RC3H2	54
GO:1903312	BP	GO:1903312	negative regulation of mRNA metabolic process	32/2840	96/18614	7.89480303156449e-06	0.0481188	0.000138229	TRAF5/NBAS/BARD1/TENT4A/LARP1/TOB1/FUS/ANGEL2/TENT4B/HNRNPL/DYRK1A/SRSF4/SECISBP2/MYD88/METTL16/E2F1/TAF15/PABPC1/SRSF10/HNRNPU/THRAP3/CSDE1/CIRBP/MAPK14/HNRNPA0/HNRNPD/RNPS1/RBM38/LARP4B/DHX34/RBM10/SYNCRIP	32
GO:0002381	BP	GO:0002381	immunoglobulin production involved in immunoglobulin-mediated immune response	27/2840	75/18614	7.96560095641511e-06	0.0485503	0.000138974	PTPRC/BCL6/AICDA/HLA-DMB/ATAD5/SLC15A4/HLA-DMA/GAPT/HLA-DRB5/PAXIP1/RIF1/HLA-DPA1/STAT6/MSH6/NSD2/RNF168/SWAP70/HLA-DRB1/BTK/MSH2/THOC1/RNF8/EXOSC6/NBN/TP53BP1/UNG/SHLD2	27
GO:0016236	BP	GO:0016236	macroautophagy	79/2840	322/18614	7.9945234333232e-06	0.0487266	0.000138986	ATM/LRBA/UFL1/PIK3C2B/SPG11/VPS13C/TCIRG1/TMEM41B/UVRAG/SPTLC2/ATG16L2/ULK3/ATP6V0A2/OGT/EHMT2/TRIM13/CALR/SNX14/RUBCNL/MFSD8/VHL/STX17/LARP1/ATP2A2/EXOC4/USP36/SPTLC1/PIKFYVE/TBC1D5/PIP4K2B/RAB3GAP1/HUWE1/EXOC1/HTT/SPATA33/WAC/DDRGK1/SESN2/TSC1/LIX1L/VPS36/TEX264/MOAP1/MAP3K7/RAB3GAP2/SCFD1/LAMP2/ATP6V1A/TBC1D14/ATP6V1H/STX12/PAFAH1B2/TSC2/STAM2/UBQLN2/SNX5/ATG10/PACS2/BECN1/IFT88/FEZ2/WIPI2/RB1…	79
GO:0035303	BP	GO:0035303	regulation of dephosphorylation	39/2840	127/18614	8.09432122291162e-06	0.0493349	0.000140226	PTPRC/SLC39A10/IKBKB/MEF2C/MTMR4/TNF/SYMPK/MFHAS1/NCKAP1L/IQGAP1/ANKLE2/SMG6/HSP90B1/SWAP70/SMG7/HTT/GNAI2/CDK5RAP3/SEMA4D/PPP6R2/PPP1R9B/TSC1/SPPL3/ROCK2/PPARGC1B/GSK3B/ROCK1/PPP1R16B/PPP2R5A/MGAT5/PPP6R1/PPP1R15B/VRK3/LPIN1/MTOR/PRKCD/URI1/PPP1R12A/PPP1R35	39
GO:0098687	CC	GO:0098687	chromosomal region	138/2927	390/19518	6.17639495781673e-24	4.18141938644193e-21	2.99067545325863e-21	ATM/SLX4/MIS18BP1/ATR/RAD51D/PIF1/CENPC/SLF1/RIF1/WRN/ATRX/UVRAG/KANSL1/PRKDC/CENPL/ARID2/PURA/DNMT1/KNL1/SIN3A/HELLS/THOC2/NCAPD2/NUP160/KNTC1/NAT10/RBBP4/AHCTF1/IKZF1/MCM4/SMG6/NUP107/SMC3/CHAMP1/CTCF/XPO1/RAD21/CHD4/SMCHD1/MRE11/SMC1A/DNA2/SMARCE1/BUB1B/SMC5/REC8/PDS5B/NCAPD3/MSH2/MEN1/PBRM1/WDR82/BRCA2/SMC6/TOP2A/SMARCC2/CENPF/RCC2/TPR/SETX/BAZ1A/RAD17/RASSF2/SMARCA4/STAG1/PDS5A/CLASP2/THOC1/…	138
GO:0016607	CC	GO:0016607	nuclear speck	139/2927	415/19518	1.52028350669269e-21	1.02923193403095e-18	3.6806863846244e-19	CACNB4/NUGGC/RBM4/ZNF106/NR3C1/MEF2C/MAML3/JADE1/CDK13/TAP2/WRN/BARD1/RREB1/PIAS2/CCNL1/ZNF638/EHMT2/PIAS1/IFI16/ERBIN/PSME4/OGG1/FNBP4/THOC2/KMT2E/PRPF8/DDX17/HECTD1/BAZ2A/DGKZ/SREK1/S100PBP/USP36/ATXN2L/ASCC3/PARN/PRKAA1/CLK2/EP400/LUC7L3/TCERG1/ZNF395/STK17A/NRDE2/GTF2H2C/ACIN1/VIRMA/INPPL1/SMC5/MSL1/DAZAP2/GTF2H2/KAT6A/WAC/SMC6/PNN/MTREX/DYRK1A/ARHGAP18/SPOP/NCAPG2/SRSF4/ZNF217/SMURF2/CLK3/DD…	139
GO:0005635	CC	GO:0005635	nuclear envelope	150/2927	490/19518	5.8873845554911e-19	3.98575934406748e-16	9.50244524745932e-17	TMC8/CYBB/ITPR1/NUP210/CEPT1/SORL1/TMC6/SREBF1/ATP2A3/TMX4/ALOX5/DNASE1/LBR/TM7SF2/CLCC1/SYNE2/PARP8/DHCR7/ITPR3/TMEM38A/RIF1/P2RX5/MACO1/RNF13/BRIP1/HACD3/TMEM97/ALOX5AP/PCM1/NRM/RAP1GAP2/ATF6/TENT4A/SCAI/NDC1/CALR/LEMD3/ERBIN/DUSP2/NEMP1/DNAJC1/DNAJB14/IPO9/TOR3A/CANX/XPO7/TNRC18/TRA2B/EPC1/TOR2A/ANKRD17/NUP160/POLA1/TMEM33/NUCB2/AHCTF1/TMEM109/NUP107/MTDH/MTA1/SCRN1/POM121C/OSBPL8/NUP155/ZMPST…	150
GO:0005819	CC	GO:0005819	spindle	130/2927	421/19518	6.30756478077216e-17	4.27022135658275e-14	7.63547315567156e-15	CD180/PTPN7/ATM/ARHGEF2/CNTRL/NR3C1/DDX11/CEP295/RIF1/CCDC69/ASPM/TBL1X/TBL1XR1/TUBGCP5/WDR62/MAP7D3/YEATS2/DIAPH1/TUBGCP4/TFDP2/BIRC6/ARHGEF7/KIF20B/POC1B/TUBGCP3/EML3/KNTC1/KIF15/CDC7/KATNAL1/INO80/ANAPC7/IQCB1/SPICE1/EML4/SMC3/CHAMP1/CEP350/RGS14/TAF1D/MMS19/RAD21/ESPL1/DIDO1/TTL/KLHL42/CEP44/SMC1A/CEP170/LIMK2/CDK5RAP2/HAUS3/BUB1B/INPPL1/NUMA1/KATNBL1/SMC6/NUP62/CENPF/TOPBP1/RCC2/GPSM2/TPR/TA…	130
GO:0031965	CC	GO:0031965	nuclear membrane	103/2927	308/19518	3.04463980217965e-16	2.06122114607562e-13	2.94849328211082e-14	TMC8/ITPR1/NUP210/CEPT1/TMC6/ATP2A3/TMX4/ALOX5/LBR/TM7SF2/CLCC1/SYNE2/DHCR7/ITPR3/TMEM38A/RIF1/P2RX5/MACO1/RNF13/BRIP1/HACD3/TMEM97/ALOX5AP/PCM1/NRM/RAP1GAP2/TENT4A/SCAI/NDC1/LEMD3/ERBIN/DUSP2/NEMP1/DNAJC1/DNAJB14/CANX/TNRC18/TRA2B/EPC1/ANKRD17/AHCTF1/TMEM109/NUP107/MTDH/SCRN1/POM121C/OSBPL8/NUP155/ZMPSTE24/XPO1/TOR1AIP1/ARL6IP6/MFSD10/OSBPL3/MCM3AP/NUP153/INTS2/PRNP/PUM2/CCNI/NUP58/NUP62/TPR/TME…	103
GO:0000228	CC	GO:0000228	nuclear chromosome	81/2927	223/19518	2.49459529086718e-15	1.68884101191708e-12	2.01318216455948e-13	MLH3/MMS22L/SLX4/ATRX/OGT/BRCA1/ADD3/FIGNL1/SIN3A/PHF12/SINHCAF/NCAPD2/NFRKB/POLA1/RBBP4/INO80/SPIDR/POLE/TIMELESS/MCM4/RAD9A/SMC3/GINS4/TONSL/AGO3/EP400/RAD21/POLD4/SMCHD1/SMC1A/TRRAP/SMARCE1/BRD4/REC8/NCAPD3/PBRM1/BRCA2/CARM1/WDHD1/CSNK2A1/TOP2A/NCAPG2/TOPBP1/SETX/ZMIZ2/E2F1/ETAA1/BAZ1A/ING3/SMC2/POLD3/MCM6/CCNB1IP1/SMC4/BAZ1B/CHRAC1/REPIN1/INO80D/BLM/SMARCAD1/YY1/POLD1/PRIM2/GINS1/HNRNPU/ZRANB…	81
GO:0000775	CC	GO:0000775	chromosome, centromeric region	85/2927	249/19518	3.21922365804608e-14	2.1794144164972e-11	2.22683140255819e-12	MIS18BP1/CENPC/ATRX/UVRAG/KANSL1/CENPL/ARID2/DNMT1/KNL1/SIN3A/HELLS/NCAPD2/NUP160/KNTC1/AHCTF1/IKZF1/NUP107/SMC3/CHAMP1/CTCF/XPO1/RAD21/SMC1A/SMARCE1/BUB1B/SMC5/REC8/PDS5B/NCAPD3/PBRM1/SMC6/TOP2A/SMARCC2/CENPF/RCC2/TPR/BAZ1A/RASSF2/SMARCA4/STAG1/PDS5A/CLASP2/SMARCD2/DAXX/PPP2R5C/CLIP1/SMC4/SMARCC1/SEH1L/PHF6/BAZ1B/PHF10/ESCO2/CHRAC1/PPP2R5A/TRAPPC12/CENPE/STAG2/CEBPB/DSN1/TP53BP1/HNRNPU/NUP43/INC…	85
GO:0140534	CC	GO:0140534	endoplasmic reticulum protein-containing complex	54/2927	126/19518	4.50437617634802e-14	3.04946267138761e-11	2.72633294884222e-12	SYVN1/P4HA1/INSIG1/SEC63/NBAS/EMC1/PIGU/HSD17B12/SREBF2/FAF2/GANAB/MZB1/DERL3/TAP2/SPTLC2/STT3A/RPN2/PPIB/ELOVL6/HSPA5/STT3B/CALR/PDIA6/PIGT/RPN1/SEL1L/PDIA3/HM13/DNAJC10/MAGT1/SRPRA/MLEC/SPTLC1/TAPBP/OS9/HSP90B1/AMFR/PRKCSH/P4HB/SPCS2/SRPRB/DDOST/SPCS3/UBXN7/DNAJB11/RHBDD2/DERL1/ARL6IP1/GPAA1/ORMDL1/SEC61A1/TAP1/EMC10/CAMLG	54
GO:0034399	CC	GO:0034399	nuclear periphery	58/2927	147/19518	3.94525754698248e-13	2.67093935930714e-10	2.1225947036397e-11	BCL11A/ALOX5/PAXIP1/ARID2/CAD/SATB1/OGG1/HLTF/MYB/POLA1/AHCTF1/NUP107/SMC3/XPOT/RAD21/SMC1A/NUP153/SMARCE1/NUMA1/DCAF7/MEN1/PBRM1/SCAF8/CASK/SMARCC2/CENPF/TPR/SMARCA4/STAG1/THOC1/SMARCD2/GMCL1/PML/PSMA6/LMNB1/SMARCC1/NCOR2/NUP205/PHF10/CFL2/BLM/YY1/STAG2/CEBPB/HNRNPU/ZNF326/MBD1/NONO/TP53/ATXN3/KIF4A/PRKCD/NUP98/CXXC1/SMARCD1/PRPF40A/LMNB2/RNF220	58
GO:0016363	CC	GO:0016363	nuclear matrix	51/2927	127/19518	4.62257766912351e-12	3.12948508199661e-09	2.17165031873823e-10	BCL11A/ALOX5/PAXIP1/ARID2/CAD/SATB1/OGG1/HLTF/MYB/POLA1/AHCTF1/SMC3/XPOT/RAD21/SMC1A/SMARCE1/NUMA1/DCAF7/MEN1/PBRM1/SCAF8/CASK/SMARCC2/CENPF/SMARCA4/STAG1/THOC1/SMARCD2/GMCL1/PML/PSMA6/LMNB1/SMARCC1/NCOR2/PHF10/CFL2/BLM/YY1/STAG2/CEBPB/HNRNPU/ZNF326/MBD1/NONO/TP53/ATXN3/KIF4A/PRKCD/CXXC1/SMARCD1/PRPF40A	51
GO:0000793	CC	GO:0000793	condensed chromosome	85/2927	270/19518	4.93342300669882e-12	3.3399273755351e-09	2.17165031873823e-10	MLH3/CENPC/SLF1/RIF1/ATRX/KANSL1/ARID2/TOP3B/BRCA1/ADD3/KNL1/SIN3A/NCAPD2/NUP160/KNTC1/AHCTF1/RAD9A/NUP107/SMC3/CHAMP1/CTCF/AGO3/XPO1/RAD21/SMC1A/SMARCE1/BRD4/BUB1B/SMC5/REC8/NCAPD3/FANCD2/PBRM1/MKI67/BRCA2/SMC6/TOP2A/SMARCC2/NCAPG2/CENPF/TOPBP1/TPR/RASSF2/SMARCA4/CLASP2/SLF2/SMC2/SMARCD2/CCNB1IP1/CLIP1/SMC4/SMARCC1/SEH1L/PHF6/BAZ1B/PHF10/BLM/TRAPPC12/CENPE/CEBPB/DSN1/TP53BP1/HNRNPU/NUP43/INCENP/…	85
GO:0090734	CC	GO:0090734	site of DNA damage	45/2927	110/19518	3.91154335733269e-11	2.64811485291423e-08	1.57834205646758e-09	UFL1/MMS22L/ZMYND8/PNKP/SLF1/RIF1/XPC/ZGRF1/ZBTB7A/WAS/TIMELESS/RNF168/DDB2/TONSL/CHD4/SMCHD1/MRE11/INTS3/SMC5/SAMHD1/SMC6/ATF2/ACTR2/WDR76/SLF2/INIP/DDB1/RNF8/ESCO2/RFWD3/SMARCAD1/NBN/ARPC2/TP53BP1/CUL5/NABP1/PARP1/TP53/RNF169/SHLD2/CHD1L/KAT7/RNF138/OARD1/SIRT7	45
GO:0035861	CC	GO:0035861	site of double-strand break	36/2927	78/19518	5.66127955877757e-11	3.83268626129241e-08	2.10294836223152e-09	UFL1/PNKP/SLF1/RIF1/ZGRF1/ZBTB7A/WAS/TIMELESS/RNF168/TONSL/SMCHD1/MRE11/INTS3/SMC5/SAMHD1/SMC6/ATF2/ACTR2/SLF2/INIP/DDB1/RNF8/ESCO2/RFWD3/SMARCAD1/NBN/ARPC2/TP53BP1/NABP1/PARP1/TP53/RNF169/SHLD2/CHD1L/RNF138/SIRT7	36
GO:0072686	CC	GO:0072686	mitotic spindle	62/2927	180/19518	6.08026374297375e-11	4.11633855399323e-08	2.10294836223152e-09	CD180/PTPN7/CNTRL/CEP295/ASPM/TBL1X/TBL1XR1/WDR62/YEATS2/DIAPH1/TFDP2/ARHGEF7/KIF20B/EML3/CDC7/IQCB1/EML4/SMC3/TAF1D/ESPL1/SMC1A/LIMK2/CDK5RAP2/HAUS3/NUMA1/KATNBL1/SMC6/NUP62/RCC2/GPSM2/TPR/TADA2A/STAG1/CLASP2/TMEM9/NCOR1/EPB41/KIF18B/NIN/WRAP73/EML2/HDAC3/GIT1/CENPE/KAT2A/CKAP2L/KIFC1/STAG2/PYCR3/CDC27/TNKS/HNRNPU/KIF11/KIF23/AAAS/HAUS4/WAPL/LSM14A/CDC6/RACGAP1/KIF18A/TPX2	62
GO:0070603	CC	GO:0070603	SWI/SNF superfamily-type complex	40/2927	93/19518	7.4624413829254e-11	5.05207281624049e-08	2.40892844641802e-09	BCL11A/ARID1B/BCL7A/ARID2/HMGXB4/RSF1/BPTF/BAZ2A/ARID1A/NFRKB/RBBP4/INO80/BRD9/MTA1/EP400/CHD4/TRRAP/SMARCE1/SUZ12/PBRM1/CSNK2A1/SMARCC2/BAZ1A/SMARCA4/ING3/CHD3/SMARCD2/SMARCC1/RB1/SS18/BAZ1B/PHF10/CHRAC1/INO80D/YY1/MTA3/DEK/CDK2AP2/HDAC1/SMARCD1	40
GO:0000781	CC	GO:0000781	chromosome, telomeric region	59/2927	169/19518	9.48876450170625e-11	6.42389356765513e-08	2.8715997834111e-09	ATM/SLX4/ATR/RAD51D/PIF1/SLF1/RIF1/WRN/ATRX/PRKDC/PURA/THOC2/NAT10/RBBP4/MCM4/SMG6/CHD4/SMCHD1/MRE11/DNA2/SMC5/MSH2/MEN1/WDR82/BRCA2/SMC6/SETX/RAD17/THOC1/SLF2/DDB1/RNF8/PML/MCM6/EZH1/TERF2/SP100/BLM/DHX36/POLD1/NBN/TP53BP1/TNKS/TNKS2/NABP1/MCM7/APEX1/ORC2/CHEK2/PARP1/PPP1R10/EZH2/KDM1A/XRCC3/RECQL4/ORC1/POLR2B/TERF1/CHEK1	59
GO:0016605	CC	GO:0016605	PML body	43/2927	105/19518	1.01360413083801e-10	6.8620999657733e-08	2.88704582158194e-09	CIITA/TOP3A/ATR/ZMYM2/ATRX/PIAS2/SATB1/PIAS1/TRIM8/ZNF451/RGS14/PTEN/MRE11/SMC5/RNF111/KAT6A/SMC6/TOPBP1/NR2C1/USP7/RNF4/HIPK1/SP3/CHD3/DAXX/MKNK2/PML/HIRA/RB1/SP100/ZBED1/TOPORS/RFWD3/N4BP1/BLM/NBN/TRIM27/SENP2/CHEK2/PATL1/MTOR/TP53/UBN1	43
GO:0005657	CC	GO:0005657	replication fork	32/2927	66/19518	1.32530389619009e-10	8.97230737720692e-08	3.56514498390317e-09	BCL6/MMS22L/RAD51D/WRN/XRCC2/DNMT1/POLA1/TIMELESS/TONSL/POLD4/MRE11/RFC1/CARM1/WDHD1/ZMIZ2/ETAA1/TEX264/POLD3/BAZ1B/BLM/SMARCAD1/POLD1/NBN/PRIM2/TP53BP1/ZRANB3/MCM10/PARP1/XRCC3/MUS81/TP53/CHEK1	32
GO:0005643	CC	GO:0005643	nuclear pore	39/2927	97/19518	1.40650219613996e-09	9.52201986786751e-07	3.58443772977496e-08	NUP210/NDC1/XPO7/NUP160/AHCTF1/NUP107/POM121C/NUP155/XPOT/XPO4/NUP214/MCM3AP/NUP153/NUP188/NUP58/NUP62/SNUPN/TPR/IPO7/KPNB1/POM121/SEH1L/NUP205/RANBP2/NUP88/KPNA3/TNKS/BICD2/NUP43/SENP2/NUP133/GLE1/NUP85/IPO5/AAAS/NUP98/PCID2/NUP50/VPS4B	39
GO:0090575	CC	GO:0090575	RNA polymerase II transcription regulator complex	75/2927	254/19518	2.25832401556823e-09	1.52888535853969e-06	5.46752130084939e-08	MED17/MYC/XBP1/LDB1/TAF1/ATF6B/BCL9L/E2F2/POU2AF1/TCF3/TAF4B/TCF4/TLE4/ATF6/BACH2/SMAD5/CREBZF/HLTF/MYB/TFDP2/STAT3/RUNX3/POU2F1/MED14/STAT6/ASCC3/ATF5/MMS19/CHD4/MXI1/E2F8/LEF1/TRRAP/GTF2H2C/MED1/GTF2H2/BACH1/LMO4/TLE3/ATF2/E2F5/DDIT3/GTF2H3/USP22/E2F3/E2F1/RFXAP/CREB1/TAF2/RUNX1/TAF3/RB1/ATXN7L3/FOS/PAAF1/STAT5B/KAT2A/SMAD4/CEBPB/GEMIN5/SMAD2/CEBPZ/DBP/E2F4/NONO/TAF8/TAF5L/TCF12/CEBPG/TAF6/TFDP…	75
GO:0000779	CC	GO:0000779	condensed chromosome, centromeric region	56/2927	170/19518	3.30538191272443e-09	2.23774355491444e-06	7.62143197921423e-08	CENPC/ATRX/KANSL1/ARID2/KNL1/SIN3A/NCAPD2/NUP160/KNTC1/AHCTF1/NUP107/CHAMP1/XPO1/SMC1A/SMARCE1/BUB1B/REC8/NCAPD3/PBRM1/SMARCC2/CENPF/TPR/RASSF2/SMARCA4/CLASP2/SMARCD2/CLIP1/SMARCC1/SEH1L/PHF6/PHF10/TRAPPC12/CENPE/CEBPB/DSN1/TP53BP1/HNRNPU/NUP43/INCENP/NDE1/DCTN4/ORC2/NUP133/BUB1/NUP85/ZNF207/CDT1/ZWILCH/APC/CENPB/CKAP5/NUP98/PPP1R12A/SMARCD1/KIF18A/SGO1	56
GO:0005793	CC	GO:0005793	endoplasmic reticulum-Golgi intermediate compartment	47/2927	132/19518	3.5929163406821e-09	2.43240436264178e-06	7.90785414695583e-08	PIEZO1/LMAN1/INPP5B/KDELR1/TAP2/CD55/UVRAG/HSPA5/ERP44/CALR/PDIA6/UGGT2/TRAPPC2/STX17/TMED10/TMED4/NUCB2/TAPBP/MGAT4A/P4HB/ERGIC2/ERGIC1/TMED9/GALNT1/NUCB1/GBF1/SPPL3/ASPSCR1/CTSC/UGGT1/TMED7/CTSZ/MPPE1/TMED5/MCFD2/TRAPPC12/STK17B/BCAP31/ATP6AP1/ZDHHC20/LMAN2/ERGIC3/COPG1/TAP1/LRPAP1/COPB1/WHAMM	47
GO:0061695	CC	GO:0061695	transferase complex, transferring phosphorus-containing groups	84/2927	306/19518	1.15176088569694e-08	7.79742119616829e-06	2.38293105795925e-07	STRADA/PIK3C2B/PIK3R1/IKBKB/TAF1/CCNT2/CDK14/PHKB/CDK13/CDKN1A/UVRAG/PRKDC/SOCS1/TAF4B/CCNL1/POLG/REV3L/POLR3E/ZNFX1/TENT2/POLA1/CCNG2/POLE/POLR1B/PRKAA1/MMS19/POLD4/ERC1/RPRD2/TRRAP/GTF2H2C/GTF2H2/RPRD1A/CCNI/SESN2/CSNK2A1/GTF2H3/VAC14/USP22/PFKL/POLR3B/CHUK/PIK3CG/RPAP1/POLD3/TAF2/CDK12/TAF3/ATXN7L3/POLR1A/POLR3GL/POLRMT/RPRD1B/PFKM/PAAF1/CHRAC1/DBF4/KAT2A/POLD1/PIK3C2A/PRIM2/PIK3CD/CDK4/POLR3A…	84
GO:0000922	CC	GO:0000922	spindle pole	55/2927	171/19518	1.18110495916241e-08	7.99608057352953e-06	2.38293105795925e-07	CNTRL/DDX11/ASPM/TUBGCP5/WDR62/TUBGCP4/BIRC6/ARHGEF7/KIF20B/POC1B/TUBGCP3/KNTC1/KATNAL1/SMC3/RGS14/RAD21/CEP44/SMC1A/CDK5RAP2/INPPL1/NUMA1/KATNBL1/SMC6/NUP62/CENPF/TOPBP1/GPSM2/STAG1/CEP128/SPAST/NIN/FAM110A/TOPORS/BRCC3/GIT1/CKAP2L/STAG2/TNKS/HNRNPU/NDE1/DCTN4/KIF11/NEK6/RALBP1/MAPK14/AAAS/CDC25B/CKAP5/WDR73/LATS1/CEP95/CDC6/SGO1/TPX2/VPS4B	55
GO:0000151	CC	GO:0000151	ubiquitin ligase complex	84/2927	307/19518	1.35589418815837e-08	9.1794036538322e-06	2.62615295390675e-07	MED17/SYVN1/PHC3/UBE3D/DERL3/DYRK2/BARD1/FBXW8/BCOR/RNF19A/MAVS/DCAF16/BRCA1/KBTBD6/FBXW4/UBE4A/SEL1L/MKLN1/FBXO42/SKP2/ANAPC7/OS9/RNF168/DDB2/AMFR/DCAF5/UBXN8/ASB2/DCAF1/OTULIN/CAND1/KLHL42/BUB1B/USP33/DCUN1D2/DCAF10/DCAF7/BRCA2/FBXO11/SPOP/DCAF6/SMURF2/ANKIB1/KLHDC10/DCUN1D1/UBR2/FBXW7/DDB1/RNF8/USP47/DCAF11/DTL/KLHDC2/RHBDD2/KLHL8/DCAF12/TOPORS/BRCC3/ARMC8/FBH1/RMND5A/FBXL6/DERL1/ARIH2/CDC27/C…	84
GO:0035770	CC	GO:0035770	ribonucleoprotein granule	76/2927	271/19518	2.1112465794713e-08	1.42931393430207e-05	3.93187622087772e-07	ICOSLG/AICDA/RBM4/ZFP36L1/MBNL1/TNRC6B/TRIM25/YTHDC2/SOCS1/BARD1/AGO2/SYMPK/SAMD4B/BTBD2/HELZ/ATXN2/TUT4/RC3H1/SMG1/LARP1/IQGAP1/ZNFX1/PRRC2C/DDX6/AGO1/CNOT2/PAN3/ATXN2L/AGO3/PUM1/PMS2/PNRC1/DAZAP2/DDX19A/PUM2/HNRNPL/CELF1/TIA1/ROCK2/G3BP1/UBAP2/DDX3Y/EIF4G1/CNOT8/ROCK1/KPNB1/PSMA6/CNOT1/FASTK/NUFIP2/PABPC1/DHX36/RNF135/LARP4/HNRNPU/RPUSD4/CSDE1/UPF2/G3BP2/GIGYF2/PATL1/USP3/CIRBP/TAF5L/UBAP2L/NSU…	76
GO:0035097	CC	GO:0035097	histone methyltransferase complex	27/2927	60/19518	2.75151913389347e-08	1.86277845364588e-05	4.93449825181674e-07	KMT2A/UTY/KMT2D/TAF1/PAXIP1/KANSL1/MGA/CHD8/KMT2C/RBBP4/HCFC1/SUZ12/MEN1/WDR82/AEBP2/TEX10/NCOA6/EZH1/PELP1/KMT2B/EZH2/BOD1L1/PHF20/TAF6/LAS1L/ASH2L/CXXC1	27
GO:0000776	CC	GO:0000776	kinetochore	51/2927	159/19518	4.3781831114689e-08	2.96402996646445e-05	7.57129410254021e-07	CENPC/KANSL1/ARID2/KNL1/SIN3A/NUP160/KNTC1/AHCTF1/NUP107/CHAMP1/XPO1/SMC1A/SMARCE1/BUB1B/REC8/PBRM1/SMARCC2/CENPF/TPR/RASSF2/SMARCA4/CLASP2/SMARCD2/CLIP1/SMARCC1/SEH1L/PHF6/PHF10/TRAPPC12/CENPE/DSN1/TP53BP1/HNRNPU/NUP43/INCENP/NDE1/DCTN4/ORC2/NUP133/BUB1/NUP85/ZNF207/CDT1/ZWILCH/APC/CKAP5/NUP98/PPP1R12A/SMARCD1/KIF18A/SGO1	51
GO:0034708	CC	GO:0034708	methyltransferase complex	35/2927	92/19518	5.14355272651596e-08	3.48218519585131e-05	8.58814611323899e-07	KMT2A/UTY/KMT2D/TAF1/PAXIP1/KANSL1/MGA/CHD8/KMT2C/RBBP4/HCFC1/RNMT/VIRMA/SUZ12/MEN1/WDR82/AEBP2/TEX10/NCOA6/EZH1/ZC3H13/PELP1/KMT2B/METTL14/RBM15/EZH2/BOD1L1/PHF20/TAF6/CBLL1/RIOK1/LAS1L/ASH2L/TRMT61B/CXXC1	35
GO:0010494	CC	GO:0010494	cytoplasmic stress granule	33/2927	85/19518	6.94423293541353e-08	4.70124569727496e-05	1.12082356150534e-06	RBM4/MBNL1/TRIM25/ATXN2/RC3H1/LARP1/ZNFX1/PRRC2C/DDX6/ATXN2L/PUM1/DAZAP2/DDX19A/PUM2/CELF1/TIA1/G3BP1/EIF4G1/ROCK1/KPNB1/NUFIP2/PABPC1/DHX36/RNF135/LARP4/CSDE1/G3BP2/GIGYF2/CIRBP/UBAP2L/LSM14A/LARP4B/CASC3	33
GO:0005814	CC	GO:0005814	centriole	50/2927	157/19518	7.62919728448501e-08	5.16496656159635e-05	1.19165730080241e-06	AKNA/WDR90/CCDC88A/SFI1/CEP135/CENPJ/ODF2L/CEP295/KIAA0586/MPHOSPH9/FBXW8/PCM1/WDR62/CEP192/CEP164/CEP152/CCP110/POC1B/CEP78/AHI1/OFD1/SDCCAG8/TUBGCP3/STIL/IQCB1/SPICE1/CEP97/CEP350/PCNT/CEP44/CEP170/HTT/TOP2A/CEP290/CNTLN/HERC2/CEP128/ROCK1/NIN/WRAP73/SASS6/CEP250/TOPORS/TEDC2/MDM1/IFT88/GLE1/CCNF/PPP1R35/CCHCR1	50
GO:1904949	CC	GO:1904949	ATPase complex	47/2927	147/19518	1.62364023583711e-07	0.00010992	2.45682404106931e-06	BCL11A/ARID1B/BCL7A/TCIRG1/ARID2/ATP6V0A2/HMGXB4/RSF1/BPTF/BAZ2A/ARID1A/NFRKB/RBBP4/INO80/BRD9/MTA1/EP400/CHD4/ATP6AP2/TRRAP/SMARCE1/SUZ12/PBRM1/CSNK2A1/SMARCC2/BAZ1A/SMARCA4/ING3/CHD3/SMARCD2/ATP6V1A/SMARCC1/RB1/SS18/ATP6V1H/BAZ1B/PHF10/CHRAC1/INO80D/YY1/ATP6AP1/MTA3/DEK/CDK2AP2/HDAC1/SMARCD1/VPS4B	47
GO:0030496	CC	GO:0030496	midbody	59/2927	203/19518	2.04769929247757e-07	0.000138629	3.0045986428698e-06	CNTRL/DDX11/CENPC/UVRAG/CCDC69/ASPM/EXOC6/PKN2/CELF2/HSPA5/BIRC6/KIF20B/IQGAP1/EML3/EXOC4/NAT10/CIT/TACC1/EML4/HSP90B1/CHAMP1/RAD21/URB2/EXOC1/CEP44/GNAI2/KATNBL1/MICAL1/NUP62/C6orf89/CENPF/RCC2/SLC2A1/TTC19/RAB11FIP4/SPAST/RNF8/CCDC66/TOPORS/ALKBH4/CENPE/ANLN/HNRNPU/ANKRD54/INCENP/WIZ/PDCD6IP/KIF14/RAP2A/USP3/EXOC7/KIF3B/KIF23/ENTR1/KIF4A/LATS1/MYH10/RACGAP1/VPS4B	59
GO:0036464	CC	GO:0036464	cytoplasmic ribonucleoprotein granule	69/2927	253/19518	2.96149390944214e-07	0.000200493	4.21760742521172e-06	ICOSLG/AICDA/RBM4/ZFP36L1/MBNL1/TNRC6B/TRIM25/SOCS1/BARD1/AGO2/SAMD4B/BTBD2/HELZ/ATXN2/TUT4/RC3H1/SMG1/LARP1/IQGAP1/ZNFX1/PRRC2C/DDX6/AGO1/CNOT2/PAN3/ATXN2L/AGO3/PUM1/PMS2/PNRC1/DAZAP2/DDX19A/PUM2/CELF1/TIA1/ROCK2/G3BP1/UBAP2/DDX3Y/EIF4G1/CNOT8/ROCK1/KPNB1/PSMA6/CNOT1/NUFIP2/PABPC1/DHX36/RNF135/LARP4/HNRNPU/CSDE1/UPF2/G3BP2/GIGYF2/PATL1/USP3/CIRBP/TAF5L/UBAP2L/NSUN2/XRN1/LSM14A/CNOT7/LARP4B/CASC3…	69
GO:0000118	CC	GO:0000118	histone deacetylase complex	30/2927	79/19518	4.75002169371103e-07	0.000321576	6.50700609250531e-06	TBL1X/OGT/TBL1XR1/PHF21A/SIN3A/TRERF1/RERE/PHF12/SINHCAF/RBBP4/KDM3A/MTA1/EP400/CHD4/RCOR3/TRRAP/KDM3B/CSNK2A1/ZNF217/ING3/NCOR1/CHD3/HDAC3/JMJD1C/MTA3/CDK2AP2/HDAC1/ARID4A/ARID4B/ING2	30
GO:0043596	CC	GO:0043596	nuclear replication fork	18/2927	35/19518	4.83781757312351e-07	0.00032752	6.50700609250531e-06	MMS22L/POLA1/TIMELESS/TONSL/POLD4/CARM1/WDHD1/ZMIZ2/ETAA1/POLD3/BAZ1B/SMARCAD1/POLD1/PRIM2/ZRANB3/MCM10/PARP1/MUS81	18
GO:0016514	CC	GO:0016514	SWI/SNF complex	16/2927	30/19518	1.1127847752459e-06	0.000753355	1.45627595053518e-05	BCL11A/ARID1B/BCL7A/ARID2/ARID1A/BRD9/SMARCE1/PBRM1/SMARCC2/SMARCA4/SMARCD2/SMARCC1/RB1/SS18/PHF10/SMARCD1	16
GO:0033116	CC	GO:0033116	endoplasmic reticulum-Golgi intermediate compartment membrane	29/2927	80/19518	2.23302826216564e-06	0.00151176	2.84540997395067e-05	PIEZO1/LMAN1/KDELR1/TAP2/CD55/UVRAG/CALR/STX17/TMED10/TAPBP/ERGIC2/ERGIC1/TMED9/GALNT1/SPPL3/ASPSCR1/CTSC/TMED7/CTSZ/MPPE1/TMED5/MCFD2/BCAP31/ATP6AP1/ZDHHC20/LMAN2/ERGIC3/TAP1/WHAMM	29
GO:0031248	CC	GO:0031248	protein acetyltransferase complex	34/2927	103/19518	3.61648090083778e-06	0.00244836	4.4900977446299e-05	JADE1/KANSL1/KANSL2/OGT/MSL2/YEATS2/KAT6B/EPC1/HCFC1/MBTD1/EP400/TRRAP/MSL1/KAT6A/ATF2/NAA25/USP22/TADA2A/ING3/MAP3K7/NAA16/TAF2/EP300/ATXN7L3/SUPT20H/KAT2A/NAA35/CREBBP/TAF5L/JADE2/PHF20/TAF6/KAT7/SF3B3	34
GO:0098553	CC	GO:0098553	lumenal side of endoplasmic reticulum membrane	15/2927	29/19518	4.01233246573528e-06	0.00271635	4.85703403746902e-05	CD74/SPPL2B/HLA-DRB5/HLA-DPA1/CALR/HM13/CANX/TAPBP/HLA-DRB1/SPPL3/HLA-C/BCAP31/HLA-B/HLA-E/SPPL2A	15
GO:1902493	CC	GO:1902493	acetyltransferase complex	34/2927	104/19518	4.6058898726522e-06	0.00311819	5.43956185216948e-05	JADE1/KANSL1/KANSL2/OGT/MSL2/YEATS2/KAT6B/EPC1/HCFC1/MBTD1/EP400/TRRAP/MSL1/KAT6A/ATF2/NAA25/USP22/TADA2A/ING3/MAP3K7/NAA16/TAF2/EP300/ATXN7L3/SUPT20H/KAT2A/NAA35/CREBBP/TAF5L/JADE2/PHF20/TAF6/KAT7/SF3B3	34
GO:0000123	CC	GO:0000123	histone acetyltransferase complex	31/2927	93/19518	7.63573860044046e-06	0.0051694	8.80310715840254e-05	JADE1/KANSL1/KANSL2/OGT/MSL2/YEATS2/KAT6B/EPC1/HCFC1/MBTD1/EP400/TRRAP/MSL1/KAT6A/ATF2/USP22/TADA2A/ING3/MAP3K7/TAF2/EP300/ATXN7L3/SUPT20H/KAT2A/CREBBP/TAF5L/JADE2/PHF20/TAF6/KAT7/SF3B3	31
GO:0016586	CC	GO:0016586	RSC-type complex	2927-10-01	15/19518	8.22929318953889e-06	0.00557123	9.26676834072923e-05	ARID2/SMARCE1/SUZ12/PBRM1/SMARCC2/SMARCA4/SMARCD2/SMARCC1/PHF10/SMARCD1	10
GO:0090543	CC	GO:0090543	Flemming body	16/2927	34/19518	9.25987030065816e-06	0.00626893	0.000101903	CNTRL/EXOC6/CELF2/BIRC6/EXOC4/CHAMP1/EXOC1/NUP62/CCDC66/PDCD6IP/KIF14/USP3/EXOC7/KIF23/RACGAP1/VPS4B	16
GO:0000792	CC	GO:0000792	heterochromatin	28/2927	81/19518	9.52667410402262e-06	0.00644956	0.000102509	CENPC/ATRX/DNMT1/HELLS/TOP2B/BAZ2A/ANAPC7/IKZF1/NCAPD3/SUZ12/WDR76/BAZ1A/RRP1B/PML/EZH1/BAZ1B/ESCO2/CHRAC1/SMARCAD1/INCENP/MECP2/ORC2/EZH2/HDAC1/CBX6/CENPB/UBA1/UHRF2	28
GO:0098791	CC	GO:0098791	Golgi apparatus subcompartment	88/2927	378/19518	1.15922944161338e-05	0.00784798	0.000122024	MME/CD74/PLD4/FUT11/HOOK2/SORL1/ATP8A1/TGOLN2/PCSK7/SYT17/TMEM87A/HLA-DRB5/AKAP9/MBTPS1/GGA1/SCAMP1/HLA-DPA1/STX16/ST6GAL1/FUT8/GOLIM4/GGA2/SULF2/SLC9A7/SCAMP4/ATXN2/AFTPH/TMBIM4/TMEM165/RIC1/BIRC6/M6PR/ARFGEF2/RAB29/CIT/GOLGA8B/BICD1/MGAT4A/DNMBP/USP6NL/RHOBTB3/RAB30/CHSY1/HLA-DRB1/COG8/PLEKHA8/VAMP2/CHID1/GALNT2/GRN/ATP2C1/OSBP/GCC2/GALNT1/WDR11/CNST/PREPL/GBF1/GGA3/CLASP2/GCNT1/AP1S2/SCFD1/ST3…	88
GO:0017053	CC	GO:0017053	transcription repressor complex	27/2927	78/19518	1.3274100506888e-05	0.00898657	0.000136754	MDM4/MYC/MDM2/TBL1X/TBL1XR1/SIN3A/PHF12/MEN1/RBBP8/RBPJ/TFAP4/HDGF/NCOR1/SP3/N4BP2L2/CTBP1/NCOR2/HDAC3/DEPDC1/RLIM/SP1/SPEN/TP53/HDAC1/MIER1/ARID4A/REST	27
GO:0005798	CC	GO:0005798	Golgi-associated vesicle	30/2927	91/19518	1.36182879594096e-05	0.00921958	0.000137377	SPPL2B/TGOLN2/KDELR1/RHOQ/PKD1/PACS1/AFTPH/ADAM10/TMED10/ITM2B/NRGN/COPA/ZDHHC13/TMED9/AP1G2/STK26/SPPL3/TMED7/AP1S2/SCFD1/SYNRG/RAB8B/SPG21/RAB14/PI4KA/COPG1/GOPC/COPB1/SPPL2A/AP2A1	30
GO:1990391	CC	GO:1990391	DNA repair complex	2927-12-01	22/19518	1.87291074484928e-05	0.0126796	0.000185078	ATM/PRKDC/PHF21A/BRCA1/ASCC3/DCLRE1C/FANCD2/BRCA2/FANCI/TP53BP1/KDM1A/ATP23	12
GO:0005774	CC	GO:0005774	vacuolar membrane	102/2927	460/19518	2.19989917200122e-05	0.0148933	0.000213043	HPS4/LNPEP/TPCN1/ENTPD4/CD74/SPPL2B/HLA-DMB/MANBA/ITFG2/LRBA/ATP8A1/SPG11/VPS13C/TRAF3IP3/SLC15A4/HLA-DMA/LDLR/VPS13A/TCIRG1/CLCN3/SLC44A2/HLA-DRB5/UVRAG/RNF13/ATG16L2/DEPDC5/HLA-DPA1/ATP6V0A2/PRCP/RPN2/STX7/SCARB1/SNX14/RUBCNL/ATP11C/TMEM165/MFSD8/SPHK2/M6PR/STX17/SLC3A2/TMEM192/MAGT1/STARD3/DRAM2/TMEM138/TFEB/CLN5/PSAP/WDR59/ATP6AP2/HLA-DRB1/LAPTM5/SLC7A5/GRN/CD164/WDR11/NPRL3/DDOST/VPS11/VAC14…	102
GO:0098576	CC	GO:0098576	lumenal side of membrane	16/2927	36/19518	2.27666559647747e-05	0.015413	0.000216154	CD74/SPPL2B/HLA-DRB5/HLA-DPA1/CALR/HM13/CANX/TAPBP/HLA-DRB1/SPPL3/BDH1/HLA-C/BCAP31/HLA-B/HLA-E/SPPL2A	16
GO:0034663	CC	GO:0034663	endoplasmic reticulum chaperone complex	2927-08-01	11/19518	2.73083379023851e-05	0.0184877	0.000254288	MZB1/PPIB/HSPA5/PDIA6/DNAJC10/HSP90B1/P4HB/DNAJB11	8
GO:0005765	CC	GO:0005765	lysosomal membrane	93/2927	415/19518	3.25832112866258e-05	0.0220588	0.000287523	HPS4/LNPEP/TPCN1/ENTPD4/CD74/SPPL2B/HLA-DMB/MANBA/ITFG2/LRBA/ATP8A1/SPG11/VPS13C/TRAF3IP3/SLC15A4/HLA-DMA/LDLR/VPS13A/TCIRG1/CLCN3/SLC44A2/HLA-DRB5/RNF13/DEPDC5/HLA-DPA1/ATP6V0A2/PRCP/STX7/SCARB1/SNX14/ATP11C/TMEM165/MFSD8/SPHK2/M6PR/SLC3A2/TMEM192/MAGT1/STARD3/DRAM2/TFEB/CLN5/PSAP/WDR59/ATP6AP2/HLA-DRB1/LAPTM5/SLC7A5/GRN/CD164/WDR11/NPRL3/DDOST/VPS11/SLC39A14/CYB561A3/TMEM9/LPCAT1/AP1S2/LITAF/LA…	93
GO:0098852	CC	GO:0098852	lytic vacuole membrane	93/2927	415/19518	3.25832112866258e-05	0.0220588	0.000287523	HPS4/LNPEP/TPCN1/ENTPD4/CD74/SPPL2B/HLA-DMB/MANBA/ITFG2/LRBA/ATP8A1/SPG11/VPS13C/TRAF3IP3/SLC15A4/HLA-DMA/LDLR/VPS13A/TCIRG1/CLCN3/SLC44A2/HLA-DRB5/RNF13/DEPDC5/HLA-DPA1/ATP6V0A2/PRCP/STX7/SCARB1/SNX14/ATP11C/TMEM165/MFSD8/SPHK2/M6PR/SLC3A2/TMEM192/MAGT1/STARD3/DRAM2/TFEB/CLN5/PSAP/WDR59/ATP6AP2/HLA-DRB1/LAPTM5/SLC7A5/GRN/CD164/WDR11/NPRL3/DDOST/VPS11/SLC39A14/CYB561A3/TMEM9/LPCAT1/AP1S2/LITAF/LA…	93
GO:0045335	CC	GO:0045335	phagocytic vesicle	40/2927	141/19518	3.26588347594194e-05	0.02211	0.000287523	MPEG1/CYBB/UNC93B1/PLD4/FMNL1/HVCN1/INPP5B/TCIRG1/CLCN3/TAP2/UVRAG/CTSS/ATP6V0A2/SYK/CALR/NCF1/PDIA3/WAS/ZDHHC5/TAPBP/APPL1/PIKFYVE/CORO1A/CYBA/TRIM14/HLA-C/LAMP2/RAC2/MYO1C/STXBP3/STX12/RAB8B/LAMP1/BECN1/RAB14/HLA-B/HLA-E/MTOR/TAP1/ATG12	40
GO:0071564	CC	GO:0071564	npBAF complex	2927-09-01	14/19518	3.69749212032684e-05	0.025032	0.000319708	ARID1B/ARID1A/SMARCE1/SMARCC2/SMARCA4/SMARCC1/SS18/PHF10/SMARCD1	9
GO:0005721	CC	GO:0005721	pericentric heterochromatin	14/2927	30/19518	3.78483519105704e-05	0.0256233	0.000321519	CENPC/ATRX/DNMT1/HELLS/IKZF1/NCAPD3/BAZ1A/BAZ1B/ESCO2/CHRAC1/INCENP/EZH2/CENPB/UHRF2	14
GO:0030880	CC	GO:0030880	RNA polymerase complex	36/2927	124/19518	4.65024612455166e-05	0.0314822	0.000388224	TAF1/TAF4B/POLR3E/ZNFX1/TENT2/POLA1/POLR1B/MMS19/RPRD2/TRRAP/GTF2H2C/GTF2H2/RPRD1A/GTF2H3/USP22/POLR3B/RPAP1/TAF2/TAF3/ATXN7L3/POLR1A/POLR3GL/POLRMT/RPRD1B/PAAF1/KAT2A/PRIM2/POLR3A/RPAP2/TAF8/TAF5L/TAF6/POLR2D/GTF2A1/POLR2B/POLR3C	36
GO:0097431	CC	GO:0097431	mitotic spindle pole	16/2927	38/19518	5.13993351121531e-05	0.0347973	0.000421832	CNTRL/ASPM/ARHGEF7/KIF20B/SMC3/SMC1A/CDK5RAP2/NUMA1/KATNBL1/SMC6/GPSM2/STAG1/NIN/GIT1/STAG2/TNKS	16
GO:0042470	CC	GO:0042470	melanosome	33/2927	112/19518	6.87135888546848e-05	0.0465191	0.000540067	HPS4/ITGB1/SLC1A4/SLC1A5/GANAB/ATP1A1/PDIA4/SYPL1/TPP1/ERP29/PPIB/HSPA5/ATP1B3/PDIA6/RPN1/PDIA3/CANX/SLC3A2/RAB29/TMED10/CALU/TMEM33/HSP90B1/P4HB/FASN/GGH/SLC2A1/SYNGR1/SND1/LAMP1/PDCD6IP/RAB5B/NAP1L1	33
GO:0048770	CC	GO:0048770	pigment granule	33/2927	112/19518	6.87135888546848e-05	0.0465191	0.000540067	HPS4/ITGB1/SLC1A4/SLC1A5/GANAB/ATP1A1/PDIA4/SYPL1/TPP1/ERP29/PPIB/HSPA5/ATP1B3/PDIA6/RPN1/PDIA3/CANX/SLC3A2/RAB29/TMED10/CALU/TMEM33/HSP90B1/P4HB/FASN/GGH/SLC2A1/SYNGR1/SND1/LAMP1/PDCD6IP/RAB5B/NAP1L1	33
GO:0044233	CC	GO:0044233	mitochondria-associated endoplasmic reticulum membrane	2927-11-01	21/19518	6.91520095195678e-05	0.0468159	0.000540067	VPS13A/CLCC1/TMEM41B/MBOAT7/CANX/STX17/ACSL4/TMX2/BCAP31/TOMM20/AHCYL1	11
GO:0008094	MF	GO:0008094	ATP-dependent activity, acting on DNA	66/2908	126/18369	1.93988097514161e-21	2.18042621605917e-18	1.73976693770595e-18	MLH3/SHPRH/ATAD5/RAD51D/CHD9/POLQ/PIF1/MCM8/CHD7/DDX11/WRN/ATRX/XRCC2/BRIP1/NIPBL/CHD6/TWNK/HLTF/HELLS/CHD8/RSF1/TOP2B/MAU2/BPTF/ERCC6L2/PMS1/FANCM/RBBP4/MSH6/INO80/MCM4/ASCC3/TTF2/SMC3/EP400/CHD4/MSH3/MRE11/RAD54L/DNA2/PMS2/RFC1/MSH2/TOP2A/MYD88/SETX/G3BP1/RAD17/SMARCA4/CHD3/RAD54L2/MCM6/FBH1/BLM/SMARCAD1/DHX36/CHD2/RECQL/ZRANB3/MCM7/CHTF18/XRCC3/RECQL4/CHD1L/WAPL/DHX30	66
GO:0140097	MF	GO:0140097	catalytic activity, acting on DNA	99/2908	245/18369	1.36165722618926e-20	1.53050272223673e-17	6.10595766691184e-18	NEIL1/MLH3/PLD4/POLM/TOP3A/SHPRH/ATAD5/RAD51D/CHD9/POLQ/PIF1/MCM8/N4BP2/CHD7/DDX11/WRN/ATRX/XRCC2/BRIP1/GEN1/NIPBL/TOP3B/CHD6/DNMT1/TWNK/OGG1/HLTF/HELLS/CHD8/RSF1/POLG/TOP2B/REV3L/MAU2/BPTF/ERCC6L2/PMS1/POLA1/FANCM/RBBP4/MSH6/INO80/POLE/MCM4/ASCC3/REV1/TTF2/SMC3/ANKLE1/EP400/CHD4/POLD4/MSH3/MRE11/RAD54L/DNA2/PMS2/TENT4B/DCLRE1C/RFC1/MSH2/DICER1/TOP2A/RBBP8/MYD88/SETX/G3BP1/MUTYH/RAD17/SMARCA4/LIG…	99
GO:0004386	MF	GO:0004386	helicase activity	69/2908	153/18369	9.11809088517725e-18	1.02487341549392e-14	2.72582927514773e-15	SHPRH/CHD9/POLQ/PIF1/MCM8/CHD7/DDX11/WRN/YTHDC2/ATRX/BRIP1/ZGRF1/CHD6/HELZ/TWNK/HLTF/HELLS/DDX17/CHD8/ZNFX1/ERCC6L2/DDX6/FANCM/MCM4/ASCC3/TTF2/EP400/CHD4/MRE11/RAD54L/DNA2/DHX33/DDX50/DDX19A/DICER1/MTREX/SETX/G3BP1/DDX3Y/DDX42/SMARCA4/CHD3/RAD54L2/MCM6/SNRNP200/DHX38/FBH1/DDX55/BLM/SMARCAD1/DHX36/AQR/DHX15/CHD2/RECQL/EIF4A1/MCM7/CHTF18/DDX39B/DDX10/RECQL4/DDX5/CHD1L/DDX23/DHX34/DDX31/DDX51/DHX30/…	69
GO:0016887	MF	GO:0016887	ATP hydrolysis activity	125/2908	376/18369	2.77634645994643e-17	3.12061342097979e-14	6.22486101019569e-15	MLH3/ATP8A1/ATP2A3/ATAD5/ATP2B1/CHD9/PIF1/MCM8/ATP1A1/CHD7/DDX11/TAP2/WRN/ATAD1/YTHDC2/ATRX/BRIP1/CHD6/HSPA5/FIGNL1/TWNK/ABCC4/MDN1/ATP11C/TOR3A/DDX17/CHD8/KIF20B/ATP2A2/TOR2A/PMS1/DDX6/KIF15/FANCM/KATNAL1/INO80/ATAD2/MCM4/ASCC3/SMC3/HSP90B1/ATF7IP/RHOBTB3/CHD4/SMCHD1/RAD54L/SMC1A/DNA2/LONP2/PMS2/DHX33/DDX50/ATP2C1/ACIN1/ATP13A3/SMC5/ATP2B4/MYO19/DDX19A/RFC1/MSH2/MTREX/AFG3L2/SPG7/G3BP1/DDX3Y/DDX…	125
GO:0042393	MF	GO:0042393	histone binding	88/2908	241/18369	2.95806106863958e-15	3.32486064115089e-12	5.30582743259141e-13	KMT2A/ZMYND8/KMT2D/TAF1/MLLT6/CHD7/ATRX/PHIP/TBL1X/TBL1XR1/MTF2/CHD6/YEATS2/KAT6B/PSME4/IPO9/KMT2E/CHD8/RSF1/SPHK2/BPTF/NCAPD2/PHF14/BAZ2A/KMT2C/PRMT7/RBBP4/MSH6/INO80/ATAD2/RNF168/BRD9/TONSL/MBTD1/KDM5A/CHD4/LEF1/MCM3AP/BRD4/NCAPD3/SUZ12/KAT6A/PWWP2A/CARM1/MLLT10/SMARCC2/NCAPG2/IPO7/SBNO1/SMARCA4/SPIN1/ING3/CHD3/DAXX/BRD2/RNF8/EZH1/HIRA/SMARCC1/PHF6/BAZ1B/PHF10/TSPYL2/KDM1B/SART3/TP53BP1/CHD2/SS…	88
GO:0003713	MF	GO:0003713	transcription coactivator activity	94/2908	282/18369	2.0872150772154e-13	2.34602974679011e-10	2.92076845479948e-11	MED17/CIITA/ARID1B/ETS1/TRIM38/LDB1/KMT2D/MAML3/NCOA7/JADE1/TRIM25/CENPJ/DTX1/BCL9L/POU2AF1/XPC/PPRC1/TRIM13/TRIM8/BRCA1/KAT6B/SIN3A/TRERF1/KMT2E/DDX17/NPAT/RERE/MED14/KMT2C/ARID1A/HCFC1/TACC1/SERTAD2/MTDH/MTA1/FUS/KDM5A/MMS19/TCERG1/NCOA3/PER2/SMARCE1/BRD4/MED1/KAT6A/CARM1/DYRK1A/SMARCC2/DCAF6/USP22/ZMIZ2/PPARGC1B/TADA2A/SMARCA4/TRIM14/NCOA6/RNF4/RRP1B/SMARCD2/DAXX/UBE3A/EP300/CTBP1/SMARCC1/ATXN…	94
GO:0140297	MF	GO:0140297	DNA-binding transcription factor binding	138/2908	478/18369	2.27970777281884e-13	2.56239153664838e-10	2.92076845479948e-11	MED17/BCL6/SYVN1/CIITA/HDAC7/ETS1/MYC/ZMYND8/LDB1/TAF1/MEF2C/MEF2A/NCOA7/RERG/PRKDC/TBL1X/TCF3/TAF4B/PIAS2/BCOR/TLE4/SETD6/NSD1/XPC/PDCD11/PURA/PIAS1/CALR/ZBTB7A/SIN3A/TRERF1/VHL/NFIA/STAT3/BAZ2A/MED14/ARID1A/NLK/HCFC1/STK4/TACC1/KDM3A/MTDH/NAAA/MTA1/MMS19/DCAF1/CHD4/TCERG1/LEF1/NCOA3/LCOR/DHX33/SMARCE1/MED1/DAZAP2/RBFOX2/LMO4/GTF2I/KAT6A/CARM1/HHEX/DDRGK1/ATF2/PBX2/CDK5RAP3/DDIT3/NCAPG2/RBBP8/FO…	138
GO:0106310	MF	GO:0106310	protein serine kinase activity	112/2908	363/18369	3.9108908337165e-13	4.39584129709734e-10	4.38431446095586e-11	LRRK1/EIF2AK3/CIITA/ATM/NEK8/ATR/IKBKB/TAF1/PRKD3/CDK14/TAOK3/CDK13/PRKDC/DYRK2/ULK3/CAMK2G/MAP2K7/PKN2/BRAF/PRKCE/SGK3/CDK10/CAMKK2/CAMK2D/SIK3/MAP3K1/MAP4K5/MAP3K2/SMG1/NLK/EIF2AK4/EIF2AK2/CDC7/CIT/STK4/CSNK1G2/PIKFYVE/CAMK1D/PIM2/PRKAA1/CLK2/DCAF1/MAP4K4/MAPKAPK5/CDK19/NEK9/MAP4K1/STK17A/LIMK2/TRIO/STK40/BUB1B/PRKCA/TRPM7/WNK1/MAST2/STK26/CASK/BCR/CSNK1G3/RPS6KB1/DYRK1A/MAP4K2/CSNK2A1/MAPK12/A…	112
GO:0004674	MF	GO:0004674	protein serine/threonine kinase activity	122/2908	421/18369	4.32605015318534e-12	4.86248037218033e-09	4.31087102984083e-10	PTK2B/LRRK1/EIF2AK3/CIITA/ATM/ATR/IKBKB/TAF1/PRKD3/CDK14/TAOK3/EEF2K/CDK13/PRKDC/DYRK2/ULK3/CAMK2G/MAP2K7/SYK/PKN2/BRAF/PRKCE/SGK3/CDK10/CAMKK2/CAMK2D/GRK2/SIK3/MAP3K1/MAP4K5/MAP3K2/SMG1/NLK/EIF2AK4/EIF2AK2/CDC7/CIT/STK4/CSNK1G2/PIKFYVE/CAMK1D/PIM2/PRKAA1/CLK2/DCAF1/MAP4K4/MAPKAPK5/CDK19/NEK9/MAP4K1/STK17A/LIMK2/TRIO/BRD4/STK40/BUB1B/PRKCA/TRPM7/WNK1/MAST2/STK26/CASK/BCR/CSNK1G3/RPS6KB1/DYRK1A/MA…	122
GO:0140098	MF	GO:0140098	catalytic activity, acting on RNA	116/2908	396/18369	6.80648315395202e-12	7.65048706504207e-09	6.10434068122855e-10	METTL8/PIF1/YTHDC2/BRIP1/AGO2/QRSL1/NT5C3A/MARF1/TRMT13/RPP14/TYW1/CNOT6L/DDX17/DIS3L/TUT4/POLR3E/ISG20L2/TENT2/PLD6/DDX6/FANCM/CNOT2/PAN3/RNMT/SMG6/PARN/NSUN6/ANGEL2/POLR1B/AGO3/SARS2/TSEN2/DHX33/DDX50/DDX19A/TRMT11/DICER1/SAMHD1/DUS2/MTREX/TGS1/METTL16/G3BP1/DDX3Y/DARS2/POLR3B/DDX42/DTD2/CNOT8/TUT7/IARS2/METTL15/TRIT1/METTL2B/CMTR1/PNPT1/POLR1A/MRM1/CNOT1/TFB1M/SNRNP200/EXOSC2/NSUN4/POP1/TOE1/D…	116
GO:0140658	MF	GO:0140658	ATP-dependent chromatin remodeler activity	23/2908	36/18369	9.99954947148372e-11	1.12394936059477e-07	8.1527427269896e-09	SHPRH/CHD9/CHD7/ATRX/CHD6/HLTF/HELLS/CHD8/RSF1/ERCC6L2/INO80/TTF2/EP400/CHD4/RAD54L/MYD88/SMARCA4/CHD3/RAD54L2/SMARCAD1/CHD2/ZRANB3/CHD1L	23
GO:0003697	MF	GO:0003697	single-stranded DNA binding	48/2908	119/18369	1.11233054964995e-10	1.25025953780654e-07	8.31320726580489e-09	MMS22L/TOP3A/RAD51D/MCM8/SSBP2/DDX11/IGHM/XPC/PURA/TWNK/POLA1/FAM111A/JCHAIN/MCM4/MSH3/RAD54L/PMS2/SMC5/MSH2/SAMHD1/BRCA2/SMC6/SMC2/MCM6/SMC4/SWSAP1/TERF2/SPRTN/FBH1/BLM/LONP1/DHX36/RAD23A/RECQL/HNRNPU/ZRANB3/NUCKS1/NABP1/LRPPRC/MCM10/MCM7/RECQL4/TP53/RNF138/PCBP2/TDP1/TERF1/POLR3C	48
GO:0019787	MF	GO:0019787	ubiquitin-like protein transferase activity	124/2908	467/18369	1.40685037785024e-09	1.58129982470367e-06	9.70555888201135e-08	MED17/MDM4/SYVN1/MYLIP/TRIM73/HDAC7/TRIM56/UFL1/NHLRC3/SHPRH/RNF44/PELI1/TRIM38/TAF1/MDM2/UBE3D/MYCBP2/TRIM25/DTX1/RNF13/RNF170/TRIM11/PPIL2/BARD1/UBE2O/FBXW8/PIAS2/BCOR/RNF19A/MSL2/DTX4/UBR5/PIAS1/TRIM13/BRCA1/ZNF451/UBE4A/HLTF/BIRC6/VHL/RC3H1/PJA2/HECTD1/HERC4/TRIM33/RNF168/DDB2/AMFR/XIAP/LONRF1/UBE2E2/SIAH1/ZFP91/ASB2/UBE3C/HUWE1/CNOT4/KLHL42/CBL/RNF111/G2E3/UBE2J1/BFAR/FBXO11/TRIM9/UBE2G2/ZNR…	124
GO:0003714	MF	GO:0003714	transcription corepressor activity	63/2908	190/18369	2.37695292196902e-09	2.67169508429318e-06	1.52267961617865e-07	HDAC7/BTG2/ZMYND8/TBL1X/SETD5/BCOR/TBL1XR1/SF1/TLE4/NSD1/SCAI/PIAS1/ZNF451/SIN3A/TRERF1/NPAT/RERE/PHF12/TOB1/PAWR/MTA1/ATF7IP/CBFA2T2/TCERG1/RCOR3/LCOR/MED1/RBFOX2/LMO4/TLE3/RBBP8/HDGF/SMARCA4/EID2B/NCOR1/TCF25/RIOX2/DAXX/EZH1/N4BP2L2/HIRA/CTBP1/TRIB3/RB1/CREG1/NCOR2/CCAR1/HDAC3/DHRS7B/MTA3/HNRNPU/MECP2/RLIM/APEX1/NCOA5/EZH2/CBX4/SPEN/CREBBP/HDAC1/MIER1/URI1/CNOT7	63
GO:0017056	MF	GO:0017056	structural constituent of nuclear pore	17/2908	24/18369	2.65966518394403e-09	2.98946366675309e-06	1.59019981524232e-07	NDC1/NUP160/NUP107/POM121C/NUP155/NUP214/NUP153/NUP188/NUP58/NUP62/TPR/POM121/NUP205/NUP88/NUP133/NUP85/NUP98	17
GO:0061629	MF	GO:0061629	RNA polymerase II-specific DNA-binding transcription factor binding	96/2908	348/18369	1.32806973686657e-08	1.49275038423803e-05	7.44418036717316e-07	MED17/ETS1/LDB1/TAF1/MEF2C/MEF2A/NCOA7/RERG/PRKDC/TCF3/TAF4B/PIAS2/SETD6/NSD1/XPC/PDCD11/CALR/ZBTB7A/SIN3A/TRERF1/STAT3/BAZ2A/MED14/ARID1A/STK4/TACC1/KDM3A/MTDH/MTA1/MMS19/DCAF1/CHD4/TCERG1/LEF1/NCOA3/LCOR/SMARCE1/MED1/GTF2I/DDRGK1/ATF2/CDK5RAP3/DDIT3/RBBP8/FOXP1/RBPJ/PPARGC1B/GSK3B/SMARCA4/CREB1/NCOR1/NCOA6/SP3/DAXX/PSMA6/HIRA/EP300/CTBP1/RB1/NCOR2/FOS/CNOT1/UBXN7/HDAC3/STAT5B/SMAD4/JMJD1C/CEBPB…	96
GO:0061659	MF	GO:0061659	ubiquitin-like protein ligase activity	94/2908	341/18369	1.95099488140049e-08	2.19291824669415e-05	1.0292555039958e-06	MED17/SYVN1/MYLIP/TRIM73/TRIM56/UFL1/NHLRC3/SHPRH/RNF44/PELI1/TRIM38/MDM2/UBE3D/MYCBP2/TRIM25/DTX1/RNF13/RNF170/TRIM11/PPIL2/UBE2O/PIAS2/RNF19A/MSL2/DTX4/UBR5/PIAS1/TRIM13/ZNF451/UBE4A/HLTF/RC3H1/PJA2/HECTD1/HERC4/AMFR/XIAP/LONRF1/SIAH1/ASB2/UBE3C/HUWE1/CBL/RNF111/BFAR/TRIM9/ZNRF1/SMURF2/VPS11/ZMIZ2/HERC2/NFX1/ANKIB1/TRIM14/RNF4/UBR2/RNF8/UBE3A/CCNB1IP1/RNF115/CCAR1/ZBED1/UBR4/TOPORS/RFWD3/RMND5A…	94
GO:0001221	MF	GO:0001221	transcription coregulator binding	41/2908	111/18369	4.96483292445325e-08	5.58047220708545e-05	2.47370622902583e-06	BCL6/ETS1/SREBF1/MYC/CCNT2/VGLL4/MTF2/CHD6/EHMT2/ZBTB7A/TRERF1/PHF12/RUNX3/STAT6/CIT/CNOT2/CTCF/CHD4/ZNF644/LEF1/LCOR/EHMT1/PER2/MED1/SUZ12/HDGF/SMARCA4/EP300/CTBP1/FOS/HDAC3/SMAD4/WIZ/LMO2/USP11/NEK6/SP1/EZH2/CREBBP/HDAC1/HIF1A	41
GO:0043021	MF	GO:0043021	ribonucleoprotein complex binding	53/2908	161/18369	5.64126421745383e-08	6.34078098041811e-05	2.66280172480369e-06	NEAT1/EIF3C/RICTOR/MDM2/DERL3/CCDC47/RPN2/HSPA5/LEMD3/DDX17/LETMD1/LARP1/SRPRA/PRMT7/PTCD3/SMG6/RBM23/DHX33/OXA1L/NEMF/SECISBP2/WDR12/TTC5/RBM39/ABCE1/NAA16/GUF1/EEF2/MTIF2/PHF6/MRPS27/NCLN/SND1/SECISBP2L/EFL1/DERL1/RNF135/LETM1/GEMIN5/UNG/HNRNPU/STAU2/TMCO1/PYM1/EIF2A/EZH2/SEC61A1/NOLC1/MRRF/MTOR/DDX5/CKAP5/XPO5	53
GO:0031267	MF	GO:0031267	small GTPase binding	78/2908	273/18369	6.06211891743329e-08	6.81382166319501e-05	2.71838174613324e-06	HPS4/SORL1/ARHGEF2/FMNL1/GIT2/BICDL1/MYCBP2/AKAP13/GGA1/PKN2/FGD6/GGA2/CYFIP2/TNPO2/DIAPH1/IPO9/RIC1/XPO7/SPHK2/RAB29/WAS/IQGAP1/EXOC4/KNTC1/BICD1/USP6NL/RHOBTB3/RAB3GAP1/DOCK2/XPOT/XPO1/ERC1/RAB11FIP2/RABGAP1/USP33/GCC2/MICAL1/DIAPH2/DNM1L/RABGAP1L/RCC2/DAAM1/ARHGAP1/ROCK2/IPO7/GGA3/ABI2/ROCK1/RAB11FIP4/KPNB1/RAB3GAP2/XPO6/MYO1C/MAP3K11/ANKFY1/DVL2/TSC2/GIT1/RABGGTB/PPP6R1/TNPO1/STRN3/ATP6AP1/RA…	78
GO:0140030	MF	GO:0140030	modification-dependent protein binding	56/2908	175/18369	7.23535149448653e-08	8.13253507980286e-05	3.08998469839726e-06	KMT2A/ANKRD13D/ZMYND8/TAF1/ATRX/PHIP/MTF2/YEATS2/PSME4/KMT2E/PRPF8/CHD8/VAV1/BPTF/BAZ2A/MSH6/RNF168/BRD9/MBTD1/KDM5A/LAPTM5/BRD4/PTPN6/NCAPD3/SUZ12/PWWP2A/CARM1/ABRAXAS1/NCAPG2/SMARCA4/SPIN1/ING3/ANKRD13A/DAXX/BRD2/PML/AGL/BRCC3/SPRTN/UBQLN2/RAD23A/TP53BP1/IDE/ZRANB3/L3MBTL2/BRD3/EPS15/CBX4/USP15/CBX6/ZZEF1/RNF169/UIMC1/CHD1L/ING2/CXXC1	56
GO:0004842	MF	GO:0004842	ubiquitin-protein transferase activity	112/2908	438/18369	7.85256085100351e-08	8.82627839652795e-05	3.20113963878229e-06	MED17/MDM4/SYVN1/MYLIP/TRIM73/TRIM56/NHLRC3/SHPRH/RNF44/PELI1/TRIM38/TAF1/MDM2/UBE3D/MYCBP2/TRIM25/DTX1/RNF13/RNF170/TRIM11/PPIL2/BARD1/UBE2O/FBXW8/BCOR/RNF19A/MSL2/DTX4/UBR5/TRIM13/BRCA1/UBE4A/HLTF/BIRC6/VHL/RC3H1/PJA2/HECTD1/HERC4/TRIM33/RNF168/DDB2/AMFR/XIAP/LONRF1/UBE2E2/SIAH1/ZFP91/ASB2/UBE3C/HUWE1/CNOT4/KLHL42/CBL/RNF111/G2E3/UBE2J1/BFAR/FBXO11/TRIM9/UBE2G2/ZNRF1/SMURF2/VPS11/HERC2/NFX1/ANK…	112
GO:0140938	MF	GO:0140938	histone H3 methyltransferase activity	21/2908	40/18369	8.77068587373075e-08	9.85825092207336e-05	3.41996538417327e-06	KMT2A/SETDB2/KMT2D/SETD5/NSD1/EHMT2/NSD3/KMT2C/NSD2/SETDB1/PRDM2/EHMT1/CARM1/ASH1L/SETD7/EZH1/KMT2B/EZH2/SETD2/METTL23/PRMT2	21
GO:0070063	MF	GO:0070063	RNA polymerase binding	26/2908	57/18369	1.07856133170972e-07	0.00012123	4.0304133974416e-06	CCNT2/YTHDC2/PKN2/AGO2/SCAF4/PPIB/BRCA1/AGO1/ELP2/RPRD2/TCERG1/NCOA3/BRD4/RPRD1A/SCAF8/WAC/PCF11/RPRD1B/HNRNPU/ZNF326/RPAP2/CCAR2/PHRF1/WDR43/URI1/ANP32B	26
GO:0001222	MF	GO:0001222	transcription corepressor binding	22/2908	45/18369	2.24926095889307e-07	0.000252817	8.06892773463957e-06	BCL6/ETS1/MTF2/EHMT2/ZBTB7A/PHF12/RUNX3/CNOT2/ZNF644/LEF1/LCOR/EHMT1/PER2/SUZ12/HDGF/CTBP1/HDAC3/WIZ/USP11/NEK6/EZH2/HDAC1	22
GO:0003684	MF	GO:0003684	damaged DNA binding	29/2908	71/18369	3.80313007735135e-07	0.000427472	1.31184891736978e-05	NEIL1/PNKP/POLQ/WRN/XPC/BRCA1/OGG1/MSH6/DDB2/REV1/DCLRE1C/MSH2/SMC6/RBBP8/MUTYH/DDB1/EP300/BLM/POLD1/NBN/RAD23A/TP53BP1/UNG/APEX1/PARP1/RECQL4/CREBBP/XPA/FANCG	29
GO:0004518	MF	GO:0004518	nuclease activity	61/2908	207/18369	5.10325960854338e-07	0.000573606	1.69511781149277e-05	PLD4/ENDOD1/PNKP/N4BP2/WRN/GEN1/AGO2/MARF1/RPP14/CNOT6L/OGG1/DIS3L/POLG/ISG20L2/PLD6/FANCM/CNOT2/POLE/PAN3/RAD9A/SMG6/ANKLE1/PARN/ANGEL2/AGO3/MRE11/TSEN2/DNA2/PMS2/DCLRE1C/DICER1/SAMHD1/RBBP8/G3BP1/CNOT8/PNPT1/CNOT1/EXOSC2/MBD4/POP1/TOE1/POLRMT/DIS3/N4BP1/SND1/EXOSC10/POLD1/REXO1/ZRANB3/APEX1/XRCC3/CPSF3/MUS81/XRN1/TATDN3/DROSHA/CNOT7/LAS1L/TDP1/DCP2/TSEN54	61
GO:0003678	MF	GO:0003678	DNA helicase activity	25/2908	58/18369	7.14327202157801e-07	0.000802904	2.20909900631015e-05	POLQ/PIF1/MCM8/DDX11/WRN/BRIP1/TWNK/CHD8/FANCM/MCM4/ASCC3/MRE11/DNA2/SETX/G3BP1/MCM6/FBH1/BLM/DHX36/RECQL/MCM7/CHTF18/RECQL4/CHD1L/DHX30	25
GO:0016796	MF	GO:0016796	exonuclease activity, active with either ribo- or deoxyribonucleic acids and producing 5'-phosphomonoesters	25/2908	58/18369	7.14327202157801e-07	0.000802904	2.20909900631015e-05	PLD4/CNOT6L/DIS3L/ISG20L2/CNOT2/POLE/PAN3/PARN/ANGEL2/MRE11/DCLRE1C/CNOT8/PNPT1/CNOT1/EXOSC2/TOE1/POLRMT/DIS3/EXOSC10/POLD1/APEX1/CPSF3/XRN1/CNOT7/DCP2	25
GO:0008186	MF	GO:0008186	ATP-dependent activity, acting on RNA	30/2908	78/18369	1.11675409918596e-06	0.00125523	3.33850699125065e-05	PIF1/DDX11/YTHDC2/BRIP1/DDX17/DDX6/FANCM/DHX33/DDX50/DDX19A/MTREX/G3BP1/DDX3Y/DDX42/SNRNP200/DHX38/DDX55/DHX36/AQR/DHX15/EIF4A1/DDX39B/DDX10/DDX5/DDX23/DHX34/DDX31/DDX51/DHX30/DDX28	30
GO:0061630	MF	GO:0061630	ubiquitin protein ligase activity	85/2908	327/18369	1.37474085259098e-06	0.00154521	3.97717896912569e-05	MED17/SYVN1/MYLIP/TRIM73/TRIM56/NHLRC3/SHPRH/RNF44/PELI1/TRIM38/MDM2/UBE3D/MYCBP2/TRIM25/DTX1/RNF13/RNF170/TRIM11/PPIL2/UBE2O/RNF19A/MSL2/DTX4/UBR5/TRIM13/UBE4A/HLTF/RC3H1/PJA2/HECTD1/HERC4/AMFR/XIAP/LONRF1/SIAH1/ASB2/UBE3C/HUWE1/CBL/RNF111/BFAR/TRIM9/ZNRF1/SMURF2/VPS11/HERC2/NFX1/ANKIB1/TRIM14/RNF4/UBR2/RNF8/UBE3A/CCNB1IP1/RNF115/CCAR1/UBR4/TOPORS/RFWD3/RMND5A/TRIM59/RNF135/TRIM37/ARIH2/FANCL/TR…	85
GO:0016896	MF	GO:0016896	RNA exonuclease activity, producing 5'-phosphomonoesters	19/2908	39/18369	1.60908958560401e-06	0.00180862	4.50674608294659e-05	CNOT6L/DIS3L/ISG20L2/CNOT2/PAN3/PARN/ANGEL2/CNOT8/PNPT1/CNOT1/EXOSC2/TOE1/POLRMT/DIS3/EXOSC10/CPSF3/XRN1/CNOT7/DCP2	19
GO:0051020	MF	GO:0051020	GTPase binding	80/2908	304/18369	1.65829213263352e-06	0.00186392	4.50674608294659e-05	HPS4/SORL1/ARHGEF2/FMNL1/GIT2/BICDL1/MYCBP2/AKAP13/GGA1/PKN2/FGD6/GGA2/CYFIP2/TNPO2/DIAPH1/IPO9/RIC1/XPO7/SPHK2/RAB29/WAS/IQGAP1/EXOC4/KNTC1/BICD1/USP6NL/RHOBTB3/RAB3GAP1/DOCK2/XPOT/XPO1/ERC1/RAB11FIP2/RABGAP1/USP33/GCC2/MICAL1/DIAPH2/DNM1L/RABGAP1L/RCC2/RAB3IP/DAAM1/ARHGAP1/ROCK2/IPO7/GGA3/ABI2/ROCK1/RAB11FIP4/KPNB1/RAB3GAP2/XPO6/MYO1C/MAP3K11/ANKFY1/DVL2/TSC2/GIT1/RABGGTB/PPP6R1/TNPO1/STRN3/ATP…	80
GO:0044389	MF	GO:0044389	ubiquitin-like protein ligase binding	83/2908	320/18369	1.99895534043489e-06	0.00224683	5.23307777536171e-05	PTK2B/TXNIP/AICDA/FOXO1/TRAF5/PTPN22/SHPRH/MDM2/DBT/FAF2/DTX1/SLF1/CDKN1A/ERLIN2/JAK1/PIAS2/ERLIN1/ATF6/MFHAS1/HSPA5/PIAS1/PATZ1/CALR/SMAD5/BRCA1/USP2/HLTF/HM13/CXCR4/PRKAR2B/NLK/USP13/RHOBTB3/CACUL1/LAPTM5/RTN4/DAZAP2/SMC6/UBE2J1/DDRGK1/DNM1L/CDK5RAP3/SPOP/JKAMP/USP7/GSK3B/HERC2/ABI2/TMBIM6/SLF2/MOAP1/DAXX/FBXW7/RNF8/PML/TRIB3/RB1/UBXN7/BAG5/GPI/DERL1/CEBPB/SMAD2/TRIM37/PRKACB/FANCL/CUL5/BECN1/Z…	83
GO:0004527	MF	GO:0004527	exonuclease activity	30/2908	80/18369	2.07923412230958e-06	0.00233706	5.23307777536171e-05	PLD4/WRN/CNOT6L/DIS3L/POLG/ISG20L2/CNOT2/POLE/PAN3/RAD9A/PARN/ANGEL2/MRE11/DCLRE1C/CNOT8/PNPT1/CNOT1/EXOSC2/TOE1/POLRMT/DIS3/EXOSC10/POLD1/REXO1/APEX1/CPSF3/XRN1/CNOT7/TDP1/DCP2	30
GO:0031625	MF	GO:0031625	ubiquitin protein ligase binding	79/2908	301/18369	2.14598961070975e-06	0.00241209	5.23307777536171e-05	PTK2B/TXNIP/AICDA/FOXO1/TRAF5/PTPN22/SHPRH/MDM2/DBT/FAF2/DTX1/SLF1/CDKN1A/ERLIN2/JAK1/PIAS2/ERLIN1/ATF6/MFHAS1/HSPA5/PIAS1/PATZ1/CALR/SMAD5/BRCA1/USP2/HLTF/HM13/CXCR4/PRKAR2B/NLK/USP13/RHOBTB3/CACUL1/LAPTM5/RTN4/DAZAP2/SMC6/UBE2J1/DNM1L/SPOP/JKAMP/USP7/GSK3B/HERC2/ABI2/TMBIM6/SLF2/MOAP1/DAXX/FBXW7/RNF8/PML/TRIB3/RB1/UBXN7/BAG5/GPI/DERL1/SMAD2/TRIM37/PRKACB/FANCL/CUL5/BECN1/ZNF675/LRPPRC/PDLIM2/SC…	79
GO:0001046	MF	GO:0001046	core promoter sequence-specific DNA binding	20/2908	43/18369	2.15895168783995e-06	0.00242666	5.23307777536171e-05	MYC/TAF1/NR3C1/KLF10/AGO2/SNAPC3/POU2F1/BAZ2A/AGO1/UBTF/FOXP1/SMARCA4/FOS/TAF1B/CEBPB/EZH2/TP53/HDAC1/REST/GTF2A1	20
GO:0008408	MF	GO:0008408	3'-5' exonuclease activity	23/2908	54/18369	2.53669848947883e-06	0.00285125	5.98688950979491e-05	WRN/CNOT6L/DIS3L/POLG/ISG20L2/CNOT2/POLE/PAN3/RAD9A/PARN/ANGEL2/MRE11/CNOT8/PNPT1/CNOT1/EXOSC2/TOE1/POLRMT/DIS3/EXOSC10/POLD1/APEX1/CNOT7	23
GO:0003725	MF	GO:0003725	double-stranded RNA binding	27/2908	70/18369	3.55573531128122e-06	0.00399665	8.17675164699487e-05	MBNL1/AGO2/DGCR8/SLC3A2/RC3H1/EIF2AK2/AGO1/RFTN1/MTDH/MSN/AGO3/DHX33/ADAR/DICER1/STRBP/DUS2/LRRFIP1/DHX36/ZFR/DHX15/EIF4A1/HNRNPU/STAU2/ILF3/LSM14A/DHX30/RC3H2	27
GO:0030374	MF	GO:0030374	nuclear receptor coactivator activity	23/2908	55/18369	3.70962431001575e-06	0.00416962	8.31736818982479e-05	MED17/ETS1/NCOA7/PPRC1/TRERF1/MED14/TACC1/NCOA3/MED1/CARM1/DCAF6/USP22/ZMIZ2/PPARGC1B/NCOA6/RNF4/ATXN7L3/SS18/CCAR1/THRAP3/RBM14/KDM1A/MED13	23
GO:0004532	MF	GO:0004532	exoribonuclease activity	19/2908	41/18369	4.14491104939904e-06	0.00465888	9.06666036993063e-05	CNOT6L/DIS3L/ISG20L2/CNOT2/PAN3/PARN/ANGEL2/CNOT8/PNPT1/CNOT1/EXOSC2/TOE1/POLRMT/DIS3/EXOSC10/CPSF3/XRN1/CNOT7/DCP2	19
GO:0002039	MF	GO:0002039	p53 binding	26/2908	67/18369	4.70114682860365e-06	0.00528409	0.000100385	TAF1/MDM2/EHMT2/BRCA1/CHD8/MAPKAPK5/EHMT1/HTT/BRD4/DAZAP2/USP7/GSK3B/SMARCA4/DAXX/SETD7/TAF3/EP300/RFWD3/BLM/TP53BP1/KDM1A/CREBBP/TP53/HDAC1/HIF1A/RNF20	26
GO:0000993	MF	GO:0000993	RNA polymerase II complex binding	17/2908	35/18369	6.00337936860251e-06	0.0067478	0.000125211	AGO2/SCAF4/AGO1/ELP2/RPRD2/NCOA3/BRD4/RPRD1A/SCAF8/WAC/PCF11/RPRD1B/HNRNPU/ZNF326/CCAR2/WDR43/URI1	17
GO:0003724	MF	GO:0003724	RNA helicase activity	28/2908	76/18369	6.70585564708058e-06	0.00753738	0.000136684	YTHDC2/BRIP1/DDX17/DDX6/FANCM/DHX33/DDX50/DDX19A/MTREX/G3BP1/DDX3Y/DDX42/SNRNP200/DHX38/DDX55/DHX36/AQR/DHX15/EIF4A1/DDX39B/DDX10/DDX5/DDX23/DHX34/DDX31/DDX51/DHX30/DDX28	28
GO:0000400	MF	GO:0000400	four-way junction DNA binding	2908-11-01	17/18369	7.48838658111509e-06	0.00841695	0.000149242	RAD51D/WRN/XRCC2/GEN1/FANCM/MSH6/MSH2/MEN1/BLM/YY1/XRCC3	11
GO:0019789	MF	GO:0019789	SUMO transferase activity	14/2908	26/18369	8.72528045419077e-06	0.00980722	0.000169418	HDAC7/MDM2/PIAS2/PIAS1/ZNF451/ZMIZ2/PML/ZBED1/TOPORS/RANBP2/TRIM27/CBX4/KIAA1586/UHRF2	14
GO:0070577	MF	GO:0070577	lysine-acetylated histone binding	13/2908	23/18369	9.06743946362775e-06	0.0101918	0.000169418	KMT2A/ZMYND8/TAF1/PHIP/PSME4/BAZ2A/BRD9/BRD4/CARM1/SMARCA4/BRD2/BRD3/ZZEF1	13
GO:0140033	MF	GO:0140033	acetylation-dependent protein binding	13/2908	23/18369	9.06743946362775e-06	0.0101918	0.000169418	KMT2A/ZMYND8/TAF1/PHIP/PSME4/BAZ2A/BRD9/BRD4/CARM1/SMARCA4/BRD2/BRD3/ZZEF1	13
GO:0016407	MF	GO:0016407	acetyltransferase activity	32/2908	94/18369	1.04821183007859e-05	0.0117819	0.000191853	LPCAT4/TAF1/DBT/JADE1/KAT6B/NAT10/NAA40/FASN/NCOA3/MCM3AP/NAT14/SMARCE1/KAT6A/GNPAT/BRCA2/ATF2/ESCO1/USP22/TADA2A/ING3/LPCAT1/HADHA/NAA16/EP300/ACAT1/PAFAH1B2/ESCO2/KAT2A/CREBBP/JADE2/KAT7/ELP3	32
GO:0016922	MF	GO:0016922	nuclear receptor binding	42/2908	138/18369	1.21241927950752e-05	0.0136276	0.00021747	MED17/TAF1/NCOA7/RERG/NSD1/CALR/ZBTB7A/TRERF1/BAZ2A/MED14/ARID1A/TACC1/KDM3A/MMS19/DCAF1/LEF1/NCOA3/LCOR/SMARCE1/MED1/FOXP1/PPARGC1B/SMARCA4/NCOR1/NCOA6/DAXX/EP300/NCOR2/CNOT1/STAT5B/JMJD1C/CEBPB/THRAP3/PARP1/KDM1A/DDX5/MED13/LATS1/HIF1A/PRMT2/RNF14/ASXL1	42
GO:0140142	MF	GO:0140142	nucleocytoplasmic carrier activity	15/2908	30/18369	1.36094012919809e-05	0.015297	0.000239323	TMCO6/TNPO2/IPO9/XPO7/XPO1/XPO4/NUP214/SNUPN/KPNB1/XPO6/TNPO1/RANBP6/KPNA3/IPO5/XPO5	15
GO:1990841	MF	GO:1990841	promoter-specific chromatin binding	24/2908	63/18369	1.56204036878831e-05	0.0175573	0.000269405	FOXO1/CHD7/NIPBL/DNMT1/EHMT2/RBL2/IKZF3/SETDB1/RBL1/MED1/SUZ12/ATF2/IRF3/ZNF609/GADD45A/HNRNPU/MECP2/E2F4/EZH2/KDM1A/DDX5/TP53/HDAC1/NUP98	24
GO:0043175	MF	GO:0043175	RNA polymerase core enzyme binding	18/2908	41/18369	1.8754785302263e-05	0.0210804	0.00031736	AGO2/SCAF4/AGO1/ELP2/RPRD2/NCOA3/BRD4/RPRD1A/SCAF8/WAC/PCF11/RPRD1B/HNRNPU/ZNF326/RPAP2/CCAR2/WDR43/URI1	18
GO:0001098	MF	GO:0001098	basal transcription machinery binding	23/2908	61/18369	2.83532381080352e-05	0.031869	0.000462334	TAF1/AGO2/SCAF4/TCF4/AGO1/ELP2/RPRD2/ZNHIT6/NCOA3/BRD4/RPRD1A/SCAF8/WAC/PCF11/RPRD1B/HNRNPU/ZNF326/CCAR2/NOLC1/TP53/WDR43/URI1/GTF2A1	23
GO:0001099	MF	GO:0001099	basal RNA polymerase II transcription machinery binding	23/2908	61/18369	2.83532381080352e-05	0.031869	0.000462334	TAF1/AGO2/SCAF4/TCF4/AGO1/ELP2/RPRD2/ZNHIT6/NCOA3/BRD4/RPRD1A/SCAF8/WAC/PCF11/RPRD1B/HNRNPU/ZNF326/CCAR2/NOLC1/TP53/WDR43/URI1/GTF2A1	23
GO:0000217	MF	GO:0000217	DNA secondary structure binding	16/2908	35/18369	2.94385234639369e-05	0.0330889	0.000471459	KMT2A/MEF2C/RAD51D/WRN/XRCC2/GEN1/XPC/FANCM/MSH6/MSH2/MEN1/BLM/YY1/XRCC3/RECQL4/HNRNPD	16
GO:0061733	MF	GO:0061733	peptide-lysine-N-acetyltransferase activity	19/2908	46/18369	3.16256470895815e-05	0.0355472	0.0004976	TAF1/JADE1/KAT6B/NAA40/NCOA3/MCM3AP/KAT6A/BRCA2/ATF2/ESCO1/USP22/TADA2A/ING3/EP300/ESCO2/KAT2A/CREBBP/JADE2/KAT7	19
GO:0008757	MF	GO:0008757	S-adenosylmethionine-dependent methyltransferase activity	46/2908	162/18369	3.46114924609243e-05	0.0389033	0.00053519	KMT2A/SETDB2/KMT2D/METTL8/SETD5/SETD6/NSD1/DNMT1/EHMT2/NSD3/KMT2C/PRMT7/NSD2/RNMT/NSUN6/SETDB1/PRDM2/CARNMT1/EHMT1/TRMT11/CARM1/FBXO11/PEMT/METTL16/ASH1L/METTL15/METTL2B/SETD7/CMTR1/EZH1/MRM1/TFB1M/NSUN4/FTSJ3/KMT2B/METTL14/METTL2A/EZH2/THUMPD2/NSUN2/SETD2/NSUN5/TRMT61B/METTL23/PRMT2/DPH5	46
GO:0030695	MF	GO:0030695	GTPase regulator activity	112/2908	495/18369	3.83376267569716e-05	0.0430915	0.000573047	HPS4/MYO9A/SH2D3A/ARHGEF9/ARHGEF2/CCDC88A/GIT2/ARHGAP30/RABEP2/TBC1D10C/MYCBP2/ELMO1/ABR/AKAP13/DOCK8/ARHGEF1/DEPDC5/HACD3/RALGPS2/RAPGEF2/ACAP1/RASA2/PSD4/FGD6/RAP1GAP2/RASAL3/ARHGAP45/NCKAP1L/RIC1/DENND3/DENND6A/DENND4B/ARHGEF7/ARFGEF2/VAV1/WAS/IQGAP1/ARHGAP11A/MADD/NUCB2/ITSN2/SOS1/ARHGAP4/DNMBP/USP6NL/TBC1D5/RAB3GAP1/DOCK2/RGS14/SWAP70/KRIT1/TBC1D9B/NF1/PREX1/TRIO/RABGAP1/ACAP3/TBC1D22A/ARHGE…	112
GO:0060589	MF	GO:0060589	nucleoside-triphosphatase regulator activity	112/2908	495/18369	3.83376267569716e-05	0.0430915	0.000573047	HPS4/MYO9A/SH2D3A/ARHGEF9/ARHGEF2/CCDC88A/GIT2/ARHGAP30/RABEP2/TBC1D10C/MYCBP2/ELMO1/ABR/AKAP13/DOCK8/ARHGEF1/DEPDC5/HACD3/RALGPS2/RAPGEF2/ACAP1/RASA2/PSD4/FGD6/RAP1GAP2/RASAL3/ARHGAP45/NCKAP1L/RIC1/DENND3/DENND6A/DENND4B/ARHGEF7/ARFGEF2/VAV1/WAS/IQGAP1/ARHGAP11A/MADD/NUCB2/ITSN2/SOS1/ARHGAP4/DNMBP/USP6NL/TBC1D5/RAB3GAP1/DOCK2/RGS14/SWAP70/KRIT1/TBC1D9B/NF1/PREX1/TRIO/RABGAP1/ACAP3/TBC1D22A/ARHGE…	112
GO:0019902	MF	GO:0019902	phosphatase binding	51/2908	187/18369	4.38236289185264e-05	0.0492578	0.000644309	CD22/PPP1R3E/EIF2AK3/FOXO1/PIK3R1/LCK/LILRB1/SFI1/MTMR4/AKAP11/MAP2K7/SYK/JAK1/RCAN3/DLG1/MFHAS1/CEP192/STX17/STAT3/IQGAP1/SPRED1/STAT6/ANAPC7/PHACTR4/PPP1R18/ANKLE2/HSP90B1/SMG7/CSK/WNK1/ATP2B4/MAST2/SHOC2/RPS6KB1/CNST/PPP6R2/PPP1R9B/CTSC/PTK2/TSC2/PPP6R1/KAT2A/STRN3/SMAD2/VRK3/CDC27/MAPK14/STRN4/TP53/AP3B1/PPP1R35	51

## Sheet: P3_cluster_B_ontology
	ONTOLOGY	ID	Description	GeneRatio	BgRatio	pvalue	p.adjust	qvalue	geneID	Count
GO:0002181	BP	GO:0002181	cytoplasmic translation	61/564	159/18614	3.83973397422452e-51	1.25828082335338e-47	1.13534870879965e-47	RPL34/RPL31/RPS29/RPL22/RPS21/RPL24/RPS26/EIF2S2/RPL6/RPL35A/MCTS1/SH3BGRL/RPL22L1/RPL30/RPL36A/RPL26/RPS17/RPS27A/RPS15A/RPL5/RPL11/RPL27/RPL9/RPS10/RPL7A/RPL29/RPL38/FAU/RPL26L1/EIF3H/EIF3E/RPS28/RPL14/RPL21/RPS24/RPS27/UBA52/RPL39/RPL36/RPS3A/RPS7/RPS12/RPL32/RPL7/EIF3J/RPL18/RPS14/DPH5/RPS3/RPS4X/RPL23/RPS25/RPL41/RPL28/RPL13/RPLP2/RACK1/RPS23/ZC3H15/EIF3K/RPL17	61
GO:0006119	BP	GO:0006119	oxidative phosphorylation	54/564	148/18614	6.05022550143246e-44	1.98265889681942e-40	8.9447807544862e-41	NDUFB4/NDUFA7/ATP5ME/NDUFC1/NDUFB1/COA6/COX7C/NDUFS4/NDUFA3/UQCC2/ATP5PD/UQCRB/ATP5F1E/ATP5MG/COX7B/ATP5PO/NDUFB6/COX6B1/UQCRQ/NDUFA6/UQCR10/COX5B/ATP5MF/NDUFS5/CDK1/COX6C/NDUFA1/DGUOK/ATP5F1C/SDHB/NDUFA12/NDUFA13/NDUFB8/NDUFS6/NDUFA11/ATP5PF/NDUFAB1/NDUFA2/NDUFB3/NDUFA5/PARK7/COX7A2L/CHCHD10/NDUFB7/NDUFB2/ATP5PB/NDUFA8/UQCR11/NDUFV2/CCNB1/COX5A/UQCRH/CHCHD2/SDHD	54
GO:0009060	BP	GO:0009060	aerobic respiration	59/564	196/18614	2.10862803273317e-42	6.90997406326661e-39	2.07829338384122e-39	NDUFB4/NDUFA7/ATP5ME/BNIP3/NDUFC1/NDUFB1/COA6/COX7C/NDUFS4/NDUFA3/UQCC2/ATP5PD/UQCRB/ATP5F1E/ATP5MG/COX7B/ATP5PO/NDUFB6/COX6B1/UQCRQ/NDUFA6/UQCR10/COX5B/MDH1/ATP5MF/NDUFS5/CDK1/COX6C/NDUFA1/DGUOK/ATP5F1C/SDHB/NDUFA12/NDUFA13/NDUFB8/NDUFS6/NDUFA11/ATP5PF/NDUFAB1/NDUFA2/NDUFB3/NDUFA5/PARK7/COX7A2L/CHCHD10/NDUFB7/NOP53/NDUFB2/ATP5PB/NDUFA8/UQCR11/NDUFV2/BLOC1S1/CCNB1/MRPS36/COX5A/UQCRH/CHCHD2/SDHD	59
GO:0045333	BP	GO:0045333	cellular respiration	63/564	243/18614	7.22813571748241e-41	2.36866007461899e-37	5.34311400800213e-38	NDUFB4/NDUFA7/ATP5ME/BNIP3/NDUFC1/NDUFB1/COA6/COX7C/NDUFS4/NDUFA3/UQCC2/ATP5PD/UQCRB/ATP5F1E/ATP5MG/ETFRF1/COX7B/ATP5PO/NDUFB6/COX6B1/UQCRQ/NDUFA6/UQCR10/COX5B/MDH1/ATP5MF/NDUFS5/CDK1/COX6C/NDUFA1/DGUOK/ATP5F1C/SDHB/NDUFA12/NDUFA13/NDUFB8/NDUFS6/NDUFA11/ATP5PF/NDUFAB1/NDUFA2/NDUFB3/NDUFA5/PARK7/CHCHD5/ETFB/COX7A2L/CHCHD10/NDUFB7/NOP53/NDUFB2/ATP5PB/NDUFA8/UQCR11/NDUFV2/BLOC1S1/CCNB1/CISD1/MRPS36/…	63
GO:0022613	BP	GO:0022613	ribonucleoprotein complex biogenesis	81/564	475/18614	7.01604031753307e-38	2.29915641205559e-34	4.14906468462113e-35	SNRPC/RPS21/SNRPF/RPF2/EIF2S2/RPL6/RPL35A/GTF2H5/RSL24D1/MPHOSPH6/MCTS1/GEMIN2/SNRPG/LSM6/PIN4/RPL26/RPS17/SNRPD2/ZNHIT3/SF3B6/ISG20/SNRPD3/RPL5/RPL11/RPL27/SNRPE/MRPL22/YJU2/NSA2/RPP40/RUVBL1/MRPL36/TAF9/RPL38/RPL26L1/UTP11/EIF3H/EIF3E/RPS28/RPL14/SNRPB2/RPS24/RPF1/NIFK/PSIP1/NHP2/RPS27/SNRPD1/SNRPA1/GEMIN6/SNU13/RPS7/TRMT112/TMA16/UTP18/EXOSC7/NOP10/SF3B5/RPL7/EIF3J/METTL5/DDX18/NPM1/EXOSC3/EXO…	81
GO:0015986	BP	GO:0015986	proton motive force-driven ATP synthesis	37/564	76/18614	4.53851237975718e-36	1.48727050684643e-32	2.23661074995402e-33	NDUFB4/NDUFA7/ATP5ME/NDUFC1/NDUFB1/NDUFS4/NDUFA3/ATP5PD/ATP5MC2/ATP5F1E/ATP5MG/ATP5PO/NDUFB6/NDUFA6/ATP5MF/NDUFS5/NDUFA1/ATP5F1C/SDHB/NDUFA12/NDUFA13/NDUFB8/NDUFS6/NDUFA11/ATP5PF/ATP5MC3/NDUFAB1/NDUFA2/NDUFB3/NDUFA5/NDUFB7/NDUFB2/ATP5PB/NDUFA8/ATP5MC1/NDUFV2/SDHD	37
GO:0042773	BP	GO:0042773	ATP synthesis coupled electron transport	41/564	102/18614	1.33294773920558e-35	4.36806974137667e-32	4.92664499924798e-33	NDUFB4/NDUFA7/NDUFC1/NDUFB1/COA6/COX7C/NDUFS4/NDUFA3/UQCRB/COX7B/NDUFB6/COX6B1/UQCRQ/NDUFA6/UQCR10/COX5B/NDUFS5/CDK1/COX6C/NDUFA1/DGUOK/SDHB/NDUFA12/NDUFB8/NDUFS6/NDUFAB1/NDUFA2/NDUFB3/NDUFA5/PARK7/COX7A2L/NDUFB7/NDUFB2/NDUFA8/UQCR11/NDUFV2/CCNB1/COX5A/UQCRH/CHCHD2/SDHD	41
GO:0042775	BP	GO:0042775	mitochondrial ATP synthesis coupled electron transport	41/564	102/18614	1.33294773920558e-35	4.36806974137667e-32	4.92664499924798e-33	NDUFB4/NDUFA7/NDUFC1/NDUFB1/COA6/COX7C/NDUFS4/NDUFA3/UQCRB/COX7B/NDUFB6/COX6B1/UQCRQ/NDUFA6/UQCR10/COX5B/NDUFS5/CDK1/COX6C/NDUFA1/DGUOK/SDHB/NDUFA12/NDUFB8/NDUFS6/NDUFAB1/NDUFA2/NDUFB3/NDUFA5/PARK7/COX7A2L/NDUFB7/NDUFB2/NDUFA8/UQCR11/NDUFV2/CCNB1/COX5A/UQCRH/CHCHD2/SDHD	41
GO:0022904	BP	GO:0022904	respiratory electron transport chain	43/564	124/18614	4.6086119033695e-34	1.51024212073419e-30	1.45289172915514e-31	NDUFB4/NDUFA7/NDUFC1/NDUFB1/COA6/COX7C/NDUFS4/NDUFA3/UQCRB/ETFRF1/COX7B/NDUFB6/COX6B1/UQCRQ/NDUFA6/UQCR10/COX5B/NDUFS5/CDK1/COX6C/NDUFA1/DGUOK/SDHB/NDUFA12/NDUFB8/NDUFS6/NDUFAB1/NDUFA2/NDUFB3/NDUFA5/PARK7/ETFB/COX7A2L/NDUFB7/NDUFB2/NDUFA8/UQCR11/NDUFV2/CCNB1/COX5A/UQCRH/CHCHD2/SDHD	43
GO:0042776	BP	GO:0042776	proton motive force-driven mitochondrial ATP synthesis	34/564	67/18614	4.91366017336201e-34	1.61020643881073e-30	1.45289172915514e-31	NDUFB4/NDUFA7/ATP5ME/NDUFC1/NDUFB1/NDUFS4/NDUFA3/ATP5PD/ATP5F1E/ATP5MG/ATP5PO/NDUFB6/NDUFA6/ATP5MF/NDUFS5/NDUFA1/ATP5F1C/SDHB/NDUFA12/NDUFA13/NDUFB8/NDUFS6/NDUFA11/ATP5PF/NDUFAB1/NDUFA2/NDUFB3/NDUFA5/NDUFB7/NDUFB2/ATP5PB/NDUFA8/NDUFV2/SDHD	34
GO:0009206	BP	GO:0009206	purine ribonucleoside triphosphate biosynthetic process	41/564	117/18614	9.74366108841126e-33	3.19299773867237e-29	2.61913339687533e-30	NDUFB4/NDUFA7/ATP5ME/NDUFC1/NDUFB1/NDUFS4/NDUFA3/ATP5PD/ATP5MC2/ATP5F1E/ATP5MG/ATP5PO/NDUFB6/IMPDH2/NDUFA6/ATP5MF/NDUFS5/NDUFA1/DGUOK/ATP5F1C/SDHB/NUDT2/NDUFA12/NDUFA13/NDUFB8/NDUFS6/NDUFA11/ATP5PF/ATP5MC3/NDUFAB1/NDUFA2/NDUFB3/NDUFA5/NDUFB7/NDUFB2/ATP5PB/NDUFA8/ATP5MC1/NDUFV2/NME1/SDHD	41
GO:0009145	BP	GO:0009145	purine nucleoside triphosphate biosynthetic process	41/564	118/18614	1.45202723501204e-32	4.75829324913446e-29	3.57784605539371e-30	NDUFB4/NDUFA7/ATP5ME/NDUFC1/NDUFB1/NDUFS4/NDUFA3/ATP5PD/ATP5MC2/ATP5F1E/ATP5MG/ATP5PO/NDUFB6/IMPDH2/NDUFA6/ATP5MF/NDUFS5/NDUFA1/DGUOK/ATP5F1C/SDHB/NUDT2/NDUFA12/NDUFA13/NDUFB8/NDUFS6/NDUFA11/ATP5PF/ATP5MC3/NDUFAB1/NDUFA2/NDUFB3/NDUFA5/NDUFB7/NDUFB2/ATP5PB/NDUFA8/ATP5MC1/NDUFV2/NME1/SDHD	41
GO:0006754	BP	GO:0006754	ATP biosynthetic process	39/564	106/18614	3.82930712591911e-32	1.25486394516369e-28	8.70973580300144e-30	NDUFB4/NDUFA7/ATP5ME/NDUFC1/NDUFB1/NDUFS4/NDUFA3/ATP5PD/ATP5MC2/ATP5F1E/ATP5MG/ATP5PO/NDUFB6/NDUFA6/ATP5MF/NDUFS5/NDUFA1/DGUOK/ATP5F1C/SDHB/NUDT2/NDUFA12/NDUFA13/NDUFB8/NDUFS6/NDUFA11/ATP5PF/ATP5MC3/NDUFAB1/NDUFA2/NDUFB3/NDUFA5/NDUFB7/NDUFB2/ATP5PB/NDUFA8/ATP5MC1/NDUFV2/SDHD	39
GO:0015980	BP	GO:0015980	energy derivation by oxidation of organic compounds	63/564	337/18614	6.943352526598e-32	2.27533662296616e-28	1.46645693588074e-29	NDUFB4/NDUFA7/ATP5ME/BNIP3/NDUFC1/NDUFB1/COA6/COX7C/NDUFS4/NDUFA3/UQCC2/ATP5PD/UQCRB/ATP5F1E/ATP5MG/ETFRF1/COX7B/ATP5PO/NDUFB6/COX6B1/UQCRQ/NDUFA6/UQCR10/COX5B/MDH1/ATP5MF/NDUFS5/CDK1/COX6C/NDUFA1/DGUOK/ATP5F1C/SDHB/NDUFA12/NDUFA13/NDUFB8/NDUFS6/NDUFA11/ATP5PF/NDUFAB1/NDUFA2/NDUFB3/NDUFA5/PARK7/CHCHD5/ETFB/COX7A2L/CHCHD10/NDUFB7/NOP53/NDUFB2/ATP5PB/NDUFA8/UQCR11/NDUFV2/BLOC1S1/CCNB1/CISD1/MRPS36/…	63
GO:0009201	BP	GO:0009201	ribonucleoside triphosphate biosynthetic process	41/564	123/18614	9.99868449512111e-32	3.27656890905119e-28	1.97096875416107e-29	NDUFB4/NDUFA7/ATP5ME/NDUFC1/NDUFB1/NDUFS4/NDUFA3/ATP5PD/ATP5MC2/ATP5F1E/ATP5MG/ATP5PO/NDUFB6/IMPDH2/NDUFA6/ATP5MF/NDUFS5/NDUFA1/DGUOK/ATP5F1C/SDHB/NUDT2/NDUFA12/NDUFA13/NDUFB8/NDUFS6/NDUFA11/ATP5PF/ATP5MC3/NDUFAB1/NDUFA2/NDUFB3/NDUFA5/NDUFB7/NDUFB2/ATP5PB/NDUFA8/ATP5MC1/NDUFV2/NME1/SDHD	41
GO:0022900	BP	GO:0022900	electron transport chain	46/564	177/18614	4.44503423081826e-30	1.45663771743914e-26	8.21454023313717e-28	NDUFB4/NDUFA7/NDUFC1/NDUFB1/COA6/COX7C/NDUFS4/NDUFA3/UQCRB/ETFRF1/COX7B/NDUFB6/COX6B1/UQCRQ/NDUFA6/UQCR10/COX5B/NDUFS5/CDK1/COX6C/NDUFA1/DGUOK/SDHB/GLRX2/NDUFA12/NCF1/NDUFB8/NDUFS6/NDUFAB1/NDUFA2/FDX1/NDUFB3/NDUFA5/PARK7/ETFB/COX7A2L/NDUFB7/NDUFB2/NDUFA8/UQCR11/NDUFV2/CCNB1/COX5A/UQCRH/CHCHD2/SDHD	46
GO:0009142	BP	GO:0009142	nucleoside triphosphate biosynthetic process	41/564	134/18614	4.95672644712634e-30	1.6243192567233e-26	8.62132791949096e-28	NDUFB4/NDUFA7/ATP5ME/NDUFC1/NDUFB1/NDUFS4/NDUFA3/ATP5PD/ATP5MC2/ATP5F1E/ATP5MG/ATP5PO/NDUFB6/IMPDH2/NDUFA6/ATP5MF/NDUFS5/NDUFA1/DGUOK/ATP5F1C/SDHB/NUDT2/NDUFA12/NDUFA13/NDUFB8/NDUFS6/NDUFA11/ATP5PF/ATP5MC3/NDUFAB1/NDUFA2/NDUFB3/NDUFA5/NDUFB7/NDUFB2/ATP5PB/NDUFA8/ATP5MC1/NDUFV2/NME1/SDHD	41
GO:0033108	BP	GO:0033108	mitochondrial respiratory chain complex assembly	36/564	99/18614	1.53156921063993e-29	5.01895230326706e-26	2.51589351619156e-27	NDUFAF2/COX17/DMAC1/NDUFB4/NDUFC1/NDUFB1/NDUFS4/NDUFA3/UQCC2/NDUFAF3/SMIM20/NDUFB6/NDUFA6/CHCHD7/NDUFS5/SDHAF3/NDUFA1/NDUFA12/NDUFA13/NDUFB8/NDUFA11/NDUFAB1/NDUFA2/NDUFB3/NDUFA5/NDUFAF4/STMP1/NDUFB7/NDUFB2/NDUFA8/COA4/TMEM126A/PET117/PET100/COX14/COA5	36
GO:0019646	BP	GO:0019646	aerobic electron transport chain	35/564	94/18614	3.60284956928065e-29	1.18065380385327e-25	5.60687226598856e-27	NDUFB4/NDUFA7/NDUFC1/NDUFB1/COX7C/NDUFS4/NDUFA3/UQCRB/COX7B/NDUFB6/COX6B1/UQCRQ/NDUFA6/UQCR10/COX5B/NDUFS5/COX6C/NDUFA1/SDHB/NDUFB8/NDUFS6/NDUFAB1/NDUFA2/NDUFB3/NDUFA5/PARK7/COX7A2L/NDUFB7/NDUFB2/NDUFA8/UQCR11/NDUFV2/COX5A/UQCRH/SDHD	35
GO:0042254	BP	GO:0042254	ribosome biogenesis	56/564	298/18614	1.56739817612201e-28	5.13636382315183e-25	2.31727446143512e-26	RPS21/RPF2/RPL6/RPL35A/GTF2H5/RSL24D1/MPHOSPH6/LSM6/PIN4/RPL26/RPS17/ZNHIT3/ISG20/RPL5/RPL11/RPL27/MRPL22/NSA2/RPP40/MRPL36/RPL38/RPL26L1/UTP11/RPS28/RPL14/RPS24/RPF1/NIFK/NHP2/RPS27/SNU13/RPS7/TRMT112/TMA16/UTP18/EXOSC7/NOP10/RPL7/METTL5/DDX18/NPM1/EXOSC3/EXOSC5/RPS14/FRG1/NPM3/MRPL20/NOP53/RPS27L/C1D/RRP9/RPS25/RPUSD2/EMG1/CINP/GTF3A	56
GO:0006364	BP	GO:0006364	rRNA processing	44/564	218/18614	6.25127310158678e-24	2.04854219538999e-20	8.80191786584324e-22	RPS21/RPF2/RPL35A/GTF2H5/MPHOSPH6/LSM6/PIN4/RPL26/RPS17/ZNHIT3/ISG20/RPL5/RPL11/RPL27/NSA2/RPP40/UTP11/RPS28/RPL14/RPS24/RPF1/NIFK/NHP2/RPS27/SNU13/RPS7/TRMT112/UTP18/EXOSC7/NOP10/RPL7/METTL5/DDX18/EXOSC3/EXOSC5/RPS14/FRG1/NPM3/NOP53/C1D/RRP9/RPS25/RPUSD2/EMG1	44
GO:0009152	BP	GO:0009152	purine ribonucleotide biosynthetic process	43/564	217/18614	4.46910353102053e-23	1.46452522711543e-19	6.00656067877352e-21	NDUFB4/NDUFA7/ATP5ME/NDUFC1/NDUFB1/NDUFS4/NDUFA3/ATP5PD/ATP5MC2/ATP5F1E/ATP5MG/ATP5PO/NDUFB6/IMPDH2/NDUFA6/ATP5MF/NDUFS5/NDUFA1/DGUOK/ATP5F1C/SDHB/NUDT2/NDUFA12/NDUFA13/NDUFB8/NDUFS6/HPRT1/NDUFA11/ATP5PF/ATP5MC3/NDUFAB1/NDUFA2/NDUFB3/NDUFA5/NDUFB7/NDUFB2/ATP5PB/NDUFA8/ATP5MC1/NDUFV2/APRT/NME1/SDHD	43
GO:0046034	BP	GO:0046034	ATP metabolic process	43/564	219/18614	6.55040641384666e-23	2.14656818181755e-19	8.42109456132506e-21	NDUFB4/NDUFA7/ATP5ME/NDUFC1/NDUFB1/ALDOC/NDUFS4/NDUFA3/ATP5PD/ATP5MC2/ATP5F1E/ATP5MG/ATP5PO/NDUFB6/ATP5IF1/NDUFA6/ATP5MF/NDUFS5/NDUFA1/DGUOK/ATP5F1C/SDHB/NUDT2/NDUFA12/NDUFA13/NDUFB8/NDUFS6/NDUFA11/ATP5PF/ATP5MC3/NDUFAB1/NDUFA2/NDUFB3/NDUFA5/NDUFB7/NDUFB2/ATP5PB/NDUFA8/ATP5MC1/NDUFV2/PGK1/SDHD/LDHA	43
GO:0009260	BP	GO:0009260	ribonucleotide biosynthetic process	44/564	231/18614	7.36452351211768e-23	2.41335435492097e-19	8.47305324252113e-21	NDUFB4/NDUFA7/ATP5ME/NDUFC1/NDUFB1/NDUFS4/NDUFA3/ATP5PD/ATP5MC2/ATP5F1E/ATP5MG/ATP5PO/NDUFB6/IMPDH2/NDUFA6/ATP5MF/NDUFS5/NDUFA1/DGUOK/ATP5F1C/SDHB/NUDT2/NDUFA12/NDUFA13/NDUFB8/NDUFS6/HPRT1/NDUFA11/DCK/ATP5PF/ATP5MC3/NDUFAB1/NDUFA2/NDUFB3/NDUFA5/NDUFB7/NDUFB2/ATP5PB/NDUFA8/ATP5MC1/NDUFV2/APRT/NME1/SDHD	44
GO:0010257	BP	GO:0010257	NADH dehydrogenase complex assembly	25/564	59/18614	7.45049537523218e-23	2.44152733446358e-19	8.47305324252113e-21	NDUFAF2/DMAC1/NDUFB4/NDUFC1/NDUFB1/NDUFS4/NDUFA3/NDUFAF3/NDUFB6/NDUFA6/NDUFS5/NDUFA1/NDUFA12/NDUFA13/NDUFB8/NDUFA11/NDUFAB1/NDUFA2/NDUFB3/NDUFA5/NDUFAF4/NDUFB7/NDUFB2/NDUFA8/TMEM126A	25
GO:0032981	BP	GO:0032981	mitochondrial respiratory chain complex I assembly	25/564	59/18614	7.45049537523218e-23	2.44152733446358e-19	8.47305324252113e-21	NDUFAF2/DMAC1/NDUFB4/NDUFC1/NDUFB1/NDUFS4/NDUFA3/NDUFAF3/NDUFB6/NDUFA6/NDUFS5/NDUFA1/NDUFA12/NDUFA13/NDUFB8/NDUFA11/NDUFAB1/NDUFA2/NDUFB3/NDUFA5/NDUFAF4/NDUFB7/NDUFB2/NDUFA8/TMEM126A	25
GO:0009205	BP	GO:0009205	purine ribonucleoside triphosphate metabolic process	45/564	244/18614	9.41976713752395e-23	3.0868576909666e-19	1.03158385533352e-20	NDUFB4/NDUFA7/ATP5ME/NDUFC1/NDUFB1/ALDOC/NDUFS4/NDUFA3/ATP5PD/ATP5MC2/ATP5F1E/ATP5MG/ATP5PO/NDUFB6/ATP5IF1/IMPDH2/NDUFA6/ATP5MF/NDUFS5/NDUFA1/DGUOK/ATP5F1C/SDHB/NUDT2/NDUFA12/NDUFA13/NDUFB8/NDUFS6/NDUFA11/ATP5PF/ATP5MC3/NDUFAB1/NDUFA2/NDUFB3/NDUFA5/NDUFB7/NDUFB2/ATP5PB/NDUFA8/ATP5MC1/NDUFV2/PGK1/NME1/SDHD/LDHA	45
GO:0016072	BP	GO:0016072	rRNA metabolic process	46/564	257/18614	1.14185910192576e-22	3.74187227701073e-19	1.20582038244717e-20	RPS21/RPF2/RPL35A/GTF2H5/MPHOSPH6/LSM6/PIN4/RPL26/RPS17/ZNHIT3/ISG20/RPL5/RPL11/RPL27/NSA2/RPP40/UTP11/RPS28/RPL14/RPS24/RPF1/NIFK/NHP2/RPS27/SNU13/RPS7/TRMT112/UTP18/EXOSC7/NOP10/RPL7/METTL5/DDX18/EXOSC3/EXOSC5/RPS14/FRG1/NPM3/NOP53/C1D/RRP9/RPS25/RPUSD2/EMG1/NCL/GTF3A	46
GO:0009144	BP	GO:0009144	purine nucleoside triphosphate metabolic process	45/564	249/18614	2.23935519039358e-22	7.33836695891977e-19	2.2832481777915e-20	NDUFB4/NDUFA7/ATP5ME/NDUFC1/NDUFB1/ALDOC/NDUFS4/NDUFA3/ATP5PD/ATP5MC2/ATP5F1E/ATP5MG/ATP5PO/NDUFB6/ATP5IF1/IMPDH2/NDUFA6/ATP5MF/NDUFS5/NDUFA1/DGUOK/ATP5F1C/SDHB/NUDT2/NDUFA12/NDUFA13/NDUFB8/NDUFS6/NDUFA11/ATP5PF/ATP5MC3/NDUFAB1/NDUFA2/NDUFB3/NDUFA5/NDUFB7/NDUFB2/ATP5PB/NDUFA8/ATP5MC1/NDUFV2/PGK1/NME1/SDHD/LDHA	45
GO:0046390	BP	GO:0046390	ribose phosphate biosynthetic process	44/564	238/18614	2.58489416938137e-22	8.47069819306275e-19	2.54770797255869e-20	NDUFB4/NDUFA7/ATP5ME/NDUFC1/NDUFB1/NDUFS4/NDUFA3/ATP5PD/ATP5MC2/ATP5F1E/ATP5MG/ATP5PO/NDUFB6/IMPDH2/NDUFA6/ATP5MF/NDUFS5/NDUFA1/DGUOK/ATP5F1C/SDHB/NUDT2/NDUFA12/NDUFA13/NDUFB8/NDUFS6/HPRT1/NDUFA11/DCK/ATP5PF/ATP5MC3/NDUFAB1/NDUFA2/NDUFB3/NDUFA5/NDUFB7/NDUFB2/ATP5PB/NDUFA8/ATP5MC1/NDUFV2/APRT/NME1/SDHD	44
GO:0009199	BP	GO:0009199	ribonucleoside triphosphate metabolic process	45/564	251/18614	3.14664308804441e-22	1.03115493995215e-18	3.00133121708549e-20	NDUFB4/NDUFA7/ATP5ME/NDUFC1/NDUFB1/ALDOC/NDUFS4/NDUFA3/ATP5PD/ATP5MC2/ATP5F1E/ATP5MG/ATP5PO/NDUFB6/ATP5IF1/IMPDH2/NDUFA6/ATP5MF/NDUFS5/NDUFA1/DGUOK/ATP5F1C/SDHB/NUDT2/NDUFA12/NDUFA13/NDUFB8/NDUFS6/NDUFA11/ATP5PF/ATP5MC3/NDUFAB1/NDUFA2/NDUFB3/NDUFA5/NDUFB7/NDUFB2/ATP5PB/NDUFA8/ATP5MC1/NDUFV2/PGK1/NME1/SDHD/LDHA	45
GO:0009141	BP	GO:0009141	nucleoside triphosphate metabolic process	46/564	269/18614	8.16939199045837e-22	2.67710975527321e-18	7.54862569118341e-20	NDUFB4/NDUFA7/ATP5ME/NDUFC1/NDUFB1/ALDOC/NDUFS4/NDUFA3/ATP5PD/ATP5MC2/ATP5F1E/ATP5MG/ATP5PO/NDUFB6/ATP5IF1/IMPDH2/NDUFA6/ATP5MF/NDUFS5/NDUFA1/DGUOK/ATP5F1C/SDHB/NUDT2/NDUFA12/NDUFA13/DUT/NDUFB8/NDUFS6/NDUFA11/ATP5PF/ATP5MC3/NDUFAB1/NDUFA2/NDUFB3/NDUFA5/NDUFB7/NDUFB2/ATP5PB/NDUFA8/ATP5MC1/NDUFV2/PGK1/NME1/SDHD/LDHA	46
GO:0032543	BP	GO:0032543	mitochondrial translation	33/564	132/18614	2.59463762311339e-21	8.50262749094257e-18	2.32482841573381e-19	NDUFA7/UQCC2/MRPL17/MRPS21/MRPL22/MRPL16/MRPL50/MRPL46/MRPL36/MRPS18C/MRPL52/MRPS33/MRPL27/GADD45GIP1/MRPS9/MRPL11/MRPL58/MRPL2/MRPL40/MRPL51/MRPS14/MRPL33/MRPL13/MRPL20/MRPL21/MRPL35/MRPL55/MRPL47/MTIF3/MRPL24/MRPS23/CHCHD1/MRPS17	33
GO:0006164	BP	GO:0006164	purine nucleotide biosynthetic process	44/564	262/18614	1.36785421044887e-20	4.48245824764095e-17	1.18956733038727e-18	NDUFB4/NDUFA7/ATP5ME/NDUFC1/NDUFB1/NDUFS4/NDUFA3/ATP5PD/ATP5MC2/ATP5F1E/ATP5MG/ATP5PO/NDUFB6/IMPDH2/NDUFA6/ATP5MF/NDUFS5/NDUFA1/DGUOK/ATP5F1C/SDHB/NUDT2/NDUFA12/NDUFA13/NDUFB8/NDUFS6/HPRT1/NDUFA11/DCK/ATP5PF/ATP5MC3/NDUFAB1/NDUFA2/NDUFB3/NDUFA5/NDUFB7/NDUFB2/ATP5PB/NDUFA8/ATP5MC1/NDUFV2/APRT/NME1/SDHD	44
GO:0009165	BP	GO:0009165	nucleotide biosynthetic process	46/564	295/18614	4.03012534329096e-20	1.32067207499645e-16	3.4046983727231e-18	NDUFB4/NDUFA7/ATP5ME/NDUFC1/NDUFB1/NDUFS4/NDUFA3/ATP5PD/ATP5MC2/ATP5F1E/ATP5MG/ATP5PO/NDUFB6/IMPDH2/NDUFA6/ATP5MF/NDUFS5/NDUFA1/DGUOK/ATP5F1C/SDHB/NUDT2/NDUFA12/NDUFA13/DUT/NDUFB8/NDUFS6/HPRT1/NDUFA11/DCK/ATP5PF/ATP5MC3/NDUFAB1/NDUFA2/NDUFB3/NDUFA5/AK6/NDUFB7/NDUFB2/ATP5PB/NDUFA8/ATP5MC1/NDUFV2/APRT/NME1/SDHD	46
GO:0140053	BP	GO:0140053	mitochondrial gene expression	35/564	164/18614	4.23291725022896e-20	1.38712698290003e-16	3.47668554265882e-18	NDUFA7/UQCC2/MRPL17/MRPS21/MRPL22/MRPL16/MRPL50/MRPL46/MRPL36/MRPS18C/MRPL52/MRPS33/HSD17B10/MRPL27/GADD45GIP1/MRPS9/MRPL11/MRPL58/MRPL2/MRPL40/MRPL51/MRPS14/MRPL33/CHCHD10/MRPL13/MRPL20/MRPL21/MRPL35/MRPL55/MRPL47/MTIF3/MRPL24/MRPS23/CHCHD1/MRPS17	35
GO:1901293	BP	GO:1901293	nucleoside phosphate biosynthetic process	46/564	297/18614	5.33919717814546e-20	1.74965491527827e-16	4.18420938130491e-18	NDUFB4/NDUFA7/ATP5ME/NDUFC1/NDUFB1/NDUFS4/NDUFA3/ATP5PD/ATP5MC2/ATP5F1E/ATP5MG/ATP5PO/NDUFB6/IMPDH2/NDUFA6/ATP5MF/NDUFS5/NDUFA1/DGUOK/ATP5F1C/SDHB/NUDT2/NDUFA12/NDUFA13/DUT/NDUFB8/NDUFS6/HPRT1/NDUFA11/DCK/ATP5PF/ATP5MC3/NDUFAB1/NDUFA2/NDUFB3/NDUFA5/AK6/NDUFB7/NDUFB2/ATP5PB/NDUFA8/ATP5MC1/NDUFV2/APRT/NME1/SDHD	46
GO:0072522	BP	GO:0072522	purine-containing compound biosynthetic process	44/564	271/18614	5.37735701904974e-20	1.7621598951426e-16	4.18420938130491e-18	NDUFB4/NDUFA7/ATP5ME/NDUFC1/NDUFB1/NDUFS4/NDUFA3/ATP5PD/ATP5MC2/ATP5F1E/ATP5MG/ATP5PO/NDUFB6/IMPDH2/NDUFA6/ATP5MF/NDUFS5/NDUFA1/DGUOK/ATP5F1C/SDHB/NUDT2/NDUFA12/NDUFA13/NDUFB8/NDUFS6/HPRT1/NDUFA11/DCK/ATP5PF/ATP5MC3/NDUFAB1/NDUFA2/NDUFB3/NDUFA5/NDUFB7/NDUFB2/ATP5PB/NDUFA8/ATP5MC1/NDUFV2/APRT/NME1/SDHD	44
GO:0006120	BP	GO:0006120	mitochondrial electron transport, NADH to ubiquinone	21/564	51/18614	4.38283881212e-19	1.43625627873172e-15	3.32291342057897e-17	NDUFB4/NDUFA7/NDUFC1/NDUFB1/NDUFS4/NDUFA3/NDUFB6/NDUFA6/NDUFS5/NDUFA1/NDUFB8/NDUFS6/NDUFAB1/NDUFA2/NDUFB3/NDUFA5/PARK7/NDUFB7/NDUFB2/NDUFA8/NDUFV2	21
GO:0071826	BP	GO:0071826	ribonucleoprotein complex subunit organization	40/564	239/18614	9.16192959145626e-19	3.00236432712021e-15	6.77259479536858e-17	SNRPC/DNAJC17/SNRPF/RPF2/EIF2S2/RPL6/MCTS1/GEMIN2/SNRPG/SNRPD2/ZNHIT3/SF3B6/SNRPD3/RPL5/RPL11/SNRPE/YJU2/RUVBL1/TAF9/RPL38/EIF3H/EIF3E/RPS28/SNRPB2/PSIP1/RPS27/SNRPD1/SNRPA1/ZFAND1/GEMIN6/SNU13/SF3B5/EIF3J/RPS14/MRPL20/NOP53/RPS27L/LSM2/CRNKL1/EIF3K	40
GO:0022618	BP	GO:0022618	ribonucleoprotein complex assembly	38/564	231/18614	1.27086837952716e-17	4.16463567971051e-14	9.16526130447188e-16	SNRPC/SNRPF/RPF2/EIF2S2/RPL6/MCTS1/GEMIN2/SNRPG/SNRPD2/ZNHIT3/SF3B6/SNRPD3/RPL5/RPL11/SNRPE/YJU2/RUVBL1/TAF9/RPL38/EIF3H/EIF3E/RPS28/SNRPB2/PSIP1/RPS27/SNRPD1/SNRPA1/GEMIN6/SNU13/SF3B5/EIF3J/RPS14/MRPL20/NOP53/RPS27L/LSM2/CRNKL1/EIF3K	38
GO:0034470	BP	GO:0034470	ncRNA processing	52/564	432/18614	1.57468549279399e-17	5.1602443598859e-14	1.1085943732477e-15	RPS21/RPF2/RPL35A/GTF2H5/MPHOSPH6/LSM6/PIN4/RPL26/RPS17/ZNHIT3/ISG20/RPL5/RPL11/RPL27/NSA2/RPP40/TPRKB/UTP11/RPS28/RPL14/HSD17B10/RPS24/RPF1/NIFK/NHP2/RPS27/CTU1/SSB/LARP7/SNU13/RTRAF/RPS7/TRMT112/UTP18/EXOSC7/NOP10/RPL7/METTL5/DDX18/EXOSC3/EXOSC5/RPS14/FRG1/NPM3/NOP53/C1D/MTFMT/RRP9/RPS25/RPUSD2/EMG1/LAGE3	52
GO:0042273	BP	GO:0042273	ribosomal large subunit biogenesis	22/564	69/18614	4.06957782922341e-17	1.33360065463651e-13	2.79839513397517e-15	RPF2/RPL6/RPL35A/RSL24D1/RPL26/ZNHIT3/RPL5/RPL11/NSA2/RPL38/RPL26L1/RPL14/RPF1/NIFK/TMA16/RPL7/DDX18/NPM1/MRPL20/NOP53/CINP/GTF3A	22
GO:0009150	BP	GO:0009150	purine ribonucleotide metabolic process	50/564	445/18614	1.15238014953809e-15	3.7763497500363e-12	7.74410488050833e-14	NDUFB4/NDUFA7/ATP5ME/NDUFC1/NDUFB1/ALDOC/NDUFS4/NDUFA3/ATP5PD/ATP5MC2/ATP5F1E/ATP5MG/ATP5PO/NDUFB6/ATP5IF1/IMPDH2/NDUFA6/NUDT8/ATP5MF/NDUFS5/NDUFA1/DGUOK/ATP5F1C/SDHB/NUDT2/NDUFA12/NDUFA13/NDUFB8/NDUFS6/HPRT1/NDUFA11/ATP5PF/HINT1/ATP5MC3/NDUFAB1/NDUFA2/NDUFB3/NDUFA5/GMPR2/NDUFB7/NDUFB2/ATP5PB/NDUFA8/ATP5MC1/NDUFV2/PGK1/APRT/NME1/SDHD/LDHA	50
GO:0009259	BP	GO:0009259	ribonucleotide metabolic process	51/564	464/18614	1.45359632696806e-15	4.76343516347433e-12	9.55123294141117e-14	NDUFB4/NDUFA7/ATP5ME/NDUFC1/NDUFB1/ALDOC/NDUFS4/NDUFA3/ATP5PD/ATP5MC2/ATP5F1E/ATP5MG/ATP5PO/NDUFB6/ATP5IF1/IMPDH2/NDUFA6/NUDT8/ATP5MF/NDUFS5/NDUFA1/DGUOK/ATP5F1C/SDHB/NUDT2/NDUFA12/NDUFA13/NDUFB8/NDUFS6/HPRT1/NDUFA11/DCK/ATP5PF/HINT1/ATP5MC3/NDUFAB1/NDUFA2/NDUFB3/NDUFA5/GMPR2/NDUFB7/NDUFB2/ATP5PB/NDUFA8/ATP5MC1/NDUFV2/PGK1/APRT/NME1/SDHD/LDHA	51
GO:0019693	BP	GO:0019693	ribose phosphate metabolic process	51/564	473/18614	3.18571720073257e-15	1.04395952668006e-11	2.04775277273633e-13	NDUFB4/NDUFA7/ATP5ME/NDUFC1/NDUFB1/ALDOC/NDUFS4/NDUFA3/ATP5PD/ATP5MC2/ATP5F1E/ATP5MG/ATP5PO/NDUFB6/ATP5IF1/IMPDH2/NDUFA6/NUDT8/ATP5MF/NDUFS5/NDUFA1/DGUOK/ATP5F1C/SDHB/NUDT2/NDUFA12/NDUFA13/NDUFB8/NDUFS6/HPRT1/NDUFA11/DCK/ATP5PF/HINT1/ATP5MC3/NDUFAB1/NDUFA2/NDUFB3/NDUFA5/GMPR2/NDUFB7/NDUFB2/ATP5PB/NDUFA8/ATP5MC1/NDUFV2/PGK1/APRT/NME1/SDHD/LDHA	51
GO:0008380	BP	GO:0008380	RNA splicing	50/564	466/18614	7.34450785097426e-15	2.40679522276427e-11	4.6205425651482e-13	SNRPC/DNAJC17/SNRPF/RPS26/GEMIN2/SNRPG/LSM6/LSM3/THOC7/SNRPD2/SF3B6/SNRPD3/PPIE/MAGOH/BCAS2/SNRPE/YJU2/LSM7/TAF9/UBL5/CWC15/SNRPB2/PSIP1/SNRPD1/TAF12/RBM8A/SNRPA1/PRDX6/LARP7/GEMIN6/SNU13/RTRAF/ENY2/TAF10/MAGOHB/SF3B5/PRMT1/DCPS/LSM10/FRG1/MFAP1/PPIH/LSM5/SNW1/FXR1/BUD31/SNRPN/LSM2/CRNKL1/NCL	50
GO:0000377	BP	GO:0000377	RNA splicing, via transesterification reactions with bulged adenosine as nucleophile	41/564	325/18614	9.43331611672402e-15	3.09129769145046e-11	5.69241352779329e-13	SNRPC/DNAJC17/SNRPF/GEMIN2/SNRPG/LSM6/LSM3/SNRPD2/SF3B6/SNRPD3/PPIE/MAGOH/BCAS2/SNRPE/YJU2/LSM7/UBL5/CWC15/SNRPB2/PSIP1/SNRPD1/RBM8A/SNRPA1/PRDX6/LARP7/GEMIN6/SNU13/MAGOHB/SF3B5/DCPS/FRG1/MFAP1/PPIH/LSM5/SNW1/FXR1/BUD31/SNRPN/LSM2/CRNKL1/NCL	41
GO:0000398	BP	GO:0000398	mRNA splicing, via spliceosome	41/564	325/18614	9.43331611672402e-15	3.09129769145046e-11	5.69241352779329e-13	SNRPC/DNAJC17/SNRPF/GEMIN2/SNRPG/LSM6/LSM3/SNRPD2/SF3B6/SNRPD3/PPIE/MAGOH/BCAS2/SNRPE/YJU2/LSM7/UBL5/CWC15/SNRPB2/PSIP1/SNRPD1/RBM8A/SNRPA1/PRDX6/LARP7/GEMIN6/SNU13/MAGOHB/SF3B5/DCPS/FRG1/MFAP1/PPIH/LSM5/SNW1/FXR1/BUD31/SNRPN/LSM2/CRNKL1/NCL	41
GO:0000375	BP	GO:0000375	RNA splicing, via transesterification reactions	41/564	329/18614	1.4392327428994e-14	4.71636569848133e-11	8.51116794695666e-13	SNRPC/DNAJC17/SNRPF/GEMIN2/SNRPG/LSM6/LSM3/SNRPD2/SF3B6/SNRPD3/PPIE/MAGOH/BCAS2/SNRPE/YJU2/LSM7/UBL5/CWC15/SNRPB2/PSIP1/SNRPD1/RBM8A/SNRPA1/PRDX6/LARP7/GEMIN6/SNU13/MAGOHB/SF3B5/DCPS/FRG1/MFAP1/PPIH/LSM5/SNW1/FXR1/BUD31/SNRPN/LSM2/CRNKL1/NCL	41
GO:0006397	BP	GO:0006397	mRNA processing	45/564	500/18614	7.40730222173131e-11	2.42737293806135e-07	4.29455354816166e-09	SNRPC/DNAJC17/SNRPF/GEMIN2/SNRPG/LSM6/LSM3/THOC7/SNRPD2/SF3B6/SNRPD3/PPIE/MAGOH/BCAS2/SNRPE/YJU2/LSM7/UBL5/CWC15/SNRPB2/PSIP1/SNRPD1/RBM8A/SNRPA1/PRDX6/LARP7/GEMIN6/SNU13/MAGOHB/SF3B5/LEO1/DCPS/LSM10/FRG1/MFAP1/PPIH/LSM5/SNW1/RPUSD2/FXR1/BUD31/SNRPN/LSM2/CRNKL1/NCL	45
GO:1902600	BP	GO:1902600	proton transmembrane transport	22/564	143/18614	3.61828861214661e-10	1.18571317820044e-06	2.05744386872871e-08	COX17/ATP5ME/ATP5PD/ATP5MC2/ATP5F1E/ATP5MG/COX7B/ATP5PO/COX6B1/UQCR10/COX5B/ATP5MF/ATP5F1C/ATP5PF/ATP5MC3/PARK7/SLC25A5/COX7A2L/ATP5PB/ATP5MC1/COX5A/UQCRH	22
GO:1903241	BP	GO:1903241	U2-type prespliceosome assembly	10/564	24/18614	8.06249967142131e-10	2.64208114232476e-06	4.49802613247715e-08	SNRPF/SNRPG/SNRPD2/SF3B6/SNRPD3/SNRPE/SNRPB2/SNRPD1/SNRPA1/SF3B5	10
GO:0042274	BP	GO:0042274	ribosomal small subunit biogenesis	16/564	78/18614	1.23614937295493e-09	4.05086149517331e-06	6.76870095249591e-08	RPS21/GTF2H5/LSM6/RPS17/RPP40/RPL38/RPS28/RPS24/RPS27/SNU13/RPS7/NPM1/RPS14/RPS27L/RPS25/EMG1	16
GO:0006413	BP	GO:0006413	translational initiation	19/564	123/18614	5.38484406575778e-09	1.76461340034882e-05	2.89493339343801e-07	EIF2S2/EIF1AY/MCTS1/SH3BGRL/RPS17/EIF4EBP1/EIF3H/EIF3E/RPS3A/POLR2G/EIF5B/EIF3J/NPM1/RPS3/EIF4E2/MTFMT/MTIF3/EIF3K/PAIP2	19
GO:0051444	BP	GO:0051444	negative regulation of ubiquitin-protein transferase activity	9/564	22/18614	7.06686395574224e-09	2.31581131829673e-05	3.73135730294736e-07	CDC20/RPL5/RPL11/BAG2/RPS7/PARK7/MAD2L2/RPL23/MAD2L1	9
GO:1904667	BP	GO:1904667	negative regulation of ubiquitin protein ligase activity	7/564	12/18614	1.56843577297182e-08	5.13976402802867e-05	8.13617005776151e-07	RPL5/RPL11/BAG2/RPS7/MAD2L2/RPL23/MAD2L1	7
GO:0042255	BP	GO:0042255	ribosome assembly	13/564	60/18614	2.21461226540474e-08	7.25728439373133e-05	1.12901013675534e-06	RPF2/RPL6/RPL5/RPL11/MRPL22/RPL38/RPS28/RPS27/NPM1/RPS14/MRPL20/NOP53/RPS27L	13
GO:1904666	BP	GO:1904666	regulation of ubiquitin protein ligase activity	9/564	27/18614	5.81434669531305e-08	0.000190536	2.91391612259311e-06	CDC20/UBE2C/RPL5/RPL11/BAG2/RPS7/MAD2L2/RPL23/MAD2L1	9
GO:0000245	BP	GO:0000245	spliceosomal complex assembly	15/564	94/18614	1.41452011132978e-07	0.000463538	6.97085437320238e-06	SNRPC/SNRPF/GEMIN2/SNRPG/SNRPD2/SF3B6/SNRPD3/SNRPE/SNRPB2/PSIP1/SNRPD1/SNRPA1/GEMIN6/SF3B5/CRNKL1	15
GO:0008535	BP	GO:0008535	respiratory chain complex IV assembly	9/564	30/18614	1.63637387475187e-07	0.00053624	7.93196585708023e-06	COX17/COA6/SMIM20/STMP1/COA4/PET117/PET100/COX14/COA5	9
GO:0017004	BP	GO:0017004	cytochrome complex assembly	10/564	39/18614	1.73447389019926e-07	0.000568387	8.27187972422701e-06	COX17/COA6/UQCC2/SMIM20/STMP1/COA4/PET117/PET100/COX14/COA5	10
GO:0033617	BP	GO:0033617	mitochondrial cytochrome c oxidase assembly	8/564	25/18614	4.63756657221737e-07	0.00151973	2.17659557249099e-05	COX17/SMIM20/STMP1/COA4/PET117/PET100/COX14/COA5	8
GO:0051438	BP	GO:0051438	regulation of ubiquitin-protein transferase activity	11/564	59/18614	1.34188010828735e-06	0.00439734	6.19957438187364e-05	CDC20/UBE2C/RPL5/RPL11/BAG2/RPS7/PARK7/MAD2L2/RPL23/UBE2L3/MAD2L1	11
GO:1903050	BP	GO:1903050	regulation of proteolysis involved in protein catabolic process	22/564	230/18614	2.10182291025588e-06	0.00688767	9.56116689054052e-05	CDC20/ATP5IF1/RPL5/RPL11/TAF9/EIF3H/RBX1/COMMD1/BAG2/UBB/ELOB/AURKA/HSPBP1/RPS7/PARK7/PSMC1/NOP53/RPL23/SUMO1/PDCL3/GABARAPL2/RACK1	22
GO:0000470	BP	GO:0000470	maturation of LSU-rRNA	7/564	22/18614	2.59261691884385e-06	0.00849601	0.000116151	RPF2/ZNHIT3/NSA2/RPF1/NIFK/RPL7/DDX18	7
GO:0000387	BP	GO:0000387	spliceosomal snRNP assembly	10/564	52/18614	3.02861302111526e-06	0.00992476	0.000132116	SNRPC/SNRPF/GEMIN2/SNRPG/SNRPD2/SNRPD3/SNRPE/SNRPD1/GEMIN6/LSM2	10
GO:0006626	BP	GO:0006626	protein targeting to mitochondrion	14/564	104/18614	3.03834682490324e-06	0.00995666	0.000132116	ROMO1/ATP5IF1/PDCD5/UBL5/NDUFA13/AIP/DNAJC19/TIMM8B/TIMM10/UBE2L3/TOMM5/TIMM9/TOMM7/PARL	14
GO:0051204	BP	GO:0051204	protein insertion into mitochondrial membrane	8/564	33/18614	4.80637479733411e-06	0.0157505	0.000205967	ROMO1/PDCD5/NDUFA13/TIMM8B/TIMM10/TOMM5/TIMM9/TOMM7	8
GO:0000027	BP	GO:0000027	ribosomal large subunit assembly	7/564	25/18614	6.75174736414687e-06	0.0221255	0.000281181	RPF2/RPL6/RPL5/RPL11/RPL38/MRPL20/NOP53	7
GO:0006123	BP	GO:0006123	mitochondrial electron transport, cytochrome c to oxygen	7/564	25/18614	6.75174736414687e-06	0.0221255	0.000281181	COX7C/COX7B/COX6B1/COX5B/COX6C/COX7A2L/COX5A	7
GO:0009451	BP	GO:0009451	RNA modification	18/564	177/18614	7.54670271082419e-06	0.0247305	0.000309922	SNRPF/SNRPG/SNRPD2/SNRPD3/SNRPE/TPRKB/HSD17B10/NHP2/SNRPD1/CTU1/SSB/LARP7/TRMT112/NOP10/METTL5/MTFMT/RPUSD2/EMG1	18
GO:0140694	BP	GO:0140694	non-membrane-bounded organelle assembly	29/564	390/18614	8.92663323388301e-06	0.0292526	0.00036157	RPF2/CENPH/RPL6/CENPW/CCNB2/CETN2/LSM3/CDC20/CHMP2A/RPL5/RPL11/MRPL22/RPL38/CENPN/RPS28/RAB11A/CHMP5/RPS27/AURKA/MZT1/NPM1/RPS14/RPS3/MRPL20/NOP53/RPS27L/RPS23/BIRC5/ACTG1	29
GO:0000460	BP	GO:0000460	maturation of 5.8S rRNA	8/564	36/18614	9.66909093378601e-06	0.0316856	0.000386351	RPS21/MPHOSPH6/NSA2/RPP40/RPF1/EXOSC7/EXOSC3/C1D	8
GO:0007059	BP	GO:0007059	chromosome segregation	31/564	435/18614	1.03221579704032e-05	0.0338257	0.000406947	SYCE2/PTTG1/CENPH/CENPW/SPC25/CCNB2/CDC20/CHMP2A/UBE2C/TOP1/MND1/CENPN/PMF1/RAB11A/CHMP5/AURKA/LCMT1/MAD2L2/MZT1/SLC25A5/NUP37/TTK/ANAPC11/RPS3/CDC26/CCNB1/SKA2/MIS18A/DSCC1/MAD2L1/BIRC5	31
GO:0090151	BP	GO:0090151	establishment of protein localization to mitochondrial membrane	8/564	37/18614	1.20116290985125e-05	0.0393621	0.000467322	ROMO1/PDCD5/NDUFA13/TIMM8B/TIMM10/TOMM5/TIMM9/TOMM7	8
GO:0043161	BP	GO:0043161	proteasome-mediated ubiquitin-dependent protein catabolic process	31/564	439/18614	1.23681213963902e-05	0.0405303	0.000474943	SH3BGRL/CDC20/UBE2C/RPL11/TAF9/PSMA4/EIF3H/RBX1/COMMD1/PSMB1/ELOB/AURKA/PSMA1/HSPBP1/PSMB3/PARK7/PSMC1/ANAPC16/PSMB2/ANAPC10/ANAPC11/PSMA5/PSMB6/NOP53/PSMB4/SEC61B/CDC26/SUMO1/PSMA7/PSMB5/RACK1	31
GO:0044391	CC	GO:0044391	ribosomal subunit	85/579	185/19518	3.08585550721417e-80	1.38554912273916e-77	9.74480686488687e-78	RPL34/RPL31/RPS29/RPL22/RPS21/RPL24/RPS26/RPL6/RPL35A/RPL30/MRPL17/RPL36A/MRPS21/RPL26/RPS17/RPS27A/RPS15A/RPL5/RPL36AL/RPL11/RPL27/MRPL22/RPS4Y1/RPL9/RPS10/RPL7A/MRPL16/MRPL50/RPL29/MRPL46/MRPL36/RPL38/MRPS18C/MRPL52/MRPS33/FAU/RPL26L1/RPS28/RPL14/RPL21/RPS24/MRPL27/RPS27/UBA52/RPL39/RPL36/GADD45GIP1/RPS3A/MRPS9/MRPL11/RPS7/MRPL58/RPS12/MRPL2/RPL32/MRPL40/RPL7/MRPL51/MRPS14/MRPL33/RPL18/RPS14/MR…	85
GO:0005840	CC	GO:0005840	ribosome	89/579	229/19518	4.54813915923154e-76	2.04211448249496e-73	7.18127235668138e-74	RPL34/NDUFA7/RPL31/RPS29/RPL22/RPS21/RPL24/RPS26/RPL6/RPL35A/RSL24D1/RPL22L1/RPL30/MRPL17/RPL36A/MRPS21/RPL26/RPS17/RPS27A/RPS15A/RPL5/RPL36AL/RPL11/RPL27/MRPL22/RPS4Y1/RPL9/RPS10/RPL7A/MRPL16/MRPL50/RPL29/MRPL46/MRPL36/RPL38/MRPS18C/MRPL52/MRPS33/FAU/RPL26L1/EIF3H/RPS28/RPL14/RPL21/RPS24/MRPL27/RPS27/UBA52/RPL39/RPL36/GADD45GIP1/RPS3A/MRPS9/MRPL11/RPS7/MRPL58/RPS12/MRPL2/RPL32/MRPL40/RPL7/MRPL51…	89
GO:0098798	CC	GO:0098798	mitochondrial protein-containing complex	91/579	300/19518	1.50355603191352e-66	6.75096658329171e-64	1.58269055990897e-64	NDUFB4/NDUFA7/ATP5ME/NDUFC1/NDUFB1/MPC2/COX7C/ROMO1/NDUFS4/NDUFA3/ATP5PD/ATP5MC2/UQCRB/ATP5F1E/ATP5MG/COX7B/ATP5PO/MRPL17/MRPS21/NDUFB6/COX6B1/UQCRQ/NDUFA6/UQCR10/COX5B/ATP5MF/NDUFS5/MRPL22/COX6C/MRPL16/NDUFA1/MRPL50/ATP5F1C/MRPL46/MRPL36/MRPS18C/MRPL52/MRPS33/SDHB/NDUFA12/HSD17B10/NDUFA13/MRPL27/NDUFB8/GADD45GIP1/NDUFS6/NDUFA11/ATP5PF/MRPS9/MRPL11/DNAJC19/ATP5MC3/NDUFAB1/NDUFA2/MRPL58/NDUFB3/NDU…	91
GO:0005743	CC	GO:0005743	mitochondrial inner membrane	104/579	497/19518	1.22539686835947e-58	5.50203193893403e-56	9.67418580283794e-57	NDUFAF2/DMAC1/NDUFB4/NDUFA7/ATP5ME/NDUFC1/NDUFB1/MPC2/COX7C/ROMO1/NDUFS4/NDUFA3/UQCC2/ATP5PD/ATP5MC2/UQCRB/ATP5F1E/ATP5MG/NDUFAF3/COX7B/ATP5PO/SMIM20/MRPL17/MRPS21/NDUFB6/COX6B1/UQCRQ/NDUFA6/HIGD2A/UQCR10/COX5B/ATP5MF/NDUFS5/MRPL22/COX6C/MRPL16/NDUFA1/MRPL50/ATP5F1C/MRPL46/MRPL36/MRPS18C/MRPL52/MRPS33/SDHB/NDUFA12/NDUFA13/MRPL27/NDUFB8/GADD45GIP1/NDUFS6/NDUFA11/ATP5PF/MRPS9/MRPL11/DNAJC19/ATP5MC3…	104
GO:0022626	CC	GO:0022626	cytosolic ribosome	55/579	100/19518	1.31886360296962e-57	5.92169757733358e-55	8.32966486086074e-56	RPL34/RPL31/RPS29/RPL22/RPS21/RPL24/RPS26/RPL6/RPL35A/RPL30/RPL36A/RPL26/RPS17/RPS27A/RPS15A/RPL5/RPL36AL/RPL11/RPL27/RPS4Y1/RPL9/RPS10/RPL7A/RPL29/RPL38/FAU/RPL26L1/RPS28/RPL14/RPL21/RPS24/RPS27/UBA52/RPL39/RPL36/RPS3A/RPS7/RPS12/RPL32/RPL7/RPL18/RPS14/RPS3/RPS4X/RPS27L/RPL23/RPS25/RPL41/RPL28/RPL39L/RPL13/RPLP2/RACK1/RPS23/RPL17	55
GO:0015934	CC	GO:0015934	large ribosomal subunit	55/579	114/19518	2.12881120672995e-53	9.55836231821747e-51	1.1204269509105e-51	RPL34/RPL31/RPL22/RPL24/RPL6/RPL35A/RPL30/MRPL17/RPL36A/RPL26/RPL5/RPL36AL/RPL11/RPL27/MRPL22/RPL9/RPL7A/MRPL16/MRPL50/RPL29/MRPL46/MRPL36/RPL38/MRPL52/RPL26L1/RPL14/RPL21/MRPL27/UBA52/RPL39/RPL36/GADD45GIP1/MRPL11/MRPL58/MRPL2/RPL32/MRPL40/RPL7/MRPL51/MRPL33/RPL18/MRPL13/MRPL20/RPL23/MRPL21/MRPL35/MRPL55/RPL41/RPL28/RPL39L/MRPL47/RPL13/RPLP2/MRPL24/RPL17	55
GO:0098800	CC	GO:0098800	inner mitochondrial membrane protein complex	55/579	158/19518	6.65392268038893e-44	2.98761128349463e-41	3.00176963025064e-42	NDUFB4/NDUFA7/ATP5ME/NDUFC1/NDUFB1/MPC2/COX7C/ROMO1/NDUFS4/NDUFA3/ATP5PD/ATP5MC2/UQCRB/ATP5F1E/ATP5MG/COX7B/ATP5PO/NDUFB6/COX6B1/UQCRQ/NDUFA6/UQCR10/COX5B/ATP5MF/NDUFS5/COX6C/NDUFA1/ATP5F1C/SDHB/NDUFA12/NDUFA13/NDUFB8/NDUFS6/NDUFA11/ATP5PF/DNAJC19/ATP5MC3/NDUFAB1/NDUFA2/NDUFB3/NDUFA5/COX7A2L/CHCHD10/NDUFB7/NDUFB2/ATP5PB/NDUFA8/ATP5MC1/UQCR11/TIMM10/NDUFV2/TIMM9/COX5A/UQCRH/SDHD	55
GO:0022625	CC	GO:0022625	cytosolic large ribosomal subunit	33/579	58/19518	1.36295852437028e-35	6.11968377442254e-33	5.38009943830373e-34	RPL34/RPL31/RPL22/RPL24/RPL6/RPL35A/RPL30/RPL36A/RPL26/RPL5/RPL36AL/RPL11/RPL27/RPL9/RPL7A/RPL29/RPL38/RPL26L1/RPL14/RPL21/UBA52/RPL39/RPL36/RPL32/RPL7/RPL18/RPL23/RPL41/RPL28/RPL39L/RPL13/RPLP2/RPL17	33
GO:0070469	CC	GO:0070469	respirasome	40/579	101/19518	8.70283181602474e-35	3.90757148539511e-32	3.05362519860517e-33	NDUFB4/NDUFA7/NDUFC1/NDUFB1/COA6/COX7C/NDUFS4/NDUFA3/UQCRB/COX7B/NDUFB6/COX6B1/UQCRQ/NDUFA6/HIGD2A/UQCR10/COX5B/NDUFS5/COX6C/NDUFA1/SDHB/NDUFA12/NDUFA13/NDUFB8/NDUFS6/NDUFA11/NDUFAB1/NDUFA2/NDUFB3/NDUFA5/COX7A2L/STMP1/NDUFB7/NDUFB2/NDUFA8/UQCR11/NDUFV2/COX5A/UQCRH/SDHD	40
GO:0098803	CC	GO:0098803	respiratory chain complex	38/579	91/19518	3.72733100371174e-34	1.67357162066657e-31	1.17705189590897e-32	NDUFB4/NDUFA7/NDUFC1/NDUFB1/COA6/COX7C/NDUFS4/NDUFA3/UQCRB/COX7B/NDUFB6/COX6B1/UQCRQ/NDUFA6/UQCR10/COX5B/NDUFS5/COX6C/NDUFA1/SDHB/NDUFA12/NDUFA13/NDUFB8/NDUFS6/NDUFA11/NDUFAB1/NDUFA2/NDUFB3/NDUFA5/COX7A2L/NDUFB7/NDUFB2/NDUFA8/UQCR11/NDUFV2/COX5A/UQCRH/SDHD	38
GO:0005746	CC	GO:0005746	mitochondrial respirasome	38/579	94/19518	1.65977643779032e-33	7.45239620567854e-31	4.76490843384781e-32	NDUFB4/NDUFA7/NDUFC1/NDUFB1/COX7C/NDUFS4/NDUFA3/UQCRB/COX7B/NDUFB6/COX6B1/UQCRQ/NDUFA6/UQCR10/COX5B/NDUFS5/COX6C/NDUFA1/SDHB/NDUFA12/NDUFA13/NDUFB8/NDUFS6/NDUFA11/NDUFAB1/NDUFA2/NDUFB3/NDUFA5/COX7A2L/STMP1/NDUFB7/NDUFB2/NDUFA8/UQCR11/NDUFV2/COX5A/UQCRH/SDHD	38
GO:0015935	CC	GO:0015935	small ribosomal subunit	31/579	74/19518	4.0008932864339e-28	1.79640108560882e-25	1.05286665432471e-26	RPS29/RPS21/RPS26/MRPS21/RPS17/RPS27A/RPS15A/RPS4Y1/RPS10/MRPS18C/MRPS33/FAU/RPS28/RPS24/RPS27/UBA52/RPS3A/MRPS9/RPS7/RPS12/MRPS14/RPS14/RPS3/RPS4X/RPS27L/RPS25/RACK1/RPS23/MRPS23/CHCHD1/MRPS17	31
GO:1990204	CC	GO:1990204	oxidoreductase complex	37/579	128/19518	1.61073679893398e-26	7.23220822721358e-24	3.9127209690704e-25	NDUFB4/NDUFA7/NDUFC1/NDUFB1/NDUFS4/NDUFA3/HSD17B8/UQCRB/NDUFB6/UQCRQ/NDUFA6/UQCR10/NDUFS5/NDUFA1/SDHB/NDUFA12/NCF1/NDUFA13/NDUFB8/NDUFS6/NDUFA11/NDUFAB1/NDUFA2/NDUFB3/NDUFA5/GMPR2/ETFB/NDUFB7/NDUFB2/NDUFA8/UQCR11/NDUFV2/MRPS36/UQCRH/LDHB/SDHD/LDHA	37
GO:0000313	CC	GO:0000313	organellar ribosome	31/579	89/19518	3.38961780812918e-25	1.52193839585e-22	7.13603749079826e-24	NDUFA7/MRPL17/MRPS21/MRPL22/MRPL16/MRPL50/MRPL46/MRPL36/MRPS18C/MRPL52/MRPS33/MRPL27/GADD45GIP1/MRPS9/MRPL11/MRPL58/MRPL2/MRPL40/MRPL51/MRPS14/MRPL33/MRPL13/MRPL20/MRPL21/MRPL35/MRPL55/MRPL47/MRPL24/MRPS23/CHCHD1/MRPS17	31
GO:0005761	CC	GO:0005761	mitochondrial ribosome	31/579	89/19518	3.38961780812918e-25	1.52193839585e-22	7.13603749079826e-24	NDUFA7/MRPL17/MRPS21/MRPL22/MRPL16/MRPL50/MRPL46/MRPL36/MRPS18C/MRPL52/MRPS33/MRPL27/GADD45GIP1/MRPS9/MRPL11/MRPL58/MRPL2/MRPL40/MRPL51/MRPS14/MRPL33/MRPL13/MRPL20/MRPL21/MRPL35/MRPL55/MRPL47/MRPL24/MRPS23/CHCHD1/MRPS17	31
GO:0022627	CC	GO:0022627	cytosolic small ribosomal subunit	23/579	41/19518	5.80642600321352e-25	2.60708527544287e-22	1.14600513221319e-23	RPS29/RPS21/RPS26/RPS17/RPS27A/RPS15A/RPS4Y1/RPS10/FAU/RPS28/RPS24/RPS27/UBA52/RPS3A/RPS7/RPS12/RPS14/RPS3/RPS4X/RPS27L/RPS25/RACK1/RPS23	23
GO:0005759	CC	GO:0005759	mitochondrial matrix	64/579	484/19518	4.66012550537236e-24	2.09239635191219e-21	8.6565798861406e-23	NDUFA7/ACOT13/UQCC2/HSD17B8/ATP5F1E/PIN4/MRPL17/MRPS21/SSBP1/NUDT1/BOLA3/MRPL22/SOD1/CDK1/SDHAF3/MRPL16/MRPL50/DGUOK/ATP5F1C/MRPL46/MRPL36/MRPS18C/MRPL52/MRPS33/NUDT2/GLRX2/HSD17B10/MRPL27/RIDA/HSPE1/NDUFB8/GADD45GIP1/MRPS9/MRPL11/DNAJC19/NDUFAB1/MRPL58/FDX1/PARK7/MRPL2/SLC25A5/MRPL40/ETFB/MRPL51/MRPS14/MRPL33/MRPL13/RPS3/MRPL20/PPA2/ATP5PB/MRPL21/ALKBH7/MRPL35/MRPL55/BLOC1S1/CCNB1/ECI1/MRPS36/MR…	64
GO:0005844	CC	GO:0005844	polysome	26/579	67/19518	9.47763216583491e-23	4.25545684245987e-20	1.66274248523419e-21	RPL31/RPS29/RPS21/RPL24/RPS26/RPL6/RPL30/RPL36A/RPL11/RPS4Y1/RPL7A/RPL38/EIF3H/RPS28/RPL39/RPL36/LARP7/PSMA1/RPL32/RPL18/RPS3/RPS4X/RPL41/FXR1/RPS23/VBP1	26
GO:0005747	CC	GO:0005747	mitochondrial respiratory chain complex I	23/579	49/19518	1.34284651935358e-22	6.02938087189759e-20	2.01931807421592e-21	NDUFB4/NDUFA7/NDUFC1/NDUFB1/NDUFS4/NDUFA3/NDUFB6/NDUFA6/NDUFS5/NDUFA1/NDUFA12/NDUFA13/NDUFB8/NDUFS6/NDUFA11/NDUFAB1/NDUFA2/NDUFB3/NDUFA5/NDUFB7/NDUFB2/NDUFA8/NDUFV2	23
GO:0030964	CC	GO:0030964	NADH dehydrogenase complex	23/579	49/19518	1.34284651935358e-22	6.02938087189759e-20	2.01931807421592e-21	NDUFB4/NDUFA7/NDUFC1/NDUFB1/NDUFS4/NDUFA3/NDUFB6/NDUFA6/NDUFS5/NDUFA1/NDUFA12/NDUFA13/NDUFB8/NDUFS6/NDUFA11/NDUFAB1/NDUFA2/NDUFB3/NDUFA5/NDUFB7/NDUFB2/NDUFA8/NDUFV2	23
GO:0045271	CC	GO:0045271	respiratory chain complex I	23/579	49/19518	1.34284651935358e-22	6.02938087189759e-20	2.01931807421592e-21	NDUFB4/NDUFA7/NDUFC1/NDUFB1/NDUFS4/NDUFA3/NDUFB6/NDUFA6/NDUFS5/NDUFA1/NDUFA12/NDUFA13/NDUFB8/NDUFS6/NDUFA11/NDUFAB1/NDUFA2/NDUFB3/NDUFA5/NDUFB7/NDUFB2/NDUFA8/NDUFV2	23
GO:0042788	CC	GO:0042788	polysomal ribosome	19/579	31/19518	7.11574001994376e-22	3.19496726895475e-19	1.02139808898714e-20	RPL31/RPS29/RPS21/RPL24/RPS26/RPL6/RPL30/RPL36A/RPL11/RPL7A/RPL38/EIF3H/RPS28/RPL39/RPL36/RPL32/RPL18/RPL41/RPS23	19
GO:0005684	CC	GO:0005684	U2-type spliceosomal complex	28/579	92/19518	4.79408713119823e-21	2.152545121908e-18	6.58227066068406e-20	SNRPC/SNRPF/SNRPG/LSM6/LSM3/SNRPD2/SF3B6/SNRPD3/PPIE/BCAS2/SNRPE/YJU2/LSM7/CWC15/SNRPB2/SNRPD1/RBM8A/SNRPA1/SNU13/MAGOHB/SF3B5/MFAP1/LSM5/SNW1/BUD31/SNRPN/LSM2/CRNKL1	28
GO:0000315	CC	GO:0000315	organellar large ribosomal subunit	22/579	56/19518	1.38317318767251e-19	6.21044761264959e-17	1.74716613179686e-18	MRPL17/MRPL22/MRPL16/MRPL50/MRPL46/MRPL36/MRPL52/MRPL27/GADD45GIP1/MRPL11/MRPL58/MRPL2/MRPL40/MRPL51/MRPL33/MRPL13/MRPL20/MRPL21/MRPL35/MRPL55/MRPL47/MRPL24	22
GO:0005762	CC	GO:0005762	mitochondrial large ribosomal subunit	22/579	56/19518	1.38317318767251e-19	6.21044761264959e-17	1.74716613179686e-18	MRPL17/MRPL22/MRPL16/MRPL50/MRPL46/MRPL36/MRPL52/MRPL27/GADD45GIP1/MRPL11/MRPL58/MRPL2/MRPL40/MRPL51/MRPL33/MRPL13/MRPL20/MRPL21/MRPL35/MRPL55/MRPL47/MRPL24	22
GO:0005681	CC	GO:0005681	spliceosomal complex	34/579	197/19518	8.19688059985972e-17	3.68039938933701e-14	9.95572542493083e-16	SNRPC/DNAJC17/SNRPF/GEMIN2/SNRPG/LSM6/LSM3/SNRPD2/SF3B6/SNRPD3/PPIE/MAGOH/BCAS2/SNRPE/YJU2/LSM7/CWC15/SNRPB2/SNRPD1/RBM8A/SNRPA1/SNU13/MAGOHB/SF3B5/FRG1/MFAP1/PPIH/LSM5/SNW1/BUD31/SNRPN/LSM2/CRNKL1/NCL	34
GO:0071013	CC	GO:0071013	catalytic step 2 spliceosome	23/579	88/19518	6.79499312396872e-16	3.05095191266195e-13	7.94736037891078e-15	SNRPF/SNRPG/LSM3/SNRPD2/SF3B6/SNRPD3/PPIE/MAGOH/BCAS2/SNRPE/LSM7/CWC15/SNRPB2/SNRPD1/RBM8A/SNRPA1/MAGOHB/FRG1/SNW1/BUD31/SNRPN/LSM2/CRNKL1	23
GO:0071011	CC	GO:0071011	precatalytic spliceosome	18/579	53/19518	6.003324939856e-15	2.69549289799534e-12	6.7706672254015e-14	SNRPF/SNRPG/LSM6/LSM3/SNRPD2/SF3B6/SNRPD3/SNRPE/LSM7/SNRPB2/SNRPD1/SNRPA1/SNU13/MAGOHB/SF3B5/MFAP1/LSM5/LSM2	18
GO:0071007	CC	GO:0071007	U2-type catalytic step 2 spliceosome	14/579	30/19518	3.28792571472761e-14	1.4762786459127e-11	3.53622545516234e-13	SNRPF/SNRPG/SNRPD2/SNRPD3/PPIE/BCAS2/SNRPE/CWC15/SNRPB2/SNRPD1/SNRPA1/SNW1/BUD31/CRNKL1	14
GO:0071005	CC	GO:0071005	U2-type precatalytic spliceosome	17/579	50/19518	3.35941418240422e-14	1.50837696789949e-11	3.53622545516234e-13	SNRPF/SNRPG/LSM6/LSM3/SNRPD2/SNRPD3/SNRPE/LSM7/SNRPB2/SNRPD1/SNRPA1/SNU13/MAGOHB/SF3B5/MFAP1/LSM5/LSM2	17
GO:0005753	CC	GO:0005753	mitochondrial proton-transporting ATP synthase complex	12/579	21/19518	9.5617411604772e-14	4.29322178105426e-11	9.7403135760379e-13	ATP5ME/ATP5PD/ATP5MC2/ATP5F1E/ATP5MG/ATP5PO/ATP5MF/ATP5F1C/ATP5PF/ATP5MC3/ATP5PB/ATP5MC1	12
GO:0045259	CC	GO:0045259	proton-transporting ATP synthase complex	12/579	22/19518	2.04720021178678e-13	9.19192895092264e-11	2.02026336689485e-12	ATP5ME/ATP5PD/ATP5MC2/ATP5F1E/ATP5MG/ATP5PO/ATP5MF/ATP5F1C/ATP5PF/ATP5MC3/ATP5PB/ATP5MC1	12
GO:0045263	CC	GO:0045263	proton-transporting ATP synthase complex, coupling factor F(o)	10/579	14/19518	4.39801468109864e-13	1.97470859181329e-10	4.2086264890896e-12	ATP5ME/ATP5PD/ATP5MC2/ATP5MG/ATP5PO/ATP5MF/ATP5PF/ATP5MC3/ATP5PB/ATP5MC1	10
GO:0120114	CC	GO:0120114	Sm-like protein family complex	23/579	117/19518	4.93996796925359e-13	2.21804561819486e-10	4.58820554419838e-12	SNRPC/SNRPF/GEMIN2/SNRPG/LSM6/LSM3/SNRPD2/SF3B6/SNRPD3/SNRPE/LSM7/SNRPB2/SNRPD1/SNRPA1/LARP7/GEMIN6/SNU13/SF3B5/LSM10/PPIH/LSM5/SNRPN/LSM2	23
GO:0000276	CC	GO:0000276	mitochondrial proton-transporting ATP synthase complex, coupling factor F(o)	9/579	11/19518	8.73120472412363e-13	3.92031092113151e-10	7.87777869845741e-12	ATP5ME/ATP5PD/ATP5MC2/ATP5MG/ATP5PO/ATP5PF/ATP5MC3/ATP5PB/ATP5MC1	9
GO:0005839	CC	GO:0005839	proteasome core complex	11/579	20/19518	1.87896212896096e-12	8.43653995903472e-10	1.64821239382540e-11	PSMA4/PSMB1/PSMA1/PSMB3/PSMB2/PSMA5/PSMB6/PSMB4/PSMB8/PSMA7/PSMB5	11
GO:0031970	CC	GO:0031970	organelle envelope lumen	20/579	94/19518	3.5202541217929e-12	1.58059410068501e-09	3.00448431447474e-11	COX17/COA6/UQCC2/CHCHD7/NDUFS5/SOD1/SDHAF3/PARK7/CHCHD5/TIMM8B/STMP1/CHCHD10/NDUFB7/NDUFA8/COA4/TIMM10/BLOC1S1/TIMM9/CACYBP/CHCHD2	20
GO:0005758	CC	GO:0005758	mitochondrial intermembrane space	19/579	84/19518	3.85030064721234e-12	1.72878499059834e-09	3.19969582870832e-11	COX17/COA6/UQCC2/CHCHD7/NDUFS5/SOD1/SDHAF3/PARK7/CHCHD5/TIMM8B/STMP1/CHCHD10/NDUFB7/NDUFA8/COA4/TIMM10/BLOC1S1/TIMM9/CHCHD2	19
GO:0030532	CC	GO:0030532	small nuclear ribonucleoprotein complex	21/579	106/19518	4.38116981337559e-12	1.96714524620564e-09	3.54750592176161e-11	SNRPC/SNRPF/SNRPG/LSM6/LSM3/SNRPD2/SF3B6/SNRPD3/SNRPE/LSM7/SNRPB2/SNRPD1/SNRPA1/LARP7/SNU13/SF3B5/LSM10/PPIH/LSM5/SNRPN/LSM2	21
GO:0046540	CC	GO:0046540	U4/U6 x U5 tri-snRNP complex	14/579	45/19518	2.50294813076471e-11	1.12382371071335e-08	1.97601168218266e-10	SNRPF/SNRPG/LSM6/LSM3/SNRPD2/SNRPD3/SNRPE/LSM7/SNRPD1/SNU13/PPIH/LSM5/SNRPN/LSM2	14
GO:0097526	CC	GO:0097526	spliceosomal tri-snRNP complex	14/579	46/19518	3.50095698706769e-11	1.57192968719339e-08	2.69650088862724e-10	SNRPF/SNRPG/LSM6/LSM3/SNRPD2/SNRPD3/SNRPE/LSM7/SNRPD1/SNU13/PPIH/LSM5/SNRPN/LSM2	14
GO:0097525	CC	GO:0097525	spliceosomal snRNP complex	19/579	96/19518	4.69921221181174e-11	2.10994628310347e-08	3.5332422645201e-10	SNRPC/SNRPF/SNRPG/LSM6/LSM3/SNRPD2/SF3B6/SNRPD3/SNRPE/LSM7/SNRPB2/SNRPD1/SNRPA1/SNU13/SF3B5/PPIH/LSM5/SNRPN/LSM2	19
GO:0070069	CC	GO:0070069	cytochrome complex	13/579	42/19518	1.39728835766624e-10	6.27382472592141e-08	1.0261603605872e-09	COA6/COX7C/UQCRB/COX7B/COX6B1/UQCRQ/UQCR10/COX5B/COX6C/COX7A2L/UQCR11/COX5A/UQCRH	13
GO:0005686	CC	GO:0005686	U2 snRNP	11/579	29/19518	3.03541237936969e-10	1.36290015833699e-07	2.17852563112657e-09	SNRPF/SNRPG/SNRPD2/SF3B6/SNRPD3/SNRPE/SNRPB2/SNRPD1/SNRPA1/SF3B5/SNRPN	11
GO:0034709	CC	GO:0034709	methylosome	8/579	13/19518	6.45429499603762e-10	2.89797845322089e-07	4.52932982178079e-09	SNRPF/SNRPG/SNRPD2/SNRPD3/SNRPE/SNRPD1/ERH/PRMT1	8
GO:0033177	CC	GO:0033177	proton-transporting two-sector ATPase complex, proton-transporting domain	10/579	26/19518	1.69143052396262e-09	7.59452305259214e-07	1.16116511942514e-08	ATP5ME/ATP5PD/ATP5MC2/ATP5MG/ATP5PO/ATP5MF/ATP5PF/ATP5MC3/ATP5PB/ATP5MC1	10
GO:0019774	CC	GO:0019774	proteasome core complex, beta-subunit complex	7/579	11/19518	5.8043663042121e-09	2.60616047059123e-06	3.8999101708032e-08	PSMB1/PSMB3/PSMB2/PSMB6/PSMB4/PSMB8/PSMB5	7
GO:0016469	CC	GO:0016469	proton-transporting two-sector ATPase complex	12/579	50/19518	1.79866570905794e-08	8.07600903367013e-06	1.18333270332759e-07	ATP5ME/ATP5PD/ATP5MC2/ATP5F1E/ATP5MG/ATP5PO/ATP5MF/ATP5F1C/ATP5PF/ATP5MC3/ATP5PB/ATP5MC1	12
GO:0034719	CC	GO:0034719	SMN-Sm protein complex	8/579	18/19518	1.92401097607218e-08	8.63880928256409e-06	1.23996410917649e-07	SNRPF/GEMIN2/SNRPG/SNRPD2/SNRPD3/SNRPE/SNRPD1/GEMIN6	8
GO:0005687	CC	GO:0005687	U4 snRNP	7/579	13/19518	2.86566139118399e-08	1.28668196464161e-05	1.80989140495831e-07	SNRPF/SNRPG/SNRPD2/SNRPD3/SNRPE/SNRPD1/SNRPN	7
GO:0005689	CC	GO:0005689	U12-type spliceosomal complex	9/579	29/19518	9.85300736090167e-08	4.42400030504485e-05	6.10093335040351e-07	SNRPF/SNRPG/SNRPD2/SF3B6/SNRPD3/SNRPE/LSM7/SNRPD1/SF3B5	9
GO:1990351	CC	GO:1990351	transporter complex	34/579	418/19518	1.19458346616607e-07	5.36367976308565e-05	7.25455546254697e-07	NDUFB4/NDUFA7/NDUFC1/NDUFB1/NDUFS4/NDUFA3/UQCRB/NDUFB6/UQCRQ/NDUFA6/UQCR10/NDUFS5/NDUFA1/NDUFA12/NDUFA13/FKBP1A/NDUFB8/NDUFS6/NDUFA11/NDUFAB1/NDUFA2/NDUFB3/NDUFA5/TIMM8B/CALM2/NDUFB7/NDUFB2/NDUFA8/STAC3/UQCR11/TIMM10/NDUFV2/TIMM9/UQCRH	34
GO:0000502	CC	GO:0000502	proteasome complex	12/579	60/19518	1.58197840371173e-07	7.10308303266569e-05	9.42588919788521e-07	PSMA4/PSMB1/PSMA1/PSMB3/PSMC1/PSMB2/PSMA5/PSMB6/PSMB4/PSMB8/PSMA7/PSMB5	12
GO:1905368	CC	GO:1905368	peptidase complex	17/579	125/19518	1.73305069911125e-07	7.78139763900949e-05	1.01347994100073e-06	TAF9/PSMA4/TAF12/PSMB1/PSMA1/ENY2/PSMB3/TAF10/SF3B5/PSMC1/PSMB2/PSMA5/PSMB6/PSMB4/PSMB8/PSMA7/PSMB5	17
GO:0005685	CC	GO:0005685	U1 snRNP	9/579	33/19518	3.41258788065808e-07	0.000153225	1.95938060133478e-06	SNRPC/SNRPF/SNRPG/SNRPD2/SNRPD3/SNRPE/SNRPB2/SNRPD1/SNRPN	9
GO:0000793	CC	GO:0000793	condensed chromosome	25/579	270/19518	5.39830653772766e-07	0.000242384	3.04415782202688e-06	SYCE2/CENPH/CENPW/SPC25/CHMP2A/CENPN/PMF1/NIFK/CHMP5/HMGB1/HMGB2/TUBA1A/NUP37/ANAPC16/TTK/GPATCH11/CCNB1/NSMCE1/CBX3/SKA2/ITGB3BP/MAD2L1/BIRC5/NSMCE4A/SUGT1	25
GO:1902495	CC	GO:1902495	transmembrane transporter complex	31/579	392/19518	7.94937935222374e-07	0.000356927	4.40408828378046e-06	NDUFB4/NDUFA7/NDUFC1/NDUFB1/NDUFS4/NDUFA3/UQCRB/NDUFB6/UQCRQ/NDUFA6/UQCR10/NDUFS5/NDUFA1/NDUFA12/NDUFA13/FKBP1A/NDUFB8/NDUFS6/NDUFA11/NDUFAB1/NDUFA2/NDUFB3/NDUFA5/CALM2/NDUFB7/NDUFB2/NDUFA8/STAC3/UQCR11/NDUFV2/UQCRH	31
GO:0005791	CC	GO:0005791	rough endoplasmic reticulum	13/579	82/19518	8.23872541010658e-07	0.000369919	4.48569441566602e-06	RPS29/RPS21/RPS26/RPL6/RANGRF/RPL27/SEC61G/RPS28/NCF1/SRP9/RPL18/SEC61B/RPS23	13
GO:0045277	CC	GO:0045277	respiratory chain complex IV	8/579	28/19518	1.05116301837125e-06	0.000471972	5.62620705640275e-06	COA6/COX7C/COX7B/COX6B1/COX5B/COX6C/COX7A2L/COX5A	8
GO:0000314	CC	GO:0000314	organellar small ribosomal subunit	8/579	32/19518	3.20355182510626e-06	0.00143839	1.63386667112133e-05	MRPS21/MRPS18C/MRPS33/MRPS9/MRPS14/MRPS23/CHCHD1/MRPS17	8
GO:0005763	CC	GO:0005763	mitochondrial small ribosomal subunit	8/579	32/19518	3.20355182510626e-06	0.00143839	1.63386667112133e-05	MRPS21/MRPS18C/MRPS33/MRPS9/MRPS14/MRPS23/CHCHD1/MRPS17	8
GO:0000779	CC	GO:0000779	condensed chromosome, centromeric region	18/579	170/19518	3.20782489763488e-06	0.00144031	1.63386667112133e-05	CENPH/CENPW/SPC25/CHMP2A/CENPN/PMF1/CHMP5/NUP37/ANAPC16/TTK/GPATCH11/CCNB1/CBX3/SKA2/ITGB3BP/MAD2L1/BIRC5/SUGT1	18
GO:0030867	CC	GO:0030867	rough endoplasmic reticulum membrane	7/579	24/19518	4.34809320826497e-06	0.00195229	2.17949534248871e-05	RPS29/RPS26/RPL27/SEC61G/RPS28/SRP9/SEC61B	7
GO:0000776	CC	GO:0000776	kinetochore	17/579	159/19518	5.2513585069758e-06	0.00235786	2.59113084225779e-05	CENPH/CENPW/SPC25/CHMP2A/CENPN/PMF1/CHMP5/NUP37/ANAPC16/TTK/GPATCH11/CCNB1/SKA2/ITGB3BP/MAD2L1/BIRC5/SUGT1	17
GO:0005682	CC	GO:0005682	U5 snRNP	7/579	25/19518	5.88512797255253e-06	0.00264242	2.81585070457059e-05	SNRPF/SNRPG/SNRPD2/SNRPD3/SNRPE/SNRPD1/SNRPN	7
GO:0005751	CC	GO:0005751	mitochondrial respiratory chain complex IV	7/579	25/19518	5.88512797255253e-06	0.00264242	2.81585070457059e-05	COX7C/COX7B/COX6B1/COX5B/COX6C/COX7A2L/COX5A	7
GO:0005688	CC	GO:0005688	U6 snRNP	5/579	11/19518	8.99495645524367e-06	0.00403874	4.23957099225939e-05	LSM6/LSM3/LSM7/LSM5/LSM2	5
GO:0055029	CC	GO:0055029	nuclear DNA-directed RNA polymerase complex	14/579	117/19518	9.70394309328097e-06	0.00435707	4.50647512071872e-05	GTF2H5/POLR3GL/POLR2I/TAF9/TAF12/POLR2G/ENY2/TAF10/POLR2J/LEO1/POLR2K/POLR2F/POLR1D/RTF1	14
GO:0000428	CC	GO:0000428	DNA-directed RNA polymerase complex	14/579	120/19518	1.3022551382062e-05	0.00584713	5.95997774922745e-05	GTF2H5/POLR3GL/POLR2I/TAF9/TAF12/POLR2G/ENY2/TAF10/POLR2J/LEO1/POLR2K/POLR2F/POLR1D/RTF1	14
GO:1905369	CC	GO:1905369	endopeptidase complex	12/579	90/19518	1.37901896217528e-05	0.0061918	6.22113817522684e-05	PSMA4/PSMB1/PSMA1/PSMB3/PSMC1/PSMB2/PSMA5/PSMB6/PSMB4/PSMB8/PSMA7/PSMB5	12
GO:0034708	CC	GO:0034708	methyltransferase complex	12/579	92/19518	1.73111383049428e-05	0.0077727	7.69954261153868e-05	SNRPF/SNRPG/SNRPD2/DPY30/SNRPD3/SNRPE/RUVBL1/TAF9/HSD17B10/SNRPD1/ERH/PRMT1	12
GO:0000775	CC	GO:0000775	chromosome, centromeric region	21/579	249/19518	1.82694877069779e-05	0.008203	8.01293320481489e-05	CENPH/CENPW/SPC25/CHMP2A/CENPN/PMF1/CHMP5/NUP37/ANAPC16/TTK/CBX1/GPATCH11/CCNB1/CBX3/SKA2/ITGB3BP/MIS18A/DSCC1/MAD2L1/BIRC5/SUGT1	21
GO:0030880	CC	GO:0030880	RNA polymerase complex	14/579	124/19518	1.89867840521924e-05	0.00852507	8.21346101753094e-05	GTF2H5/POLR3GL/POLR2I/TAF9/TAF12/POLR2G/ENY2/TAF10/POLR2J/LEO1/POLR2K/POLR2F/POLR1D/RTF1	14
GO:0016591	CC	GO:0016591	RNA polymerase II, holoenzyme	12/579	93/19518	1.93485431316153e-05	0.0086875	8.25684628660683e-05	GTF2H5/POLR2I/TAF9/TAF12/POLR2G/ENY2/TAF10/POLR2J/LEO1/POLR2K/POLR2F/RTF1	12
GO:0005680	CC	GO:0005680	anaphase-promoting complex	6/579	21/19518	2.46341335662963e-05	0.0110607	0.000103723	CDC20/UBE2C/ANAPC16/ANAPC10/ANAPC11/CDC26	6
GO:0005750	CC	GO:0005750	mitochondrial respiratory chain complex III	5/579	14/19518	3.6194453189317e-05	0.0162513	0.000148439	UQCRB/UQCRQ/UQCR10/UQCR11/UQCRH	5
GO:0045275	CC	GO:0045275	respiratory chain complex III	5/579	14/19518	3.6194453189317e-05	0.0162513	0.000148439	UQCRB/UQCRQ/UQCR10/UQCR11/UQCRH	5
GO:0098687	CC	GO:0098687	chromosomal region	27/579	390/19518	4.42250630463494e-05	0.0198571	0.000179049	CENPH/CENPW/SPC25/THOC7/CHMP2A/CDK1/CENPN/PMF1/CHMP5/NHP2/SSB/NUP37/ANAPC16/TTK/CBX1/GPATCH11/CCNB1/NSMCE1/CBX3/SKA2/ITGB3BP/MIS18A/DSCC1/MAD2L1/BIRC5/NSMCE4A/SUGT1	27
GO:0005665	CC	GO:0005665	RNA polymerase II, core complex	5/579	15/19518	5.29690546022074e-05	0.0237831	0.000211735	POLR2I/POLR2G/POLR2J/POLR2K/POLR2F	5
GO:0003735	MF	GO:0003735	structural constituent of ribosome	82/570	177/18369	3.11406024528422e-76	1.71584719515161e-73	1.47508116881884e-73	RPL34/NDUFA7/RPL31/RPS29/RPL22/RPS21/RPL24/RPS26/RPL6/RPL35A/RSL24D1/RPL22L1/RPL30/MRPL17/RPL36A/MRPS21/RPL26/RPS17/RPS27A/RPS15A/RPL5/RPL36AL/RPL11/RPL27/MRPL22/RPS4Y1/RPL9/RPS10/RPL7A/MRPL16/RPL29/MRPL46/MRPL36/RPL38/MRPS18C/MRPL52/MRPS33/FAU/RPL26L1/RPS28/RPL14/RPL21/RPS24/MRPL27/RPS27/UBA52/RPL39/RPL36/RPS3A/MRPS9/MRPL11/RPS7/RPS12/MRPL2/RPL32/RPL7/MRPL51/MRPS14/MRPL33/RPL18/RPS14/MRPL13/RPS3…	82
GO:0009055	MF	GO:0009055	electron transfer activity	36/570	122/18369	1.56138662298082e-25	8.60324029262429e-23	2.90258192313498e-23	NDUFB4/NDUFA7/NDUFC1/NDUFB1/COX7C/NDUFS4/NDUFA3/UQCRB/COX7B/NDUFB6/COX6B1/NDUFA6/UQCR10/COX5B/NDUFS5/NDUFA1/SDHB/GLRX2/NDUFA12/NCF1/NDUFB8/NDUFS6/NDUFA2/FDX1/NDUFB3/NDUFA5/ETFB/COX7A2L/NDUFB7/NDUFB2/NDUFA8/UQCR11/NDUFV2/COX5A/UQCRH/SDHD	36
GO:0015453	MF	GO:0015453	oxidoreduction-driven active transmembrane transporter activity	29/570	71/18369	1.83830188465215e-25	1.01290433844334e-22	2.90258192313498e-23	NDUFB4/NDUFA7/NDUFC1/NDUFB1/COX7C/NDUFS4/NDUFA3/UQCRB/COX7B/NDUFB6/COX6B1/NDUFA6/UQCR10/COX5B/NDUFS5/NDUFA1/NDUFA12/NDUFB8/NDUFS6/NDUFA2/NDUFB3/NDUFA5/COX7A2L/NDUFB7/NDUFB2/NDUFA8/NDUFV2/COX5A/UQCRH	29
GO:0008137	MF	GO:0008137	NADH dehydrogenase (ubiquinone) activity	20/570	41/18369	7.23930126380156e-20	3.98885499635466e-17	8.57285675976501e-18	NDUFB4/NDUFA7/NDUFC1/NDUFB1/NDUFS4/NDUFA3/NDUFB6/NDUFA6/NDUFS5/NDUFA1/NDUFA12/NDUFB8/NDUFS6/NDUFA2/NDUFB3/NDUFA5/NDUFB7/NDUFB2/NDUFA8/NDUFV2	20
GO:0050136	MF	GO:0050136	NADH dehydrogenase (quinone) activity	20/570	42/18369	1.34260883203027e-19	7.3977746644868e-17	1.27194520929184e-17	NDUFB4/NDUFA7/NDUFC1/NDUFB1/NDUFS4/NDUFA3/NDUFB6/NDUFA6/NDUFS5/NDUFA1/NDUFA12/NDUFB8/NDUFS6/NDUFA2/NDUFB3/NDUFA5/NDUFB7/NDUFB2/NDUFA8/NDUFV2	20
GO:0003954	MF	GO:0003954	NADH dehydrogenase activity	20/570	44/18369	4.34294922553155e-19	2.39296502326789e-16	3.42864412541965e-17	NDUFB4/NDUFA7/NDUFC1/NDUFB1/NDUFS4/NDUFA3/NDUFB6/NDUFA6/NDUFS5/NDUFA1/NDUFA12/NDUFB8/NDUFS6/NDUFA2/NDUFB3/NDUFA5/NDUFB7/NDUFB2/NDUFA8/NDUFV2	20
GO:0003955	MF	GO:0003955	NAD(P)H dehydrogenase (quinone) activity	20/570	45/18369	7.59423828275649e-19	4.18442529379883e-16	5.13895823645176e-17	NDUFB4/NDUFA7/NDUFC1/NDUFB1/NDUFS4/NDUFA3/NDUFB6/NDUFA6/NDUFS5/NDUFA1/NDUFA12/NDUFB8/NDUFS6/NDUFA2/NDUFB3/NDUFA5/NDUFB7/NDUFB2/NDUFA8/NDUFV2	20
GO:0016655	MF	GO:0016655	oxidoreductase activity, acting on NAD(P)H, quinone or similar compound as acceptor	20/570	57/18369	2.04865200195518e-16	1.12880725307731e-13	1.21301763273662e-14	NDUFB4/NDUFA7/NDUFC1/NDUFB1/NDUFS4/NDUFA3/NDUFB6/NDUFA6/NDUFS5/NDUFA1/NDUFA12/NDUFB8/NDUFS6/NDUFA2/NDUFB3/NDUFA5/NDUFB7/NDUFB2/NDUFA8/NDUFV2	20
GO:0015399	MF	GO:0015399	primary active transmembrane transporter activity	31/570	170/18369	1.29416289415788e-15	7.13083754680991e-13	6.81138365346252e-14	NDUFB4/NDUFA7/NDUFC1/NDUFB1/COX7C/NDUFS4/NDUFA3/UQCRB/COX7B/NDUFB6/COX6B1/NDUFA6/UQCR10/COX5B/NDUFS5/NDUFA1/ABCA7/NDUFA12/NDUFB8/NDUFS6/NDUFA2/NDUFB3/NDUFA5/COX7A2L/NDUFB7/NDUFB2/NDUFA8/SEC61B/NDUFV2/COX5A/UQCRH	31
GO:0019843	MF	GO:0019843	rRNA binding	19/570	68/18369	1.33685889243134e-13	7.36609249729666e-11	6.33248949046422e-12	RPF2/RPL5/RPL11/RPS4Y1/RPL9/MRPL16/MRPS18C/RPF1/MRPL11/NPM1/RPS14/RPS3/MRPL20/NOP53/RPS4X/RPL23/EMG1/MRPS17/GTF3A	19
GO:0016651	MF	GO:0016651	oxidoreductase activity, acting on NAD(P)H	21/570	87/18369	1.65935002279786e-13	9.1430186256162e-11	7.14552641396207e-12	NDUFB4/NDUFA7/NDUFC1/NDUFB1/NDUFS4/NDUFA3/NDUFB6/NDUFA6/NDUFS5/NDUFA1/NDUFA12/NCF1/NDUFB8/NDUFS6/NDUFA2/NDUFB3/NDUFA5/NDUFB7/NDUFB2/NDUFA8/NDUFV2	21
GO:0015078	MF	GO:0015078	proton transmembrane transporter activity	22/570	140/18369	3.71220855859222e-10	2.04542691578431e-07	1.46534548365483e-08	ATP5ME/COX7C/ATP5PD/ATP5MC2/UQCRB/ATP5F1E/ATP5MG/COX7B/ATP5PO/COX6B1/UQCR10/COX5B/ATP5MF/ATP5F1C/ATP5PF/ATP5MC3/SLC25A5/COX7A2L/ATP5PB/ATP5MC1/COX5A/UQCRH	22
GO:0046933	MF	GO:0046933	proton-transporting ATP synthase activity, rotational mechanism	9/570	18/18369	9.49108954429925e-10	5.22959033890889e-07	3.4582917367892e-08	ATP5ME/ATP5PD/ATP5F1E/ATP5MG/ATP5PO/ATP5MF/ATP5F1C/ATP5PF/ATP5PB	9
GO:0015252	MF	GO:0015252	proton channel activity	9/570	26/18369	4.88320626562216e-08	2.69064665235781e-05	1.65221264626314e-06	ATP5ME/ATP5PD/ATP5F1E/ATP5MG/ATP5PO/ATP5MF/ATP5F1C/ATP5PF/ATP5PB	9
GO:0090079	MF	GO:0090079	translation regulator activity, nucleic acid binding	16/570	109/18369	2.47781665508492e-07	0.000136528	7.82468417395239e-06	EIF2S2/EIF1AY/MCTS1/EIF3H/EIF3E/EIF5B/MRPL58/EIF3J/EIF4E2/RPS27L/MTIF3/ABCF1/EEF1B2/EEF1A1/EIF3K/PAIP2	16
GO:0008135	MF	GO:0008135	translation factor activity, RNA binding	14/570	84/18369	2.81677926054393e-07	0.000155205	8.33914912661032e-06	EIF2S2/EIF1AY/MCTS1/EIF3H/EIF3E/EIF5B/MRPL58/EIF3J/EIF4E2/MTIF3/ABCF1/EEF1B2/EEF1A1/EIF3K	14
GO:0031386	MF	GO:0031386	protein tag	6/570	13/18369	1.23926727592599e-06	0.000682836	3.45306671310647e-05	RPS27A/UBL5/UBA52/UBB/SUMO1/UBC	6
GO:0003743	MF	GO:0003743	translation initiation factor activity	10/570	51/18369	3.10630980192073e-06	0.00171158	8.17449947873876e-05	EIF2S2/EIF1AY/MCTS1/EIF3H/EIF3E/EIF5B/EIF3J/EIF4E2/MTIF3/EIF3K	10
GO:0022804	MF	GO:0022804	active transmembrane transporter activity	32/570	428/18369	4.49089236556435e-06	0.00247448	0.000111961	NDUFB4/NDUFA7/NDUFC1/NDUFB1/COX7C/NDUFS4/NDUFA3/UQCRB/COX7B/NDUFB6/COX6B1/NDUFA6/UQCR10/COX5B/NDUFS5/NDUFA1/ABCA7/NDUFA12/NDUFB8/NDUFS6/NDUFA2/NDUFB3/NDUFA5/SLC25A5/COX7A2L/NDUFB7/NDUFB2/NDUFA8/SEC61B/NDUFV2/COX5A/UQCRH	32
GO:0017069	MF	GO:0017069	snRNA binding	10/570	54/18369	5.35100771613002e-06	0.00294841	0.000126734	LSM3/ISG20/SNRPD3/LSM7/SNRPB2/SNRPA1/LARP7/SNU13/LSM10/LSM2	10
GO:0008097	MF	GO:0008097	5S rRNA binding	5/570	10/18369	6.26073121832617e-06	0.00344966	0.00014122	RPF2/RPL5/RPL11/NOP53/GTF3A	5
GO:0004129	MF	GO:0004129	cytochrome-c oxidase activity	6/570	17/18369	8.03697033081669e-06	0.00442837	0.000173045	COX7C/COX7B/COX6B1/COX5B/COX7A2L/COX5A	6
GO:0048027	MF	GO:0048027	mRNA 5'-UTR binding	7/570	26/18369	1.0506917952366e-05	0.00578931	0.00021639	RPL26/RPL5/RPS3A/RPS7/RPS14/RPL41/NCL	7
GO:0016675	MF	GO:0016675	oxidoreductase activity, acting on a heme group of donors	6/570	18/18369	1.1739933876159e-05	0.0064687	0.000231709	COX7C/COX7B/COX6B1/COX5B/COX7A2L/COX5A	6
GO:0044389	MF	GO:0044389	ubiquitin-like protein ligase binding	25/570	320/18369	2.39090273030785e-05	0.0131739	0.000453013	RPS27A/UBE2C/RPL5/RPL11/STX8/RBX1/BAG2/UBA52/UBB/PRDX6/ELOB/AURKA/HSPBP1/SLC25A5/EIF4E2/UBE2T/RPL23/UBE2L3/SUMO1/CCNB1/CACYBP/GABARAPL2/RRAGA/UBC/ACTG1	25
GO:0016863	MF	GO:0016863	intramolecular oxidoreductase activity, transposing C=C bonds	5/570	14/18369	4.4851953006948e-05	0.0247134	0.000817141	DDT/MIF/ECH1/IDI1/ECI1	5
GO:0051536	MF	GO:0051536	iron-sulfur cluster binding	10/570	69/18369	5.01006815053525e-05	0.0276055	0.000847568	NTHL1/SDHB/GLRX2/NFU1/FDX1/NUBP1/CISD3/RPS3/NDUFV2/CISD1	10
GO:0051540	MF	GO:0051540	metal cluster binding	10/570	69/18369	5.01006815053525e-05	0.0276055	0.000847568	NTHL1/SDHB/GLRX2/NFU1/FDX1/NUBP1/CISD3/RPS3/NDUFV2/CISD1	10
GO:0031625	MF	GO:0031625	ubiquitin protein ligase binding	23/570	301/18369	7.05141917149484e-05	0.0388533	0.00114663	RPS27A/RPL5/RPL11/STX8/RBX1/BAG2/UBA52/UBB/PRDX6/ELOB/AURKA/HSPBP1/SLC25A5/EIF4E2/UBE2T/RPL23/UBE2L3/SUMO1/CACYBP/GABARAPL2/RRAGA/UBC/ACTG1	23
GO:0055106	MF	GO:0055106	ubiquitin-protein transferase regulator activity	6/570	24/18369	7.26198011695625e-05	0.0400135	0.00114663	CDC20/RPL5/RPL11/RPS7/RPL23/UBE2L3	6

## Sheet: P3_cluster_C_ontology
	ONTOLOGY	ID	Description	GeneRatio	BgRatio	pvalue	p.adjust	qvalue	geneID	Count
GO:0043161	BP	GO:0043161	proteasome-mediated ubiquitin-dependent protein catabolic process	131/2267	439/18614	1.45291e-23	8.61282e-20	4.23546e-20	NEDD4L/SIAH2/SPSB1/EDEM2/GNA12/RNF121/UBE2G1/AKIRIN2/TRIB1/RHBDD2/DERL1/TRAF4/ZNRF2/SIRT2/CCDC47/ITCH/HSP90B1/ARRB2/UBE4B/CANX/DERL2/SMURF1/FZR1/PSMD1/FBXL6/CSNK1D/UBE2H/PSMA6/FAF2/UBXN2A/PPP2CB/HECTD3/SELENOS/HSPA5/BCAP31/RNF34/TRPC4AP/TNFAIP1/PSMD2/RYBP/N4BP1/JKAMP/PSMD11/GSK3A/AUP1/TRIP12/AXIN1/SGTA/SIRT1/DDB1/BIRC2/KLHDC10/DNAJB2/TMUB1/UBQLN4/VCP/PHF20L1/STUB1/OS9/FBXO45/NPLOC4/UBE2K/DDA1/CAL…	131
GO:0048193	BP	GO:0048193	Golgi vesicle transport	101/2267	294/18614	1.80475e-23	1.06985e-19	4.23546e-20	ARFGAP3/HYOU1/WIPI1/SNX8/TMEM115/MYO5A/LAMP1/MACF1/SAR1B/SYS1/TAPBP/COG4/WHAMM/AP3D1/NAPG/YIF1B/SEC24A/SCAMP2/COPE/KDELR1/GAK/EXOC2/CSNK1D/TFG/P4HB/KDELR2/TMED9/STX5/EPS15/BCAP31/NAPA/GOLGA2/GOLGA7/TRAPPC4/TMED1/TMED5/SCAMP3/RAB10/PPP6C/ARCN1/VCP/NRBP1/TRAPPC10/EXOC5/GBF1/MIA3/USO1/SEC23IP/SCYL1/RABEP1/BCAP29/COPB2/GOLT1B/YIF1A/LMAN2/ZW10/RER1/RAB1A/IER3IP1/RAB6A/TRAPPC6B/GOLPH3/RABIF/PREB/ARF3/B…	101
GO:0006888	BP	GO:0006888	endoplasmic reticulum to Golgi vesicle-mediated transport	57/2267	131/18614	2.55757e-19	1.51613e-15	4.00147e-16	HYOU1/SAR1B/WHAMM/YIF1B/SEC24A/COPE/KDELR1/CSNK1D/TFG/P4HB/KDELR2/TMED9/STX5/BCAP31/GOLGA2/TRAPPC4/TMED1/TMED5/PPP6C/ARCN1/VCP/NRBP1/TRAPPC10/GBF1/MIA3/USO1/SEC23IP/BCAP29/COPB2/GOLT1B/YIF1A/LMAN2/ZW10/RAB1A/IER3IP1/TRAPPC6B/PREB/YKT6/RAB1B/CNIH4/ARF4/TMED3/SEC23B/VAMP7/COPB1/VAPA/LMAN1/SEC23A/TMED2/COPA/ERGIC3/TEX261/SEC24B/TRAPPC12/TMED4/SAR1A/SEC22C	57
GO:0051656	BP	GO:0051656	establishment of organelle localization	117/2267	445/18614	1.78922e-16	1.06065e-12	1.64502e-13	PINK1/ARFGAP3/LYN/WIPI1/EIF6/RRS1/LAT2/MYO5A/TOR1A/LAMP1/SAR1B/KAT2B/PIK3CG/RAB7A/CHMP4B/LLGL2/MYH9/AP3D1/IL4R/HNRNPU/EZR/KIF5B/KIF3A/MAP4/PDPK1/EXOC2/CSNK1D/TFG/VPS4A/PEX14/MAD1L1/CHMP6/TMED9/KIF3B/HIF1A/KPNB1/TRAPPC4/NOP9/SUN2/STARD3/PAFAH1B1/ATP13A2/SDAD1/PIK3CD/CHMP1A/YWHAZ/PPP6C/TERF1/TRAPPC10/EXOC5/GBF1/MYO1C/TMEM201/BORCS7/CHMP7/BECN1/TBC1D23/BORCS8/PICALM/FBXW11/RMDN1/ZW10/INCENP/CDC42/SU…	117
GO:0098813	BP	GO:0098813	nuclear chromosome segregation	97/2267	339/18614	2.03479e-16	1.20622e-12	1.64502e-13	DPF1/RRS1/BCL7C/ACTR3/KAT2B/SIRT2/CHMP4B/KIF4A/HNRNPU/NCAPG/FLNA/SMARCA4/VPS4A/KNL1/MAD1L1/CHMP6/KIF3B/KPNB1/GOLGA2/CDC6/KATNB1/BAZ1B/CHMP1A/TERF1/SMARCA5/ARID1A/CCNE1/SMC4/WAPL/POLDIP2/CHMP7/ASPM/BECN1/NEK2/BCL7B/KIF23/TUBG1/RMDN1/ZW10/AKAP8/STAG1/INCENP/CDC42/SUN1/PLK1/PDS5A/ZWINT/NUP62/SGO1/SMC5/FBXO5/SMARCC2/UBE2B/BUB1/PSRC1/FAM83D/CDC23/ECT2/NAA50/CHTF8/ERCC4/RAD51C/TPX2/PBRM1/NIPBL/ABRAXAS2…	97
GO:0007059	BP	GO:0007059	chromosome segregation	115/2267	435/18614	2.11262e-16	1.25236e-12	1.64502e-13	DPF1/HAUS6/ARL8B/RRS1/BCL7C/ACTR3/KAT2B/SIRT2/CHMP4B/KIF4A/HNRNPU/NCAPG/FLNA/SMARCA4/CSNK1D/VPS4A/RIOK3/KNL1/MAD1L1/CHMP6/KIF3B/KPNB1/NCOR1/GOLGA2/CDC6/ARL8A/KATNB1/BAZ1B/CHMP1A/SKA1/TERF1/SMARCA5/RAD18/ARID1A/CCNE1/SMC4/WAPL/POLDIP2/CHMP7/SMC6/ASPM/BECN1/MAPRE2/NEK2/BCL7B/KIF23/TUBG1/MKI67/RMDN1/ZW10/AKAP8/STAG1/INCENP/CDC42/SUN1/PLK1/PDS5A/ZWINT/CDCA2/NUP62/SGO1/SMC5/TOP3A/FBXO5/SMARCC2/UBE2B/B…	115
GO:0034976	BP	GO:0034976	response to endoplasmic reticulum stress	81/2267	259/18614	2.45332e-16	1.45433e-12	1.64502e-13	MARCKS/PPP1R15A/BCL2/HYOU1/EDEM2/NCK2/RNF121/TMBIM6/BCL2L1/BCL2L11/RHBDD2/DERL1/TOR1A/PTPN1/TNFRSF10B/CCDC47/HSP90B1/UBE4B/GRINA/CANX/UBAC2/DERL2/NRBF2/FAF2/EIF4G1/BAK1/P4HB/PPP2CB/SELENOS/HSPA5/BCAP31/SERINC3/GORASP2/JKAMP/AUP1/CREB3/MAP3K5/SGTA/ATP2A2/SIRT1/ATF6/MBTPS2/DNAJB2/TMUB1/VCP/STUB1/OS9/DNAJB12/NPLOC4/CALR/PMAIP1/UBQLN1/NFE2L2/QRICH1/PPP1R15B/TMX1/BAX/ERLEC1/TMCO1/FOXRED2/HM13/UBE4A/TX…	81
GO:0000819	BP	GO:0000819	sister chromatid segregation	78/2267	250/18614	1.01987e-15	6.04578e-12	5.76799e-13	DPF1/RRS1/BCL7C/KAT2B/CHMP4B/KIF4A/HNRNPU/NCAPG/FLNA/SMARCA4/VPS4A/MAD1L1/CHMP6/KIF3B/KPNB1/GOLGA2/CDC6/KATNB1/BAZ1B/CHMP1A/SMARCA5/ARID1A/SMC4/WAPL/POLDIP2/CHMP7/BECN1/NEK2/BCL7B/KIF23/TUBG1/RMDN1/ZW10/AKAP8/STAG1/INCENP/PLK1/PDS5A/ZWINT/NUP62/SGO1/SMC5/FBXO5/SMARCC2/BUB1/PSRC1/CDC23/NAA50/CHTF8/RAD51C/TPX2/PBRM1/NIPBL/ABRAXAS2/CENPF/MYBL2/DCTN2/CDC27/SMC2/PHF10/SMARCC1/MIS12/RAB11A/KIF2A/RACGAP…	78
GO:0010506	BP	GO:0010506	regulation of autophagy	97/2267	348/18614	1.31004e-15	7.76592e-12	5.76799e-13	FOXO3/SOGA1/BCL2/HERC1/PINK1/IL10RA/WIPI1/RMC1/CCNY/GPR137/BCL2L11/PIP4K2A/EIF4G2/CTTN/TAB2/RRAGA/SIRT2/RRAGC/ATP6V0B/CHMP4B/DAP/ATG16L1/ZMPSTE24/MTDH/RAB39B/EIF4G1/STAT3/HIF1A/FBXO7/GOLGA2/ATP6V0D1/PSAP/CTSA/GSK3A/DAPK3/RPTOR/ATP13A2/SIRT1/ATF6/USP10/ATG2A/UBQLN4/BAD/EP300/CDK16/PHF23/RIPK2/BNIP3L/TBK1/CISD2/FBXW7/ATP6V1C1/ATG101/POLDIP2/ATG13/ATP6V1D/BECN1/WAC/UBQLN1/VPS35/ATP6V0E1/CLEC16A/DHRS…	97
GO:0140014	BP	GO:0140014	mitotic nuclear division	85/2267	286/18614	1.32002e-15	7.82509e-12	5.76799e-13	BMP7/REEP3/RRS1/KAT2B/CDKN1B/SIRT2/CHMP4B/KIF4A/HNRNPU/NCAPG/FLNA/VPS4A/MAD1L1/CHMP6/KIF3B/KPNB1/GOLGA2/DAPK3/KATNB1/BAZ1B/CHMP1A/SMARCA5/PKMYT1/SMC4/WAPL/POLDIP2/CHMP7/USP16/BECN1/NEK2/KIF23/TUBG1/MKI67/RMDN1/ZW10/AKAP8/STAG1/INCENP/CDC42/LRP5/PLK1/PDS5A/ZWINT/CDCA2/NUP62/NME6/SGO1/SMC5/CDC25C/FBXO5/PIN1/BUB1/PSRC1/CDC23/NAA50/CHTF8/UBE2S/NSFL1C/TPX2/NIPBL/ABRAXAS2/CENPF/MYBL2/PRMT5/DCTN2/SMC2/M…	85
GO:0016236	BP	GO:0016236	macroautophagy	92/2267	322/18614	1.35177e-15	8.0133e-12	5.76799e-13	VMP1/PINK1/WIPI1/ARL8B/PIP4K2A/MAP1LC3B/RAB7A/ATP6V0B/CHMP4B/ATG16L1/CTSD/SMURF1/TGFB1/VPS4A/UBXN2A/CHMP6/EI24/HIF1A/LAMP2/ATP6V0D1/AUP1/ATP13A2/ATP2A2/SIRT1/ATG4D/CHMP1A/ATG2A/UBQLN4/EMC6/VCP/PHF23/RIPK2/BNIP3L/TBK1/CALR/MFN2/ATP6V1C1/ATG101/POLDIP2/ATG13/CHMP7/ATP6V1D/BECN1/WAC/UBQLN1/VPS35/ATP6V0E1/CLEC16A/TSG101/PLAA/RAB1A/CAPNS1/STAM/MTOR/HUWE1/STAM2/RAB1B/RHEB/PSEN1/TCIRG1/VPS33A/TIGAR/MCOL…	92
GO:0072594	BP	GO:0072594	establishment of protein localization to organelle	115/2267	453/18614	4.95172e-15	2.93538e-11	1.93682e-12	TNFAIP3/NFKBIA/PINK1/PTTG1IP/IL10RA/HYOU1/GNPTAB/SEC61A2/AKIRIN2/LAMP1/RALA/RAB7A/CHMP4B/UBAP1/AP3D1/NCOA4/SRPRB/SMAD3/FLNA/SMURF1/EIF4ENIF1/TGFB1/SRPRA/VPS4A/PEX14/STAT3/HSPA5/BCAP31/LAMP2/BAG4/FBXO7/KPNB1/PPP1R10/GSK3A/SGTA/TNPO3/RAB10/RANBP2/TERF1/NOLC1/IPO7/BNIP3L/STK4/MFN2/FBXW7/ATG13/POM121/BECN1/PEX13/TSPAN17/TIMM17A/NXT1/NUP153/HSPA8/PPP3R1/PITRM1/TSG101/POM121C/NUP188/CCT6A/STAM/BAX/TIMM…	115
GO:0016050	BP	GO:0016050	vesicle organization	98/2267	368/18614	2.22066e-14	1.31641e-10	7.15305e-12	AP1S3/BCL2/ARFGAP3/ABCA1/CCDC136/ATP6V1F/ZEB2/ARL8B/PIP4K2A/AGFG1/CORO1C/TMF1/SAR1B/ATP6AP1/RAB7A/ATP6V0B/CHMP4B/SNX11/UBAP1/AP3D1/SEC24A/AP1S1/CSNK1D/TMEM175/EEA1/TFG/VPS4A/KNL1/CHMP6/STX4/TMED9/STX5/RNF26/EPS15/VPS18/ATP6V0D1/TRAPPC4/PAFAH1B1/ATP6AP2/ATP13A2/TMEM127/CHMP1A/PPP6C/AP1M1/TRAPPC10/AP2M1/GBF1/ATP6V1C1/STX2/MIA3/USO1/CHMP7/ATP6V1D/PICALM/TSG101/RAB1A/HPS6/TRAPPC6B/GOLPH3/STAM/PREB/PL…	98
GO:0000070	BP	GO:0000070	mitotic sister chromatid segregation	65/2267	199/18614	2.22487e-14	1.3189e-10	7.15305e-12	RRS1/KAT2B/CHMP4B/KIF4A/HNRNPU/NCAPG/FLNA/VPS4A/MAD1L1/CHMP6/KIF3B/KPNB1/GOLGA2/KATNB1/BAZ1B/CHMP1A/SMARCA5/SMC4/WAPL/POLDIP2/CHMP7/BECN1/NEK2/KIF23/TUBG1/RMDN1/ZW10/AKAP8/STAG1/INCENP/PLK1/PDS5A/ZWINT/NUP62/SGO1/SMC5/FBXO5/BUB1/PSRC1/CDC23/NAA50/CHTF8/TPX2/NIPBL/ABRAXAS2/CENPF/MYBL2/DCTN2/SMC2/MIS12/RAB11A/KIF2A/RACGAP1/NCAPH/MAD2L2/LCMT1/ESCO2/CENPE/DRG1/KMT5A/KIF2C/SMC3/DYNC1LI1/ZWILCH/CHMP1B	65
GO:0016197	BP	GO:0016197	endosomal transport	75/2267	248/18614	2.28596e-14	1.35512e-10	7.15305e-12	TBC1D10A/ARL4C/ABCA1/DENND5A/SNX8/ARL8B/CORO1C/ITSN1/EHD4/SPAG9/ATP6AP1/RAB7A/CMTM6/CHMP4B/UBAP1/AP3D1/EEA1/VPS4A/AP5S1/TMEM50A/CHMP6/STX5/TBC1D10B/EPS15/EPS15L1/LEPROTL1/CHMP1A/TMEM87A/RAB10/VCP/TRAPPC10/GBF1/CHMP7/RAB35/TBC1D23/REPS1/VPS35/PICALM/CLTC/GOLT1B/CLEC16A/TSG101/EHD1/RAB6A/AP5B1/STAM/BET1L/YKT6/PLEKHA3/STAM2/RAB11FIP4/ARF6/USP7/EVI5/SNX5/STX16/LAMTOR1/SNX4/GGA1/RAB8A/RAB9A/ARL1/VPS25…	75
GO:0042176	BP	GO:0042176	regulation of protein catabolic process	94/2267	361/18614	3.22622e-13	1.9125e-09	9.46428e-11	TNFAIP3/FURIN/PINK1/GNA12/RDX/TIPARP/TRIB1/TMF1/CDKN1B/SIRT2/RAB7A/ITCH/SMAD3/FLNA/EZR/FZR1/PSMD1/CSNK1D/UBXN2A/CHMP6/RNF40/STX5/RELA/BCAP31/PSME3/PSMD2/RYBP/N4BP1/CTSA/GSK3A/AXIN1/ATP13A2/SGTA/DDB1/DNAJB2/UBQLN4/VCP/PHF20L1/STUB1/UBE2K/DDA1/FBXW7/PSMC2/CSNK1A1/LPCAT1/WAC/UBQLN1/VPS35/NDFIP1/NFE2L2/BANP/LDLR/ARAF/FBXO11/ROCK1/PLK1/HECTD1/HSP90AA1/PSMC4/PSEN1/USP7/PIN1/PSMC6/TLK2/FAM83D/SMAD4/RHBD…	94
GO:0007033	BP	GO:0007033	vacuole organization	66/2267	217/18614	6.14553e-13	3.64307e-09	1.69678e-10	VMP1/PINK1/ABCA1/GNPTAB/ATP6V1F/WIPI1/ARL8B/ACP2/PIP4K2A/MAP1LC3B/GRN/ATP6AP1/RAB7A/ATP6V0B/CHMP4B/ATG16L1/SPNS1/CTSD/SMURF1/TMEM175/VPS4A/UBXN2A/CHMP6/VPS18/TMEM199/TMEM165/PI4KB/ATP6AP2/ATP13A2/ATP2A2/ATG4D/CHMP1A/ATG2A/NAGLU/EMC6/PHF23/MFN2/ATG101/ATG13/CHMP7/ATP6V1D/BECN1/UBQLN1/VPS35/RAB1A/MTOR/CLN6/RAB1B/PSEN1/TCIRG1/VPS33A/HOOK3/LAMTOR1/SNX4/UBQLN2/NSFL1C/ATP6V0A1/RB1CC1/RAB14/IFT88/WDR45/…	66
GO:0044772	BP	GO:0044772	mitotic cell cycle phase transition	111/2267	467/18614	1.60308e-12	9.50308e-09	4.18021e-10	BCL2/CCNY/MIIP/DPF1/RDX/CDK6/BCL7C/CDKN1B/SIRT2/CHMP4B/KLHL18/ZFP36L1/HUS1/SMARCA4/FZR1/VPS4A/EIF4G1/FOXM1/MAD1L1/MEPCE/BACH1/FBXO7/PSME3/CDC25A/PPP2CA/GTSE1/CDC6/RPTOR/CDK17/DDB1/RRM2/BLM/SDE2/PPP6C/E2F7/BRD4/CDK16/INTS3/PRMT2/E2F1/ARID1A/PKMYT1/CCNE1/MECP2/ZFP36L2/PPM1D/CHMP7/BCL7B/WAC/RPS6KB1/GSPT1/DBF4B/CDC73/ZW10/INCENP/USP47/MELK/CLSPN/PLK1/CUL2/TMOD3/ZWINT/BABAM1/TAF2/DONSON/ADAM17/SMC5/CD…	111
GO:0006913	BP	GO:0006913	nucleocytoplasmic transport	86/2267	328/18614	2.2021e-12	1.3054e-08	4.92732e-10	PTPN14/NFKBIA/PTTG1IP/AKIRIN2/EIF6/RRS1/SMG6/AGFG1/CDKN1B/SMAD3/FLNA/SMURF1/EIF4ENIF1/MALT1/TGFB1/ALYREF/FYTTD1/STAT3/AHCYL1/KPNB1/PPP1R10/EMD/TMEM53/NOP9/AXIN1/SDAD1/SUPT6H/TNPO3/RANBP2/NOLC1/PHAX/IPO7/STK4/ANKRD54/CALR/NCBP3/POM121/NXT1/RBM15B/NUP153/PPP3R1/AHCTF1/POM121C/NUP188/ABCE1/NUP98/HSP90AA1/NUP62/KPNA4/PRKCD/NUTF2/MED1/UPF1/XPO6/TNPO2/PSEN1/IPO4/ECT2/NF1/GLE1/IWS1/MAVS/HNRNPA2B1/NCBP1/…	86
GO:0051169	BP	GO:0051169	nuclear transport	86/2267	328/18614	2.2021e-12	1.3054e-08	4.92732e-10	PTPN14/NFKBIA/PTTG1IP/AKIRIN2/EIF6/RRS1/SMG6/AGFG1/CDKN1B/SMAD3/FLNA/SMURF1/EIF4ENIF1/MALT1/TGFB1/ALYREF/FYTTD1/STAT3/AHCYL1/KPNB1/PPP1R10/EMD/TMEM53/NOP9/AXIN1/SDAD1/SUPT6H/TNPO3/RANBP2/NOLC1/PHAX/IPO7/STK4/ANKRD54/CALR/NCBP3/POM121/NXT1/RBM15B/NUP153/PPP3R1/AHCTF1/POM121C/NUP188/ABCE1/NUP98/HSP90AA1/NUP62/KPNA4/PRKCD/NUTF2/MED1/UPF1/XPO6/TNPO2/PSEN1/IPO4/ECT2/NF1/GLE1/IWS1/MAVS/HNRNPA2B1/NCBP1/…	86
GO:0016570	BP	GO:0016570	histone modification	112/2267	475/18614	2.20453e-12	1.30685e-08	4.92732e-10	PINK1/JMJD1C/NCOA3/SIN3B/RCOR1/KDM2A/CTR9/KAT2B/SIRT2/ZMPSTE24/PHF19/BRPF3/CHD4/RNF40/RPS6KA4/GATAD2B/CREBBP/BMI1/BCOR/ARID4B/EYA3/EP400/BRPF1/TRIP12/PRKCA/SIRT1/DDB1/RNF2/BAZ1B/TRERF1/PHF20L1/EP300/PRMT2/TAF5L/SMARCA5/PAF1/UBR2/MECP2/SETD3/UHRF1/USP16/WAC/DOT1L/PHF1/CDC73/USP22/AKAP8/ZNF335/UBE2N/SUZ12/KDM6A/NFYC/COPRS/ATXN7L3/HUWE1/SART3/BABAM1/PRDM4/TAF6L/TAF2/TAF7/USP7/SUV39H1/UBE2B/CARM1/SMA…	112
GO:0022411	BP	GO:0022411	cellular component disassembly	112/2267	488/18614	1.3617e-11	8.07217e-08	2.90518e-09	FURIN/GPER1/PLEK/VMP1/PINK1/MELTF/WIPI1/LPIN1/PLIN3/RDX/WDR1/CAMSAP2/CTTN/SPTAN1/MAP1LC3B/CHMP4B/ZMPSTE24/KIF5B/SMARCA4/GAK/TGFB1/VPS4A/PEX14/CHMP6/STX5/LCP1/DICER1/ADD1/HIF1A/LAMP2/NAPA/FBXO7/GOLGA2/GSK3A/MICAL3/PRKCA/PAFAH1B1/ETF1/CAPZB/ATP13A2/ATP2A2/KATNB1/LAMC1/ATG4D/CHMP1A/ATG2A/UBQLN4/VCP/PHF23/KIF9/BNIP3L/GRWD1/ARID1A/GFM2/MFN2/CISD2/GBF1/FBXW7/ATG13/CHMP7/FUNDC2/MUL1/BECN1/MAPRE2/UBQLN1/…	112
GO:0048285	BP	GO:0048285	organelle fission	113/2267	497/18614	2.05859e-11	1.22033e-07	4.20103e-09	BMP7/REEP3/PINK1/BCL2L11/RRS1/CORO1C/ACTR3/RALA/KAT2B/CDKN1B/SIRT2/CHMP4B/MTFR1L/KIF4A/HNRNPU/NCAPG/FLNA/FZR1/VPS4A/MAD1L1/CHMP6/KIF3B/KPNB1/GOLGA2/DAPK3/KATNB1/BAZ1B/CHMP1A/TERF1/SMARCA5/PKMYT1/CALR/CCNE1/SMC4/UBR2/WAPL/POLDIP2/CHMP7/MUL1/USP16/ASPM/BECN1/NEK2/KIF23/TUBG1/VPS35/MKI67/RMDN1/ZW10/AKAP8/STAG1/INCENP/CDC42/SUN1/LRP5/PLK1/PDS5A/ZWINT/CDCA2/NUP62/NME6/FANCA/SGO1/SMC5/DNM1L/CDC25C/FBXO…	113
GO:0035966	BP	GO:0035966	response to topologically incorrect protein	52/2267	164/18614	3.06646e-11	1.8178e-07	5.99709e-09	ABCB10/PPP1R15A/EDEM2/NCK2/TMBIM6/BCL2L11/AKIRIN2/DNAJC18/RHBDD2/DERL1/TOR1A/PTPN1/DERL2/HSPH1/FAF2/BAK1/SELENOS/HSPA5/DNAJB1/JKAMP/AUP1/CREB3/ATF6/MBTPS2/DNAJB2/VCP/STUB1/OS9/DNAJB12/MFN2/NFE2L2/HSPA8/QRICH1/PPP1R15B/BAX/HSP90AA1/ERLEC1/HSPA14/EIF2S1/DNAJA1/DNAJC3/TMEM33/UBE2J2/TMED2/NCK1/TBL2/RNF126/TRAM1/HSPA13/DDRGK1/HSF1/HSPD1	52
GO:2001020	BP	GO:2001020	regulation of response to DNA damage stimulus	80/2267	311/18614	3.62738e-11	2.15031e-07	6.81031e-09	HIC1/BCL2/PTTG1IP/SPRED2/DPF1/BCL2L1/BCL7C/SOX4/KAT2B/ZMPSTE24/SMARCA4/FOXM1/USP1/FXR2/XRCC1/EYA3/PPP1R10/EP400/TRIP12/PPP4R2/SIRT1/BAZ1B/UBQLN4/CYREN/TAF5L/SMARCA5/MAGEF1/YY1/ARID1A/PMAIP1/BCL7B/USP22/USP47/UBE2N/BCLAF1/ATXN7L3/BABAM1/SMCHD1/TAF6L/MCL1/PRKCD/TAF2/TAF7/FBXO5/SMARCC2/TIGAR/RIF1/ARMT1/FMR1/KMT5B/ERCC4/TIMELESS/PBRM1/DYRK1A/CDK9/OTUB1/TELO2/CASP9/DHX9/CEBPG/PHF10/ACTR8/SMARCC1/PPP4C…	80
GO:0000280	BP	GO:0000280	nuclear division	104/2267	450/18614	4.80278e-11	2.84709e-07	8.67028e-09	BMP7/REEP3/BCL2L11/RRS1/ACTR3/KAT2B/CDKN1B/SIRT2/CHMP4B/KIF4A/HNRNPU/NCAPG/FLNA/FZR1/VPS4A/MAD1L1/CHMP6/KIF3B/KPNB1/GOLGA2/DAPK3/KATNB1/BAZ1B/CHMP1A/TERF1/SMARCA5/PKMYT1/CALR/CCNE1/SMC4/UBR2/WAPL/POLDIP2/CHMP7/USP16/ASPM/BECN1/NEK2/KIF23/TUBG1/MKI67/RMDN1/ZW10/AKAP8/STAG1/INCENP/CDC42/SUN1/LRP5/PLK1/PDS5A/ZWINT/CDCA2/NUP62/NME6/FANCA/SGO1/SMC5/CDC25C/FBXO5/PIN1/UBE2B/BUB1/PSRC1/CDC23/CDC25B/NAA50…	104
GO:0009895	BP	GO:0009895	negative regulation of catabolic process	84/2267	337/18614	6.72451e-11	3.98629e-07	1.16899e-08	FURIN/BCL2/HERC1/PINK1/IL10RA/ATP2B4/IGF2BP3/EIF4G2/ZFP36/TAB2/IKBKE/RRAGA/PIK3CG/CRTC3/SIRT2/MAPKAPK2/CHMP4B/DAP/HNRNPU/SMAD3/FLNA/EIF4ENIF1/EIF4G1/MFSD2A/STAT3/TENT4B/RELA/NCOR1/GOLGA2/RYBP/N4BP1/CTSA/GSK3A/ZDHHC7/RPTOR/HNRNPC/ATP13A2/SGTA/UBQLN4/PHF20L1/PHF23/PHAX/E2F1/POLDIP2/BECN1/WAC/VPS35/CLEC16A/BANP/ROCK1/HNRNPAB/MTOR/MTMR9/MCL1/PSEN1/USP7/PIN1/NAF1/TLK2/TIGAR/VHL/SMAD4/FMR1/FOXK2/PAIP1/…	84
GO:0033044	BP	GO:0033044	regulation of chromosome organization	68/2267	250/18614	7.77583e-11	4.60951e-07	1.30348e-08	EID3/DPF1/SMG6/BCL7C/KAT2B/PIF1/HNRNPU/NCAPG/SMARCA4/MAD1L1/TENT4B/XRCC1/PPP1R10/CDC6/TINF2/HNRNPC/BAZ1B/TERF1/SMARCA5/YY1/ARID1A/SMC4/WAPL/SUB1/SMC6/BECN1/NEK2/BCL7B/ZW10/INCENP/CCT6A/PLK1/ZWINT/CCT2/UPF1/SMC5/USP7/FBXO5/MAP2K7/SMARCC2/NAF1/BUB1/CDC23/EXOSC10/ERCC4/XRCC5/PBRM1/HNRNPA2B1/CENPF/SIN3A/DCP2/CDC27/SMC2/PHF10/MAPKAPK5/ACTR8/SMARCC1/NCAPH/FEN1/ACTR5/MAD2L2/LCMT1/ANAPC2/CENPE/MAPK1/TRAP…	68
GO:0006260	BP	GO:0006260	DNA replication	73/2267	278/18614	9.39636e-11	5.57016e-07	1.52081e-08	LPIN1/MCM3/ZMPSTE24/BRPF3/ALYREF/MAP2K4/TNFAIP1/PPP2CA/CDC6/RRM2/BLM/SDE2/E2F7/TERF1/RECQL/SMARCA5/GRWD1/YY1/CCNE1/WAPL/RNASEH1/MCM10/RFC2/DBF4B/BAZ1A/GTPBP4/MCM6/MCM5/SSRP1/PDS5A/CHAF1A/WIZ/WRNIP1/DONSON/UPF1/CDC34/FBXO5/CARM1/GINS2/LIG3/CHTF8/CHAF1B/TIMELESS/MCMBP/POLG/CDK9/MCM8/SAMHD1/MCM7/CENPS/SIN3A/DHX9/CCNE2/ACTR8/TOPBP1/ZPR1/FEN1/FANCM/ACTR5/ESCO2/POLB/RPA1/TBRG1/FAM111B/POLRMT/GINS3/POLK…	73
GO:0031331	BP	GO:0031331	positive regulation of cellular catabolic process	103/2267	450/18614	1.0752e-10	6.37377e-07	1.68221e-08	FURIN/FOXO3/PINK1/CPT1A/WIPI1/CCNY/BCL2L11/TRIB1/PIP4K2A/ZFP36/PTPN1/SIRT2/ZC3HAV1/ITCH/ATG16L1/HNRNPU/ZFP36L1/MTDH/SMURF1/EIF4ENIF1/FZR1/CSNK1D/TENT4B/HIF1A/BCAP31/FBXO7/ZC3H18/AGO2/GSK3A/AXIN1/RPTOR/SGTA/SIRT1/ATF6/DNAJB2/ATG2A/BAD/VCP/STUB1/CDK16/RIPK2/MAGEF1/BNIP3L/TBK1/DDA1/FBXW7/ATG101/ZFP36L2/ATG13/CSNK1A1/BECN1/WAC/KHSRP/UBQLN1/NFE2L2/DHRSX/LSM1/ROCK1/ST20/BAX/PLK1/MTOR/HECTD1/PRKCD/UPF1/…	103
GO:0006900	BP	GO:0006900	vesicle budding from membrane	33/2267	82/18614	1.13441e-10	6.7248e-07	1.71761e-08	ARFGAP3/SAR1B/RAB7A/CHMP4B/AP3D1/SEC24A/CSNK1D/TFG/VPS4A/CHMP6/TMED9/TRAPPC4/PPP6C/TRAPPC10/AP2M1/GBF1/MIA3/CHMP7/PICALM/RAB1A/TRAPPC6B/GOLPH3/PREB/SEC23B/PRKCI/AP3M2/ARFGAP2/VAPA/SEC23A/TMED2/SEC24B/TRAPPC12/SAR1A	33
GO:0051168	BP	GO:0051168	nuclear export	51/2267	166/18614	1.70376e-10	1.00999e-06	2.49903e-08	PTPN14/EIF6/RRS1/SMG6/AGFG1/CDKN1B/SMURF1/EIF4ENIF1/MALT1/TGFB1/ALYREF/FYTTD1/AHCYL1/EMD/NOP9/SDAD1/SUPT6H/RANBP2/PHAX/CALR/NCBP3/POM121/NXT1/RBM15B/NUP153/POM121C/NUP188/ABCE1/NUP98/NUP62/NUTF2/UPF1/XPO6/GLE1/IWS1/HNRNPA2B1/NCBP1/DDX39A/DHX9/LTV1/XPO1/KHDRBS1/CHTOP/RAE1/NSUN2/SIRT7/PRKACA/UBE2I/RANGAP1/ANP32B/NUP214	51
GO:0006986	BP	GO:0006986	response to unfolded protein	46/2267	142/18614	1.86474e-10	1.10542e-06	2.6022e-08	ABCB10/PPP1R15A/EDEM2/NCK2/TMBIM6/BCL2L11/RHBDD2/DERL1/PTPN1/DERL2/HSPH1/FAF2/BAK1/SELENOS/HSPA5/DNAJB1/JKAMP/CREB3/ATF6/MBTPS2/DNAJB2/VCP/STUB1/OS9/MFN2/NFE2L2/HSPA8/QRICH1/PPP1R15B/BAX/HSP90AA1/ERLEC1/HSPA14/EIF2S1/DNAJA1/DNAJC3/TMEM33/UBE2J2/TMED2/NCK1/TBL2/TRAM1/HSPA13/DDRGK1/HSF1/HSPD1	46
GO:0007249	BP	GO:0007249	I-kappaB kinase/NF-kappaB signaling	75/2267	293/18614	1.895e-10	1.12335e-06	2.6022e-08	TNFAIP3/SECTM1/BIRC3/NFKBIA/S100B/TRAF1/CD40/NFKB1/RELB/NFKB2/PINK1/MAP3K3/TNFRSF1A/TRAF3/TFRC/TNIP2/CXXC5/NFKBIB/RIPK1/TRAF4/TAB2/PPM1B/IKBKE/TNFRSF10B/CASP8/IRAK1/TANK/FLNA/MTDH/LITAF/PDPK1/MALT1/TFG/RIOK3/ZDHHC13/TMEM9B/RELA/HACD3/SLC35B2/SIRT1/BIRC2/TRAF6/USP10/TIFA/BRD4/CANT1/RIPK2/TBK1/BST2/MUL1/NDFIP1/GOLT1B/UBE2N/CARD19/ROCK1/NKIRAS2/PRDX4/NUP62/CHUK/CC2D1A/VAPA/FAIM/IKBKG/ECT2/ZMYND11/SH…	75
GO:0050000	BP	GO:0050000	chromosome localization	35/2267	92/18614	1.99478e-10	1.1825e-06	2.6022e-08	RRS1/ACTR3/KAT2B/CHMP4B/HNRNPU/VPS4A/MAD1L1/CHMP6/KPNB1/KATNB1/CHMP1A/TERF1/CHMP7/BECN1/RMDN1/ZW10/INCENP/SUN1/NUP98/NUP62/UBE2B/PSRC1/FAM83D/CDC23/CENPF/DCTN2/DYNC1H1/MIS12/RAB11A/CENPE/ACTR2/TRAPPC12/KIF2C/CHMP1B/NDE1	35
GO:1903320	BP	GO:1903320	regulation of protein modification by small protein conjugation or removal	68/2267	255/18614	1.99586e-10	1.18314e-06	2.6022e-08	TNFAIP3/BIRC3/SIAH2/WBP1L/PINK1/PTTG1IP/DERL1/SOX4/OTUD4/CDKN1B/ITCH/ARRB2/TANK/LIMK1/FZR1/MALT1/UBXN2A/RNF40/HSPA5/XIAP/HIF1A/RELA/BMI1/N4BP1/GSK3A/TRIP12/AXIN1/BIRC2/TRAF6/DNAJB2/VCP/STUB1/PHF23/RIPK2/FBXW7/MUL1/TOLLIP/UBQLN1/NDFIP1/UBE2N/PLAA/GTPBP4/PLK1/HSP90AA1/HUWE1/UBE3A/SART3/COPS8/PSEN1/GPS1/FBXO5/PIN1/DNAJA1/SAE1/UBE2S/OTUB1/CENPS/UBXN1/TBC1D7/DDX3X/BCL10/FANCM/MAD2L2/MAPK9/SIRT7/BAG5/U…	68
GO:0031330	BP	GO:0031330	negative regulation of cellular catabolic process	67/2267	251/18614	2.58604e-10	1.53301e-06	3.28056e-08	FURIN/BCL2/HERC1/PINK1/IL10RA/ATP2B4/IGF2BP3/EIF4G2/ZFP36/TAB2/IKBKE/RRAGA/PIK3CG/SIRT2/MAPKAPK2/CHMP4B/DAP/HNRNPU/EIF4ENIF1/EIF4G1/MFSD2A/STAT3/TENT4B/GOLGA2/RYBP/N4BP1/CTSA/GSK3A/RPTOR/HNRNPC/SGTA/UBQLN4/PHF20L1/PHF23/PHAX/E2F1/POLDIP2/BECN1/WAC/CLEC16A/ROCK1/HNRNPAB/MTOR/MTMR9/MCL1/PSEN1/USP7/NAF1/TLK2/TIGAR/VHL/FMR1/FOXK2/PAIP1/ELAVL1/DHX9/UBXN1/MAPK14/SMARCC1/FOXK1/CPTP/GIPC1/NSUN2/DDRGK1/BA…	67
GO:0006397	BP	GO:0006397	mRNA processing	110/2267	500/18614	3.05461e-10	1.81077e-06	3.77299e-08	HNRNPLL/RBM19/ZNF326/SF3A1/HNRNPU/ZFP36L1/ALYREF/REST/TENT4B/FXR2/CELF2/AHCYL1/DDX23/ADAR/DDX41/PRPF4/PPP4R2/RRP1B/HNRNPC/RBM17/SUPT6H/SDE2/SRRT/HTATSF1/PAF1/FASTKD5/NCBP3/CPSF4/KHSRP/EFTUD2/DHX16/CDC73/SF3B4/CSTF2/RBM15B/HSPA8/ZC3H13/CDK12/TGS1/RBMXL1/LSM1/SF3B2/NUP98/SART3/TBRG4/XRN2/TRA2B/RBM27/TSEN54/GRSF1/GPKOW/SRSF2/CDC5L/DCPS/HNRNPR/PRPF40A/PHRF1/FMR1/SRSF4/IWS1/DDX20/JMJD6/RALY/SNRNP27/DY…	110
GO:0007052	BP	GO:0007052	mitotic spindle organization	43/2267	130/18614	3.44779e-10	2.04385e-06	4.14944e-08	TACC1/CHMP4B/KIF4A/HNRNPU/FLNA/MAP4/CHMP6/KIF3B/KPNB1/GOLGA2/SUN2/SBDS/CHMP1A/VCP/POLDIP2/MECP2/CHMP7/NEK2/KIF23/TUBG1/CLTC/RMDN1/STAG1/INCENP/PLK1/NUP62/PSRC1/PTPA/TPX2/ABRAXAS2/MYBL2/PCNT/DCTN2/WDR62/DYNC1H1/RAB11A/KIF2A/RACGAP1/CENPE/RAE1/DRG1/SMC3/CHMP1B	43
GO:0045862	BP	GO:0045862	positive regulation of proteolysis	87/2267	365/18614	3.61052e-10	2.14031e-06	4.23665e-08	ARL6IP5/FURIN/GPER1/TBC1D10A/MBP/PINK1/MELTF/LYN/HIP1R/BCL2L11/AKIRIN2/TRIB1/CTSC/GRN/LGMN/SIRT2/MYH9/DAP/CASP8/PSENEN/TANK/SMAD3/CTSD/SMURF1/FZR1/MALT1/CSNK1D/BAK1/REST/RNF40/STAT3/BCAP31/PSME3/GSK3A/AXIN1/MAP3K5/SGTA/SIRT1/DNAJB2/BAD/VCP/STUB1/RIPK2/MAGEF1/DDA1/FBXW7/PSMC2/CSNK1A1/MUL1/APH1A/PMAIP1/UBQLN1/PICALM/FBXW11/NFE2L2/ST20/BAX/PLK1/HECTD1/SART3/CLN6/PSMC4/APH1B/PSEN1/PSMC6/VHL/FMR1/UBQL…	87
GO:0008380	BP	GO:0008380	RNA splicing	104/2267	466/18614	4.0191e-10	2.38252e-06	4.60107e-08	TMBIM6/HNRNPLL/KAT2B/RBM19/RRAGC/ZNF326/SF3A1/HNRNPU/ALYREF/REST/FXR2/CELF2/DDX23/PPP2CA/DDX41/PRPF4/PPP4R2/RRP1B/HNRNPC/RBM17/SUPT6H/SDE2/TAF5L/HTATSF1/RTCB/KHSRP/EFTUD2/DHX16/SF3B4/USP22/RBM15B/HSPA8/ZC3H13/CDK12/TGS1/RBMXL1/LSM1/SF3B2/NUP98/ATXN7L3/SART3/TAF6L/TRA2B/CCNL1/TSEN54/GRSF1/GPKOW/SRSF2/CDC5L/DCPS/HNRNPR/PRPF40A/FMR1/SRSF4/IWS1/DDX20/JMJD6/RALY/SNRNP27/DYRK1A/HNRNPA2B1/NCBP1/SF1/AFF2…	104
GO:0034504	BP	GO:0034504	protein localization to nucleus	76/2267	304/18614	4.67626e-10	2.77209e-06	5.22593e-08	NFKBIA/BMP7/PTTG1IP/TFRC/AKIRIN2/RRS1/TOR1A/HNRNPU/SMAD3/FLNA/MORC3/EIF4ENIF1/TGFB1/STAT3/MEPCE/KPNB1/MFHAS1/PPP1R10/TOR1AIP1/SUN2/ATP13A2/TNPO3/RANBP2/NOLC1/IPO7/STK4/PAF1/CALR/POM121/NXT1/NUP153/PPP3R1/BANP/TAF3/SUN1/POM121C/NUP188/CCT6A/PLK1/NUP98/HSP90AA1/CCT2/NUP62/KPNA4/PRKCD/NUTF2/MED1/LMNB2/TNPO2/PSEN1/PIN1/IPO4/ECT2/NF1/CTDNEP1/MAVS/HYAL2/ELAVL1/PLRG1/SIN3A/MAPK14/ZBTB7A/ZPR1/XPO1/FAM53B…	76
GO:1902850	BP	GO:1902850	microtubule cytoskeleton organization involved in mitosis	49/2267	161/18614	5.54615e-10	3.28776e-06	6.05393e-08	TACC1/CHMP4B/KIF4A/HNRNPU/FLNA/MAP4/CHMP6/KIF3B/KPNB1/GOLGA2/SUN2/SBDS/PAFAH1B1/CHMP1A/VCP/POLDIP2/MECP2/CHMP7/NEK2/KIF23/TUBG1/FBXW11/CLTC/RMDN1/ZW10/STAG1/INCENP/PLK1/NUP62/PSRC1/PTPA/NSFL1C/TPX2/ABRAXAS2/MYBL2/PCNT/DCTN2/WDR62/DYNC1H1/RAB11A/KIF2A/RACGAP1/CENPE/RAE1/DRG1/CENPA/SMC3/CHMP1B/NDE1	49
GO:0035967	BP	GO:0035967	cellular response to topologically incorrect protein	40/2267	118/18614	6.17249e-10	3.65905e-06	6.58448e-08	ABCB10/PPP1R15A/NCK2/TMBIM6/BCL2L11/AKIRIN2/DNAJC18/RHBDD2/DERL1/TOR1A/PTPN1/DERL2/BAK1/SELENOS/HSPA5/AUP1/CREB3/ATF6/MBTPS2/VCP/STUB1/OS9/DNAJB12/NFE2L2/HSPA8/QRICH1/PPP1R15B/BAX/ERLEC1/HSPA14/EIF2S1/TMEM33/TMED2/NCK1/TBL2/RNF126/HSPA13/DDRGK1/HSF1/HSPD1	40
GO:0036503	BP	GO:0036503	ERAD pathway	38/2267	109/18614	6.58991e-10	3.9065e-06	6.87354e-08	EDEM2/RNF121/RHBDD2/DERL1/TOR1A/CCDC47/HSP90B1/UBE4B/CANX/UBAC2/DERL2/FAF2/SELENOS/HSPA5/BCAP31/JKAMP/AUP1/SGTA/ATF6/DNAJB2/TMUB1/VCP/STUB1/OS9/DNAJB12/NPLOC4/CALR/UBQLN1/NFE2L2/ERLEC1/FOXRED2/HM13/UBE4A/PSMC6/UBQLN2/ERLIN1/UBE2J2/UBXN1	38
GO:0030433	BP	GO:0030433	ubiquitin-dependent ERAD pathway	32/2267	83/18614	7.9525e-10	4.71424e-06	8.11446e-08	EDEM2/RNF121/RHBDD2/DERL1/CCDC47/HSP90B1/UBE4B/CANX/DERL2/FAF2/SELENOS/HSPA5/BCAP31/JKAMP/AUP1/SGTA/DNAJB2/TMUB1/VCP/STUB1/OS9/NPLOC4/CALR/UBQLN1/NFE2L2/ERLEC1/FOXRED2/UBE4A/PSMC6/UBQLN2/ERLIN1/UBE2J2	32
GO:0061136	BP	GO:0061136	regulation of proteasomal protein catabolic process	55/2267	194/18614	9.52022e-10	5.64359e-06	9.50743e-08	PINK1/GNA12/TRIB1/TMF1/SIRT2/FZR1/CSNK1D/RNF40/BCAP31/PSME3/RYBP/N4BP1/GSK3A/AXIN1/SGTA/DNAJB2/UBQLN4/VCP/PHF20L1/STUB1/UBE2K/DDA1/FBXW7/PSMC2/CSNK1A1/WAC/UBQLN1/NFE2L2/ARAF/PLK1/HECTD1/PSMC4/PSEN1/USP7/PSMC6/TLK2/FMR1/UBQLN2/PSMC3/SUMO2/UBXN1/SMARCC1/XPO1/RAD23A/KEAP1/ARIH1/PSME2/USP5/FBXW8/GIPC1/MAPK9/DDRGK1/PRKACA/BAG5/GABARAPL2	55
GO:0006890	BP	GO:0006890	retrograde vesicle-mediated transport, Golgi to endoplasmic reticulum	24/2267	52/18614	1.39536e-09	8.27167e-06	1.36445e-07	TMEM115/TAPBP/COG4/COPE/KDELR1/KDELR2/ARCN1/GBF1/SCYL1/COPB2/LMAN2/ZW10/RER1/RAB6A/GOLPH3/ARF3/BET1L/ARF4/ARF5/COPA/KIF1C/ERGIC3/BICD2/PITPNB	24
GO:0016482	BP	GO:0016482	cytosolic transport	51/2267	177/18614	2.08354e-09	1.23512e-05	1.99582e-07	TBC1D10A/DENND5A/WIPI1/SNX8/RDX/ARL8B/PIP4K2A/LAMP1/SYS1/SPAG9/RAB7A/FLNA/EZR/KIF5B/GAK/EEA1/STX5/TBC1D10B/EPS15/TMEM87A/TRAPPC10/GBF1/BECN1/TBC1D23/VPS35/CLTC/GOLT1B/RAB6A/BET1L/YKT6/PLEKHA3/USP7/EVI5/RAB21/DNAJC13/HOOK3/SNX5/STX16/GGA1/RAB9A/ARL1/KIF1C/RAB14/ARFIP1/RIC1/RNF126/ACTR2/SRSF10/MAPK1/RAB5A/RGP1	51
GO:0043122	BP	GO:0043122	regulation of I-kappaB kinase/NF-kappaB signaling	66/2267	258/18614	2.37014e-09	1.40502e-05	2.22494e-07	TNFAIP3/SECTM1/BIRC3/S100B/TRAF1/CD40/PINK1/MAP3K3/TNFRSF1A/TRAF3/TFRC/TNIP2/CXXC5/NFKBIB/RIPK1/TRAF4/TAB2/PPM1B/IKBKE/TNFRSF10B/CASP8/IRAK1/TANK/FLNA/MTDH/LITAF/PDPK1/MALT1/TFG/RIOK3/ZDHHC13/TMEM9B/RELA/SLC35B2/SIRT1/BIRC2/TRAF6/USP10/TIFA/BRD4/CANT1/RIPK2/TBK1/BST2/MUL1/NDFIP1/GOLT1B/UBE2N/CARD19/NKIRAS2/NUP62/CHUK/CC2D1A/VAPA/IKBKG/ECT2/ZMYND11/SHISA5/MAVS/JMJD8/BCL10/SPHK2/IKBKB/TMED4/UBE2I/T…	66
GO:0032386	BP	GO:0032386	regulation of intracellular transport	79/2267	332/18614	2.52057e-09	1.4942e-05	2.31976e-07	PTPN14/PINK1/EDEM2/RDX/REEP5/LAMP1/SAR1B/PTPN1/UBAC2/DERL2/SMAD3/FLNA/EZR/TGFB1/LCP1/BCAP31/BAG4/GSK3A/EMD/TMEM53/ATP13A2/SUPT6H/NOLC1/OS9/INPP5K/BNIP3L/B3GAT3/MYO1C/FBXW7/ATG13/VPS35/NUP153/EHD1/BORCS5/HSP90AA1/HUWE1/PRKCD/ERLEC1/PSEN1/USP7/RAB21/DNAJC13/ECT2/NF1/HRAS/ITGB1BP1/LMAN1/SAE1/IWS1/UBE2D3/MAVS/GDI1/UBE2J2/HYAL2/PCNT/NUS1/DHX9/TM9SF4/GRIPAP1/MAPK14/ERGIC3/DYNC1H1/RAB11B/ZPR1/XPO1/KHDRB…	79
GO:0022613	BP	GO:0022613	ribonucleoprotein complex biogenesis	103/2267	475/18614	2.58361e-09	1.53157e-05	2.33205e-07	EIF6/RRS1/KAT2B/DDX54/SF3A1/MPV17L2/PES1/RRP36/RIOK3/TENT4B/CELF2/DICER1/ERAL1/DDX23/UTP6/ADAR/AGO2/NOP9/SBDS/SDAD1/NOL10/SDE2/NOLC1/HTATSF1/GRWD1/TSR3/FTSJ3/EIF5/DHX29/CDC73/SF3B4/EIF3A/TGS1/SF3B2/GTPBP4/MRPL44/ABCE1/EXOSC4/HSP90AA1/SART3/XRN2/UTP20/DIMT1/SHQ1/SUV39H1/KRR1/NAF1/UTP15/PELP1/EIF3C/CHD7/MRPS11/PWP1/DDX20/POP4/POP7/NSUN4/EXOSC10/EXOSC6/XRCC5/BMS1/DDX56/NCBP1/SF1/PRMT5/RPP40/RRN3/RBM…	103
GO:0006997	BP	GO:0006997	nucleus organization	44/2267	143/18614	2.84138e-09	1.68437e-05	2.51633e-07	GPER1/REEP3/LPIN1/TOR1A/AGFG1/TMF1/SIRT2/CHMP4B/ZMPSTE24/TMEM170A/RTN4/VPS4A/UBXN2A/CHMP6/PLEC/EMD/TOR1AIP1/SUN2/PRKCA/PAFAH1B1/SIRT1/CHMP1A/NOLC1/SMARCA5/CHMP7/NUP153/AHCTF1/SUN1/PLK1/NUP98/LMNB2/SUV39H1/PSME4/NSFL1C/CTDNEP1/SF1/AFF2/BAZ2A/RRN3/ZPR1/SELENOF/UBE2I/PITPNB/CHMP1B	44
GO:0016574	BP	GO:0016574	histone ubiquitination	22/2267	46/18614	2.92196e-09	1.73214e-05	2.53977e-07	CTR9/RNF40/BMI1/TRIP12/DDB1/RNF2/PAF1/UBR2/UHRF1/WAC/CDC73/USP22/UBE2N/SUZ12/ATXN7L3/HUWE1/UBE2B/OTUB1/UBE2A/BRCC3/RNF20/RING1	22
GO:0006998	BP	GO:0006998	nuclear envelope organization	25/2267	58/18614	3.71345e-09	2.20133e-05	3.16904e-07	GPER1/REEP3/LPIN1/TOR1A/SIRT2/CHMP4B/ZMPSTE24/TMEM170A/VPS4A/UBXN2A/CHMP6/EMD/TOR1AIP1/SUN2/PRKCA/PAFAH1B1/CHMP1A/CHMP7/SUN1/PLK1/LMNB2/NSFL1C/CTDNEP1/UBE2I/CHMP1B	25
GO:0051303	BP	GO:0051303	establishment of chromosome localization	31/2267	84/18614	5.06598e-09	3.00311e-05	4.15926e-07	RRS1/KAT2B/CHMP4B/HNRNPU/VPS4A/MAD1L1/CHMP6/KPNB1/CHMP1A/TERF1/CHMP7/BECN1/RMDN1/ZW10/INCENP/SUN1/NUP62/UBE2B/PSRC1/FAM83D/CDC23/CENPF/DCTN2/DYNC1H1/MIS12/RAB11A/CENPE/TRAPPC12/KIF2C/CHMP1B/NDE1	31
GO:0034470	BP	GO:0034470	ncRNA processing	95/2267	432/18614	5.11103e-09	3.02982e-05	4.15926e-07	EIF6/RRS1/KAT2B/DDX54/ZMPSTE24/SMAD3/PES1/RRP36/TGFB1/RIOK3/STAT3/TENT4B/DICER1/UTP6/ADAR/FTSJ1/AGO2/NOP9/SBDS/NOL10/SDE2/NOLC1/SRRT/INTS3/DPH3/TSR3/RTCB/FTSJ3/ELAC1/TRMT1L/TOE1/YRDC/GTPBP4/MRPL44/TYW1/EXOSC4/THUMPD3/ZC3H7A/XRN2/UTP20/DIMT1/QTRT2/SHQ1/SUV39H1/TSEN54/KRR1/GRSF1/TYW3/NAF1/UTP15/PELP1/POP1/CHD7/MRPS11/ADAT1/PWP1/POP4/POP7/NSUN4/EXOSC10/EXOSC6/TP53RK/BMS1/DDX56/HNRNPA2B1/NCBP1/RPP40/…	95
GO:0016032	BP	GO:0016032	viral process	94/2267	426/18614	5.13961e-09	3.04676e-05	4.15926e-07	FURIN/ICAM1/APOBEC3G/BCL2/CD86/EDEM2/TFRC/CHD1/BCL2L1/ARL8B/ST3GAL2/LAMP1/ZFP36/APOBEC3C/STAU1/BSG/TRIM14/ZC3HAV1/RAB7A/CHMP4B/ITCH/ATG16L1/ZBED1/CANX/PPIB/SMARCA4/MGAT5/VPS4A/P4HB/REST/CHMP6/SLC52A2/EPS15/VPS18/ADAR/TRIM26/HACD3/N4BP1/ST6GAL1/GSK3A/CXCR4/RRP1B/DDB1/CHMP1A/PCBP1/VCP/EP300/INPP5K/HTATSF1/BST2/IGF2R/CHMP7/CSNK1A1/BECN1/ZNFX1/NUP153/HSPA8/LDLR/EIF3A/TSG101/RAB1A/RAB1B/CFL1/VAPA/NECT…	94
GO:1903050	BP	GO:1903050	regulation of proteolysis involved in protein catabolic process	60/2267	230/18614	5.66862e-09	3.36036e-05	4.50961e-07	PINK1/GNA12/TRIB1/CTSC/TMF1/SIRT2/SMURF1/FZR1/CSNK1D/RNF40/BCAP31/PSME3/RYBP/N4BP1/GSK3A/AXIN1/SGTA/DNAJB2/UBQLN4/VCP/PHF20L1/STUB1/UBE2K/MAGEF1/DDA1/FBXW7/PSMC2/CSNK1A1/WAC/UBQLN1/NFE2L2/ARAF/PLK1/HECTD1/UBE3A/PSMC4/PSEN1/USP7/PSMC6/TLK2/VHL/FMR1/UBQLN2/PSMC3/SUMO2/UBXN1/SMARCC1/XPO1/RAD23A/KEAP1/ARIH1/PSME2/USP5/FBXW8/GIPC1/MAPK9/DDRGK1/PRKACA/BAG5/GABARAPL2	60
GO:0034620	BP	GO:0034620	cellular response to unfolded protein	34/2267	98/18614	5.95264e-09	3.52872e-05	4.65663e-07	ABCB10/PPP1R15A/NCK2/TMBIM6/BCL2L11/RHBDD2/DERL1/PTPN1/DERL2/BAK1/SELENOS/HSPA5/CREB3/ATF6/MBTPS2/VCP/STUB1/OS9/NFE2L2/HSPA8/QRICH1/PPP1R15B/BAX/ERLEC1/HSPA14/EIF2S1/TMEM33/TMED2/NCK1/TBL2/HSPA13/DDRGK1/HSF1/HSPD1	34
GO:0006605	BP	GO:0006605	protein targeting	78/2267	333/18614	6.72869e-09	3.98877e-05	5.17743e-07	AP1S3/PINK1/HYOU1/GNPTAB/SEC61A2/ZDHHC14/RAB7A/CHMP4B/AP3D1/YIF1B/NCOA4/SRPRB/SMURF1/ZDHHC3/SRPRA/VPS4A/PEX14/HSPA5/BCAP31/LAMP2/BAG4/FBXO7/GOLGA7/GSK3A/ZDHHC7/ARL6IP1/SGTA/ZDHHC12/KATNB1/YWHAZ/OS9/INPP5K/BNIP3L/MFN2/MYO1C/FBXW7/ATG13/BECN1/PEX13/TIMM17A/ZDHHC24/HSPA8/PITRM1/ICMT/ZDHHC4/YWHAG/TIMM23/TIMM8A/HSP90AA1/HUWE1/SEC61A1/PEX26/PRKCI/SGTB/MON1A/HRAS/ITGB1BP1/LMAN1/SSR3/SAE1/TIMM22/YWHAQ/GN…	78
GO:1901990	BP	GO:1901990	regulation of mitotic cell cycle phase transition	82/2267	357/18614	7.25227e-09	4.29915e-05	5.4903e-07	BCL2/MIIP/DPF1/RDX/CDK6/BCL7C/CDKN1B/SIRT2/KLHL18/ZFP36L1/HUS1/SMARCA4/FZR1/VPS4A/EIF4G1/MAD1L1/MEPCE/FBXO7/PSME3/CDC25A/PPP2CA/GTSE1/CDC6/RPTOR/DDB1/RRM2/BLM/SDE2/E2F7/BRD4/INTS3/PRMT2/E2F1/ARID1A/MECP2/ZFP36L2/BCL7B/WAC/DBF4B/CDC73/ZW10/INCENP/USP47/CLSPN/PLK1/TMOD3/ZWINT/BABAM1/DONSON/ADAM17/CDC25C/FBXO5/SMARCC2/BUB1/ZNF655/FBXO31/CDC23/CDC25B/RAD51C/TPRA1/PBRM1/CENPF/PLRG1/SIN3A/PHF10/ECD/SMA…	82
GO:0031647	BP	GO:0031647	regulation of protein stability	76/2267	322/18614	7.36964e-09	4.36872e-05	5.4906e-07	PIM1/NEDD4L/BCL2/PINK1/B4GALT5/HIP1R/IFI30/TNIP2/AAK1/DERL1/LAMP1/SOX4/GRN/CMTM6/TRIM24/NAPG/SMAD3/FLNA/PPIB/RTN4/MORC3/CREBBP/LAMP2/BAG4/FBXO7/GOLGA7/ZSWIM7/CTSA/MFSD1/SIRT1/NCLN/EP300/STUB1/STK4/CALR/DAD1/FBXW7/MUL1/VPS35/FBXW11/CDC73/HSPA8/ATP1B3/CCT6A/GTPBP4/DDOST/PLK1/HSP90AA1/MTMR9/CCT2/RASSF2/WIZ/PRKCD/USP7/PIN1/UBE2B/RAB21/P3H1/VHL/CREB1/MCM8/TELO2/DPM3/DNAAF2/NAA15/RAD23A/TBRG1/CDK7/PFN1…	76
GO:0015931	BP	GO:0015931	nucleobase-containing compound transport	58/2267	221/18614	7.98259e-09	4.73208e-05	5.85434e-07	SLC25A25/LRRC8A/SLC35C2/SMG6/IGF2BP3/RIPK1/SLC25A33/AGFG1/ZFP36/ZFP36L1/SLC25A19/SLC35A2/ALYREF/FYTTD1/KPNB1/SLC35B2/SLC29A1/SUPT6H/RANBP2/SLC25A23/PHAX/SLC35B1/NCBP3/G3BP2/POM121/SLC25A17/KHSRP/NXT1/RBM15B/NUP153/AHCTF1/SLC35B4/POM121C/NUP188/NUP98/NUP62/NUTF2/UPF1/SLC25A4/FMR1/GLE1/IWS1/HNRNPA2B1/NCBP1/DDX39A/DHX9/SLC35A4/QKI/XPO1/KHDRBS1/SLC25A16/CHTOP/RAE1/NSUN2/BICD2/FLOT1/HSF1/NUP214	58
GO:0000209	BP	GO:0000209	protein polyubiquitination	62/2267	244/18614	9.46633e-09	5.61164e-05	6.83569e-07	TNFAIP3/TRAF1/NEDD4L/BCL2/TRAF3/MGRN1/UBE2G1/TRAF4/ZNRF2/ITCH/UBE4B/SMURF1/FZR1/UBE2H/RNF40/RNF26/XIAP/RNF34/UBE2Q1/TRIP12/AXIN1/DCAF15/BIRC2/TRAF6/STUB1/UBE2R2/PELI3/UBE2K/DDA1/TTC3/RUSC1/MUL1/FBXW11/UBE2N/PLAA/UBE2D2/HECTD1/RNF115/HUWE1/UBE3A/RNF114/CDC34/UBE2B/UBE4A/ZFP91/WSB1/CUL1/CDC23/UBE2S/TRIM56/UBE2D3/UBE2J2/OTUB1/UBE2A/CDC27/RNF213/DDX3X/RNF216/RNF126/ANAPC2/RNF20/ARIH1	62
GO:1905897	BP	GO:1905897	regulation of response to endoplasmic reticulum stress	30/2267	82/18614	1.12883e-08	6.69168e-05	8.00999e-07	PPP1R15A/HYOU1/NCK2/TMBIM6/BCL2L1/BCL2L11/PTPN1/GRINA/BAK1/SELENOS/HSPA5/BCAP31/SERINC3/CREB3/SGTA/SIRT1/ATF6/MBTPS2/PMAIP1/UBQLN1/NFE2L2/PPP1R15B/BAX/TXNDC12/UBQLN2/TMEM33/UBXN1/NCK1/OPA1/DDRGK1	30
GO:1901987	BP	GO:1901987	regulation of cell cycle phase transition	98/2267	457/18614	1.14339e-08	6.77799e-05	8.00999e-07	BCL2/MIIP/ATP2B4/DPF1/RDX/CDK6/BCL7C/CDKN1B/SIRT2/KLHL18/ZFP36L1/HUS1/SMARCA4/FZR1/VPS4A/EIF4G1/MAD1L1/MEPCE/FBXO7/PSME3/CDC25A/PPP2CA/PPP1R10/GTSE1/CDC6/RPTOR/DDB1/RRM2/BLM/SDE2/E2F7/BRD4/INTS3/PRMT2/E2F1/ARID1A/PAF1/FBXW7/MECP2/ZFP36L2/BCL7B/WAC/DOT1L/DBF4B/CDC73/ZW10/RHNO1/INCENP/USP47/CLSPN/PLK1/TMOD3/ZWINT/BABAM1/DONSON/ADAM17/CDC25C/FBXO5/SMARCC2/BUB1/ZNF655/CDC5L/FBXO31/FAM83D/CDC23/CDC25B…	98
GO:0007034	BP	GO:0007034	vacuolar transport	47/2267	165/18614	1.31383e-08	7.78841e-05	9.06871e-07	PINK1/GNPTAB/MGRN1/ARL8B/LAMP1/GRN/RAB7A/CHMP4B/UBAP1/AP3D1/NCOA4/SMURF1/GAK/VPS4A/TMEM50A/CHMP6/LAMP2/VPS18/ATP6V0D1/PSAP/ATP13A2/LEPROTL1/CHMP1A/VCP/SCYL2/IGF2R/CHMP7/BECN1/VPS35/NDFIP1/CLEC16A/HSPA8/TSG101/STAM/STAM2/VPS33A/VAMP7/HOOK3/MON1A/GNPTG/TGFBRAP1/VPS25/VPS37A/LYST/M6PR/PLEKHF2/CHMP1B	47
GO:0051054	BP	GO:0051054	positive regulation of DNA metabolic process	72/2267	303/18614	1.35093e-08	8.00829e-05	9.13736e-07	CD40/LPIN1/DPF1/TFRC/BCL7C/OTUD4/ARRB2/SMARCA4/BRPF3/TGFB1/FOXM1/MAP2K4/USP1/XRCC1/TNFAIP1/EYA3/PPP1R10/EP400/TINF2/SIRT1/E2F7/TERF1/SMARCA5/YY1/ARID1A/MECP2/NEK2/BCL7B/RFC2/DBF4B/UBE2N/ST20/CCT6A/BAZ1A/HNRNPAB/BAX/HSP90AA1/CCT2/BABAM1/SMCHD1/WIZ/PRKCD/USP7/MAP2K7/SMARCC2/UBE2B/NAF1/TIGAR/GINS2/RIF1/KMT5B/CHTF8/TIMELESS/EXOSC6/XRCC5/PBRM1/HNRNPA2B1/DHX9/CEBPG/PHF10/MAPKAPK5/ACTR8/SMARCC1/ACTR5/MA…	72
GO:0006261	BP	GO:0006261	DNA-templated DNA replication	46/2267	160/18614	1.36272e-08	8.07817e-05	9.13736e-07	MCM3/ZMPSTE24/ALYREF/CDC6/BLM/E2F7/TERF1/RECQL/CCNE1/MCM10/RFC2/DBF4B/BAZ1A/MCM6/MCM5/WIZ/WRNIP1/DONSON/UPF1/CDC34/FBXO5/CARM1/GINS2/LIG3/CHTF8/TIMELESS/MCMBP/POLG/CDK9/MCM8/SAMHD1/MCM7/CENPS/CCNE2/TOPBP1/ZPR1/FEN1/FANCM/POLB/RPA1/POLRMT/GINS3/KAT7/POLA2/FBH1/RRM1	46
GO:0051650	BP	GO:0051650	establishment of vesicle localization	53/2267	197/18614	1.39865e-08	8.29117e-05	9.2462e-07	PINK1/ARFGAP3/WIPI1/MYO5A/TOR1A/SAR1B/RAB7A/AP3D1/KIF5B/KIF3A/EXOC2/CSNK1D/TFG/VPS4A/TMED9/KIF3B/TRAPPC4/STARD3/PAFAH1B1/ATP13A2/PPP6C/TRAPPC10/EXOC5/GBF1/MYO1C/TBC1D23/PICALM/FBXW11/TSG101/RAB1A/BORCS5/TRAPPC6B/STAM/PREB/YKT6/PSEN1/TCIRG1/AP3M2/ARFGAP2/IKBKG/TMED2/DCTN2/KIF1C/DYNC1H1/RAB11A/RAB11B/BLOC1S1/DNM2/TRAPPC12/SNAP29/SAR1A/ACTN4/NDE1	53
GO:0032434	BP	GO:0032434	regulation of proteasomal ubiquitin-dependent protein catabolic process	42/2267	141/18614	1.86192e-08	0.000110375	1.20222e-06	GNA12/TRIB1/SIRT2/FZR1/CSNK1D/BCAP31/RYBP/N4BP1/GSK3A/AXIN1/SGTA/DNAJB2/UBQLN4/VCP/PHF20L1/STUB1/UBE2K/DDA1/CSNK1A1/WAC/UBQLN1/NFE2L2/ARAF/PLK1/HECTD1/PSEN1/USP7/TLK2/UBQLN2/SUMO2/UBXN1/SMARCC1/XPO1/RAD23A/KEAP1/ARIH1/USP5/FBXW8/GIPC1/MAPK9/DDRGK1/BAG5	42
GO:0051983	BP	GO:0051983	regulation of chromosome segregation	40/2267	131/18614	1.86979e-08	0.000110841	1.20222e-06	DPF1/BCL7C/KAT2B/SIRT2/HNRNPU/NCAPG/SMARCA4/MAD1L1/CDC6/RAD18/ARID1A/SMC4/SMC6/BECN1/BCL7B/MKI67/ZW10/INCENP/PLK1/ZWINT/CDCA2/SMC5/FBXO5/SMARCC2/BUB1/CDC23/PBRM1/CENPF/CDC27/SMC2/PHF10/SMARCC1/NCAPH/MAD2L2/LCMT1/ANAPC2/CENPE/KIF2C/DYNC1LI1/ZWILCH	40
GO:0051648	BP	GO:0051648	vesicle localization	56/2267	215/18614	1.91778e-08	0.000113686	1.21641e-06	PINK1/ARFGAP3/WIPI1/MYO5A/TOR1A/SAR1B/PIK3CG/RAB7A/AP3D1/KIF5B/KIF3A/EXOC2/CSNK1D/TFG/VPS4A/TMED9/KIF3B/TRAPPC4/STARD3/PAFAH1B1/ATP13A2/PPP6C/TRAPPC10/EXOC5/GBF1/MYO1C/USO1/TBC1D23/PICALM/FBXW11/TSG101/RAB1A/BORCS5/TRAPPC6B/STAM/PREB/YKT6/PSEN1/TCIRG1/VPS33A/AP3M2/ARFGAP2/IKBKG/TMED2/DCTN2/KIF1C/DYNC1H1/RAB11A/RAB11B/BLOC1S1/DNM2/TRAPPC12/SNAP29/SAR1A/ACTN4/NDE1	56
GO:0090150	BP	GO:0090150	establishment of protein localization to membrane	66/2267	271/18614	1.94847e-08	0.000115505	1.2194e-06	HYOU1/SEC61A2/ZDHHC14/RDX/MACF1/SYS1/RILPL2/ATP6AP1/RAB7A/CHMP4B/CCDC47/EMC7/YIF1B/SRPRB/EMC3/ZDHHC3/SRPRA/HSPA5/EMC10/EMC4/GORASP2/GOLGA7/ZDHHC7/ARL6IP1/SGTA/ZDHHC12/RAB10/WDR83OS/EMC6/INPP5K/MMGT1/MYO1C/VPS35/ZDHHC24/ICMT/ZDHHC4/GOLPH3/BAX/CLSTN1/TIMM8A/HSP90AA1/EMC8/SEC61A1/PEX26/PRKCI/SGTB/HRAS/ITGB1BP1/SSR3/GGA1/TIMM22/RAB8A/GDI1/TIMM29/MAIP1/TOMM40/VPS37A/GRIPAP1/ZDHHC6/RAB11A/RAB11B/SRP72/…	66
GO:0070972	BP	GO:0070972	protein localization to endoplasmic reticulum	29/2267	80/18614	2.50678e-08	0.000148602	1.54816e-06	PPP1R15A/HYOU1/SEC61A2/CHMP4B/SRPRB/UBAC2/RTN4/KDELR1/SRPRA/KDELR2/HSPA5/BCAP31/GPAA1/SGTA/RAB10/OS9/GBF1/MIA3/BCAP29/RER1/SEC61A1/SGTB/VAPA/SSR3/SRP72/SRP68/TRAM1/DDRGK1/GABARAPL2	29
GO:0071763	BP	GO:0071763	nuclear membrane organization	20/2267	43/18614	2.78745e-08	0.00016524	1.69915e-06	GPER1/REEP3/LPIN1/TOR1A/SIRT2/CHMP4B/VPS4A/UBXN2A/CHMP6/EMD/TOR1AIP1/PRKCA/PAFAH1B1/CHMP1A/CHMP7/PLK1/NSFL1C/CTDNEP1/UBE2I/CHMP1B	20
GO:0006302	BP	GO:0006302	double-strand break repair	71/2267	303/18614	3.119e-08	0.000184894	1.87687e-06	EID3/DPF1/KDM2A/BCL7C/MCM3/HUS1/SMARCA4/CHD4/AP5S1/FOXM1/XRCC1/EYA3/ZSWIM7/EP400/TRIP12/PPP4R2/BLM/UBQLN4/VCP/RECQL/CYREN/INTS3/MAGEF1/YY1/ARID1A/SMC6/BCL7B/UBE2N/MCM6/MCM5/SWI5/BABAM1/SMCHD1/SMC5/TOP3A/SMARCC2/GINS2/RIF1/KMT5B/LIG3/ERCC4/TIMELESS/RAD51C/XRCC5/PBRM1/NIPBL/MCM8/OTUB1/SAMHD1/MCM7/PHF10/ZBTB7A/ACTR8/SMARCC1/PPP4C/FEN1/FANCM/ACTR5/MAD2L2/ESCO2/BRCC3/POLB/RPA1/ACTR2/SIRT7/SFPQ/NUDT16L…	71
GO:0051310	BP	GO:0051310	metaphase plate congression	27/2267	72/18614	3.29632e-08	0.000195406	1.95847e-06	RRS1/KAT2B/CHMP4B/HNRNPU/VPS4A/MAD1L1/CHMP6/KPNB1/CHMP1A/CHMP7/BECN1/RMDN1/ZW10/INCENP/NUP62/PSRC1/FAM83D/CDC23/CENPF/DCTN2/DYNC1H1/MIS12/RAB11A/CENPE/TRAPPC12/KIF2C/CHMP1B	27
GO:1903322	BP	GO:1903322	positive regulation of protein modification by small protein conjugation or removal	41/2267	139/18614	3.72312e-08	0.000220706	2.18439e-06	BIRC3/WBP1L/PINK1/PTTG1IP/DERL1/CDKN1B/TANK/FZR1/MALT1/RNF40/HSPA5/XIAP/BMI1/GSK3A/AXIN1/BIRC2/TRAF6/VCP/STUB1/PHF23/RIPK2/FBXW7/MUL1/TOLLIP/UBQLN1/NDFIP1/UBE2N/PLK1/HUWE1/UBE3A/SART3/PIN1/SAE1/UBE2S/CENPS/TBC1D7/DDX3X/BCL10/FANCM/MAPK9/TNIP1	41
GO:0006403	BP	GO:0006403	RNA localization	52/2267	197/18614	3.79452e-08	0.000224939	2.1988e-06	SMG6/IGF2BP3/AGFG1/ZFP36/HNRNPU/ZFP36L1/ALYREF/FYTTD1/KPNB1/SUPT6H/RANBP2/TERF1/PHAX/YY1/NCBP3/G3BP2/POM121/KHSRP/NXT1/RBM15B/NUP153/AHCTF1/POM121C/NUP188/CCT6A/HNRNPAB/NUP98/CCT2/NUP62/NUTF2/UPF1/SHQ1/NAF1/FMR1/GLE1/IWS1/EXOSC10/HNRNPA2B1/NCBP1/DDX39A/DHX9/DCP2/QKI/XPO1/KHDRBS1/CHTOP/RAE1/NSUN2/BICD2/FLOT1/HSF1/NUP214	52
GO:0002262	BP	GO:0002262	myeloid cell homeostasis	47/2267	171/18614	4.4428e-08	0.000263369	2.54306e-06	ABCB10/FOXO3/PDE4B/LYN/THRA/BCL2L11/CDK6/RCOR1/IKZF1/CITED2/ZFP36/B2M/ITPKB/ZFP36L1/BAK1/STAT3/HIF1A/SH2B3/MFHAS1/ADAR/STAT5B/PIK3CD/ANKRD54/SLC15A4/SLC11A2/BAX/TMOD3/MED1/ADAM17/PKNOX1/IREB2/NF1/JMJD6/SLC25A38/CEBPG/MAPK14/MTHFD1/ZBTB7A/KMT2E/RACGAP1/PTBP3/SMAD5/KAT7/LDB1/PIK3CB/NCSTN/G6PD	47
GO:0006457	BP	GO:0006457	protein folding	56/2267	220/18614	4.54707e-08	0.00026955	2.57138e-06	SACS/HYOU1/DNAJC18/TOR1A/TBCD/GRN/CCDC47/B2M/HSP90B1/DNAJC1/DNAJC5/CANX/PPIB/MPDU1/HSPH1/GAK/P4HB/HSPA5/DNAJB1/BAG4/ATF6/DNAJC21/DNAJB2/UNC45A/WDR83OS/RANBP2/DNAJB12/CALR/DNAJB11/SDF2/KHSRP/HSPA8/FKBP2/CCT6A/NFYC/PRDX4/CHORDC1/HSP90AA1/CCT2/PPIF/MESD/DNAJA2/HSPA14/P3H1/DNAJA1/LMAN1/DNAJC3/PDIA4/PDIA3/MOGS/PDIA6/SELENOF/HSPA13/BAG5/DNAJB6/HSPD1	56
GO:1903008	BP	GO:1903008	organelle disassembly	41/2267	140/18614	4.65223e-08	0.000275784	2.59954e-06	PINK1/WIPI1/PLIN3/CTTN/MAP1LC3B/KIF5B/STX5/HIF1A/FBXO7/GOLGA2/GSK3A/ATP13A2/ATG4D/ATG2A/VCP/KIF9/BNIP3L/GFM2/MFN2/CISD2/GBF1/FBXW7/ATG13/FUNDC2/MUL1/BECN1/HUWE1/DNM1L/TIGAR/SLC25A4/PNPLA2/RB1CC1/ASCC2/MARK2/HTRA2/TEX264/WDR45/DDRGK1/RRP7A/WIPI2/GABARAPL2	41
GO:0030099	BP	GO:0030099	myeloid cell differentiation	90/2267	421/18614	5.25153e-08	0.000311311	2.85531e-06	GPR183/NFKBIA/ABCB10/FOXO3/RELB/LYN/TFRC/THRA/GPR137/CDK6/EIF6/TRIB1/PPARGC1B/PIP4K2A/RCOR1/RIPK1/WDR1/IKZF1/CITED2/CTR9/ZFP36/MEIS2/JUNB/IRF8/FOXP1/ATP6AP1/B2M/MYH9/CASP8/UBASH3B/ITPKB/ZFP36L1/FLNA/TGFB1/STAT3/HIF1A/SH2B3/DHRS7B/MFHAS1/ADAR/WASF2/PRKCA/PAFAH1B1/SIRT1/STAT5B/TRAF6/PIK3CD/EP300/JAGN1/ANKRD54/PAF1/FBXW7/CDC73/NDFIP1/SLC11A2/CDC42/CTNNBIP1/MTOR/TMOD3/RASSF2/MED1/ESRRA/PSEN1/TCIRG1/V…	90
GO:0007040	BP	GO:0007040	lysosome organization	33/2267	101/18614	5.29247e-08	0.000313738	2.85531e-06	ABCA1/GNPTAB/ATP6V1F/ARL8B/ACP2/GRN/ATP6AP1/RAB7A/ATP6V0B/CHMP4B/SPNS1/TMEM175/CHMP6/VPS18/TMEM199/TMEM165/PI4KB/ATP6AP2/CHMP1A/NAGLU/CHMP7/ATP6V1D/BECN1/VPS35/MTOR/CLN6/TCIRG1/VPS33A/HOOK3/LAMTOR1/ATP6V0A1/RAB14/CHMP1B	33
GO:0080171	BP	GO:0080171	lytic vacuole organization	33/2267	101/18614	5.29247e-08	0.000313738	2.85531e-06	ABCA1/GNPTAB/ATP6V1F/ARL8B/ACP2/GRN/ATP6AP1/RAB7A/ATP6V0B/CHMP4B/SPNS1/TMEM175/CHMP6/VPS18/TMEM199/TMEM165/PI4KB/ATP6AP2/CHMP1A/NAGLU/CHMP7/ATP6V1D/BECN1/VPS35/MTOR/CLN6/TCIRG1/VPS33A/HOOK3/LAMTOR1/ATP6V0A1/RAB14/CHMP1B	33
GO:0043543	BP	GO:0043543	protein acylation	61/2267	250/18614	6.17362e-08	0.000365972	3.29284e-06	ZDHHC14/NAA35/SOX4/PPM1B/KAT2B/ZMPSTE24/BRPF3/ZDHHC3/DIP2B/ZDHHC13/CREBBP/BMI1/GOLGA7/EP400/BRPF1/ZDHHC7/ZDHHC12/SIRT1/BAZ1B/PHF20L1/EP300/NAA30/TAF5L/SMARCA5/ZDHHC16/MECP2/ZDHHC24/USP22/ZDHHC5/ZDHHC4/NFYC/ATXN7L3/TAF6L/TAF2/TAF7/SMC5/DLST/SMAD4/NAA50/NAA40/IWS1/KANSL3/HAT1/SIN3A/OGDH/ZDHHC6/SF3B1/NAA15/NAA25/DDX3X/SPHK2/ESCO2/SUPT7L/NAA60/SF3B3/BLOC1S1/WDR5/KAT7/LDB1/CDYL/DMAP1	61
GO:0007032	BP	GO:0007032	endosome organization	32/2267	97/18614	6.49409e-08	0.00038497	3.41616e-06	ATP6V1F/CORO1C/ATP6AP1/RAB7A/ATP6V0B/CHMP4B/UBAP1/EEA1/VPS4A/CHMP6/RNF26/VPS18/ATP6AP2/TMEM127/CHMP1A/CHMP7/ATP6V1D/TSG101/STAM/PLEKHA3/STAM2/DNAJC13/HOOK3/LAMTOR1/ATP6V0A1/VPS25/VPS37A/RAB5B/RAB11A/RAB22A/PLEKHF2/CHMP1B	32
GO:2000058	BP	GO:2000058	regulation of ubiquitin-dependent protein catabolic process	47/2267	173/18614	6.55039e-08	0.000388307	3.41616e-06	GNA12/TRIB1/SIRT2/SMURF1/FZR1/CSNK1D/BCAP31/RYBP/N4BP1/GSK3A/AXIN1/SGTA/DNAJB2/UBQLN4/VCP/PHF20L1/STUB1/UBE2K/MAGEF1/DDA1/FBXW7/CSNK1A1/WAC/UBQLN1/NFE2L2/ARAF/PLK1/HECTD1/UBE3A/PSEN1/USP7/TLK2/VHL/UBQLN2/SUMO2/UBXN1/SMARCC1/XPO1/RAD23A/KEAP1/ARIH1/USP5/FBXW8/GIPC1/MAPK9/DDRGK1/BAG5	47
GO:0007080	BP	GO:0007080	mitotic metaphase plate congression	23/2267	57/18614	6.96162e-08	0.000412685	3.59073e-06	RRS1/KAT2B/CHMP4B/HNRNPU/VPS4A/MAD1L1/CHMP6/KPNB1/CHMP1A/CHMP7/BECN1/RMDN1/ZW10/INCENP/NUP62/PSRC1/CDC23/DCTN2/MIS12/RAB11A/CENPE/KIF2C/CHMP1B	23
GO:0016072	BP	GO:0016072	rRNA metabolic process	62/2267	257/18614	7.521e-08	0.000445845	3.83708e-06	EIF6/RRS1/GTF3C1/KAT2B/DDX54/SMARCA4/PES1/RRP36/RIOK3/TENT4B/UTP6/NOP9/SBDS/NOL10/SDE2/NOLC1/TSR3/FTSJ3/GTPBP4/MRPL44/EXOSC4/MTOR/XRN2/UTP20/DIMT1/SHQ1/SUV39H1/KRR1/NAF1/UTP15/PELP1/CHD7/TCOF1/GTF3C6/MRPS11/PWP1/POP4/POP7/NSUN4/EXOSC10/EXOSC6/BMS1/DDX56/RPP40/UTP14C/MRM3/TBL3/TSR1/MPHOSPH10/GTF3C5/GTF3C4/BOP1/DEDD/RRP12/RPP30/NOC4L/PPAN/SIRT7/RRP7A/WDR46/TSR2/HEATR1	62
GO:0030968	BP	GO:0030968	endoplasmic reticulum unfolded protein response	27/2267	75/18614	8.90887e-08	0.000528118	4.49628e-06	PPP1R15A/NCK2/BCL2L11/RHBDD2/DERL1/PTPN1/DERL2/BAK1/SELENOS/HSPA5/CREB3/ATF6/MBTPS2/VCP/STUB1/OS9/NFE2L2/QRICH1/PPP1R15B/BAX/ERLEC1/EIF2S1/TMEM33/TMED2/NCK1/TBL2/DDRGK1	27
GO:0031396	BP	GO:0031396	regulation of protein ubiquitination	54/2267	213/18614	9.07674e-08	0.000538069	4.53227e-06	TNFAIP3/BIRC3/SIAH2/WBP1L/PINK1/PTTG1IP/DERL1/SOX4/CDKN1B/ARRB2/LIMK1/FZR1/MALT1/UBXN2A/RNF40/HSPA5/XIAP/BMI1/N4BP1/GSK3A/TRIP12/AXIN1/BIRC2/TRAF6/DNAJB2/STUB1/PHF23/RIPK2/FBXW7/UBQLN1/NDFIP1/UBE2N/PLAA/GTPBP4/PLK1/HSP90AA1/HUWE1/UBE3A/PSEN1/FBXO5/PIN1/DNAJA1/UBE2S/OTUB1/CENPS/UBXN1/TBC1D7/DDX3X/BCL10/FANCM/MAD2L2/MAPK9/SIRT7/BAG5	54
GO:0006282	BP	GO:0006282	regulation of DNA repair	54/2267	214/18614	1.07227e-07	0.000635639	5.28621e-06	DPF1/BCL7C/KAT2B/SMARCA4/FOXM1/USP1/XRCC1/EYA3/EP400/TRIP12/PPP4R2/SIRT1/UBQLN4/CYREN/TAF5L/MAGEF1/YY1/ARID1A/BCL7B/USP22/UBE2N/ATXN7L3/BABAM1/SMCHD1/TAF6L/TAF2/TAF7/SMARCC2/TIGAR/RIF1/KMT5B/TIMELESS/PBRM1/CDK9/OTUB1/DHX9/CEBPG/PHF10/ACTR8/SMARCC1/PPP4C/ACTR5/MAD2L2/BRCC3/SUPT7L/ACTR2/SF3B3/KAT7/SIRT7/NUDT16L1/DMAP1/HSF1/FBH1/RPA2	54
GO:0045787	BP	GO:0045787	positive regulation of cell cycle	78/2267	354/18614	1.09243e-07	0.000647593	5.28621e-06	CCNY/RDX/BCL2L11/CITED2/MEIS2/KAT2B/CDKN1B/LGMN/SIRT2/KLHL18/HNRNPU/NCAPG/MARK4/EIF4G1/MAD1L1/KIF3B/MEPCE/CDC25A/PPP1R10/CDC6/PRKCA/RPTOR/PAFAH1B1/STAT5B/RRM2/E2F7/BRD4/RAD18/PAF1/CALR/SMC4/POLDIP2/MECP2/SMC6/BECN1/KIF23/RPS6KB1/DBF4B/CDC73/USP22/RHNO1/INCENP/CDC42/LRP5/TMOD3/NUP62/WIZ/MED1/ADAM17/SMC5/CDC25C/FBXO5/UBE2B/PSRC1/FAM83D/CDC23/CDC25B/ECT2/NSFL1C/RAD51C/PLRG1/SIN3A/C6orf89/SMC2/DYNC1H…	78
GO:0043123	BP	GO:0043123	positive regulation of I-kappaB kinase/NF-kappaB signaling	50/2267	192/18614	1.09245e-07	0.000647605	5.28621e-06	SECTM1/BIRC3/S100B/CD40/PINK1/MAP3K3/TNFRSF1A/TFRC/TNIP2/CXXC5/RIPK1/TAB2/IKBKE/TNFRSF10B/CASP8/IRAK1/FLNA/MTDH/LITAF/MALT1/TFG/ZDHHC13/TMEM9B/RELA/SLC35B2/BIRC2/TRAF6/TIFA/BRD4/CANT1/RIPK2/TBK1/BST2/MUL1/NDFIP1/GOLT1B/UBE2N/NUP62/CHUK/CC2D1A/VAPA/IKBKG/ECT2/SHISA5/MAVS/JMJD8/BCL10/IKBKB/TMED4/UBE2I	50
GO:0045732	BP	GO:0045732	positive regulation of protein catabolic process	53/2267	209/18614	1.17911e-07	0.000698979	5.63659e-06	TNFAIP3/FURIN/RDX/TIPARP/TRIB1/CDKN1B/SIRT2/RAB7A/ITCH/EZR/FZR1/CSNK1D/RNF40/STX5/BCAP31/GSK3A/AXIN1/SGTA/DDB1/DNAJB2/VCP/STUB1/DDA1/FBXW7/PSMC2/CSNK1A1/LPCAT1/UBQLN1/VPS35/NDFIP1/NFE2L2/LDLR/FBXO11/PLK1/HECTD1/HSP90AA1/PSMC4/PSEN1/PSMC6/RHBDD3/FMR1/GGA1/UBQLN2/PSMC3/SUMO2/RAD23A/KEAP1/ARIH1/USP5/FBXW8/OAZ2/MAPK9/DDRGK1	53
GO:0007051	BP	GO:0007051	spindle organization	51/2267	198/18614	1.19376e-07	0.00070766	5.63659e-06	HAUS6/TACC1/CHMP4B/MYH9/KIF4A/HNRNPU/FLNA/EZR/MAP4/CSNK1D/CHMP6/KIF3B/KPNB1/NCOR1/GOLGA2/SUN2/SBDS/CHMP1A/VCP/POLDIP2/MECP2/CHMP7/ASPM/MAPRE2/NEK2/KIF23/TUBG1/CLTC/RMDN1/STAG1/INCENP/PLK1/NUP62/FBXO5/PSRC1/PTPA/TPX2/ABRAXAS2/MYBL2/PCNT/DCTN2/WDR62/DYNC1H1/RAB11A/KIF2A/RACGAP1/CENPE/RAE1/DRG1/SMC3/CHMP1B	51
GO:0000045	BP	GO:0000045	autophagosome assembly	34/2267	109/18614	1.20089e-07	0.000711887	5.63659e-06	VMP1/PINK1/WIPI1/PIP4K2A/MAP1LC3B/RAB7A/CHMP4B/ATG16L1/CTSD/SMURF1/UBXN2A/ATP2A2/ATG4D/ATG2A/EMC6/PHF23/MFN2/ATG101/ATG13/BECN1/UBQLN1/RAB1A/RAB1B/PSEN1/TCIRG1/SNX4/UBQLN2/NSFL1C/RB1CC1/IFT88/WDR45/RAB5A/WIPI2/GABARAPL2	34
GO:0051028	BP	GO:0051028	mRNA transport	38/2267	130/18614	1.50426e-07	0.000891723	6.93766e-06	SMG6/IGF2BP3/AGFG1/ZFP36/ZFP36L1/ALYREF/FYTTD1/SUPT6H/RANBP2/NCBP3/G3BP2/POM121/KHSRP/NXT1/RBM15B/NUP153/AHCTF1/POM121C/NUP188/NUP98/NUP62/NUTF2/UPF1/FMR1/GLE1/IWS1/HNRNPA2B1/NCBP1/DDX39A/DHX9/QKI/XPO1/CHTOP/RAE1/NSUN2/BICD2/HSF1/NUP214	38
GO:0072659	BP	GO:0072659	protein localization to plasma membrane	66/2267	285/18614	1.50765e-07	0.000893733	6.93766e-06	ARL6IP5/GPER1/TNFRSF1A/ATP2B4/RDX/TSPAN33/BCL2L1/MYO5A/MACF1/RAP1A/PGRMC1/SYS1/RILPL2/EHD4/BSG/ATP6AP1/RAB7A/FLNA/EZR/KIF5B/SMURF1/GAK/PIP5K1A/PDPK1/ZDHHC3/TGFB1/PPFIA1/VPS4A/STX4/BAG4/GORASP2/GOLGA7/SLMAP/ZDHHC7/TSPAN14/RAB10/INPP5K/EXOC5/AP2M1/RHOG/VPS35/PICALM/CLTC/RER1/ZDHHC5/ATP1B3/EHD1/ROCK1/GOLPH3/HECTD1/ARF6/PRKCI/ITGB1BP1/GGA1/RAP2A/RAB8A/SEC23A/TMED2/GRIPAP1/RAB11A/IKBKB/TMEM59/EFR3A/FL…	66
GO:1905037	BP	GO:1905037	autophagosome organization	35/2267	115/18614	1.55208e-07	0.000920071	7.07278e-06	VMP1/PINK1/WIPI1/PIP4K2A/MAP1LC3B/RAB7A/CHMP4B/ATG16L1/CTSD/SMURF1/UBXN2A/ATP13A2/ATP2A2/ATG4D/ATG2A/EMC6/PHF23/MFN2/ATG101/ATG13/BECN1/UBQLN1/RAB1A/RAB1B/PSEN1/TCIRG1/SNX4/UBQLN2/NSFL1C/RB1CC1/IFT88/WDR45/RAB5A/WIPI2/GABARAPL2	35
GO:0007029	BP	GO:0007029	endoplasmic reticulum organization	30/2267	91/18614	1.68722e-07	0.00100018	7.6147e-06	REEP3/REEP5/CCDC47/EMC7/TMEM170A/RTN4/GAK/EMC3/EMC10/EMC4/ARL6IP1/SGTA/RAB10/WDR83OS/EMC6/JAGN1/SMPD4/MMGT1/MIA3/ESYT2/EMC8/RAB18/SEC61A1/RTN3/LMAN1/ATL3/TMEM33/TMED2/ESYT1/TRAM1	30
GO:0006984	BP	GO:0006984	ER-nucleus signaling pathway	20/2267	47/18614	1.74351e-07	0.00103355	7.7938e-06	PPP1R15A/NCK2/BCL2L11/PTPN1/CCDC47/SELENOS/HSPA5/ATP2A2/ATF6/MBTPS2/FBXW7/NFE2L2/QRICH1/PPP1R15B/TMCO1/EIF2S1/ERLIN1/TMEM33/TMED2/NCK1	20
GO:0042254	BP	GO:0042254	ribosome biogenesis	68/2267	298/18614	1.77986e-07	0.0010551	7.88124e-06	EIF6/RRS1/KAT2B/DDX54/MPV17L2/PES1/RRP36/RIOK3/TENT4B/ERAL1/UTP6/NOP9/SBDS/SDAD1/NOL10/SDE2/NOLC1/GRWD1/TSR3/FTSJ3/DHX29/GTPBP4/MRPL44/ABCE1/EXOSC4/XRN2/UTP20/DIMT1/SHQ1/SUV39H1/KRR1/NAF1/UTP15/PELP1/CHD7/MRPS11/PWP1/POP4/POP7/NSUN4/EXOSC10/EXOSC6/XRCC5/BMS1/DDX56/RPP40/RRN3/LTV1/UTP14C/DDX3X/XPO1/MRM3/TBL3/URB2/TSR1/MPHOSPH10/BOP1/RRP12/RPP30/NOC4L/PPAN/MRPS2/SIRT7/ZNF593/RRP7A/WDR46/TSR2/HEATR1	68
GO:0000086	BP	GO:0000086	G2/M transition of mitotic cell cycle	39/2267	136/18614	1.8137e-07	0.00107516	7.93982e-06	CCNY/MIIP/CDK6/HUS1/FZR1/VPS4A/FOXM1/BACH1/CDC25A/CDC6/BLM/BRD4/INTS3/PKMYT1/MECP2/PPM1D/DBF4B/USP47/MELK/CLSPN/PLK1/BABAM1/TAF2/DONSON/CDC25C/FBXO5/CDC25B/ARPP19/RAD51C/CENPF/SIN3A/TOPBP1/RAB11A/KHDRBS1/WEE1/LCMT1/BRCC3/DNM2/RRM1	39
GO:0007030	BP	GO:0007030	Golgi organization	43/2267	157/18614	1.82692e-07	0.001083	7.93982e-06	VMP1/CAMSAP2/COG4/PLEKHM2/GAK/CSNK1D/SURF4/UBXN2A/TMED9/STX5/GOLGA2/GORASP2/TMED1/TMED5/YWHAZ/NPLOC4/GBF1/USO1/SEC23IP/CSNK1A1/ZW10/CDC42/RAB1A/GOLPH3/RAB1B/RAB30/TMED3/RAB2A/ARFGEF1/ARMH3/LMAN1/NSFL1C/ATL3/RAB8A/PRMT5/ARL1/TMED2/DNM2/MAPK1/TRAPPC12/FBXW8/TMED4/BAG5	43
GO:0006513	BP	GO:0006513	protein monoubiquitination	28/2267	82/18614	1.87804e-07	0.0011133	8.0871e-06	MGRN1/CTR9/ITCH/RNF40/BMI1/DDB1/RNF2/BIRC2/UBE2R2/RAD18/PAF1/UHRF1/WAC/CDC73/TSG101/ATXN7L3/HUWE1/FANCA/UBE2B/CUL1/TRIM56/UBE2D3/FANCG/RNF126/FANCM/BRCC3/RNF20/RING1	28
GO:0006364	BP	GO:0006364	rRNA processing	54/2267	218/18614	2.0563e-07	0.00121897	8.72052e-06	EIF6/RRS1/KAT2B/DDX54/PES1/RRP36/RIOK3/TENT4B/UTP6/NOP9/SBDS/NOL10/SDE2/NOLC1/TSR3/FTSJ3/GTPBP4/MRPL44/EXOSC4/XRN2/UTP20/DIMT1/SHQ1/SUV39H1/KRR1/NAF1/UTP15/PELP1/CHD7/MRPS11/PWP1/POP4/POP7/NSUN4/EXOSC10/EXOSC6/BMS1/DDX56/RPP40/UTP14C/MRM3/TBL3/TSR1/MPHOSPH10/BOP1/RRP12/RPP30/NOC4L/PPAN/SIRT7/RRP7A/WDR46/TSR2/HEATR1	54
GO:0010507	BP	GO:0010507	negative regulation of autophagy	29/2267	87/18614	2.0623e-07	0.00122253	8.72052e-06	BCL2/HERC1/PINK1/IL10RA/EIF4G2/TAB2/RRAGA/SIRT2/CHMP4B/DAP/EIF4G1/STAT3/GOLGA2/CTSA/RPTOR/UBQLN4/PHF23/POLDIP2/BECN1/CLEC16A/MTOR/MTMR9/MCL1/TLK2/TIGAR/VHL/FOXK2/FOXK1/CPTP	29
GO:0033157	BP	GO:0033157	regulation of intracellular protein transport	55/2267	224/18614	2.1722e-07	0.00128768	9.10322e-06	PTPN14/PINK1/EDEM2/SAR1B/PTPN1/UBAC2/DERL2/SMAD3/FLNA/TGFB1/LCP1/BCAP31/BAG4/GSK3A/EMD/ATP13A2/NOLC1/OS9/INPP5K/BNIP3L/B3GAT3/MYO1C/FBXW7/ATG13/HSP90AA1/HUWE1/PRKCD/ERLEC1/PSEN1/ECT2/NF1/HRAS/ITGB1BP1/LMAN1/SAE1/UBE2D3/MAVS/GDI1/UBE2J2/HYAL2/PCNT/TM9SF4/GRIPAP1/MAPK14/ERGIC3/ZPR1/XPO1/HTRA2/OAZ2/SIRT7/PRKACA/RANGAP1/SAR1A/DMAP1/ANP32B	55
GO:0050821	BP	GO:0050821	protein stabilization	53/2267	213/18614	2.27563e-07	0.00134899	9.45228e-06	PIM1/PINK1/HIP1R/IFI30/TNIP2/AAK1/LAMP1/SOX4/GRN/NAPG/SMAD3/FLNA/PPIB/RTN4/MORC3/LAMP2/BAG4/GOLGA7/ZSWIM7/MFSD1/NCLN/EP300/STK4/CALR/FBXW7/MUL1/ATP1B3/CCT6A/GTPBP4/HSP90AA1/MTMR9/CCT2/RASSF2/WIZ/PRKCD/USP7/PIN1/UBE2B/RAB21/P3H1/VHL/CREB1/MCM8/TELO2/DNAAF2/NAA15/TBRG1/CDK7/PFN1/FLOT1/BAG5/TTI1/HSPD1	53
GO:0097193	BP	GO:0097193	intrinsic apoptotic signaling pathway	68/2267	301/18614	2.64987e-07	0.00157084	1.09102e-05	BCL2A1/ARL6IP5/PPP1R15A/HIC1/BCL2/PINK1/PTTG1IP/HYOU1/TNFRSF1A/NCK2/TMBIM6/BCL2L1/BCL2L11/GSDME/IKBKE/PTPN1/TNFRSF10B/CYLD/GRINA/TP53BP2/TMEM109/BAK1/P4HB/SELENOS/HIF1A/BCAP31/SERINC3/CREB3/MAP3K5/SIRT1/AEN/BAD/EP300/E2F1/FBXW7/BECN1/PMAIP1/UBQLN1/NFE2L2/USP47/QRICH1/BCLAF1/MELK/BAX/CUL2/MCL1/PRKCD/PPIF/DNM1L/TXNDC12/HIPK1/DNAJA1/CUL1/USP15/HRAS/SHISA5/CASP9/RRN3/DDX3X/PTPMT1/NCK1/OPA1/HTRA2/POLB…	68
GO:0043484	BP	GO:0043484	regulation of RNA splicing	47/2267	182/18614	3.39307e-07	0.00201141	1.38487e-05	TMBIM6/HNRNPLL/KAT2B/ZNF326/HNRNPU/REST/FXR2/CELF2/RRP1B/TAF5L/SF3B4/USP22/RBM15B/HSPA8/CDK12/RBMXL1/NUP98/ATXN7L3/TAF6L/TRA2B/CCNL1/GRSF1/FMR1/SRSF4/JMJD6/DYRK1A/HNRNPA2B1/NCBP1/SF1/AFF2/PRMT5/RBM5/FAM50A/WTAP/CELF1/ZBTB7A/RBM23/ZPR1/QKI/KHDRBS1/SUPT7L/SF3B3/SRSF10/PTBP3/HNRNPH2/RBM3/PTBP1	47
GO:0019827	BP	GO:0019827	stem cell population maintenance	46/2267	177/18614	3.69792e-07	0.00219213	1.49628e-05	BMP7/LOXL2/NCOA3/BCL7C/CTR9/SOX4/RAF1/SMARCA4/PHF19/EIF4ENIF1/REST/STAT3/ARID4B/SKI/SRRT/TAF5L/ARID1A/PAF1/ZFP36L2/ASPM/BCL7B/CDC73/ZC3H13/LSM1/LRP5/MED17/SAP30L/TAF6L/SMC5/HOOK3/MED27/RIF1/BRMS1/NIPBL/ELAVL1/MED21/SIN3A/MED15/SAP130/PHF10/SMARCC1/NKAP/CNOT3/MED14/SMC3/LDB1	46
GO:0000375	BP	GO:0000375	RNA splicing, via transesterification reactions	72/2267	329/18614	4.38417e-07	0.00259893	1.74389e-05	RBM19/SF3A1/HNRNPU/ALYREF/REST/FXR2/CELF2/DDX23/DDX41/PRPF4/HNRNPC/RBM17/SDE2/HTATSF1/KHSRP/EFTUD2/DHX16/SF3B4/RBM15B/HSPA8/TGS1/RBMXL1/LSM1/SF3B2/NUP98/SART3/TRA2B/GPKOW/SRSF2/CDC5L/DCPS/HNRNPR/PRPF40A/FMR1/SRSF4/DDX20/JMJD6/RALY/SNRNP27/DYRK1A/HNRNPA2B1/NCBP1/SF1/PRMT5/DDX39A/ZMAT2/PLRG1/RBM5/DHX9/WTAP/CELF1/PRPF3/USP39/TSSC4/ZBTB7A/SF3B1/LUC7L/SRRM2/RBM23/QKI/KHDRBS1/MPHOSPH10/ISY1/GEMIN5/SF3B…	72
GO:1903311	BP	GO:1903311	regulation of mRNA metabolic process	72/2267	329/18614	4.38417e-07	0.00259893	1.74389e-05	IGF2BP3/ZFP36/IKBKE/MAPKAPK2/ZC3HAV1/HNRNPU/ZFP36L1/EIF4ENIF1/REST/TENT4B/FXR2/CELF2/AHCYL1/AGO2/PRKCA/HNRNPC/SUPT6H/E2F1/PAF1/FASTKD5/ZFP36L2/KHSRP/CDC73/SF3B4/RBM15B/HSPA8/RBMXL1/LSM1/ROCK1/HNRNPAB/NUP98/TBRG4/PRKCD/UPF1/TRA2B/YTHDF1/DCPS/FMR1/SRSF4/IWS1/JMJD6/DYRK1A/CDK9/HNRNPA2B1/NCBP1/SF1/PAIP1/PRMT5/ELAVL1/RBM5/DHX9/WTAP/DCP2/CELF1/MAPK14/ZBTB7A/RBM23/QKI/KHDRBS1/CNOT4/SAMD4B/ZC3H12D/SAFB/S…	72
GO:0006275	BP	GO:0006275	regulation of DNA replication	38/2267	136/18614	5.35466e-07	0.00317425	2.11203e-05	LPIN1/MCM3/ZMPSTE24/BRPF3/MAP2K4/TNFAIP1/PPP2CA/CDC6/BLM/E2F7/TERF1/SMARCA5/YY1/WAPL/RFC2/DBF4B/BAZ1A/GTPBP4/MCM6/MCM5/PDS5A/WIZ/WRNIP1/DONSON/FBXO5/GINS2/LIG3/CHTF8/TIMELESS/MCM7/DHX9/ACTR8/ACTR5/ESCO2/GINS3/SMC3/KAT7/FBH1	38
GO:0006606	BP	GO:0006606	protein import into nucleus	43/2267	163/18614	5.65099e-07	0.00334991	2.19206e-05	NFKBIA/PTTG1IP/AKIRIN2/SMAD3/FLNA/EIF4ENIF1/TGFB1/STAT3/KPNB1/PPP1R10/TNPO3/RANBP2/NOLC1/IPO7/STK4/POM121/NXT1/NUP153/PPP3R1/POM121C/NUP188/NUP98/HSP90AA1/NUP62/KPNA4/PRKCD/NUTF2/MED1/TNPO2/PSEN1/IPO4/ECT2/NF1/MAVS/HYAL2/ELAVL1/MAPK14/ZPR1/FAM53B/KPNA2/DMAP1/POLA2/NUP214	43
GO:0051236	BP	GO:0051236	establishment of RNA localization	43/2267	163/18614	5.65099e-07	0.00334991	2.19206e-05	SMG6/IGF2BP3/AGFG1/ZFP36/ZFP36L1/ALYREF/FYTTD1/KPNB1/SUPT6H/RANBP2/TERF1/PHAX/NCBP3/G3BP2/POM121/KHSRP/NXT1/RBM15B/NUP153/AHCTF1/POM121C/NUP188/NUP98/NUP62/NUTF2/UPF1/FMR1/GLE1/IWS1/HNRNPA2B1/NCBP1/DDX39A/DHX9/QKI/XPO1/KHDRBS1/CHTOP/RAE1/NSUN2/BICD2/FLOT1/HSF1/NUP214	43
GO:0010639	BP	GO:0010639	negative regulation of organelle organization	77/2267	362/18614	5.85653e-07	0.00347175	2.21846e-05	BMP7/PINK1/CORO2B/HIP1R/TFRC/RDX/BCL2L1/SMG6/SSH1/TBCD/CAMSAP2/KAT2B/SPTAN1/RAB7A/CHMP4B/PIF1/ARRB2/HNRNPU/SLC35F6/MAP4/PPFIA1/BAK1/MAD1L1/TENT4B/ADD1/XRCC1/TMSB4X/WASF2/TINF2/CAPZB/HNRNPC/KATNB1/BAZ1B/NUBP1/TERF1/PHF23/SMARCA5/INPP5K/WAPL/SUB1/MUL1/BECN1/TRIOBP/ZW10/TWF1/INCENP/PLK1/TMOD3/ZWINT/HUWE1/NME6/CCP110/PRKCD/PPIF/ARFGEF1/FBXO5/BUB1/TIGAR/SMAD4/SLC25A4/GMFB/EXOSC10/ERCC4/PAK2/TPX2/DYRK1…	77
GO:0006487	BP	GO:0006487	protein N-linked glycosylation	25/2267	72/18614	5.86082e-07	0.00347429	2.21846e-05	DOLPP1/DOLK/RPN2/MAGT1/MPDU1/MGAT5/ALG14/RPN1/MLEC/ST6GAL1/TMEM165/ALG2/B4GALT7/DAD1/ALG1/STT3A/DDOST/MGAT4B/NUS1/ALG5/MOGS/SRD5A3/MGAT2/ST3GAL1/PMM1	25
GO:0090307	BP	GO:0090307	mitotic spindle assembly	25/2267	72/18614	5.86082e-07	0.00347429	2.21846e-05	CHMP4B/KIF4A/HNRNPU/FLNA/CHMP6/KIF3B/KPNB1/GOLGA2/CHMP1A/POLDIP2/CHMP7/NEK2/KIF23/STAG1/INCENP/PLK1/TPX2/ABRAXAS2/MYBL2/RAB11A/KIF2A/RACGAP1/DRG1/SMC3/CHMP1B	25
GO:0051098	BP	GO:0051098	regulation of binding	78/2267	369/18614	6.43529e-07	0.00381484	2.41642e-05	NFKBIA/HIP1R/TMBIM6/DERL1/SIRT2/B2M/ZMPSTE24/UBASH3B/ARRB2/SMAD3/TGFB1/EIF4G1/PEX14/PPP2CB/MEPCE/ADD1/TMSB4X/CTSZ/SPPL3/GOLGA2/DHRS7B/LRPAP1/PPP2CA/RFNG/SKI/ATP2A2/TRAF6/DNAJB2/MFNG/EP300/STUB1/RIPK2/E2F1/STK4/DPH3/WAPL/FBXW7/SUB1/POLDIP2/CSNK1A1/NEK2/DOT1L/CDC42/MED25/ROCK1/GTPBP4/BAX/CTNNBIP1/PLK1/PRKCD/PSEN1/PIN1/GTF2F1/CARM1/EIF3C/EIF2S1/SMAD4/ITGB1BP1/FMR1/ERCC4/CDK9/NCBP1/MBD2/SIN3A/DHX9/MA…	78
GO:1903052	BP	GO:1903052	positive regulation of proteolysis involved in protein catabolic process	38/2267	137/18614	6.54987e-07	0.00388276	2.4274e-05	TRIB1/CTSC/SIRT2/SMURF1/FZR1/CSNK1D/RNF40/BCAP31/GSK3A/AXIN1/SGTA/DNAJB2/VCP/STUB1/MAGEF1/DDA1/FBXW7/PSMC2/CSNK1A1/UBQLN1/NFE2L2/PLK1/HECTD1/PSMC4/PSEN1/PSMC6/VHL/FMR1/UBQLN2/PSMC3/SUMO2/RAD23A/KEAP1/ARIH1/USP5/FBXW8/MAPK9/DDRGK1	38
GO:0006352	BP	GO:0006352	DNA-templated transcription initiation	41/2267	153/18614	6.56798e-07	0.0038935	2.4274e-05	NFKBIA/NFKB1/ELOA/THRA/GTF3C1/SMARCA4/GTF2A1/TAF13/MED13/GTF2F2/GTF2E2/SMARCA5/MED8/PPM1D/TAF3/MED25/BCLAF1/MED16/MED17/CTNNBIP1/TAF6L/TAF2/MED1/TAF7/GTF2F1/PSMC6/MED27/CDK9/BAZ2A/MED21/GTF2E1/RRN3/MED15/NCOA6/ZNF451/GTF3C5/GTF3C4/CDK7/POLRMT/MED14/ELOC	41
GO:0000725	BP	GO:0000725	recombinational repair	45/2267	175/18614	6.80498e-07	0.00403399	2.47951e-05	EID3/MCM3/HUS1/CHD4/AP5S1/XRCC1/ZSWIM7/EP400/PPP4R2/BLM/UBQLN4/RECQL/INTS3/MAGEF1/YY1/SMC6/RHNO1/UBE2N/MCM6/MCM5/SWI5/SMCHD1/SMC5/TOP3A/GINS2/RIF1/LIG3/ERCC4/TIMELESS/RAD51C/XRCC5/NIPBL/MCM8/SAMHD1/MCM7/PPP4C/FEN1/FANCM/MAD2L2/RPA1/ACTR2/SFPQ/DMAP1/FBH1/RPA2	45
GO:0070534	BP	GO:0070534	protein K63-linked ubiquitination	22/2267	59/18614	6.81462e-07	0.00403971	2.47951e-05	TRAF1/TRAF3/UBE2G1/TRAF4/ITCH/TRIP12/BIRC2/TRAF6/STUB1/PELI3/UBE2N/PLAA/HECTD1/RNF115/UBE2B/ZFP91/UBE2S/TRIM56/OTUB1/RNF213/DDX3X/RNF126	22
GO:0098727	BP	GO:0098727	maintenance of cell number	46/2267	181/18614	7.36627e-07	0.00436672	2.65961e-05	BMP7/LOXL2/NCOA3/BCL7C/CTR9/SOX4/RAF1/SMARCA4/PHF19/EIF4ENIF1/REST/STAT3/ARID4B/SKI/SRRT/TAF5L/ARID1A/PAF1/ZFP36L2/ASPM/BCL7B/CDC73/ZC3H13/LSM1/LRP5/MED17/SAP30L/TAF6L/SMC5/HOOK3/MED27/RIF1/BRMS1/NIPBL/ELAVL1/MED21/SIN3A/MED15/SAP130/PHF10/SMARCC1/NKAP/CNOT3/MED14/SMC3/LDB1	46
GO:1901800	BP	GO:1901800	positive regulation of proteasomal protein catabolic process	34/2267	117/18614	7.75168e-07	0.0045952	2.7774e-05	TRIB1/SIRT2/FZR1/CSNK1D/RNF40/BCAP31/GSK3A/AXIN1/SGTA/DNAJB2/VCP/STUB1/DDA1/FBXW7/PSMC2/CSNK1A1/UBQLN1/NFE2L2/PLK1/HECTD1/PSMC4/PSEN1/PSMC6/FMR1/UBQLN2/PSMC3/SUMO2/RAD23A/KEAP1/ARIH1/USP5/FBXW8/MAPK9/DDRGK1	34
GO:0006497	BP	GO:0006497	protein lipidation	30/2267	97/18614	7.99804e-07	0.00474124	2.84396e-05	ABCA1/WIPI1/ZDHHC14/UGCG/PPM1B/ATG16L1/ZDHHC3/ZDHHC13/GOLGA7/PIGQ/PIGO/GPAA1/ZDHHC7/ZDHHC12/PIGC/PIGS/ZDHHC16/ATG101/ATG13/ZDHHC24/ZDHHC5/ZDHHC4/PIGK/PIGX/PIGP/DPM3/RB1CC1/ZDHHC6/WDR45/WIPI2	30
GO:0090068	BP	GO:0090068	positive regulation of cell cycle process	60/2267	262/18614	8.12535e-07	0.00481671	2.8675e-05	RDX/KAT2B/SIRT2/KLHL18/HNRNPU/NCAPG/EIF4G1/MAD1L1/KIF3B/MEPCE/CDC25A/PPP1R10/CDC6/RPTOR/RRM2/E2F7/BRD4/RAD18/PAF1/SMC4/POLDIP2/MECP2/SMC6/BECN1/KIF23/DBF4B/CDC73/RHNO1/INCENP/CDC42/LRP5/TMOD3/NUP62/WIZ/MED1/ADAM17/SMC5/CDC25C/FBXO5/UBE2B/FAM83D/CDC23/CDC25B/ECT2/NSFL1C/RAD51C/PLRG1/SIN3A/SMC2/DYNC1H1/DDX3X/RAB11A/KMT2E/RACGAP1/NCAPH/FEN1/GIPC1/DDRGK1/DYNC1LI1/RRM1	60
GO:0048872	BP	GO:0048872	homeostasis of number of cells	67/2267	304/18614	8.35186e-07	0.00495098	2.92545e-05	TNFAIP3/GPR183/ABCB10/FOXO3/BCL2/PDE4B/LYN/THRA/BCL2L11/CDK6/RCOR1/IKZF1/CITED2/ZFP36/SOX4/B2M/ITPKB/ZFP36L1/DOCK10/BAK1/STAT3/XIAP/HIF1A/SH2B3/MFHAS1/ADAR/STAT5B/PIK3CD/ANKRD54/SLC15A4/PMAIP1/SLC39A3/SLC11A2/BCR/KRAS/BAX/TMOD3/RASSF2/SART3/OCIAD1/MED1/ADAM17/TCIRG1/PKNOX1/IREB2/NF1/FH/JMJD6/SLC25A38/ADA/RRN3/CEBPG/MAPK14/MTHFD1/ZBTB7A/KMT2E/BCL10/RACGAP1/PKN1/POLB/PTBP3/SMAD5/KAT7/LDB1/PIK3CB/NC…	67
GO:0050657	BP	GO:0050657	nucleic acid transport	42/2267	160/18614	8.78272e-07	0.0052064	3.03113e-05	SMG6/IGF2BP3/AGFG1/ZFP36/ZFP36L1/ALYREF/FYTTD1/KPNB1/SUPT6H/RANBP2/PHAX/NCBP3/G3BP2/POM121/KHSRP/NXT1/RBM15B/NUP153/AHCTF1/POM121C/NUP188/NUP98/NUP62/NUTF2/UPF1/FMR1/GLE1/IWS1/HNRNPA2B1/NCBP1/DDX39A/DHX9/QKI/XPO1/KHDRBS1/CHTOP/RAE1/NSUN2/BICD2/FLOT1/HSF1/NUP214	42
GO:0050658	BP	GO:0050658	RNA transport	42/2267	160/18614	8.78272e-07	0.0052064	3.03113e-05	SMG6/IGF2BP3/AGFG1/ZFP36/ZFP36L1/ALYREF/FYTTD1/KPNB1/SUPT6H/RANBP2/PHAX/NCBP3/G3BP2/POM121/KHSRP/NXT1/RBM15B/NUP153/AHCTF1/POM121C/NUP188/NUP98/NUP62/NUTF2/UPF1/FMR1/GLE1/IWS1/HNRNPA2B1/NCBP1/DDX39A/DHX9/QKI/XPO1/KHDRBS1/CHTOP/RAE1/NSUN2/BICD2/FLOT1/HSF1/NUP214	42
GO:1905898	BP	GO:1905898	positive regulation of response to endoplasmic reticulum stress	16/2267	35/18614	9.209e-07	0.0054591	3.15505e-05	NCK2/BCL2L11/PTPN1/BAK1/BCAP31/SERINC3/SGTA/SIRT1/ATF6/PMAIP1/UBQLN1/NFE2L2/BAX/UBQLN2/TMEM33/NCK1	16
GO:0050684	BP	GO:0050684	regulation of mRNA processing	38/2267	139/18614	9.71979e-07	0.00576189	3.30592e-05	HNRNPU/ZFP36L1/REST/FXR2/CELF2/AHCYL1/SUPT6H/PAF1/CDC73/SF3B4/RBM15B/HSPA8/RBMXL1/NUP98/TRA2B/FMR1/SRSF4/IWS1/JMJD6/DYRK1A/CDK9/HNRNPA2B1/NCBP1/SF1/PRMT5/RBM5/DHX9/WTAP/CELF1/ZBTB7A/RBM23/QKI/KHDRBS1/SAFB/SRSF10/HSF1/RBM3/PTBP1	38
GO:0032984	BP	GO:0032984	protein-containing complex disassembly	56/2267	240/18614	9.97147e-07	0.00591109	3.36712e-05	PLEK/VMP1/RDX/WDR1/CAMSAP2/SPTAN1/MAP1LC3B/CHMP4B/ZMPSTE24/KIF5B/SMARCA4/GAK/VPS4A/PEX14/CHMP6/ADD1/LAMP2/NAPA/MICAL3/ETF1/CAPZB/ATP2A2/KATNB1/CHMP1A/UBQLN4/VCP/PHF23/GRWD1/ARID1A/GFM2/CHMP7/BECN1/UBQLN1/GSPT1/CLEC16A/TRIOBP/HSPA8/TWF1/SH3GL1/TSG101/ABCE1/SSRP1/TMOD3/UPF1/VPS33A/SMARCC2/CFL1/MCOLN1/TPX2/SMARCC1/KIF2A/OGFOD1/MTRF1L/KIF2C/SNAP29/CHMP1B	56
GO:0006839	BP	GO:0006839	mitochondrial transport	47/2267	189/18614	1.09587e-06	0.0064963	3.67404e-05	ABCB10/BCL2/PINK1/CPT1A/HIP1R/BCL2L1/BCL2L11/SLC35F6/SLC25A20/BAK1/BCAP31/BAG4/FBXO7/GSK3A/STARD3/SLC25A13/BAD/BNIP3L/MFN2/FBXW7/ATG13/MUL1/PMAIP1/TIMM17A/VPS35/PITRM1/BAX/TIMM23/TIMM8A/HSP90AA1/HUWE1/PPIF/PSEN1/SLC25A4/LMAN1/SAE1/TIMM22/UBE2D3/TIMM29/UBE2J2/MAIP1/TOMM40/TIMM23B/SLC25A16/HTRA2/CPT2/HSPD1	47
GO:0000723	BP	GO:0000723	telomere maintenance	41/2267	156/18614	1.13968e-06	0.00675603	3.79383e-05	EID3/SMG6/PIF1/HNRNPU/HUS1/TENT4B/XRCC1/PPP1R10/TINF2/HNRNPC/BLM/TERF1/YY1/CCNE1/SMC6/NEK2/CCT6A/HSP90AA1/CCT2/UPF1/SMC5/USP7/MAP2K7/NAF1/RIF1/EXOSC10/ERCC4/RAD51C/XRCC5/HNRNPA2B1/TELO2/DCP2/CCNE2/MAPKAPK5/ACTR8/FEN1/ACTR5/MAD2L2/RPA1/MAPK1/RPA2	41
GO:0036499	BP	GO:0036499	PERK-mediated unfolded protein response	2267-11-01	18/18614	1.19656e-06	0.00709318	3.95511e-05	PPP1R15A/NCK2/PTPN1/HSPA5/NFE2L2/QRICH1/PPP1R15B/EIF2S1/TMEM33/TMED2/NCK1	11
GO:2001233	BP	GO:2001233	regulation of apoptotic signaling pathway	79/2267	381/18614	1.21668e-06	0.0072125	3.99352e-05	TNFAIP3/GPER1/ICAM1/TRAF1/BCL2/SIAH2/PINK1/PTTG1IP/HYOU1/NCK2/TMBIM6/BCL2L1/BCL2L11/RIPK1/CTTN/CTSC/GSDME/PTPN1/CYLD/PPP2R1B/ARRB2/GRINA/RAF1/SLC35F6/BAK1/P4HB/SELENOS/STX4/HIF1A/RELA/BCAP31/RNF34/BMI1/PSME3/SERINC3/EYA3/CREB3/SIRT1/BAD/PELI3/STK4/FBXW7/BECN1/PMAIP1/UBQLN1/RPS6KB1/NFE2L2/USP47/BCLAF1/BAX/MCL1/PRKCD/PPIF/PSEN1/DNM1L/TXNDC12/FAIM/DNAJA1/USP15/SLC25A4/NF1/ZMYND11/PAK2/HYAL2/RRN3/RB1…	79
GO:0044839	BP	GO:0044839	cell cycle G2/M phase transition	40/2267	151/18614	1.23289e-06	0.00730859	4.01862e-05	CCNY/MIIP/CDK6/HUS1/FZR1/VPS4A/FOXM1/BACH1/CDC25A/CDC6/BLM/BRD4/INTS3/PKMYT1/MECP2/PPM1D/DBF4B/AKAP8/USP47/MELK/CLSPN/PLK1/BABAM1/TAF2/DONSON/CDC25C/FBXO5/CDC25B/ARPP19/RAD51C/CENPF/SIN3A/TOPBP1/RAB11A/KHDRBS1/WEE1/LCMT1/BRCC3/DNM2/RRM1	40
GO:2001242	BP	GO:2001242	regulation of intrinsic apoptotic signaling pathway	44/2267	173/18614	1.24387e-06	0.00737364	4.02642e-05	BCL2/PINK1/PTTG1IP/HYOU1/NCK2/TMBIM6/BCL2L1/BCL2L11/GSDME/PTPN1/CYLD/GRINA/P4HB/SELENOS/HIF1A/BCAP31/SERINC3/CREB3/SIRT1/BAD/FBXW7/BECN1/PMAIP1/UBQLN1/NFE2L2/USP47/BCLAF1/BAX/MCL1/PPIF/DNM1L/TXNDC12/DNAJA1/USP15/RRN3/DDX3X/PTPMT1/NCK1/OPA1/HTRA2/BAG5/PIK3CB/SFPQ/FBH1	44
GO:0033209	BP	GO:0033209	tumor necrosis factor-mediated signaling pathway	32/2267	109/18614	1.26588e-06	0.00750416	4.06963e-05	TNFAIP3/BIRC3/NFKBIA/TRAF1/FOXO3/CD70/TNFRSF1A/TRAF3/SPPL2A/RIPK1/TRAF4/RRAGA/CYLD/CASP8/PPP2CB/XIAP/RELA/TMSB4X/BIRC2/TRAF6/SPATA2/LIMS1/PELI3/UBE2K/OTULIN/NKIRAS2/ADAM17/CHUK/HIPK1/ILK/IKBKB/ACTN4	32
GO:1902235	BP	GO:1902235	regulation of endoplasmic reticulum stress-induced intrinsic apoptotic signaling pathway	15/2267	32/18614	1.35888e-06	0.00805546	4.32509e-05	HYOU1/NCK2/TMBIM6/BCL2L1/BCL2L11/PTPN1/GRINA/SELENOS/SERINC3/CREB3/SIRT1/PMAIP1/TXNDC12/NCK1/OPA1	15
GO:0051170	BP	GO:0051170	import into nucleus	43/2267	168/18614	1.36377e-06	0.00808445	4.32509e-05	NFKBIA/PTTG1IP/AKIRIN2/SMAD3/FLNA/EIF4ENIF1/TGFB1/STAT3/KPNB1/PPP1R10/TNPO3/RANBP2/NOLC1/IPO7/STK4/POM121/NXT1/NUP153/PPP3R1/POM121C/NUP188/NUP98/HSP90AA1/NUP62/KPNA4/PRKCD/NUTF2/MED1/TNPO2/PSEN1/IPO4/ECT2/NF1/MAVS/HYAL2/ELAVL1/MAPK14/ZPR1/FAM53B/KPNA2/DMAP1/POLA2/NUP214	43
GO:1990778	BP	GO:1990778	protein localization to cell periphery	73/2267	345/18614	1.39986e-06	0.00829838	4.40974e-05	ARL6IP5/GPER1/TNFRSF1A/ATP2B4/RDX/TSPAN33/BCL2L1/MYO5A/MACF1/RAP1A/PGRMC1/SYS1/RILPL2/EHD4/BSG/ATP6AP1/RAB7A/LIN7B/FLNA/EZR/KIF5B/SMURF1/GAK/PIP5K1A/PDPK1/ZDHHC3/TGFB1/PPFIA1/VPS4A/STX4/BAG4/GORASP2/GOLGA7/SLMAP/ZDHHC7/TSPAN14/RAB10/NUBP1/INPP5K/EXOC5/AP2M1/RHOG/RABEP1/VPS35/PICALM/CLTC/RER1/ZDHHC5/ATP1B3/EHD1/ROCK1/GOLPH3/PLK1/CLSTN1/HECTD1/ARF6/PRKCI/HRAS/ITGB1BP1/GGA1/RAP2A/RAB8A/SEC23A/TMED2/…	73
GO:0006901	BP	GO:0006901	vesicle coating	17/2267	40/18614	1.49277e-06	0.00884913	4.67106e-05	ARFGAP3/SAR1B/AP3D1/CSNK1D/TFG/TMED9/TRAPPC4/PPP6C/TRAPPC10/GBF1/TRAPPC6B/PREB/AP3M2/ARFGAP2/TMED2/TRAPPC12/SAR1A	17
GO:0006903	BP	GO:0006903	vesicle targeting	23/2267	66/18614	1.52669e-06	0.0090502	4.74556e-05	ARFGAP3/WIPI1/SAR1B/EXOC2/CSNK1D/TFG/TMED9/TRAPPC4/STARD3/PPP6C/TRAPPC10/EXOC5/GBF1/TBC1D23/TRAPPC6B/PREB/YKT6/PSEN1/ARFGAP2/TMED2/TRAPPC12/SNAP29/SAR1A	23
GO:0043254	BP	GO:0043254	regulation of protein-containing complex assembly	83/2267	409/18614	1.64091e-06	0.00972734	5.06706e-05	PLEK/PINK1/ABCA1/HIP1R/NCK2/TFRC/RDX/THRA/BCL2L11/GRB2/SSH1/TBCD/CAMSAP2/CTTN/SAR1B/IKBKE/CDKN1B/SPTAN1/SIRT2/RAF1/MARK4/TGFB1/EIF4G1/BAK1/RIOK3/HSPA5/LCP1/ADD1/TMSB4X/NAPA/BAG4/GBA2/VPS18/PPP2CA/AIDA/SLAIN2/CAPZB/BIRC2/NCLN/TERF1/VCP/EP300/STUB1/KIF9/MECP2/CSNK1A1/VPS35/TRIOBP/HSPA8/TWF1/PRUNE1/CDC42/MED25/BAX/PREB/CTNNBIP1/MTOR/HSP90AA1/TMOD3/TOGARAM1/PRKCD/ARFGEF1/ARF6/RAC1/VPS33A/PSRC1/PSMC6/…	83
GO:0031398	BP	GO:0031398	positive regulation of protein ubiquitination	34/2267	121/18614	1.80864e-06	0.0107216	5.54848e-05	BIRC3/WBP1L/PINK1/PTTG1IP/DERL1/CDKN1B/FZR1/MALT1/RNF40/HSPA5/XIAP/BMI1/GSK3A/AXIN1/BIRC2/TRAF6/STUB1/PHF23/RIPK2/FBXW7/UBQLN1/NDFIP1/UBE2N/PLK1/HUWE1/UBE3A/PIN1/UBE2S/CENPS/TBC1D7/DDX3X/BCL10/FANCM/MAPK9	34
GO:0016241	BP	GO:0016241	regulation of macroautophagy	41/2267	159/18614	1.93788e-06	0.0114878	5.86377e-05	PINK1/WIPI1/PIP4K2A/ATP6V0B/CHMP4B/HIF1A/ATP6V0D1/ATP13A2/SIRT1/ATG2A/UBQLN4/PHF23/RIPK2/BNIP3L/TBK1/ATP6V1C1/POLDIP2/ATP6V1D/BECN1/WAC/UBQLN1/VPS35/ATP6V0E1/CLEC16A/CAPNS1/MTOR/RHEB/TIGAR/SNX5/SPTLC1/IKBKG/SLC25A4/SNX4/ATP6V1G1/UBQLN2/ATP6V1E1/ATP6V0A1/GNAI3/WDR45/PAFAH1B2/PRKACA	41
GO:0030970	BP	GO:0030970	retrograde protein transport, ER to cytosol	14/2267	29/18614	1.97034e-06	0.0116802	5.86377e-05	EDEM2/DERL1/HSP90B1/UBAC2/DERL2/FAF2/SELENOS/BCAP31/AUP1/VCP/OS9/NPLOC4/ERLEC1/HM13	14
GO:0035751	BP	GO:0035751	regulation of lysosomal lumen pH	14/2267	29/18614	1.97034e-06	0.0116802	5.86377e-05	ATP6V1F/GRN/ATP6AP1/ATP6V0B/SPNS1/TMEM175/TMEM199/TMEM165/ATP6AP2/ATP6V1D/CLN6/TCIRG1/VPS33A/ATP6V0A1	14
GO:1903513	BP	GO:1903513	endoplasmic reticulum to cytosol transport	14/2267	29/18614	1.97034e-06	0.0116802	5.86377e-05	EDEM2/DERL1/HSP90B1/UBAC2/DERL2/FAF2/SELENOS/BCAP31/AUP1/VCP/OS9/NPLOC4/ERLEC1/HM13	14
GO:0007041	BP	GO:0007041	lysosomal transport	36/2267	132/18614	1.97388e-06	0.0117011	5.86377e-05	PINK1/GNPTAB/MGRN1/ARL8B/LAMP1/GRN/RAB7A/CHMP4B/AP3D1/NCOA4/GAK/VPS4A/CHMP6/LAMP2/VPS18/PSAP/ATP13A2/CHMP1A/VCP/SCYL2/IGF2R/CHMP7/BECN1/VPS35/CLEC16A/HSPA8/TSG101/VPS33A/VAMP7/HOOK3/GNPTG/TGFBRAP1/LYST/M6PR/PLEKHF2/CHMP1B	36
GO:0034612	BP	GO:0034612	response to tumor necrosis factor	58/2267	257/18614	2.02444e-06	0.0120009	5.97616e-05	TNFAIP3/CCL3L1/BIRC3/GPER1/NFKBIA/TRAF1/CD40/CD58/NFKB1/FOXO3/CD70/MBP/TNFRSF1A/TRAF3/SPPL2A/GCH1/RIPK1/TRAF4/GSDME/ZFP36/RRAGA/CYLD/FOXP1/CASP8/TANK/ZFP36L1/PPP2CB/XIAP/RELA/TMSB4X/BAG4/MAP3K5/SIRT1/BIRC2/TRAF6/SPATA2/LIMS1/SMPD4/PELI3/UBE2K/INPP5K/ZFP36L2/OTULIN/RPS6KB1/NFE2L2/NKIRAS2/ADAM17/CHUK/MAP2K7/HIPK1/HYAL2/DHX9/MAPK14/ILK/IKBKB/MAPK1/PRPF8/ACTN4	58
GO:0006479	BP	GO:0006479	protein methylation	45/2267	182/18614	2.17351e-06	0.0128845	6.33385e-05	CTR9/PHF19/BCOR/ARID4B/ETF1/SIRT1/PRMT2/SMARCA5/PAF1/MECP2/SETD3/DOT1L/PHF1/GSPT1/ZNF335/ICMT/SUZ12/FBXO11/RAB6A/KDM6A/NFYC/COPRS/PRDM4/PCMT1/SUV39H1/CARM1/SMAD4/RIF1/ARMT1/KMT5B/IWS1/KANSL3/KMT2C/PRMT5/BAZ2A/PAX5/NCOA6/METTL9/LCMT1/RNF20/CHTOP/KMT5A/WDR5/METTL13/FAM98A	45
GO:0008213	BP	GO:0008213	protein alkylation	45/2267	182/18614	2.17351e-06	0.0128845	6.33385e-05	CTR9/PHF19/BCOR/ARID4B/ETF1/SIRT1/PRMT2/SMARCA5/PAF1/MECP2/SETD3/DOT1L/PHF1/GSPT1/ZNF335/ICMT/SUZ12/FBXO11/RAB6A/KDM6A/NFYC/COPRS/PRDM4/PCMT1/SUV39H1/CARM1/SMAD4/RIF1/ARMT1/KMT5B/IWS1/KANSL3/KMT2C/PRMT5/BAZ2A/PAX5/NCOA6/METTL9/LCMT1/RNF20/CHTOP/KMT5A/WDR5/METTL13/FAM98A	45
GO:0062197	BP	GO:0062197	cellular response to chemical stress	73/2267	349/18614	2.1861e-06	0.0129592	6.33385e-05	TNFAIP3/ARL6IP5/PXN/BMP7/FOXO3/RELB/BCL2/PINK1/ABCC1/GCH1/PPARGC1B/RIPK1/LRRC8D/STK39/STAU1/SIRT2/FOXP1/MPV17L2/ZFP36L1/PRDX5/P4HB/REST/SELENOS/STX4/PLEC/HIF1A/RELA/PDE8A/FBXO7/SLC2A1/RPTOR/MAP3K5/ATP13A2/ATP2A2/SIRT1/VKORC1L1/CAB39/BAD/SLC25A23/FBXW7/STX2/MAPKAP1/BECN1/NFAT5/UBQLN1/NFE2L2/MELK/MTOR/CCS/MCL1/PRKCD/PPIF/CHUK/EIF2S1/DNAJA1/USP15/ECT2/GSR/XRCC5/LETM1/OXSR1/SIN3A/DDX3X/ADNP2/KEAP1/HT…	73
GO:0000724	BP	GO:0000724	double-strand break repair via homologous recombination	43/2267	171/18614	2.25781e-06	0.0133843	6.50149e-05	EID3/MCM3/HUS1/CHD4/AP5S1/XRCC1/ZSWIM7/EP400/PPP4R2/BLM/UBQLN4/RECQL/INTS3/MAGEF1/YY1/SMC6/UBE2N/MCM6/MCM5/SWI5/SMCHD1/SMC5/TOP3A/GINS2/RIF1/LIG3/ERCC4/TIMELESS/RAD51C/NIPBL/MCM8/SAMHD1/MCM7/PPP4C/FEN1/FANCM/MAD2L2/RPA1/ACTR2/SFPQ/DMAP1/FBH1/RPA2	43
GO:0007264	BP	GO:0007264	small GTPase mediated signal transduction	94/2267	483/18614	2.32012e-06	0.0137537	6.64018e-05	TAGAP/FGD4/SIAH2/CYTH1/ABCA1/KSR1/GNA12/PSD3/ARHGEF3/RDX/ARHGAP25/MYO9B/GRB2/SPATA13/RAPGEF1/RAP1A/RALA/PIK3CG/ITSN1/CTNNAL1/RRAGC/TRIO/ITPKB/RAF1/DENND4A/GNA13/LIMK1/DOCK10/RAB39B/FOXM1/PPP2CB/SIPA1L3/TNFAIP1/SRGAP2/KPNB1/ARHGAP17/NUCB1/HACD3/ARHGDIA/WASF2/GNB1/GMIP/PLEKHG1/NRAS/MFN2/CYTH2/GBF1/NUCB2/USO1/G3BP2/MAPKAP1/RAB35/RHOG/MAPRE2/BCR/CDC42/ROCK1/NKIRAS2/KRAS/RABIF/PHACTR4/NUP62/RAB18/RAB3…	94
GO:0000377	BP	GO:0000377	RNA splicing, via transesterification reactions with bulged adenosine as nucleophile	69/2267	325/18614	2.37945e-06	0.0141054	6.72794e-05	RBM19/SF3A1/HNRNPU/ALYREF/REST/FXR2/CELF2/DDX23/DDX41/PRPF4/HNRNPC/RBM17/SDE2/HTATSF1/EFTUD2/DHX16/SF3B4/RBM15B/HSPA8/TGS1/RBMXL1/SF3B2/NUP98/SART3/TRA2B/GPKOW/SRSF2/CDC5L/DCPS/HNRNPR/PRPF40A/FMR1/SRSF4/DDX20/JMJD6/RALY/SNRNP27/DYRK1A/HNRNPA2B1/NCBP1/SF1/PRMT5/DDX39A/ZMAT2/PLRG1/RBM5/DHX9/WTAP/CELF1/PRPF3/USP39/TSSC4/ZBTB7A/SF3B1/LUC7L/SRRM2/RBM23/QKI/KHDRBS1/ISY1/GEMIN5/SF3B3/ESS2/SRSF10/SF3A2/P…	69
GO:0000398	BP	GO:0000398	mRNA splicing, via spliceosome	69/2267	325/18614	2.37945e-06	0.0141054	6.72794e-05	RBM19/SF3A1/HNRNPU/ALYREF/REST/FXR2/CELF2/DDX23/DDX41/PRPF4/HNRNPC/RBM17/SDE2/HTATSF1/EFTUD2/DHX16/SF3B4/RBM15B/HSPA8/TGS1/RBMXL1/SF3B2/NUP98/SART3/TRA2B/GPKOW/SRSF2/CDC5L/DCPS/HNRNPR/PRPF40A/FMR1/SRSF4/DDX20/JMJD6/RALY/SNRNP27/DYRK1A/HNRNPA2B1/NCBP1/SF1/PRMT5/DDX39A/ZMAT2/PLRG1/RBM5/DHX9/WTAP/CELF1/PRPF3/USP39/TSSC4/ZBTB7A/SF3B1/LUC7L/SRRM2/RBM23/QKI/KHDRBS1/ISY1/GEMIN5/SF3B3/ESS2/SRSF10/SF3A2/P…	69
GO:0070646	BP	GO:0070646	protein modification by small protein removal	44/2267	177/18614	2.40685e-06	0.0142678	6.76466e-05	TNFAIP3/TOR1A/OTUD4/KAT2B/CYLD/USP38/OTUD1/USP12/ITCH/JOSD2/TANK/USP1/USP10/SPATA2/VCP/TAF5L/JOSD1/OTULIN/USP16/USP11/USP22/USP47/ATXN7L3/SART3/BABAM1/TAF6L/TAF2/COPS8/TAF7/GPS1/USP7/SENP3/USP15/ABRAXAS2/OTUB1/USP39/UBXN1/USP48/BRCC3/SUPT7L/SF3B3/USP5/USP31/TNIP1	44
GO:0070059	BP	GO:0070059	intrinsic apoptotic signaling pathway in response to endoplasmic reticulum stress	22/2267	63/18614	2.4658e-06	0.0146173	6.8891e-05	PPP1R15A/BCL2/HYOU1/NCK2/TMBIM6/BCL2L1/BCL2L11/PTPN1/TNFRSF10B/GRINA/BAK1/SELENOS/SERINC3/CREB3/MAP3K5/SIRT1/PMAIP1/QRICH1/BAX/TXNDC12/NCK1/OPA1	22
GO:0071356	BP	GO:0071356	cellular response to tumor necrosis factor	54/2267	235/18614	2.53571e-06	0.0150317	7.04251e-05	TNFAIP3/CCL3L1/BIRC3/GPER1/NFKBIA/TRAF1/CD40/CD58/NFKB1/FOXO3/CD70/TNFRSF1A/TRAF3/SPPL2A/RIPK1/TRAF4/GSDME/ZFP36/RRAGA/CYLD/FOXP1/CASP8/TANK/ZFP36L1/PPP2CB/XIAP/RELA/TMSB4X/BAG4/MAP3K5/SIRT1/BIRC2/TRAF6/SPATA2/LIMS1/SMPD4/PELI3/UBE2K/INPP5K/ZFP36L2/OTULIN/NFE2L2/NKIRAS2/ADAM17/CHUK/HIPK1/HYAL2/DHX9/MAPK14/ILK/IKBKB/MAPK1/PRPF8/ACTN4	54
GO:0042158	BP	GO:0042158	lipoprotein biosynthetic process	30/2267	102/18614	2.57888e-06	0.0152876	7.12026e-05	ABCA1/WIPI1/ZDHHC14/UGCG/PPM1B/ATG16L1/ZDHHC3/ZDHHC13/GOLGA7/PIGQ/PIGO/GPAA1/ZDHHC7/ZDHHC12/PIGC/PIGS/ZDHHC16/ATG101/ATG13/ZDHHC24/ZDHHC5/ZDHHC4/PIGK/PIGX/PIGP/DPM3/RB1CC1/ZDHHC6/WDR45/WIPI2	30
GO:0042147	BP	GO:0042147	retrograde transport, endosome to Golgi	29/2267	97/18614	2.61819e-06	0.0155206	7.12725e-05	TBC1D10A/DENND5A/SNX8/SPAG9/RAB7A/STX5/TBC1D10B/TMEM87A/TRAPPC10/GBF1/TBC1D23/VPS35/CLTC/GOLT1B/RAB6A/BET1L/YKT6/PLEKHA3/USP7/EVI5/SNX5/STX16/GGA1/RAB9A/ARL1/ARFIP1/RIC1/RNF126/RGP1	29
GO:0000422	BP	GO:0000422	autophagy of mitochondrion	28/2267	92/18614	2.62696e-06	0.0155726	7.12725e-05	PINK1/WIPI1/CTTN/MAP1LC3B/HIF1A/FBXO7/GSK3A/ATP13A2/ATG4D/ATG2A/BNIP3L/MFN2/CISD2/FBXW7/ATG13/FUNDC2/MUL1/BECN1/HUWE1/DNM1L/TIGAR/SLC25A4/RB1CC1/MARK2/HTRA2/WDR45/WIPI2/GABARAPL2	28
GO:0061726	BP	GO:0061726	mitochondrion disassembly	28/2267	92/18614	2.62696e-06	0.0155726	7.12725e-05	PINK1/WIPI1/CTTN/MAP1LC3B/HIF1A/FBXO7/GSK3A/ATP13A2/ATG4D/ATG2A/BNIP3L/MFN2/CISD2/FBXW7/ATG13/FUNDC2/MUL1/BECN1/HUWE1/DNM1L/TIGAR/SLC25A4/RB1CC1/MARK2/HTRA2/WDR45/WIPI2/GABARAPL2	28
GO:0042157	BP	GO:0042157	lipoprotein metabolic process	37/2267	139/18614	2.68953e-06	0.0159435	7.25506e-05	ABCA1/WIPI1/ZDHHC14/DGAT2/UGCG/ABHD12/PPM1B/ATG16L1/CTSD/ZDHHC3/ZDHHC13/GOLGA7/PIGQ/PIGO/GPAA1/ZDHHC7/ZDHHC12/PIGC/PIGS/ZDHHC16/ATG101/ATG13/ZDHHC24/ABHD13/LDLR/ZDHHC5/ZDHHC4/PIGK/LYPLA2/PIGX/PIGP/DPM3/RB1CC1/ZDHHC6/WDR45/LYPLA1/WIPI2	37
GO:0043414	BP	GO:0043414	macromolecule methylation	68/2267	320/18614	2.71635e-06	0.0161025	7.28554e-05	CTR9/DNMT3B/PHF19/MEPCE/BMI1/BCOR/ARID4B/FTSJ1/ETF1/SIRT1/PRMT2/SMARCA5/PAF1/MECP2/SETD3/FTSJ3/PPM1D/TRMT1L/DOT1L/PHF1/GSPT1/RBM15B/ZC3H13/ZNF335/TGS1/ICMT/SUZ12/FBXO11/RAB6A/KDM6A/THUMPD3/NFYC/COPRS/PRDM4/DIMT1/PCMT1/SUV39H1/CARM1/TYW3/SMAD4/RIF1/ARMT1/KMT5B/IWS1/NSUN4/KANSL3/PCIF1/KMT2C/MBD2/PRMT5/BAZ2A/WTAP/TRMT61A/PAX5/NCOA6/KMT2E/METTL9/MRM3/LCMT1/RNF20/CHTOP/TRMO/KMT5A/NSUN2/WDR5/METTL13/DM…	68
GO:0071214	BP	GO:0071214	cellular response to abiotic stimulus	71/2267	339/18614	2.85534e-06	0.0169265	7.57179e-05	CD40/NFKB1/RELB/TNFRSF1A/BCL2L1/GRB2/RGS9/LRRC8D/TNFRSF10B/STK39/IRF1/CASP8/ZMPSTE24/TANK/ZFP36L1/HUS1/TMEM109/BAK1/MAP2K4/REST/HSPA5/PLEC/CREBBP/CDC25A/N4BP1/SLC2A1/RPTOR/SIRT1/DDB1/BLM/CAB39/SDE2/BAD/SLC25A23/EP300/YY1/CALR/GNA11/TNFRSF10A/NFAT5/RHNO1/USP47/ST20/ELK1/BAX/MTOR/SWI5/PRKCD/TLK2/MCOLN1/EIF2S1/USP15/ECT2/HRAS/ERCC4/XRCC5/NIPBL/HYAL2/LETM1/CASP9/OXSR1/MAPK14/DDX3X/BCL10/RAB11B/ACTR5/…	71
GO:0104004	BP	GO:0104004	cellular response to environmental stimulus	71/2267	339/18614	2.85534e-06	0.0169265	7.57179e-05	CD40/NFKB1/RELB/TNFRSF1A/BCL2L1/GRB2/RGS9/LRRC8D/TNFRSF10B/STK39/IRF1/CASP8/ZMPSTE24/TANK/ZFP36L1/HUS1/TMEM109/BAK1/MAP2K4/REST/HSPA5/PLEC/CREBBP/CDC25A/N4BP1/SLC2A1/RPTOR/SIRT1/DDB1/BLM/CAB39/SDE2/BAD/SLC25A23/EP300/YY1/CALR/GNA11/TNFRSF10A/NFAT5/RHNO1/USP47/ST20/ELK1/BAX/MTOR/SWI5/PRKCD/TLK2/MCOLN1/EIF2S1/USP15/ECT2/HRAS/ERCC4/XRCC5/NIPBL/HYAL2/LETM1/CASP9/OXSR1/MAPK14/DDX3X/BCL10/RAB11B/ACTR5/…	71
GO:0007265	BP	GO:0007265	Ras protein signal transduction	70/2267	333/18614	2.92055e-06	0.017313	7.7012e-05	CYTH1/ABCA1/KSR1/GNA12/PSD3/ARHGEF3/RDX/MYO9B/GRB2/RAPGEF1/RAP1A/RALA/PIK3CG/CTNNAL1/ITPKB/RAF1/DENND4A/GNA13/LIMK1/RAB39B/FOXM1/PPP2CB/TNFAIP1/KPNB1/ARHGAP17/HACD3/ARHGDIA/WASF2/GNB1/NRAS/MFN2/CYTH2/GBF1/G3BP2/MAPKAP1/RAB35/RHOG/MAPRE2/BCR/CDC42/ROCK1/NKIRAS2/KRAS/PHACTR4/NUP62/RAB30/ARFGEF1/ARF6/RAC1/CDC42SE2/CFL1/RAB21/ARHGAP35/TAX1BP3/NF1/HRAS/RAP2A/GDI1/RAB9A/FBXO8/ARHGEF12/MAPKAPK5/STK19/RA…	70
GO:0006354	BP	GO:0006354	DNA-templated transcription elongation	35/2267	129/18614	3.09812e-06	0.0183657	8.1238e-05	ELOA/CTR9/ZNF326/HNRNPU/ALYREF/AXIN1/GTF2F2/SUPT6H/BRD4/INTS3/HTATSF1/TCEA2/PAF1/MED8/ADRM1/CDC73/CDK12/MED25/MED16/MED17/SUPT4H1/MED1/GTF2F1/MED27/VHL/ZMYND11/CDK9/NCBP1/MED21/MED15/CCNK/INTS6/MED14/KAT7/LDB1	35
GO:0000910	BP	GO:0000910	cytokinesis	45/2267	185/18614	3.47938e-06	0.0206258	9.02271e-05	BCL2L1/ACTR3/CHMP4B/MYH9/KIF4A/EXOC2/VPS4A/CHMP6/KIF3B/KLHL9/PLEC/TTC19/CDC6/CHMP1A/E2F7/EXOC5/POLDIP2/CHMP7/RAB35/BECN1/KIF23/AHCTF1/INCENP/CDC42/ROCK1/UNC119/PLK1/NUP62/CCP110/RAB11FIP4/PIN1/CEP55/CFL1/CDC25B/ECT2/PRPF40A/JTB/ARF1/ARL3/RAB11A/RACGAP1/ACTR2/GIPC1/CENPA/CHMP1B	45
GO:0010952	BP	GO:0010952	positive regulation of peptidase activity	45/2267	185/18614	3.47938e-06	0.0206258	9.02271e-05	ARL6IP5/GPER1/TBC1D10A/MBP/PINK1/LYN/HIP1R/BCL2L11/AKIRIN2/GRN/LGMN/DAP/CASP8/PSENEN/TANK/SMAD3/CTSD/MALT1/BAK1/REST/STAT3/BCAP31/PSME3/MAP3K5/SIRT1/BAD/VCP/RIPK2/MUL1/APH1A/PMAIP1/PICALM/ST20/BAX/APH1B/CASP9/DDX3X/BCL10/HTRA2/PSME2/DDRGK1/NCSTN/HSF1/ANP32B/HSPD1	45
GO:0045048	BP	GO:0045048	protein insertion into ER membrane	2267-12-01	23/18614	3.82405e-06	0.0226689	9.86202e-05	CCDC47/EMC7/EMC3/EMC10/EMC4/SGTA/WDR83OS/EMC6/MMGT1/EMC8/SEC61A1/TRAM1	12
GO:0031056	BP	GO:0031056	regulation of histone modification	37/2267	141/18614	3.87419e-06	0.0229662	9.93675e-05	PINK1/CTR9/KAT2B/ZMPSTE24/PHF19/BCOR/TRIP12/SIRT1/BAZ1B/SMARCA5/PAF1/MECP2/PHF1/AKAP8/ZNF335/UBE2N/NFYC/SART3/TAF7/SUV39H1/UBE2B/SMAD4/RIF1/IWS1/NIPBL/KANSL3/CDK9/OTUB1/BAZ2A/SIN3A/C6orf89/PAX5/SF3B1/SPHK2/RNF20/CHTOP/WDR5	37
GO:0000281	BP	GO:0000281	mitotic cytokinesis	26/2267	84/18614	4.18429e-06	0.0248045	0.000106738	CHMP4B/KIF4A/EXOC2/VPS4A/CHMP6/TTC19/CHMP1A/EXOC5/POLDIP2/CHMP7/RAB35/KIF23/INCENP/ROCK1/UNC119/PLK1/NUP62/CEP55/CFL1/ECT2/JTB/ARF1/ARL3/RACGAP1/CENPA/CHMP1B	26
GO:0018205	BP	GO:0018205	peptidyl-lysine modification	76/2267	374/18614	4.22065e-06	0.02502	0.000107083	EID3/LOXL2/CTR9/SOX4/KAT2B/SIRT2/ZMPSTE24/ZBED1/PHF19/BRPF3/DIP2B/RELA/CREBBP/BMI1/BCOR/ARID4B/EP400/BRPF1/SIRT1/BAZ1B/RANBP2/PHF20L1/EP300/TAF5L/SMARCA5/MECP2/SETD3/SMC6/MUL1/DOT1L/TOLLIP/PHF1/ZMIZ2/USP22/ZNF335/KDM6A/NFYC/ATXN7L3/KIAA1586/TAF6L/DOHH/TAF2/TAF7/SMC5/SUV39H1/SMAD4/SENP3/RIF1/KMT5B/NAA50/NAA40/SAE1/IWS1/JMJD6/KANSL3/HAT1/KMT2C/SIN3A/SUMO2/PAX5/NCOA6/SF3B1/ZNF451/SPHK2/SUPT7L/NAA60/…	76
GO:0044843	BP	GO:0044843	cell cycle G1/S phase transition	61/2267	281/18614	4.2675e-06	0.0252977	0.00010769	BCL2/ATP2B4/DPF1/RDX/CDK6/BCL7C/CDKN1B/SMARCA4/EIF4G1/MEPCE/BACH1/FBXO7/PSME3/CDC25A/PPP2CA/GTSE1/CDC6/RPTOR/CDK17/RRM2/SDE2/PPP6C/E2F7/BRD4/CDK16/PRMT2/E2F1/ARID1A/PAF1/CCNE1/FBXW7/BCL7B/WAC/RPS6KB1/GSPT1/CDC73/CUL2/ADAM17/CDC34/SMARCC2/ZNF655/FBXO31/FAM83D/CUL1/PBRM1/PLRG1/CCNE2/PHF10/ECD/SMARCC1/DDX3X/KMT2E/ZPR1/KHDRBS1/WEE1/CDK7/PSME2/DDRGK1/METTL13/RRM1/RPA2	61
GO:0006368	BP	GO:0006368	transcription elongation by RNA polymerase II	31/2267	110/18614	4.7497e-06	0.0281562	0.000119217	ELOA/CTR9/HNRNPU/AXIN1/GTF2F2/SUPT6H/BRD4/INTS3/TCEA2/PAF1/MED8/ADRM1/CDC73/CDK12/MED25/MED16/MED17/SUPT4H1/MED1/GTF2F1/MED27/VHL/ZMYND11/CDK9/NCBP1/MED21/MED15/CCNK/INTS6/MED14/LDB1	31
GO:0051984	BP	GO:0051984	positive regulation of chromosome segregation	13/2267	27/18614	4.78104e-06	0.028342	0.000119365	KAT2B/SIRT2/HNRNPU/NCAPG/CDC6/RAD18/SMC4/SMC6/BECN1/INCENP/SMC5/SMC2/NCAPH	13
GO:0008608	BP	GO:0008608	attachment of spindle microtubules to kinetochore	17/2267	43/18614	4.94248e-06	0.029299	0.000121968	KAT2B/SIRT2/HNRNPU/KNL1/MAD1L1/BECN1/NEK2/RMDN1/INCENP/CDC42/SGO1/ECT2/ABRAXAS2/MIS12/RACGAP1/CENPE/KIF2C	17
GO:0032784	BP	GO:0032784	regulation of DNA-templated transcription elongation	30/2267	105/18614	4.95726e-06	0.0293866	0.000121968	ZNF326/HNRNPU/ALYREF/AXIN1/SUPT6H/BRD4/INTS3/HTATSF1/TCEA2/MED8/CDC73/CDK12/MED25/MED16/MED17/SUPT4H1/MED1/GTF2F1/MED27/VHL/ZMYND11/CDK9/NCBP1/MED21/MED15/CCNK/INTS6/MED14/KAT7/LDB1	30
GO:0016579	BP	GO:0016579	protein deubiquitination	40/2267	159/18614	4.96323e-06	0.029422	0.000121968	TNFAIP3/OTUD4/KAT2B/CYLD/USP38/OTUD1/USP12/ITCH/JOSD2/TANK/USP1/USP10/SPATA2/VCP/TAF5L/JOSD1/OTULIN/USP16/USP11/USP22/USP47/ATXN7L3/SART3/BABAM1/TAF6L/TAF2/TAF7/USP7/USP15/ABRAXAS2/OTUB1/USP39/UBXN1/USP48/BRCC3/SUPT7L/SF3B3/USP5/USP31/TNIP1	40
GO:0019080	BP	GO:0019080	viral gene expression	29/2267	100/18614	5.13069e-06	0.0304148	0.000125426	FURIN/EDEM2/CHD1/ST3GAL2/ZFP36/TRIM14/CANX/SMARCA4/MGAT5/REST/ST6GAL1/GSK3A/RRP1B/EP300/INPP5K/CSNK1A1/EIF3A/PSMC3/CDK9/MGAT4B/DHX9/MOGS/MGAT2/EIF3B/ST3GAL1/SP1/CSDE1/MAN2A1/PTBP1	29
GO:0008053	BP	GO:0008053	mitochondrial fusion	14/2267	31/18614	5.31187e-06	0.0314888	0.000129	BCL2A1/TFRC/MIGA2/BAK1/MFN2/MUL1/BAX/HUWE1/MCL1/MTCH2/MFN1/ZDHHC6/OPA1/RCC1L	14
GO:0006405	BP	GO:0006405	RNA export from nucleus	27/2267	90/18614	5.33186e-06	0.0316073	0.000129	SMG6/AGFG1/ALYREF/FYTTD1/SUPT6H/PHAX/NCBP3/POM121/NXT1/RBM15B/NUP153/POM121C/NUP188/NUP98/NUP62/UPF1/GLE1/IWS1/HNRNPA2B1/NCBP1/DDX39A/DHX9/KHDRBS1/CHTOP/RAE1/NSUN2/NUP214	27
GO:0036490	BP	GO:0036490	regulation of translation in response to endoplasmic reticulum stress	2267-08-01	11/18614	5.6118e-06	0.0332668	0.000135077	PPP1R15A/NCK2/EIF4G1/PPP1R15B/DNAJC3/TMED2/DDX3X/NCK1	8
GO:0006367	BP	GO:0006367	transcription initiation at RNA polymerase II promoter	31/2267	111/18614	5.82993e-06	0.0345598	0.000138903	NFKBIA/NFKB1/ELOA/THRA/GTF2A1/TAF13/MED13/GTF2F2/GTF2E2/MED8/PPM1D/TAF3/MED25/MED16/MED17/CTNNBIP1/TAF6L/TAF2/MED1/TAF7/GTF2F1/PSMC6/MED27/CDK9/MED21/GTF2E1/MED15/ZNF451/CDK7/MED14/ELOC	31
GO:2000060	BP	GO:2000060	positive regulation of ubiquitin-dependent protein catabolic process	31/2267	111/18614	5.82993e-06	0.0345598	0.000138903	TRIB1/SIRT2/SMURF1/FZR1/CSNK1D/BCAP31/GSK3A/AXIN1/SGTA/DNAJB2/VCP/STUB1/MAGEF1/DDA1/FBXW7/CSNK1A1/UBQLN1/NFE2L2/PLK1/HECTD1/PSEN1/VHL/UBQLN2/SUMO2/RAD23A/KEAP1/ARIH1/USP5/FBXW8/MAPK9/DDRGK1	31
GO:0140694	BP	GO:0140694	non-membrane-bounded organelle assembly	78/2267	390/18614	5.88453e-06	0.0348835	0.000139496	ADPRHL1/SQLE/HAUS6/EIF6/RRS1/WDR1/KAT2B/CHMP4B/KIF4A/HNRNPU/MPV17L2/FLNA/EZR/EIF4ENIF1/CSNK1D/CHMP6/KIF3B/LCP1/PLEC/ERAL1/KPNB1/NCOR1/GOLGA2/AUP1/SBDS/PRRC2C/CHMP1A/KIF9/POLDIP2/G3BP2/CHMP7/ASPM/CSRP1/MAPRE2/NEK2/KIF23/DHX29/CDS2/STAG1/INCENP/PLK1/TMOD3/NUP62/CCP110/FBXO5/YTHDF1/CEP76/EIF2S1/SMAD4/MRPS11/TPX2/XRCC5/ABRAXAS2/CENPF/MYBL2/WDR62/RNF213/DYNC1H1/DDX3X/MIS12/RAB11A/KIF2A/RACGAP1/LIMD1/O…	78
GO:0006474	BP	GO:0006474	N-terminal protein amino acid acetylation	2267-10-01	17/18614	6.07155e-06	0.0359921	0.000143206	NAA35/SOX4/KAT2B/CREBBP/EP300/NAA30/NAA50/NAA15/NAA25/NAA60	10
GO:0030865	BP	GO:0030865	cortical cytoskeleton organization	18/2267	48/18614	6.34291e-06	0.0376008	0.000147651	PLEK/FMNL3/WDR1/LLGL2/EZR/VPS4A/LCP1/PLEC/PAFAH1B1/CALR/RHOG/ROCK1/ARF6/RAC1/ECT2/RACGAP1/IKBKB/AKAP11	18
GO:0032527	BP	GO:0032527	protein exit from endoplasmic reticulum	18/2267	48/18614	6.34291e-06	0.0376008	0.000147651	EDEM2/DERL1/SAR1B/HSP90B1/UBAC2/DERL2/FAF2/SELENOS/BCAP31/AUP1/VCP/OS9/NPLOC4/PREB/ERLEC1/HM13/TM9SF4/SAR1A	18
GO:0018105	BP	GO:0018105	peptidyl-serine phosphorylation	65/2267	309/18614	6.35439e-06	0.0376688	0.000147651	BCL2/PINK1/ATP2B4/NCK2/TFRC/RIPK1/IKBKE/STK39/WNK1/MAPKAPK2/ARRB2/RAF1/MORC3/PDPK1/CSNK1D/TGFB1/STK38L/EIF4G1/BAK1/BAG4/GSK3A/AXIN1/DGKQ/PRKCA/RPTOR/CAB39/RIPK2/INPP5K/TBK1/STK4/MAPKAP1/CSNK1A1/RPS6KB1/PAQR3/ARAF/ROCK1/CLSPN/BAX/PLK1/MTOR/HSP90AA1/RASSF2/PRKCD/CHUK/PRKCI/TLK2/HIPK1/GGNBP2/PWP1/PAK2/DYRK1A/MARK3/MAPKAPK5/MAPK14/MKNK1/NCK1/MARK2/ILK/PRKX/MAD2L2/PKN1/IKBKB/MAPK1/MAPK9/PRKACA	65
GO:1903573	BP	GO:1903573	negative regulation of response to endoplasmic reticulum stress	17/2267	44/18614	7.1441e-06	0.0423502	0.000165183	PPP1R15A/HYOU1/NCK2/TMBIM6/BCL2L1/PTPN1/GRINA/SELENOS/HSPA5/CREB3/SGTA/PPP1R15B/TXNDC12/UBXN1/NCK1/OPA1/DDRGK1	17
GO:2001022	BP	GO:2001022	positive regulation of response to DNA damage stimulus	41/2267	167/18614	7.27666e-06	0.043136	0.000167423	HIC1/SPRED2/DPF1/BCL7C/SMARCA4/FOXM1/USP1/FXR2/XRCC1/EYA3/EP400/SIRT1/YY1/ARID1A/PMAIP1/BCL7B/UBE2N/BCLAF1/BABAM1/SMCHD1/PRKCD/SMARCC2/TIGAR/RIF1/FMR1/KMT5B/TIMELESS/PBRM1/TELO2/DHX9/CEBPG/PHF10/ACTR8/SMARCC1/ACTR5/MAD2L2/BRCC3/ACTR2/TTI1/DMAP1/FBH1	41
GO:0006643	BP	GO:0006643	membrane lipid metabolic process	48/2267	208/18614	7.91325e-06	0.0469098	0.000181182	ST3GAL6/B4GALT5/FUCA1/NEU1/ST3GAL2/UGCG/CERS4/TM9SF2/HACD2/ELOVL1/ORMDL2/GBA2/ST8SIA4/HACD3/PPP2CA/PIGQ/PSAP/PIGO/GPAA1/GLA/CERS2/CERS5/SERINC1/TECR/SMPD4/PIGC/PIGS/SGPL1/DEGS1/GLTP/BAX/NAAA/CLN6/PIGK/PRKCD/PIGX/ELOVL6/SAMD8/SPTLC1/VAPA/PIGP/DPM3/CPTP/SMPD2/HTRA2/SPHK2/ST3GAL1/ORMDL1	48
GO:0005774	CC	GO:0005774	vacuolar membrane	133/2319	460/19518	1.76759e-23	1.21787e-20	7.77741e-21	NKG7/ECE1/AP1S3/VMP1/CD63/CPNE3/LRRC8A/LYN/ATP6V1F/WIPI1/RMC1/CD68/SPPL2A/NEU1/GPR137/ARL8B/ACP2/MMD/ABCB9/LAMP1/ZNRF2/TAB2/RRAGA/MAP1LC3B/SPAG9/GRN/ATP11C/RAB7A/CMTM6/ATP6V0B/CHMP4B/CYB561A3/ATG16L1/P2RX4/AP3D1/SLC39A14/SPNS1/NAPG/DNAJC5/RAB5C/PLEKHM2/RPN2/KIF5B/MAGT1/CTSD/SLC35F6/AP1S1/LITAF/SURF4/TMEM175/VPS4A/AP5S1/CHMP6/TMEM9B/LAMP2/VPS18/ATP6V0D1/TMEM199/PSAP/CTSA/STARD3/GNB1/TMEM179B/TMEM1…	133
GO:0140534	CC	GO:0140534	endoplasmic reticulum protein-containing complex	59/2319	126/19518	1.87554e-22	1.29224e-19	2.92577e-20	HYOU1/SEC61A2/TAP1/HLA-A/RHBDD2/DERL1/TAPBP/B2M/EMC7/HSP90B1/SRPRB/RPN2/DERL2/PPIB/MAGT1/EMC3/SRPRA/FAF2/ALG14/P4HB/ORMDL2/SELENOS/HSPA5/SEC11A/RPN1/EMC10/TAP2/EMC4/MLEC/PIGQ/GPAA1/ARL6IP1/MAP3K5/EMC6/VCP/OS9/NPLOC4/PIGC/PIGS/CALR/MMGT1/DAD1/DNAJB11/GANAB/ZW10/STT3A/DDOST/EMC8/PIGK/SEC61A1/HM13/SEC11C/ELOVL6/SPTLC1/PIGP/UBXN1/PDIA3/PDIA6/ORMDL1	59
GO:0005765	CC	GO:0005765	lysosomal membrane	122/2319	415/19518	2.65979e-22	1.8326e-19	2.92577e-20	NKG7/ECE1/AP1S3/CD63/CPNE3/LRRC8A/LYN/RMC1/CD68/SPPL2A/NEU1/GPR137/ARL8B/ACP2/MMD/ABCB9/LAMP1/ZNRF2/TAB2/RRAGA/SPAG9/GRN/ATP11C/RAB7A/CMTM6/ATP6V0B/CHMP4B/CYB561A3/ATG16L1/P2RX4/AP3D1/SLC39A14/SPNS1/NAPG/DNAJC5/RAB5C/PLEKHM2/KIF5B/MAGT1/CTSD/SLC35F6/AP1S1/LITAF/SURF4/TMEM175/AP5S1/CHMP6/TMEM9B/LAMP2/VPS18/ATP6V0D1/PSAP/CTSA/STARD3/GNB1/TMEM179B/MFSD1/KLC2/TMEM165/RPTOR/ATP6AP2/ATP13A2/ARL8A/CHMP1…	122
GO:0098852	CC	GO:0098852	lytic vacuole membrane	122/2319	415/19518	2.65979e-22	1.8326e-19	2.92577e-20	NKG7/ECE1/AP1S3/CD63/CPNE3/LRRC8A/LYN/RMC1/CD68/SPPL2A/NEU1/GPR137/ARL8B/ACP2/MMD/ABCB9/LAMP1/ZNRF2/TAB2/RRAGA/SPAG9/GRN/ATP11C/RAB7A/CMTM6/ATP6V0B/CHMP4B/CYB561A3/ATG16L1/P2RX4/AP3D1/SLC39A14/SPNS1/NAPG/DNAJC5/RAB5C/PLEKHM2/KIF5B/MAGT1/CTSD/SLC35F6/AP1S1/LITAF/SURF4/TMEM175/AP5S1/CHMP6/TMEM9B/LAMP2/VPS18/ATP6V0D1/PSAP/CTSA/STARD3/GNB1/TMEM179B/MFSD1/KLC2/TMEM165/RPTOR/ATP6AP2/ATP13A2/ARL8A/CHMP1…	122
GO:0030496	CC	GO:0030496	midbody	67/2319	203/19518	1.48599e-15	1.02385e-12	1.27064e-13	RDX/ARL8B/SSH1/RALA/CYLD/SIRT2/TACC1/CHMP4B/HSP90B1/IQGAP1/KIF4A/HNRNPU/MARK4/EXOC2/VPS4A/CHMP6/KIF3B/HSPA5/KLHL9/CELF2/TTC19/MICAL3/SLC2A1/ARL8A/KATNB1/CHMP1A/ANKRD54/EXOC5/POLDIP2/CHMP7/ASPM/SHCBP1/NEK2/KIF23/TRIOBP/INCENP/CDC42/TSG101/PLK1/NUP62/WIZ/RAB11FIP4/ARF6/PIN1/CEP55/PSRC1/ECT2/RAP2A/RAB8A/GDI1/ABRAXAS2/CENPF/JTB/C6orf89/LYRM1/ARL3/GNAI3/RACGAP1/URB2/KEAP1/CENPE/PKN1/DNM2/SAFB/PIK3CB/C…	67
GO:0098687	CC	GO:0098687	chromosomal region	103/2319	390/19518	1.73269e-15	1.19382e-12	1.27064e-13	EID3/ZBTB10/SMG6/IKZF1/KAT2B/MCM3/SIRT2/CHMP4B/PIF1/HNRNPU/NCAPG/SMARCA4/ALYREF/CHD4/KNL1/PPP2CB/MAD1L1/CHMP6/GATAD2B/XRCC1/PPP2CA/PPP1R10/SUN2/TINF2/PAFAH1B1/DDB1/DCTN5/BAZ1B/CHMP1A/BLM/CENPB/SKA1/TERF1/TOX4/SMARCA5/SMC4/WAPL/CHMP7/CSNK1A1/SMC6/NEK2/FBXW11/CDC73/ZW10/STAG1/AHCTF1/INCENP/BAZ1A/MCM6/MCM5/PLK1/PDS5A/NUP98/ZWINT/FLYWCH1/RASSF2/SMCHD1/WRNIP1/UPF1/SGO1/PSEN1/SMC5/SUV39H1/SMARCC2/CENPO…	103
GO:0005793	CC	GO:0005793	endoplasmic reticulum-Golgi intermediate compartment	51/2319	132/19518	2.7111e-15	1.86795e-12	1.70412e-13	VMP1/SLC35C2/TAP1/CTSC/STK17B/TAPBP/ATP6AP1/WHAMM/YIF1B/KDELR1/CSNK1D/SURF4/P4HB/TMED9/STX5/HSPA5/BCAP31/CTSZ/TAP2/SPPL3/GOLGA2/LRPAP1/NUCB1/TMEM199/TMED1/TMED5/MTMR6/MYDGF/CALR/GBF1/NUCB2/SEC23IP/SCYL1/YIF1A/LMAN2/RER1/YKT6/RAB1B/CNIH4/TMED3/RAB2A/COPB1/LMAN1/CNIH1/MGAT4B/TMED2/ERGIC3/PDIA6/TRAPPC12/TMED4/VMA21	51
GO:0030135	CC	GO:0030135	coated vesicle	86/2319	312/19518	2.72291e-14	1.87609e-11	1.4976e-12	FURIN/ECE1/AP1S3/HLA-B/HLA-E/ATP6V1F/WIPI1/HIP1R/TFRC/HLA-A/AAK1/HLA-C/GPR107/CTSC/SAR1B/ATP6AP1/ATP6V0B/B2M/DNAJC5/YIF1B/SEC24A/COPE/KDELR1/AP1S1/KDELR2/TMED9/STX5/BCAP31/CTSZ/VPS18/GOLGA2/ATP6V0D1/TMEM199/TMED1/TMED5/ATP6AP2/TGOLN2/ARCN1/AP1M1/SCYL2/NECAP2/AP2M1/ATP6V1C1/USO1/IGF2R/ATP6V1D/SEC23IP/RAB35/SCYL1/PICALM/COPB2/CLTC/YIF1A/LMAN2/HSPA8/LDLR/IER3IP1/CNIH4/TMED3/VPS33A/SEC23B/VAMP7/COPB1…	86
GO:0042470	CC	GO:0042470	melanosome	42/2319	112/19518	2.44617e-12	1.68541e-09	1.07631e-10	CD63/TFRC/MYO5A/LAMP1/BSG/RAB7A/HSP90B1/DNAJC5/CALU/RAB5C/CANX/PPIB/CTSD/GNA13/P4HB/HSPA5/GGH/RPN1/SLC2A1/YWHAZ/RAB35/GANAB/ATP1A1/CLTC/HSPA8/ATP1B3/RAB1A/HSP90AA1/RAB2A/RAC1/SND1/TMEM33/RAB9A/ATP6V0A1/RAB5B/PDIA4/PDIA3/PDIA6/MFSD12/FLOT1/RAB5A/NCSTN	42
GO:0048770	CC	GO:0048770	pigment granule	42/2319	112/19518	2.44617e-12	1.68541e-09	1.07631e-10	CD63/TFRC/MYO5A/LAMP1/BSG/RAB7A/HSP90B1/DNAJC5/CALU/RAB5C/CANX/PPIB/CTSD/GNA13/P4HB/HSPA5/GGH/RPN1/SLC2A1/YWHAZ/RAB35/GANAB/ATP1A1/CLTC/HSPA8/ATP1B3/RAB1A/HSP90AA1/RAB2A/RAC1/SND1/TMEM33/RAB9A/ATP6V0A1/RAB5B/PDIA4/PDIA3/PDIA6/MFSD12/FLOT1/RAB5A/NCSTN	42
GO:0005819	CC	GO:0005819	spindle	100/2319	421/19518	5.19242e-12	3.57758e-09	2.07697e-10	CEP104/HAUS6/ARL8B/CTTN/KAT2B/CYLD/SIRT2/CHMP4B/ODF2/MYH9/KIF4A/HNRNPU/KIF3A/MAP4/CSNK1D/VPS4A/RMDN3/PPP2CB/MAD1L1/CHMP6/KIF3B/NCOR1/GOLGA2/PPP2CA/EMD/MICAL3/CDC6/SBDS/PAFAH1B1/DIAPH1/ARL8A/NIN/KATNB1/CHMP1A/SKA1/TERF1/WAPL/POLDIP2/TMEM201/CHMP7/CSNK1A1/SMC6/ASPM/SHCBP1/MAPRE2/NEK2/KIF23/TUBG1/CLTC/RMDN1/ZW10/STAG1/INCENP/CDC42/CEP89/CEP350/UNC119/PLK1/NUP62/SGO1/RAB11FIP4/FBXO5/EVI5/PSRC1/FAM83D…	100
GO:0000775	CC	GO:0000775	chromosome, centromeric region	69/2319	249/19518	7.40463e-12	5.10179e-09	2.71503e-10	IKZF1/KAT2B/CHMP4B/HNRNPU/NCAPG/SMARCA4/KNL1/PPP2CB/MAD1L1/CHMP6/PPP2CA/PAFAH1B1/DCTN5/BAZ1B/CHMP1A/CENPB/SKA1/SMARCA5/SMC4/WAPL/CHMP7/CSNK1A1/SMC6/NEK2/FBXW11/ZW10/STAG1/AHCTF1/INCENP/BAZ1A/PLK1/PDS5A/NUP98/ZWINT/FLYWCH1/RASSF2/SGO1/PSEN1/SMC5/SUV39H1/SMARCC2/CENPO/BUB1/FMR1/KMT5B/PBRM1/CENPF/CENPS/DCTN2/SIN3A/PHF10/SMARCC1/MIS12/XPO1/ESCO2/CENPE/SPOUT1/TRAPPC12/CENPA/KIF2C/SMC3/KAT7/CENPI/RANGA…	69
GO:0005635	CC	GO:0005635	nuclear envelope	111/2319	490/19518	8.74151e-12	6.0229e-09	2.95866e-10	GPER1/DTX2/BCL2/AGPAT3/LPIN1/BCL2L1/GCH1/TOR1A/AGFG1/GRK5/OSBPL3/ITSN1/CHMP4B/TMEM120A/P2RX4/ZMPSTE24/ZBED1/DNAJC1/TMEM170A/MACO1/CANX/SMAD3/RTN4/TMEM109/MTDH/FZR1/SURF4/ALG14/ROGDI/VPS4A/MAD1L1/CHMP6/EI24/KPNB1/HACD3/EMD/TMEM53/TOR1AIP1/SUN2/PCYT1A/PAFAH1B1/SIRT1/MTMR6/ATF6/DCTN5/AEN/DNAJB2/CHMP1A/TNPO3/RANBP2/LRRC59/DNAJB12/IPO7/SMPD4/BNIP3L/CCAR1/CALR/RTCB/TMEM201/NUCB2/IGF2R/CHMP7/POM121/NXT1…	111
GO:0016607	CC	GO:0016607	nuclear speck	98/2319	415/19518	1.21612e-11	8.37904e-09	3.82208e-10	BMP2K/PACSIN2/CTR9/FAM193B/SFMBT2/GRK5/BASP1/RBM19/SF3A1/HNRNPU/ZNF217/MAML1/LIMK1/EIF4ENIF1/PIP5K1A/ALYREF/FYTTD1/GATAD2B/MBD4/SLC2A4RG/HIF1A/RNF34/TAP2/ZC3H18/EP400/TRIP12/PRPF4/TMEM179B/DGKQ/GTF2E2/LHPP/ZNF395/UNC45A/SDE2/E2F7/PCBP1/TAF5L/BNIP3L/PRCC/SMC4/NCBP3/CSNK1A1/SMC6/WAC/NXT1/EFTUD2/RBM15B/TOE1/ZC3H13/CDK12/BCLAF1/SF3B2/API5/HECTD1/SART3/SMC5/CDC25C/CDC34/CCNL1/PIN1/RBM27/DDX42/PSME4/SR…	98
GO:0000793	CC	GO:0000793	condensed chromosome	72/2319	270/19518	1.89422e-11	1.30512e-08	5.55638e-10	EID3/RRS1/KAT2B/CHMP4B/HNRNPU/NCAPG/HUS1/SMARCA4/KNL1/MAD1L1/CHMP6/SUN2/PAFAH1B1/DCTN5/BAZ1B/CHMP1A/BLM/CENPB/SKA1/BRD4/SMARCA5/SMC4/CHMP7/CSNK1A1/SMC6/NEK2/TUBG1/FBXW11/MKI67/ZW10/AKAP8/AHCTF1/INCENP/PLK1/NUP98/ZWINT/RASSF2/SGO1/PSEN1/SMC5/SUV39H1/SMARCC2/CENPO/BUB1/RIF1/KMT5B/PBRM1/CENPF/CENPS/DCTN2/SIN3A/SMC2/PHF10/SMARCC1/TOPBP1/MIS12/XPO1/NCAPH/CENPE/SPOUT1/TRAPPC12/CENPA/KIF2C/SMC3/CENPI/UB…	72
GO:0033116	CC	GO:0033116	endoplasmic reticulum-Golgi intermediate compartment membrane	33/2319	80/19518	2.64994e-11	1.82581e-08	7.28734e-10	VMP1/SLC35C2/TAP1/CTSC/TAPBP/ATP6AP1/WHAMM/YIF1B/KDELR1/CSNK1D/SURF4/TMED9/STX5/BCAP31/CTSZ/TAP2/SPPL3/GOLGA2/TMEM199/TMED1/TMED5/CALR/YIF1A/LMAN2/YKT6/RAB1B/TMED3/RAB2A/LMAN1/CNIH1/TMED2/ERGIC3/VMA21	33
GO:0030662	CC	GO:0030662	coated vesicle membrane	58/2319	202/19518	7.41001e-11	5.1055e-08	1.91789e-09	AP1S3/HLA-B/HLA-E/ATP6V1F/HIP1R/TFRC/HLA-A/HLA-C/SAR1B/ATP6AP1/ATP6V0B/B2M/DNAJC5/SEC24A/COPE/KDELR1/AP1S1/KDELR2/STX5/ATP6V0D1/TMEM199/ATP6AP2/TGOLN2/ARCN1/AP1M1/NECAP2/AP2M1/ATP6V1C1/USO1/IGF2R/ATP6V1D/SEC23IP/RAB35/SCYL1/COPB2/CLTC/HSPA8/LDLR/TMED3/SEC23B/VAMP7/COPB1/LMAN1/ATP6V1E1/CNIH1/ATP6V0A1/SEC23A/TMED2/COPA/M6PR/SEC24B/SYNRG/DBNL/VMA21/NECAP1/RAB5A/AP2B1/SAR1A	58
GO:0000779	CC	GO:0000779	condensed chromosome, centromeric region	51/2319	170/19518	1.83066e-10	1.26132e-07	4.47495e-09	KAT2B/CHMP4B/HNRNPU/NCAPG/SMARCA4/KNL1/MAD1L1/CHMP6/PAFAH1B1/DCTN5/CHMP1A/CENPB/SKA1/CHMP7/CSNK1A1/NEK2/FBXW11/ZW10/AHCTF1/INCENP/PLK1/NUP98/ZWINT/RASSF2/SGO1/PSEN1/SMARCC2/CENPO/BUB1/KMT5B/PBRM1/CENPF/CENPS/DCTN2/SIN3A/PHF10/SMARCC1/MIS12/XPO1/CENPE/SPOUT1/TRAPPC12/CENPA/KIF2C/CENPI/RANGAP1/DYNC1LI1/ZWILCH/HSF1/CHMP1B/NDE1	51
GO:0000151	CC	GO:0000151	ubiquitin ligase complex	74/2319	307/19518	1.51741e-09	1.04549e-06	3.36277e-08	SPSB1/TRAF3/RHBDD2/DERL1/CDKN1B/CBX6/UBE4B/DERL2/FZR1/FBXL6/RNF40/KLHL9/FBXO42/BMI1/TRPC4AP/TNFAIP1/FBXO7/BCOR/WDTC1/ASB1/DCAF15/DDB1/RNF2/KLHDC10/STUB1/OS9/FBXO45/RAD18/DDA1/UBR2/FBXW7/OTULIN/TSPAN17/FBXW11/RANBP9/USP47/UBE2N/FBXO11/UBE2D2/MED17/CUL2/RMND5B/UBE2B/UBE4A/FBXO31/FBXO9/MED27/IKBKG/ZSWIM8/CUL1/FEM1A/CDC23/FBXO21/UBE2S/GAN/UBE2D3/MAVS/UBE2J2/FBXO8/WWP1/UBE2A/CDC27/SPSB3/KEAP1/ANAPC2/B…	74
GO:0098791	CC	GO:0098791	Golgi apparatus subcompartment	86/2319	378/19518	1.56649e-09	1.07931e-06	3.36277e-08	FURIN/GPER1/AP1S3/DENND5A/WIPI1/B4GALT5/ZDHHC14/GCNT1/TMEM115/HLA-A/ST3GAL2/SULF2/UXS1/SAR1B/SYS1/SLC9A7/SCAMP4/GRN/COG4/CHPF/PSENEN/FLNA/GALNT2/SCAMP2/AP1S1/B3GALT6/STX4/ARL5B/GPR108/BCAP31/GOLGA2/GOLGA7/ST6GAL1/CHPF2/TRAPPC4/TMEM165/SCAMP3/TGOLN2/TMEM87A/RAB10/B4GALT7/AP1M1/CANT1/SMPD4/INPP5K/GBF1/USO1/IGF2R/BECN1/TBC1D23/APH1A/CLTC/RAB6A/TRAPPC6B/TMBIM4/GOLPH3/PLEKHA3/RAB30/TMED3/ARFGEF1/RAC1/…	86
GO:0000776	CC	GO:0000776	kinetochore	47/2319	159/19518	1.60496e-09	1.10582e-06	3.36277e-08	KAT2B/CHMP4B/HNRNPU/SMARCA4/KNL1/MAD1L1/CHMP6/PAFAH1B1/DCTN5/CHMP1A/SKA1/CHMP7/CSNK1A1/NEK2/FBXW11/ZW10/AHCTF1/INCENP/PLK1/NUP98/ZWINT/RASSF2/SGO1/PSEN1/SMARCC2/CENPO/BUB1/PBRM1/CENPF/CENPS/DCTN2/SIN3A/PHF10/SMARCC1/MIS12/XPO1/CENPE/SPOUT1/TRAPPC12/KIF2C/CENPI/RANGAP1/DYNC1LI1/ZWILCH/HSF1/CHMP1B/NDE1	47
GO:0030117	CC	GO:0030117	membrane coat	33/2319	92/19518	2.0273e-09	1.39681e-06	3.87832e-08	AP1S3/SAR1B/CHMP4B/AP3D1/SEC24A/COPE/AP1S1/AP5S1/EPS15/VPS18/EPS15L1/ARCN1/AP1M1/NECAP2/AP2M1/IGF2R/SCYL1/PICALM/COPB2/CLTC/AP5B1/TMED3/SEC23B/AP3M2/COPB1/SEC23A/COPA/SEC24B/SYNRG/NECAP1/AP2B1/SAR1A/CHMP1B	33
GO:0048475	CC	GO:0048475	coated membrane	33/2319	92/19518	2.0273e-09	1.39681e-06	3.87832e-08	AP1S3/SAR1B/CHMP4B/AP3D1/SEC24A/COPE/AP1S1/AP5S1/EPS15/VPS18/EPS15L1/ARCN1/AP1M1/NECAP2/AP2M1/IGF2R/SCYL1/PICALM/COPB2/CLTC/AP5B1/TMED3/SEC23B/AP3M2/COPB1/SEC23A/COPA/SEC24B/SYNRG/NECAP1/AP2B1/SAR1A/CHMP1B	33
GO:0005769	CC	GO:0005769	early endosome	93/2319	423/19518	2.20437e-09	1.51881e-06	4.04134e-08	GPER1/AP1S3/SIAH2/MELTF/HLA-B/HLA-E/CYTIP/WDFY1/SNX8/PACSIN2/MGRN1/TFRC/HLA-A/HLA-C/MYO5A/GPR107/RAPGEF1/DERL1/RAP1A/PTPN1/EHD4/ATP11C/CMTM6/B2M/NIPA2/ITCH/ZMPSTE24/AP3D1/SLC39A14/RAB5C/DERL2/AP1S1/LITAF/EEA1/VPS4A/TMEM9B/EPS15/VPS18/ATP6V0D1/WASF2/CXCR4/TMEM165/TMEM127/USP10/PTP4A2/CHMP1A/PLD3/AP1M1/MMGT1/SLC15A4/RUSC1/IGF2R/APH1A/RABEP1/TOLLIP/VPS35/PICALM/SLC11A2/LDLR/SH3GL1/TSG101/RAB1A/EHD1/…	93
GO:0022624	CC	GO:0022624	proteasome accessory complex	15/2319	23/19518	2.44882e-09	1.68724e-06	4.30992e-08	PSMD1/PSME3/PSMD2/PSMD11/PSMD12/PSMC2/ADRM1/PSMC4/PSMC6/PSMD7/PSMD6/PSMC3/PSMD3/PSME2/PSMD13	15
GO:0030134	CC	GO:0030134	COPII-coated ER to Golgi transport vesicle	33/2319	93/19518	2.7864e-09	1.91983e-06	4.71544e-08	HLA-B/HLA-E/HLA-A/HLA-C/CTSC/SAR1B/B2M/YIF1B/SEC24A/TMED9/STX5/CTSZ/GOLGA2/TMED1/TMED5/USO1/SEC23IP/YIF1A/LMAN2/IER3IP1/CNIH4/TMED3/SEC23B/LMAN1/CNIH1/SEC23A/TMED2/ERGIC3/TEX261/SEC24B/TMED4/VMA21/SAR1A	33
GO:0005766	CC	GO:0005766	primary lysosome	45/2319	155/19518	6.59945e-09	4.54702e-06	1.03706e-07	CD63/CPNE3/FUCA1/CD68/LAMP1/CTSC/CYB5R3/GRN/CMTM6/DNAJC5/RAB5C/MAGT1/PSMD1/SURF4/FAF2/GGH/LAMP2/PSAP/CTSA/TMEM179B/GLA/ARL8A/VCP/BST2/LPCAT1/TOLLIP/CAP1/C6orf120/DDOST/CCT2/PRKCD/PSEN1/VAMP7/DNAJC13/VAPA/NDUFC2/LAMTOR1/DNAJC3/DYNC1H1/TUBB4B/ACTR2/MAPK1/GUSB/SNAP29/NCSTN	45
GO:0042582	CC	GO:0042582	azurophil granule	45/2319	155/19518	6.59945e-09	4.54702e-06	1.03706e-07	CD63/CPNE3/FUCA1/CD68/LAMP1/CTSC/CYB5R3/GRN/CMTM6/DNAJC5/RAB5C/MAGT1/PSMD1/SURF4/FAF2/GGH/LAMP2/PSAP/CTSA/TMEM179B/GLA/ARL8A/VCP/BST2/LPCAT1/TOLLIP/CAP1/C6orf120/DDOST/CCT2/PRKCD/PSEN1/VAMP7/DNAJC13/VAPA/NDUFC2/LAMTOR1/DNAJC3/DYNC1H1/TUBB4B/ACTR2/MAPK1/GUSB/SNAP29/NCSTN	45
GO:0005925	CC	GO:0005925	focal adhesion	91/2319	422/19518	8.93491e-09	6.15615e-06	1.35564e-07	ICAM1/BCAR1/PXN/MARCKS/CPNE3/PTPN12/FLNB/HYOU1/CORO2B/GNA12/PACSIN2/VCL/RDX/CTTN/CORO1C/ACTR3/RALA/CD151/BSG/B2M/RRAS2/MYH9/HSP90B1/IQGAP1/RRAS/FLNA/PPIB/EZR/GNA13/LIMK1/GAK/SNTB1/PIP5K1A/PDPK1/PPFIA1/P4HB/PAK4/HSPA5/LCP1/ADD1/PLEC/PDLIM7/PRKAR2A/TPM4/HACD3/YWHAZ/RAB10/LIMS1/ANXA5/CALR/IGF2R/CSRP1/RHOG/MAPRE2/KIF23/CAP1/APBB1IP/CLTC/TRIOBP/HSPA8/GNB2/TWF1/PRUNE1/CDC42/KRAS/YWHAG/SH3KBP1/ADAM17/AR…	91
GO:0005838	CC	GO:0005838	proteasome regulatory particle	13/2319	19/19518	1.23394e-08	8.50185e-06	1.7621e-07	PSMD1/PSMD2/PSMD11/PSMD12/PSMC2/ADRM1/PSMC4/PSMC6/PSMD7/PSMD6/PSMC3/PSMD3/PSMD13	13
GO:0035577	CC	GO:0035577	azurophil granule membrane	24/2319	58/19518	1.24148e-08	8.55382e-06	1.7621e-07	CD63/CPNE3/CD68/LAMP1/CMTM6/DNAJC5/RAB5C/MAGT1/SURF4/LAMP2/PSAP/TMEM179B/ARL8A/BST2/LPCAT1/DDOST/PSEN1/VAMP7/DNAJC13/VAPA/NDUFC2/LAMTOR1/SNAP29/NCSTN	24
GO:0000922	CC	GO:0000922	spindle pole	47/2319	171/19518	2.07757e-08	1.43144e-05	2.85666e-07	CEP104/ODF2/HNRNPU/VPS4A/RMDN3/PPP2CB/MAD1L1/GOLGA2/PPP2CA/EMD/CDC6/SBDS/NIN/KATNB1/TMEM201/SMC6/ASPM/NEK2/TUBG1/RMDN1/ZW10/STAG1/CEP89/UNC119/PLK1/NUP62/SGO1/PSRC1/FAM83D/IKBKG/CDC25B/TPX2/ABRAXAS2/CENPF/WDR62/MAPK14/NUBP2/TOPBP1/RAB11A/KIF2A/BRCC3/SPOUT1/RAE1/SMC3/DYNC1LI1/HSF1/NDE1	47
GO:0031965	CC	GO:0031965	nuclear membrane	71/2319	308/19518	2.34142e-08	1.61324e-05	3.1219e-07	DTX2/BCL2/LPIN1/BCL2L1/GCH1/TOR1A/GRK5/OSBPL3/TMEM120A/P2RX4/ZMPSTE24/ZBED1/DNAJC1/MACO1/CANX/SMAD3/TMEM109/MTDH/FZR1/SURF4/ALG14/EI24/KPNB1/HACD3/EMD/TMEM53/TOR1AIP1/SUN2/PAFAH1B1/SIRT1/DCTN5/AEN/DNAJB2/RANBP2/DNAJB12/SMPD4/TMEM201/POM121/NUP153/TAF3/AHCTF1/SUN1/POM121C/GTPBP4/NUP98/NUP62/KPNA4/NUTF2/AKIRIN1/LMNB2/PSEN1/TRA2B/MFSD10/MLX/UNC50/VAPA/RIF1/GLE1/CTDNEP1/SHISA5/PLRG1/SEPHS1/WTAP/RB1CC…	71
GO:1905368	CC	GO:1905368	peptidase complex	38/2319	125/19518	2.48096e-08	1.70938e-05	3.21066e-07	KAT2B/PSMD1/PSMA6/SEC11A/PSME3/PSMD2/PSMD11/GPAA1/VCP/TAF5L/PIGS/PSMD12/PSMC2/ADRM1/UBQLN1/USP22/CAPNS1/ATXN7L3/UBE3A/TAF6L/PIGK/PSMC4/SEC11C/PSME4/PSMC6/PSMD7/PSMD6/PSMC3/PSMB5/CASP9/RAD23A/HTRA2/PSMD3/SUPT7L/SF3B3/PSME2/PSMB9/PSMD13	38
GO:0030055	CC	GO:0030055	cell-substrate junction	91/2319	432/19518	2.90737e-08	2.00317e-05	3.65497e-07	ICAM1/BCAR1/PXN/MARCKS/CPNE3/PTPN12/FLNB/HYOU1/CORO2B/GNA12/PACSIN2/VCL/RDX/CTTN/CORO1C/ACTR3/RALA/CD151/BSG/B2M/RRAS2/MYH9/HSP90B1/IQGAP1/RRAS/FLNA/PPIB/EZR/GNA13/LIMK1/GAK/SNTB1/PIP5K1A/PDPK1/PPFIA1/P4HB/PAK4/HSPA5/LCP1/ADD1/PLEC/PDLIM7/PRKAR2A/TPM4/HACD3/YWHAZ/RAB10/LIMS1/ANXA5/CALR/IGF2R/CSRP1/RHOG/MAPRE2/KIF23/CAP1/APBB1IP/CLTC/TRIOBP/HSPA8/GNB2/TWF1/PRUNE1/CDC42/KRAS/YWHAG/SH3KBP1/ADAM17/AR…	91
GO:0098562	CC	GO:0098562	cytoplasmic side of membrane	50/2319	193/19518	6.01354e-08	4.14333e-05	7.34988e-07	TRAF1/MTSS1/CYTH1/LYN/TRAF3/GNA12/SPPL2A/PTPN1/ATP2B1/CYLD/CHMP4B/MYH9/IQGAP1/EZR/GNA13/LITAF/SPPL3/GNB1/BIRC2/TRAF6/CDK16/AP2M1/GNA11/BORCS7/CHMP7/BORCS8/ESYT2/GNGT2/GNB2/BORCS5/KRAS/MIEN1/C2CD2L/SYAP1/RAC1/CHUK/HM13/RAB21/SNX5/DNAJA1/GNAI3/RACGAP1/KXD1/HTRA2/IKBKB/BLOC1S1/CNR2/RAB5A/AP2B1/G6PD	50
GO:0045335	CC	GO:0045335	phagocytic vesicle	40/2319	141/19518	8.99197e-08	6.19547e-05	1.06932e-06	ABCA1/FLNB/HLA-B/HLA-E/TAP1/HLA-A/HLA-C/LAMP1/TAPBP/TRIM14/RAB7A/ATP6V0B/B2M/KIF5B/STX4/LAMP2/TAP2/SRGAP2/ATP6V0D1/RAB10/CALR/MYO1C/BECN1/ATP6V0E1/ZDHHC5/CDC42/MTOR/TCIRG1/VAMP7/MCOLN1/RAB8A/RAB9A/ATP6V0A1/PDIA3/RAB11A/RAB11B/RAB14/DNM2/RAB22A/RAB5A	40
GO:0000502	CC	GO:0000502	proteasome complex	23/2319	60/19518	1.35487e-07	9.33502e-05	1.53524e-06	PSMD1/PSMA6/PSME3/PSMD2/PSMD11/VCP/PSMD12/PSMC2/ADRM1/UBQLN1/UBE3A/PSMC4/PSME4/PSMC6/PSMD7/PSMD6/PSMC3/PSMB5/RAD23A/PSMD3/PSME2/PSMB9/PSMD13	23
GO:0030670	CC	GO:0030670	phagocytic vesicle membrane	27/2319	78/19518	1.36078e-07	9.3758e-05	1.53524e-06	HLA-B/HLA-E/TAP1/HLA-A/HLA-C/LAMP1/TAPBP/RAB7A/ATP6V0B/B2M/STX4/LAMP2/TAP2/ATP6V0D1/RAB10/CALR/ATP6V0E1/TCIRG1/VAMP7/MCOLN1/RAB8A/RAB9A/ATP6V0A1/RAB11B/DNM2/RAB22A/RAB5A	27
GO:0000228	CC	GO:0000228	nuclear chromosome	54/2319	223/19518	2.04154e-07	0.000140662	2.2457e-06	CHD1/SIN3B/RRS1/MCM3/TRIM24/HNRNPU/NCAPG/HUS1/ARID4B/EP400/SUN2/BAZ1B/CHMP1A/BLM/BRD4/SMARCA5/E2F1/YY1/SMC4/MCM10/NEK2/TUBG1/ZMIZ2/INCENP/BAZ1A/MCM6/MCM5/PLK1/SWI5/SAP30L/SMCHD1/SUV39H1/CARM1/GINS2/BRMS1/TIMELESS/PBRM1/MCM7/SIN3A/DHX9/SMC2/SAP130/ACTR8/TOPBP1/NCAPH/ACTR5/RPA1/GINS3/SMC3/SIRT7/UBE2I/DMAP1/POLA2/RPA2	54
GO:0030133	CC	GO:0030133	transport vesicle	87/2319	425/19518	2.21052e-07	0.000152305	2.37226e-06	FURIN/AP1S3/PDE4B/HLA-B/HLA-E/ATP6V1F/SPRED2/PLIN3/BCL2L1/HLA-A/HLA-C/TOR1A/LAMP1/SAR1B/ATP2B1/ATP6AP1/RAB7A/B2M/DNAJC5/SEC24A/COPE/KDELR1/AP1S1/SURF4/ROGDI/KDELR2/YIPF3/TMED9/STX5/ATP6V0D1/KIF1B/TRAPPC4/ATP6AP2/ATP13A2/TGOLN2/RAB10/ARCN1/CDK16/AP1M1/ATP6V1C1/STX2/USO1/IGF2R/ATP6V1D/SEC23IP/RAB35/APH1A/PICALM/COPB2/CLTC/VPS45/RAB1A/VGF/BORCS5/RAB6A/YKT6/RAB1B/TMED3/APH1B/PSEN1/DNM1L/SEC23B/VAMP7/…	87
GO:0005795	CC	GO:0005795	Golgi stack	41/2319	151/19518	2.32622e-07	0.000160277	2.437e-06	B4GALT5/ZDHHC14/GCNT1/TMEM115/HLA-A/ST3GAL2/SULF2/UXS1/SAR1B/CHPF/PSENEN/GALNT2/B3GALT6/BCAP31/GOLGA2/GOLGA7/ST6GAL1/CHPF2/TRAPPC4/TMEM87A/B4GALT7/CANT1/USO1/APH1A/TMBIM4/GOLPH3/RAB30/TMED3/LYPLA2/RAB21/STX16/NSFL1C/MGAT4B/TMED2/ARAP1/SLC30A7/RAB14/MGAT2/TMEM59/ST3GAL1/MAN2A1	41
GO:1905369	CC	GO:1905369	endopeptidase complex	29/2319	90/19518	2.76508e-07	0.000190514	2.77079e-06	PSMD1/PSMA6/PSME3/PSMD2/PSMD11/GPAA1/VCP/PIGS/PSMD12/PSMC2/ADRM1/UBQLN1/CAPNS1/UBE3A/PIGK/PSMC4/PSME4/PSMC6/PSMD7/PSMD6/PSMC3/PSMB5/CASP9/RAD23A/HTRA2/PSMD3/PSME2/PSMB9/PSMD13	29
GO:0101002	CC	GO:0101002	ficolin-1-rich granule	47/2319	185/19518	2.77079e-07	0.000190908	2.77079e-06	CD58/VCL/LAMP1/CTSD/LAMP2/CTSZ/KPNB1/PSMD2/PSMD11/TMEM179B/ATP6AP2/DIAPH1/ARL8A/FTH1/CAB39/VCP/CANT1/PSMD12/PSMC2/ILF2/KCMF1/HSPA8/PRDX4/HSP90AA1/HUWE1/CSTB/TCIRG1/RAC1/PSMD7/COPB1/PGAM1/PSMD6/ATAD3B/LAMTOR1/PSMC3/ATP6V0A1/UBR4/MAPK14/DDX3X/PSMD3/ACTR2/MAPK1/GUSB/PAFAH1B2/DBNL/PSMD13/DYNC1LI1	47
GO:0030684	CC	GO:0030684	preribosome	26/2319	76/19518	3.01427e-07	0.000207684	2.94729e-06	EIF6/RRS1/PES1/RRP36/RIOK3/UTP6/NOP9/RRP1B/NOL10/FTSJ3/UTP20/KRR1/RRP1/XRCC5/BMS1/LTV1/UTP14C/TBL3/TSR1/MPHOSPH10/BOP1/NOC4L/PPAN/RRP7A/WDR46/HEATR1	26
GO:0005905	CC	GO:0005905	clathrin-coated pit	25/2319	73/19518	4.95408e-07	0.000341336	4.73868e-06	AP1S3/HIP1R/FNBP1/TFRC/DGKD/AAK1/CTTN/ITSN1/ARRB2/AP1S1/EPS15/LRP10/EPS15L1/NECAP2/AP2M1/RAB35/REPS1/PICALM/CLTC/LDLR/DNM1L/DNM2/NECAP1/AP2B1/HSPD1	25
GO:0031968	CC	GO:0031968	organelle outer membrane	55/2319	236/19518	5.95908e-07	0.00041058	5.57871e-06	BCL2A1/FOXO3/PPP1R15A/BCL2/SNN/PINK1/CPT1A/LPIN1/BCL2L1/BCL2L11/ACSL1/MIGA2/CYB5R3/PGRMC1/TRIM14/CASP8/RAF1/TMEM109/BAK1/RMDN3/PLEC/SFXN2/EMD/TMEM53/PI4KB/BAD/SMPD4/BNIP3L/MFN2/CISD2/FUNDC2/MUL1/PMAIP1/ZNFX1/RPS6KB1/SLC11A2/KRAS/BAX/MTOR/MCL1/NUTF2/QTRT2/PSEN1/MTCH2/DNM1L/MFN1/TIGAR/APOO/MAVS/TOMM40/CPTP/BRI3BP/OPA1/VDAC3/ACSL3	55
GO:0030120	CC	GO:0030120	vesicle coat	22/2319	60/19518	6.23882e-07	0.000429855	5.71892e-06	AP1S3/SAR1B/SEC24A/COPE/AP1S1/ARCN1/AP1M1/NECAP2/AP2M1/SCYL1/COPB2/CLTC/TMED3/SEC23B/COPB1/SEC23A/COPA/SEC24B/SYNRG/NECAP1/AP2B1/SAR1A	22
GO:0019867	CC	GO:0019867	outer membrane	55/2319	238/19518	7.92461e-07	0.000546005	7.11597e-06	BCL2A1/FOXO3/PPP1R15A/BCL2/SNN/PINK1/CPT1A/LPIN1/BCL2L1/BCL2L11/ACSL1/MIGA2/CYB5R3/PGRMC1/TRIM14/CASP8/RAF1/TMEM109/BAK1/RMDN3/PLEC/SFXN2/EMD/TMEM53/PI4KB/BAD/SMPD4/BNIP3L/MFN2/CISD2/FUNDC2/MUL1/PMAIP1/ZNFX1/RPS6KB1/SLC11A2/KRAS/BAX/MTOR/MCL1/NUTF2/QTRT2/PSEN1/MTCH2/DNM1L/MFN1/TIGAR/APOO/MAVS/TOMM40/CPTP/BRI3BP/OPA1/VDAC3/ACSL3	55
GO:1904949	CC	GO:1904949	ATPase complex	39/2319	147/19518	8.63003e-07	0.000594609	7.59443e-06	ATP6V1F/DPF1/BCL7C/ATP6AP1/ATP6V0B/SMARCA4/CHD4/VPS4A/GATAD2B/ATP6V0D1/TMEM199/EP400/ATP6AP2/BAZ1B/VCP/SMARCA5/YY1/ARID1A/ATP6V1C1/ATP6V1D/BCL7B/ATP6V0E1/SUZ12/BAZ1A/TCIRG1/SMARCC2/PTPA/ATP6V1G1/PBRM1/MBD2/ATP6V1E1/BAZ2A/ATP6V0A1/PHF10/SF3B1/ACTR8/SMARCC1/ACTR5/DMAP1	39
GO:0030663	CC	GO:0030663	COPI-coated vesicle membrane	2319-11-01	18/19518	9.31315e-07	0.000641676	8.03488e-06	COPE/KDELR1/KDELR2/TMEM199/ARCN1/SCYL1/COPB2/TMED3/COPB1/TMED2/COPA	11
GO:0030667	CC	GO:0030667	secretory granule membrane	68/2319	319/19518	1.01747e-06	0.000701035	8.60934e-06	CD58/CD63/CPNE3/HLA-B/CCDC136/CD68/SLC2A5/HLA-C/MFGE8/LAMP1/PTPRJ/RAP1A/APLP2/PGRMC1/BSG/RAB7A/CMTM6/CYB5R1/AGPAT2/STK10/IQGAP1/DNAJC5/RAB5C/MAGT1/SURF4/ANXA7/LAMP2/MLEC/PSAP/TMEM179B/ATP6AP2/TSPAN14/DIAPH1/ARL8A/RAB10/AP1M1/NRAS/SLC15A4/BST2/IGF2R/ATP6V1D/DEGS1/LPCAT1/RHOG/VGF/RAB6A/DDOST/RAB18/PSEN1/TCIRG1/RAC1/VAMP7/DNAJC13/COPB1/VAPA/ATAD3B/NDUFC2/LAMTOR1/ATP6V0A1/TMED2/UBR4/RAB5B/LAMTOR3/RAB…	68
GO:0005876	CC	GO:0005876	spindle microtubule	26/2319	81/19518	1.22408e-06	0.000843393	1.01622e-05	HAUS6/CHMP4B/KIF4A/HNRNPU/KIF3A/CSNK1D/RMDN3/CHMP6/KIF3B/PAFAH1B1/CHMP1A/SKA1/CHMP7/TUBG1/CLTC/RMDN1/ZW10/PLK1/PSRC1/ARL3/RAB11A/KIF2A/CENPE/POLB/ZWILCH/CHMP1B	26
GO:0005770	CC	GO:0005770	late endosome	64/2319	296/19518	1.2573e-06	0.000866282	1.02447e-05	NEDD4L/CD63/RMC1/SPPL2A/ARL8B/MMD/MYO5A/DERL1/LAMP1/RAP1A/GRN/LGMN/RAB7A/CHMP4B/CYB561A3/ZMPSTE24/SLC39A14/OSBPL11/DERL2/LITAF/VPS4A/AP5S1/CHMP6/LAMP2/VPS18/PSAP/SDF4/CXCR4/STARD3/TMEM165/ATP13A2/ARL8A/CHMP1A/PLD3/BST2/IGF2R/CHMP7/VPS35/CLEC16A/SLC11A2/HSPA8/LDLR/TSG101/IFNAR1/AP5B1/TCIRG1/VPS33A/VAMP7/MCOLN1/MON1A/LAPTM4A/LAMTOR1/RAB9A/VPS37A/LAMTOR3/RAB11A/M6PR/RAB14/MFSD12/TMEM59/MAPK1/RAB22A/…	64
GO:0097136	CC	GO:0097136	Bcl-2 family protein complex	2319-08-01	10/19518	1.41562e-06	0.000975362	1.1325e-05	BCL2/BCL2L1/BCL2L11/BAK1/BAD/PMAIP1/BAX/MCL1	8
GO:0001726	CC	GO:0001726	ruffle	44/2319	181/19518	2.36866e-06	0.00163201	1.86109e-05	S100B/PLEK/BCAR1/MTSS1/FGD4/KSR1/PACSIN2/HIP1R/PSD3/MYO9B/CDK6/MYO5A/SPATA13/CTTN/CORO1C/PTPRJ/MACF1/MYH9/IQGAP1/EZR/PIP5K1A/LCP1/PDLIM7/WASF2/MTMR6/DIAPH1/INPP5K/PLEKHO1/MYO1C/TWF1/ROCK1/MTMR9/ARF4/ADAM17/ARF6/RAC1/CFL1/SNX5/ITGB1BP1/MTMR14/DNM2/RAB22A/DBNL/RAB5A	44
GO:0120111	CC	GO:0120111	neuron projection cytoplasm	27/2319	89/19518	2.6351e-06	0.00181558	2.03411e-05	HIP1R/ARL8B/ABHD12/STAU1/AP3D1/KIF4A/HNRNPU/CANX/KIF5B/KIF3A/MAP2K4/KIF3B/HIF1A/KIF1B/PAFAH1B1/ARL8A/FBXW11/ABHD13/HNRNPAB/RAB21/AP3M2/FMR1/KIF1C/DYNC1H1/OPA1/BLOC1S1/RANGAP1	27
GO:0000421	CC	GO:0000421	autophagosome membrane	19/2319	51/19518	2.73011e-06	0.00188104	2.07111e-05	VMP1/WIPI1/LAMP1/MAP1LC3B/RAB7A/CHMP4B/ATG16L1/RPN2/CHMP6/LAMP2/ATP6AP2/ATP13A2/CHMP1A/CHMP7/RB1CC1/TEX264/SNAP29/GABARAPL2/CHMP1B	19
GO:0090734	CC	GO:0090734	site of DNA damage	31/2319	110/19518	2.84068e-06	0.00195723	2.11847e-05	ELOA/ACTR3/HUS1/CHD4/XRCC1/DDB1/UBQLN4/VCP/CYREN/INTS3/SMARCA5/RAD18/SMC6/SPINDOC/PHF1/SMCHD1/SMC5/RIF1/TIMELESS/XRCC5/SAMHD1/ZBTB7A/MAD2L2/ESCO2/RPA1/ACTR2/POLK/KAT7/SIRT7/WDR76/RPA2	31
GO:0033176	CC	GO:0033176	proton-transporting V-type ATPase complex	13/2319	27/19518	3.6194e-06	0.00249377	2.65423e-05	ATP6V1F/ATP6AP1/ATP6V0B/ATP6V0D1/TMEM199/ATP6AP2/ATP6V1C1/ATP6V1D/ATP6V0E1/TCIRG1/ATP6V1G1/ATP6V1E1/ATP6V0A1	13
GO:0005776	CC	GO:0005776	autophagosome	32/2319	117/19518	3.99637e-06	0.0027535	2.87084e-05	VMP1/WIPI1/PIP4K2A/LAMP1/MAP1LC3B/RAB7A/CHMP4B/ATG16L1/NCOA4/RPN2/NRBF2/CHMP6/LAMP2/VPS18/AUP1/ATP6AP2/ATP13A2/FTH1/CHMP1A/UBQLN4/CHMP7/BECN1/TAX1BP1/UBQLN1/HSPA8/VPS33A/UBQLN2/RB1CC1/TEX264/SNAP29/GABARAPL2/CHMP1B	32
GO:0005741	CC	GO:0005741	mitochondrial outer membrane	48/2319	208/19518	4.04528e-06	0.0027872	2.87084e-05	BCL2A1/FOXO3/PPP1R15A/BCL2/SNN/PINK1/CPT1A/LPIN1/BCL2L1/BCL2L11/ACSL1/MIGA2/CYB5R3/PGRMC1/TRIM14/CASP8/RAF1/BAK1/RMDN3/PLEC/SFXN2/PI4KB/BAD/BNIP3L/MFN2/CISD2/FUNDC2/MUL1/PMAIP1/ZNFX1/RPS6KB1/SLC11A2/KRAS/BAX/MTOR/MCL1/QTRT2/MTCH2/DNM1L/MFN1/TIGAR/APOO/MAVS/TOMM40/BRI3BP/OPA1/VDAC3/ACSL3	48
GO:0030139	CC	GO:0030139	endocytic vesicle	70/2319	347/19518	5.58913e-06	0.00385091	3.90352e-05	MTSS1/ABCA1/FLNB/HLA-B/LYN/HYOU1/HLA-E/TAP1/TFRC/HLA-A/HLA-C/LAMP1/CTTN/RALA/EHD4/TAPBP/TRIM14/RAB7A/ATP6V0B/B2M/HSP90B1/ARRB2/KIF5B/HSPH1/GAPVD1/STX4/LAMP2/TAP2/SRGAP2/ATP6V0D1/TGOLN2/RAB10/CALR/AP2M1/MYO1C/IGF2R/RAB35/BECN1/RABEP1/PICALM/CLTC/ATP6V0E1/LDLR/ZDHHC5/CDC42/EHD1/MTOR/HSP90AA1/STAM2/SH3KBP1/RAB11FIP4/ARF6/TCIRG1/VAMP7/MCOLN1/SCARB1/RAB8A/HYAL2/RAB9A/ATP6V0A1/RAB5B/PDIA3/RAB11A/M6PR/R…	70
GO:0030660	CC	GO:0030660	Golgi-associated vesicle membrane	20/2319	58/19518	5.99008e-06	0.00412717	4.11818e-05	AP1S3/SPPL2A/COPE/KDELR1/AP1S1/ZDHHC13/KDELR2/SPPL3/TMEM199/ARCN1/AP1M1/SCYL1/COPB2/CLTC/ITM2B/TMED3/COPB1/TMED2/COPA/SYNRG	20
GO:0090575	CC	GO:0090575	RNA polymerase II transcription regulator complex	55/2319	254/19518	6.52606e-06	0.00449645	4.41764e-05	NFATC2/JUND/JUNB/SMAD3/CHD4/GTF2A1/STAT3/BACH1/HIF1A/TAF13/RFX5/GTF2F2/GTF2E2/CREB3/ATF6/STAT5B/E2F7/TAF5L/E2F1/MED8/USP22/NFE2L2/TAF3/MED25/MED16/MED17/HNRNPAB/NFYC/ATXN7L3/TAF6L/TAF2/MED1/TAF7/GTF2F1/TLE3/MED27/SMAD4/CREB1/POU2F1/MAFG/HYAL2/MED21/GTF2E1/CEBPG/TCF4/MED15/TCF12/LMO4/ASCC2/GEMIN5/CDK7/SMAD5/MED14/LDB1/SFPQ	55
GO:0009898	CC	GO:0009898	cytoplasmic side of plasma membrane	39/2319	159/19518	6.89675e-06	0.00475186	4.59783e-05	TRAF1/MTSS1/CYTH1/LYN/TRAF3/GNA12/ATP2B1/CYLD/CHMP4B/MYH9/IQGAP1/EZR/GNA13/LITAF/GNB1/BIRC2/TRAF6/CDK16/AP2M1/GNA11/CHMP7/ESYT2/GNGT2/GNB2/KRAS/MIEN1/C2CD2L/SYAP1/RAC1/CHUK/RAB21/SNX5/GNAI3/RACGAP1/HTRA2/IKBKB/CNR2/AP2B1/G6PD	39
GO:0072686	CC	GO:0072686	mitotic spindle	42/2319	180/19518	1.18369e-05	0.00815563	7.68218e-05	HAUS6/CTTN/KAT2B/SIRT2/HNRNPU/MAP4/RMDN3/MAD1L1/NCOR1/GOLGA2/CDC6/DIAPH1/NIN/SKA1/WAPL/POLDIP2/SMC6/ASPM/KIF23/TUBG1/CLTC/RMDN1/STAG1/CDC42/PLK1/NUP62/FAM83D/IKBKG/ECT2/TPX2/WDR62/CDC27/RACGAP1/TUBB4B/CENPE/SPOUT1/RAE1/MAPK1/WDR5/SMC3/RANGAP1/HSF1	42
GO:0030688	CC	GO:0030688	preribosome, small subunit precursor	2319-09-01	15/19518	1.18725e-05	0.00818013	7.68218e-05	RIOK3/NOP9/RRP1B/FTSJ3/UTP20/RRP1/LTV1/TSR1/NOC4L	9
GO:0030137	CC	GO:0030137	COPI-coated vesicle	2319-11-01	22/19518	1.3089e-05	0.00901833	8.34662e-05	COPE/KDELR1/KDELR2/TMEM199/ARCN1/SCYL1/COPB2/TMED3/COPB1/TMED2/COPA	11
GO:0005798	CC	GO:0005798	Golgi-associated vesicle	26/2319	91/19518	1.33921e-05	0.00922715	8.41789e-05	FURIN/AP1S3/SPPL2A/COPE/KDELR1/AP1S1/ZDHHC13/KDELR2/TMED9/SPPL3/TMEM199/TGOLN2/ARCN1/AP1M1/IGF2R/SCYL1/COPB2/CLTC/ITM2B/TMED3/COPB1/RAB8A/TMED2/COPA/RAB14/SYNRG	26
GO:0031985	CC	GO:0031985	Golgi cisterna	31/2319	118/19518	1.36837e-05	0.00942806	8.48003e-05	B4GALT5/ZDHHC14/GCNT1/TMEM115/HLA-A/ST3GAL2/UXS1/SAR1B/CHPF/PSENEN/GALNT2/B3GALT6/BCAP31/GOLGA2/ST6GAL1/CHPF2/TMEM87A/B4GALT7/CANT1/APH1A/GOLPH3/RAB30/TMED3/RAB21/STX16/TMED2/ARAP1/SLC30A7/TMEM59/ST3GAL1/MAN2A1	31
GO:0000792	CC	GO:0000792	heterochromatin	24/2319	81/19518	1.45309e-05	0.0100118	8.759e-05	IKZF1/SIRT2/CBX6/BMI1/RRP1B/SIRT1/RNF2/BAZ1B/CENPB/SMARCA5/MECP2/UHRF1/INCENP/SUZ12/BAZ1A/FLYWCH1/SUV39H1/MBD2/BAZ2A/ESCO2/CENPA/RING1/HSF1/WDR76	24
GO:0055038	CC	GO:0055038	recycling endosome membrane	28/2319	102/19518	1.4532e-05	0.0100125	8.759e-05	HLA-B/HLA-E/PACSIN2/TFRC/HLA-A/HLA-C/SLC9A7/EHD4/SCAMP4/ATP11C/CMTM6/B2M/SCAMP2/SCAMP3/RAB10/RAB35/EHD1/RAB11FIP4/ARF6/RAC1/RAP2A/RAB8A/GRIPAP1/PDIA3/RAB11A/RAB11B/RAB14/PLEKHB2	28
GO:1904813	CC	GO:1904813	ficolin-1-rich granule lumen	32/2319	124/19518	1.48809e-05	0.0102529	8.8481e-05	VCL/CTSD/CTSZ/KPNB1/PSMD2/PSMD11/FTH1/CAB39/VCP/CANT1/PSMD12/PSMC2/ILF2/KCMF1/HSPA8/PRDX4/HSP90AA1/HUWE1/CSTB/PSMD7/PGAM1/PSMD6/PSMC3/MAPK14/DDX3X/PSMD3/ACTR2/MAPK1/GUSB/PAFAH1B2/DBNL/PSMD13	32
GO:0034399	CC	GO:0034399	nuclear periphery	36/2319	147/19518	1.58767e-05	0.0109391	9.31436e-05	EIF6/BASP1/ZNF326/KIF4A/HNRNPU/SMARCA4/MORC3/PSMA6/TINF2/DGKQ/CHMP1A/BLM/YY1/UHRF1/NUP153/AKAP8/STAG1/AHCTF1/NUP98/PRKCD/LMNB2/ARFGEF1/SUV39H1/SMARCC2/CFL1/PRPF40A/PBRM1/HAT1/HNRNPA2B1/CENPF/TELO2/PHF10/SMARCC1/NCOR2/SMC3/SFPQ	36
GO:0005874	CC	GO:0005874	microtubule	85/2319	461/19518	2.28259e-05	0.0157271	0.000130476	REEP3/CLIP2/HAUS6/TBCD/CAMSAP2/MACF1/MAP1LC3B/CYLD/SIRT2/CHMP4B/WHAMM/ODF2/IQGAP1/KIF4A/HNRNPU/SRPRB/KIF5B/KIF3A/HSPH1/MAP4/CSNK1D/RMDN3/CHMP6/SELENOS/KIF3B/GOLGA2/KIF1B/GTSE1/GSK3A/EMD/KLC2/SLAIN2/PAFAH1B1/NIN/KATNB1/TMEM214/CHMP1A/DPYSL2/SKA1/KIF9/RUSC1/CHMP7/TBCB/ASPM/MAPRE2/NEK2/KIF23/TUBG1/FBXW11/CLTC/RMDN1/ZW10/EIF3A/INCENP/CCT6A/PLK1/TOGARAM1/CCT2/DNM1L/DCXR/PSRC1/HOOK3/TUBD1/DYNLL2/DNAL1/…	85
GO:0035770	CC	GO:0035770	ribonucleoprotein granule	56/2319	271/19518	2.28333e-05	0.0157321	0.000130476	APOBEC3G/IGF2BP3/ZFP36/APOBEC3C/STAU1/IQGAP1/HNRNPU/ZFP36L1/EIF4ENIF1/PSMA6/EIF4G1/FXR2/KPNB1/AGO2/GABPB1/RPTOR/PRRC2C/PCBP1/VCP/TAF5L/FASTKD5/PSMC2/G3BP2/ZNFX1/CDC42/LSM1/ROCK1/HNRNPAB/TBRG4/UPF1/RAC1/GRSF1/YTHDF1/LARP4/EIF2S1/DCPS/FMR1/PSMC3/CDK9/ELAVL1/DHX9/DCP2/CELF1/NUFIP2/DDX3X/LIMD1/OGFOD1/SAMD4B/ZC3H12D/CHTOP/EIF3B/NSUN2/CNOT3/LARP4B/CSDE1/HSF1	56
GO:0005681	CC	GO:0005681	spliceosomal complex	44/2319	197/19518	2.37686e-05	0.0163766	0.000134079	SF3A1/HNRNPU/ALYREF/DDX23/ADAR/DDX41/PRPF4/HNRNPC/RBM17/HTATSF1/WAC/EFTUD2/DHX16/SF3B4/HSPA8/RBMXL1/SF3B2/API5/UPF1/RHEB/TRA2B/GPKOW/CDC5L/HNRNPR/PRPF40A/RALY/HNRNPA2B1/SF1/ZMAT2/PLRG1/RBM5/PRPF3/USP39/SF3B1/LUC7L/SRRM2/TTF2/ISY1/ZMAT5/SF3B3/ESS2/SF3A2/PRPF8/RBM3	44
GO:0031252	CC	GO:0031252	cell leading edge	79/2319	422/19518	2.53938e-05	0.0174963	0.000141434	GPER1/S100B/PLEK/BCAR1/PXN/MTSS1/FGD4/DUSP22/KSR1/PACSIN2/HIP1R/PSD3/RDX/MYO9B/CDK6/AAK1/SLK/ABLIM1/MYO5A/SPATA13/SSH1/CTTN/CORO1C/ACTR3/PTPRJ/MACF1/ATP2B1/ITSN1/MYH9/SLC39A6/IQGAP1/EZR/LIMK1/PIP5K1A/P4HB/STX4/LCP1/PDLIM7/SRGAP2/WASF2/CXCR4/PAFAH1B1/ATP6AP2/CAPZB/MTMR6/DIAPH1/NRBP1/INPP5K/PLEKHO1/GBF1/MYO1C/STX2/TUBG1/APBB1IP/TWF1/CDC42/ROCK1/PHACTR4/MTMR9/ARF4/ADAM17/ARF6/RAC1/PRKCI/VAMP7/CFL1/S…	79
GO:0072546	CC	GO:0072546	EMC complex	2319-07-01	10/19518	2.86697e-05	0.0197534	0.000157684	EMC7/EMC3/EMC10/EMC4/EMC6/MMGT1/EMC8	7
GO:0005802	CC	GO:0005802	trans-Golgi network	53/2319	255/19518	3.16494e-05	0.0218064	0.000171923	FURIN/GPER1/AP1S3/DENND5A/WIPI1/GCNT1/SYS1/SLC9A7/SCAMP4/GRN/COG4/FLNA/SCAMP2/AP1S1/STX4/ARL5B/GPR108/TMEM165/SCAMP3/TGOLN2/RAB10/AP1M1/SMPD4/INPP5K/GBF1/IGF2R/BECN1/TBC1D23/CLTC/RAB6A/TRAPPC6B/GOLPH3/PLEKHA3/RAB30/ARFGEF1/RAC1/VAMP7/RAB21/STX16/GGA1/RAB8A/RAB9A/ARL1/ARAP1/PCSK7/RAB11A/M6PR/RAB14/ARFIP1/RIC1/DNM2/ST3GAL1/RGP1	53
GO:0001650	CC	GO:0001650	fibrillar center	35/2319	146/19518	3.35593e-05	0.0231223	0.000180074	TXNRD1/KLF6/TRAF4/ZNRF2/EZR/SMARCA4/MTDH/AFF4/MALT1/NFKBIE/PEX14/SIRT1/SPATA2/TRERF1/TERF1/NOLC1/SMARCA5/USO1/UBE2N/SAP30L/YY1AP1/ESRRA/UTP15/IP6K1/CC2D1A/TAX1BP3/TCOF1/PLRG1/PAX5/WDR33/DCAF1/CDK7/RAE1/PAFAH1B2/HEATR1	35
GO:0005643	CC	GO:0005643	nuclear pore	26/2319	97/19518	4.53683e-05	0.0312588	0.000240507	AGFG1/CHMP4B/VPS4A/MAD1L1/CHMP6/KPNB1/CHMP1A/RANBP2/IPO7/CHMP7/POM121/NXT1/NUP153/AHCTF1/POM121C/NUP188/NUP98/NUP62/NUTF2/GLE1/RAE1/BICD2/UBE2I/RANGAP1/CHMP1B/NUP214	26
GO:0036464	CC	GO:0036464	cytoplasmic ribonucleoprotein granule	52/2319	253/19518	5.10338e-05	0.0351623	0.00026732	APOBEC3G/IGF2BP3/ZFP36/APOBEC3C/STAU1/IQGAP1/HNRNPU/ZFP36L1/EIF4ENIF1/PSMA6/EIF4G1/FXR2/KPNB1/AGO2/GABPB1/RPTOR/PRRC2C/PCBP1/VCP/TAF5L/PSMC2/G3BP2/ZNFX1/CDC42/LSM1/ROCK1/HNRNPAB/UPF1/RAC1/YTHDF1/LARP4/EIF2S1/DCPS/FMR1/PSMC3/CDK9/ELAVL1/DHX9/DCP2/CELF1/NUFIP2/DDX3X/LIMD1/OGFOD1/SAMD4B/ZC3H12D/CHTOP/EIF3B/NSUN2/CNOT3/LARP4B/CSDE1	52
GO:0030686	CC	GO:0030686	90S preribosome	2319-12-01	29/19518	5.68135e-05	0.0391445	0.000294093	PES1/RRP36/UTP6/NOP9/UTP20/BMS1/TBL3/MPHOSPH10/BOP1/NOC4L/RRP7A/HEATR1	12
GO:0016471	CC	GO:0016471	vacuolar proton-transporting V-type ATPase complex	2319-11-01	25/19518	5.88355e-05	0.0405377	0.000299798	ATP6V1F/ATP6V0B/ATP6V0D1/TMEM199/ATP6AP2/ATP6V1C1/ATP6V1D/TCIRG1/ATP6V1G1/ATP6V1E1/ATP6V0A1	11
GO:0032580	CC	GO:0032580	Golgi cisterna membrane	25/2319	93/19518	5.98628e-05	0.0412455	0.000299798	B4GALT5/ZDHHC14/TMEM115/ST3GAL2/UXS1/SAR1B/CHPF/PSENEN/GALNT2/B3GALT6/BCAP31/GOLGA2/ST6GAL1/CHPF2/TMEM87A/B4GALT7/CANT1/APH1A/GOLPH3/TMED3/RAB21/TMED2/ARAP1/SLC30A7/ST3GAL1	25
GO:0061695	CC	GO:0061695	transferase complex, transferring phosphorus-containing groups	60/2319	306/19518	5.99597e-05	0.0413122	0.000299798	TRAF3/CCNY/PIK3R3/CDK6/CTR9/IKBKE/PIK3CG/MCM3/TANK/GTF2A1/TAF13/PRKAR2A/GTF2F2/PRPSAP2/GTF2E2/MAP3K5/PIK3CD/CAB39/CDK16/TAF5L/TBK1/PAF1/CCNE1/ATG101/ATG13/BECN1/ZNFX1/DBF4B/CDC73/USP22/CDK12/TAF3/PFKP/PARD6B/ATXN7L3/TAF6L/TAF2/TAF7/CHUK/CCNL1/GTF2F1/PRKCI/IKBKG/GNPTG/XRCC5/POLG/CDK9/CCNJ/GTF2E1/CCNE2/RB1CC1/MAD2L2/IKBKB/CDK7/POLRMT/CCNK/PRKACA/POLR1A/PIK3CB/POLA2	60
GO:0016592	CC	GO:0016592	mediator complex	14/2319	38/19518	6.43742e-05	0.0443538	0.000318254	PPARGC1B/MED13/MED8/MED25/BCLAF1/MED16/MED17/MED1/MED13L/CDK19/MED27/MED21/MED15/MED14	14
GO:0034663	CC	GO:0034663	endoplasmic reticulum chaperone complex	2319-07-01	11/19518	7.07119e-05	0.0487205	0.000341904	HYOU1/HSP90B1/PPIB/P4HB/HSPA5/DNAJB11/PDIA6	7
GO:0035631	CC	GO:0035631	CD40 receptor complex	2319-07-01	11/19518	7.07119e-05	0.0487205	0.000341904	CD40/TRAF3/BIRC2/TRAF6/CHUK/HTRA2/IKBKB	7
GO:0016605	CC	GO:0016605	PML body	27/2319	105/19518	7.17188e-05	0.0494143	0.000343003	IKBKE/BASP1/ZBED1/MORC3/EIF4ENIF1/N4BP1/SKI/DAPK3/SIRT1/BLM/SMC6/NR2C1/MTOR/SMC5/USP7/TOP3A/HIPK1/CDK9/SUMO2/TOPBP1/ZNF451/RPA1/TDG/UBE2I/UBN1/HSF1/RPA2	27
GO:0031625	MF	GO:0031625	ubiquitin protein ligase binding	94/2311	301/18369	9.27892e-18	9.95629e-15	8.03848e-15	NFKBIA/TRAF1/CD40/BCL2/WBP1L/PINK1/LYN/TRAF3/VCL/UBE2G1/TMBIM6/TRIB1/RIPK1/DERL1/TRAF4/RALA/IKBKE/RRAGA/CDKN1B/MAP1LC3B/CASP8/UBASH3B/ARRB2/TANK/SMAD3/RTN4/PSMD1/FAF2/RNF40/HSPA5/HIF1A/RELA/RNF34/BAG4/FBXO7/MFHAS1/PRKAR2A/JKAMP/AUP1/SKI/CXCR4/AXIN1/ATF6/TRAF6/SCAMP3/YWHAZ/VCP/STUB1/NPLOC4/UBE2K/RAD18/CALR/MFN2/FBXW7/SMC6/MUL1/BECN1/TOLLIP/TRIOBP/HSPA8/TSG101/UBE2N/UBE2D2/CUL2/HSP90AA1/CCT2/SH3KBP…	94
GO:0044389	MF	GO:0044389	ubiquitin-like protein ligase binding	97/2311	320/18369	2.59311e-17	2.78241e-14	1.12323e-14	NFKBIA/TRAF1/CD40/BCL2/WBP1L/PINK1/LYN/TRAF3/VCL/UBE2G1/TMBIM6/TRIB1/RIPK1/DERL1/TRAF4/RALA/IKBKE/RRAGA/CDKN1B/MAP1LC3B/CASP8/ITCH/UBASH3B/ARRB2/TANK/SMAD3/RTN4/PSMD1/FAF2/RNF40/HSPA5/HIF1A/RELA/RNF34/BAG4/FBXO7/MFHAS1/PRKAR2A/JKAMP/AUP1/SKI/CXCR4/AXIN1/ATF6/TRAF6/SCAMP3/YWHAZ/VCP/STUB1/NPLOC4/UBE2K/RAD18/CALR/MFN2/FBXW7/SMC6/MUL1/BECN1/TOLLIP/TRIOBP/HSPA8/TSG101/UBE2N/UBE2D2/STAM/CUL2/HSP90AA1/C…	97
GO:0045296	MF	GO:0045296	cadherin binding	87/2311	333/18369	1.1757e-11	1.26152e-08	3.39509e-09	TBC1D10A/FLNB/PACSIN2/VCL/PLIN3/RDX/SLK/EIF4G2/CTTN/PTPRJ/MACF1/ASAP1/PTPN1/SPTAN1/EHD4/BSG/CTNNAL1/ZC3HAV1/CHMP4B/MYH9/P2RX4/IQGAP1/FLNA/RTN4/EZR/KIF5B/CSNK1D/GAPVD1/PAK4/STX5/HSPA5/ADD1/PLEC/EPS15/DNAJB1/GOLGA2/KTN1/LRRFIP1/EMD/WASF2/EPS15L1/KLC2/CAPZB/ABCF3/YWHAZ/RAB10/UNC45A/LRRC59/PCBP1/CIP2A/USO1/SCYL1/ESYT2/EIF5/DHX29/BZW1/PICALM/HSPA8/TWF1/SH3GL1/PFKP/RAB1A/EHD1/YKT6/TMOD3/CCS/PSEN1/PCMT1…	87
GO:0016887	MF	GO:0016887	ATP hydrolysis activity	92/2311	376/18369	1.43618e-10	1.54102e-07	2.6349e-08	ABCB10/ABCA1/ATP2B4/TAP1/CHD1/MYO9B/ABCC1/ABCB9/TOR1A/MCM3/ATP2B1/ATP11C/DDX54/HSP90B1/PIF1/KIF5B/KIF3A/MORC3/CHD4/VPS4A/KIF3B/HSPA5/CHD2/TAP2/ATP1A3/DDX23/KIF1B/DDX41/ATP13A2/ATP2A2/ABCF3/BLM/VCP/RECQL/SMARCA5/KIF9/ATAD2B/SMC4/PSMC2/CHD8/RFC2/KIF23/DHX29/DHX16/ATP1A1/HSPA8/ATAD3A/YME1L1/CCT6A/DDX59/MCM6/MCM5/ABCE1/HSP90AA1/CCT2/SMCHD1/WRNIP1/UPF1/PSMC4/SMC5/ATAD2/DDX42/EIF4A1/PSMC6/HSPA14/DHX40/…	92
GO:0005525	MF	GO:0005525	GTP binding	93/2311	382/18369	1.52075e-10	1.63177e-07	2.6349e-08	ARL4C/GNA12/ARL8B/IFT22/GCH1/IRGQ/RAP1A/RALA/SAR1B/RRAGA/EHD4/RRAGC/RAB7A/RRAS2/RAB5C/SRPRB/RRAS/GNA13/RAB39B/SRPRA/ARL5B/ERAL1/MFHAS1/ARL8A/NIN/RAB10/LANCL2/NOLC1/GNL1/NRAS/GPN3/GFM2/MFN2/RTCB/GNA11/RAB35/RHOG/GPN2/TUBG1/EFTUD2/EIF5/GSPT1/GTPBP2/GFM1/CDC42/RAB1A/EHD1/NKIRAS2/RAB6A/KRAS/GTPBP4/ARF3/HSP90AA1/RAB18/RAB1B/ARF4/RAB30/GMPPB/RAB2A/RHEB/ARF6/DNM1L/RAC1/MFN1/RAB21/ARHGAP35/TUBD1/HRAS/RAP…	93
GO:0019787	MF	GO:0019787	ubiquitin-like protein transferase activity	107/2311	467/18369	2.94711e-10	3.16224e-07	4.25521e-08	TNFAIP3/BIRC3/DTX2/NEDD4L/SIAH2/HERC1/TRAF3/MGRN1/RNF121/UBE2G1/ZNRF2/UBA3/TRIM14/TRIM24/ITCH/ATG16L1/ZBED1/UBE4B/SMURF1/FBXL6/MALT1/UBE2H/HECTD3/RNF40/KLHL9/RNF26/XIAP/RNF34/TNFAIP1/FBXO7/BCOR/VPS18/TRIM26/UBE2Q1/TRIP12/ASB1/UBE2F/RNF2/BIRC2/TRAF6/NEURL4/RANBP2/STUB1/UBE2R2/PELI3/UBE2K/RAD18/TTC3/CCAR1/LTN1/UBR2/UBE2Z/UHRF1/MUL1/TSPAN17/ZMIZ2/FBXW11/KCMF1/UBE2M/CDC42/UBE2N/FBXO11/UBE2D2/MED17/CU…	107
GO:0019001	MF	GO:0019001	guanyl nucleotide binding	94/2311	404/18369	1.54791e-09	1.66091e-06	1.67622e-07	ARL4C/GNA12/ARL8B/IFT22/GCH1/IRGQ/RAP1A/RALA/SAR1B/RRAGA/EHD4/RRAGC/RAB7A/RRAS2/RAB5C/SRPRB/RRAS/GNA13/RAB39B/SRPRA/ARL5B/ERAL1/MFHAS1/ARL8A/NIN/RAB10/LANCL2/NOLC1/GNL1/NRAS/GPN3/GFM2/MFN2/RTCB/GNA11/RAB35/RHOG/GPN2/TUBG1/EFTUD2/EIF5/GSPT1/GTPBP2/GFM1/CDC42/RAB1A/EHD1/NKIRAS2/RAB6A/KRAS/GTPBP4/ARF3/HSP90AA1/RAB18/RAB1B/ARF4/RAB30/GMPPB/RAB2A/RHEB/ARF6/DNM1L/RAC1/MFN1/RAB21/ARHGAP35/TUBD1/HRAS/RAP…	94
GO:0032561	MF	GO:0032561	guanyl ribonucleotide binding	94/2311	404/18369	1.54791e-09	1.66091e-06	1.67622e-07	ARL4C/GNA12/ARL8B/IFT22/GCH1/IRGQ/RAP1A/RALA/SAR1B/RRAGA/EHD4/RRAGC/RAB7A/RRAS2/RAB5C/SRPRB/RRAS/GNA13/RAB39B/SRPRA/ARL5B/ERAL1/MFHAS1/ARL8A/NIN/RAB10/LANCL2/NOLC1/GNL1/NRAS/GPN3/GFM2/MFN2/RTCB/GNA11/RAB35/RHOG/GPN2/TUBG1/EFTUD2/EIF5/GSPT1/GTPBP2/GFM1/CDC42/RAB1A/EHD1/NKIRAS2/RAB6A/KRAS/GTPBP4/ARF3/HSP90AA1/RAB18/RAB1B/ARF4/RAB30/GMPPB/RAB2A/RHEB/ARF6/DNM1L/RAC1/MFN1/RAB21/ARHGAP35/TUBD1/HRAS/RAP…	94
GO:0003924	MF	GO:0003924	GTPase activity	80/2311	327/18369	2.2849e-09	2.4517e-06	2.19939e-07	ARL4C/GNA12/ARL8B/IFT22/GCH1/RGS9/RAP1A/RALA/SAR1B/RRAGA/RRAGC/RAB7A/RRAS2/RAB5C/RRAS/GNA13/RAB39B/SRPRA/ARL5B/GNB1/ARL8A/RAB10/GNL1/NRAS/GPN3/GFM2/MFN2/GNA11/RAB35/RHOG/GPN2/EFTUD2/GNGT2/GSPT1/GTPBP2/GFM1/GNB2/CDC42/RAB1A/NKIRAS2/RAB6A/KRAS/GTPBP4/ARF3/RAB18/RAB1B/ARF4/RAB30/RAB2A/RHEB/ARF6/DNM1L/RAC1/MFN1/RAB21/ARHGAP35/HRAS/RAP2A/ATL3/ARF5/RAB8A/BMS1/RAB9A/ARL1/RAB5B/ARF1/ARL3/DDX3X/GNAI3/RAB1…	80
GO:0019003	MF	GO:0019003	GDP binding	29/2311	73/18369	4.5898e-09	4.92486e-06	3.74846e-07	ARL8B/RAP1A/RALA/RRAGC/RAB7A/RRAS2/RAB5C/RRAS/RAB10/NRAS/RAB35/KRAS/RAB18/RAB2A/RHEB/ARF6/RAB21/HRAS/RAP2A/RAB8A/RAB9A/RAB5B/ARL3/GNAI3/RAB11B/RAB14/RAB22A/RAB5A/DYNC1LI1	29
GO:0051020	MF	GO:0051020	GTPase binding	75/2311	304/18369	4.86984e-09	5.22534e-06	3.74846e-07	FGD4/FMNL3/ABCA1/DENND5A/DAAM1/MYO9B/MYO5A/CORO1C/RAP1A/RILPL2/ATP6AP1/RRAGC/RAB7A/WHAMM/ATG16L1/IQGAP1/FLNA/KIF3A/EXOC2/GAPVD1/KIF3B/LCP1/TNFAIP1/SRGAP2/KPNB1/DAPK3/GNB1/DIAPH1/TMEM127/TNPO3/RANBP2/IPO7/EXOC5/MYO1C/MAPKAP1/BECN1/NXT1/PICALM/RANBP9/TRIOBP/GNB2/EHD1/HPS6/ROCK1/RABGGTA/PREB/HSP90AA1/NUTF2/XPO6/TNPO2/RAB11FIP4/DNM1L/CDC42SE2/IPO4/EVI5/DIAPH3/ECT2/LAMTOR1/GGA1/RABGAP1/PAK2/RAB8A/GDI1…	75
GO:0043021	MF	GO:0043021	ribonucleoprotein complex binding	48/2311	161/18369	5.19228e-09	5.57132e-06	3.74846e-07	PIM1/CPEB4/SEC61A2/EIF6/SMG6/DERL1/NOMO1/CCDC47/ITCH/HNRNPU/RPN2/DERL2/PES1/SRPRA/HSPA5/ERAL1/SBDS/ETF1/NCLN/NOLC1/LTN1/SECISBP2L/DHX29/GTPBP4/ABCE1/MTOR/TMCO1/SEC61A1/YTHDF1/EIF3C/EIF2S1/FMR1/SND1/LETM1/TACO1/PRMT5/MAIP1/DHX9/IGHMBP2/NAA15/DDX3X/RBM23/SRP72/SRP68/GEMIN5/BOP1/ZNF593/RBM3	48
GO:0004842	MF	GO:0004842	ubiquitin-protein transferase activity	97/2311	438/18369	1.2673e-08	1.35982e-05	8.44527e-07	TNFAIP3/BIRC3/DTX2/NEDD4L/SIAH2/HERC1/TRAF3/MGRN1/RNF121/UBE2G1/ZNRF2/TRIM14/TRIM24/ITCH/UBE4B/SMURF1/FBXL6/MALT1/UBE2H/HECTD3/RNF40/KLHL9/RNF26/XIAP/RNF34/TNFAIP1/FBXO7/BCOR/VPS18/TRIM26/UBE2Q1/TRIP12/ASB1/RNF2/BIRC2/TRAF6/NEURL4/STUB1/UBE2R2/PELI3/UBE2K/RAD18/TTC3/CCAR1/LTN1/UBR2/UBE2Z/UHRF1/MUL1/TSPAN17/FBXW11/KCMF1/UBE2M/CDC42/UBE2N/FBXO11/UBE2D2/MED17/CUL2/HECTD1/RMND5B/RNF115/HUWE1/UBE3A/RN…	97
GO:0043130	MF	GO:0043130	ubiquitin binding	33/2311	94/18369	1.58833e-08	1.70428e-05	9.82856e-07	TNFAIP3/TAB2/SIRT2/UBAP1/SMAD3/MARK4/FAF2/UBXN2A/FBXO7/N4BP1/CXCR4/BIRC2/DNAJB2/NPLOC4/FBXW7/USP16/TOLLIP/TSG101/UBE2N/PLAA/STAM/STAM2/NUP62/IKBKG/GGA1/NSFL1C/OTUB1/UBE2A/UBXN1/ASCC2/RAD23A/RAE1/USP5	33
GO:0003925	MF	GO:0003925	G protein activity	20/2311	42/18369	2.93755e-08	3.15199e-05	1.69656e-06	ARL8B/RAP1A/RALA/RAB7A/RAB5C/RAB10/NRAS/GNA11/CDC42/RAB1A/KRAS/RAB1B/ARF6/RAC1/HRAS/RAP2A/RAB5B/RAB11A/RAB11B/RAB5A	20
GO:0030674	MF	GO:0030674	protein-macromolecule adaptor activity	82/2311	361/18369	5.27573e-08	5.66086e-05	2.85653e-06	FRMD4A/AP1S3/KSR1/SPSB1/HIP1R/NCK2/AKIRIN2/GRB2/SPAG9/MYH9/IQGAP1/NAPG/AP1S1/MARK4/PEX14/STX4/STX5/STAT3/FBXO42/SH2B3/NAPA/TRPC4AP/FBXO7/VPS18/ZC3H18/SUN2/GNB1/AXIN1/RPTOR/PPP4R2/DDB1/KLHDC10/SPATA2/SERINC1/NOLC1/STUB1/BRD4/SRRT/AP1M1/AP2M1/FBXW7/STX2/MECP2/G3BP2/APH1A/NUP153/HSPA8/GNB2/ATP1B3/SUN1/ZZEF1/KRAS/CUL2/BET1L/YKT6/NUP62/APH1B/PEX26/CDC42SE2/VAMP7/PSMC6/VHL/ZSWIM8/CUL1/STX16/TCOF1/FEM1A…	82
GO:0031267	MF	GO:0031267	small GTPase binding	66/2311	273/18369	9.16257e-08	9.83144e-05	4.53886e-06	FGD4/FMNL3/ABCA1/DENND5A/DAAM1/MYO9B/MYO5A/CORO1C/RAP1A/RILPL2/ATP6AP1/RAB7A/WHAMM/IQGAP1/FLNA/KIF3A/EXOC2/GAPVD1/KIF3B/TNFAIP1/SRGAP2/KPNB1/DAPK3/DIAPH1/TMEM127/TNPO3/RANBP2/IPO7/EXOC5/MYO1C/MAPKAP1/NXT1/PICALM/RANBP9/TRIOBP/EHD1/HPS6/ROCK1/RABGGTA/NUTF2/XPO6/TNPO2/RAB11FIP4/DNM1L/CDC42SE2/IPO4/EVI5/DIAPH3/ECT2/GGA1/RABGAP1/PAK2/RAB8A/GDI1/PDE6D/RABGGTB/TBC1D7/STK19/XPO1/RIC1/SPHK2/PKN1/PFN1/BIC…	66
GO:0140030	MF	GO:0140030	modification-dependent protein binding	48/2311	175/18369	9.43067e-08	0.000101191	4.53886e-06	TNFAIP3/LYN/TNIP2/CHD1/TAB2/IKBKE/CBX6/TRIM24/SMARCA4/MORC3/PHF19/EPS15/DNAJB2/UBQLN4/VCP/PHF20L1/BRD4/NPLOC4/RAD18/ATAD2B/UHRF1/CHD8/UBQLN1/PHF1/L3MBTL2/SUZ12/ZZEF1/TAF7/CARM1/PSME4/IKBKG/USP15/FMR1/PWP1/UBQLN2/ZMYND11/ABRAXAS2/BRD3/BAZ2A/UBXN1/KMT2E/RAD23A/BRCC3/WDR5/KDM5A/CDYL/PRPF8/UBL7	48
GO:0106310	MF	GO:0106310	protein serine kinase activity	81/2311	363/18369	1.42055e-07	0.000152425	6.42322e-06	PIM1/MAP3K8/PINK1/MAP3K3/BMP2K/KSR1/CDK6/AAK1/SLK/SIK2/RIPK1/PIK3CG/STK39/WNK1/STK17B/MAPKAPK2/STK10/IRAK1/TRIO/RAF1/LIMK1/GAK/MARK4/PDPK1/CSNK1D/STK38L/RIOK3/MAP2K4/PAK4/RPS6KA4/MAPK6/GSK3A/DAPK3/PRKCA/MAP3K5/CDK17/CDK16/RIPK2/TBK1/STK4/PKMYT1/CSNK1A1/NEK2/RPS6KB1/CDK12/BCR/ARAF/ROCK1/MELK/PLK1/MTOR/PRKCD/MAP2K7/PRKCI/BUB1/TLK2/CDK19/HIPK1/PAK2/TP53RK/DYRK1A/CDK9/RPS6KB2/OXSR1/MARK3/MAPKAPK5/MAP…	81
GO:0003713	MF	GO:0003713	transcription coactivator activity	67/2311	282/18369	1.48288e-07	0.000159113	6.42322e-06	JUND/LPIN1/TOX2/NCOA3/NFKBIB/PPARGC1B/CITED2/TMF1/KAT2B/ARID5B/TACC1/TRIM14/TRIM24/ZBED1/NCOA4/SMARCA4/MTDH/MAML1/CREBBP/MED13/ZXDC/RRP1B/SIRT1/BIRC2/TRERF1/EP300/BRD4/PRMT2/TAF5L/ARID1A/CCAR1/SUB1/SETD3/USP16/ZMIZ2/USP22/TSG101/MED16/ELK1/MED17/NUP98/ATXN7L3/UBE3A/TAF6L/MED1/SMARCC2/CARM1/MED27/DYRK1A/KMT2C/HYAL2/MED21/SIN3A/DHX9/PPRC1/NCOA6/SMARCC1/KMT2E/BCL10/PKN1/RNF20/SUPT7L/MED14/KDM5A/LDB1…	67
GO:0032182	MF	GO:0032182	ubiquitin-like protein binding	35/2311	114/18369	2.70794e-07	0.000290562	1.11711e-05	TNFAIP3/TAB2/SIRT2/UBAP1/SMAD3/MARK4/FAF2/UBXN2A/FBXO7/N4BP1/CXCR4/BIRC2/DNAJB2/NPLOC4/FBXW7/USP16/TOLLIP/TSG101/UBE2N/PLAA/STAM/STAM2/NUP62/PELP1/IKBKG/GGA1/NSFL1C/OTUB1/UBE2A/UBXN1/ASCC2/RAD23A/RAE1/USP5/TDG	35
GO:0004674	MF	GO:0004674	protein serine/threonine kinase activity	89/2311	421/18369	4.48607e-07	0.000481356	1.6963e-05	PIM1/MAP3K8/CPNE3/PINK1/MAP3K3/BMP2K/KSR1/CDK6/AAK1/SLK/SIK2/RIPK1/GRK5/IKBKE/PIK3CG/STK39/WNK1/STK17B/MAPKAPK2/STK10/IRAK1/TRIO/RAF1/LIMK1/GAK/MARK4/PDPK1/CSNK1D/STK38L/RIOK3/MAP2K4/PAK4/RPS6KA4/MAPK6/GSK3A/DAPK3/PRKCA/MAP3K5/CDK17/BRD4/NRBP1/CDK16/RIPK2/TBK1/STK4/PKMYT1/BCKDK/PPM1D/CSNK1A1/NEK2/RPS6KB1/CDK12/BCR/ARAF/ROCK1/MELK/PLK1/MTOR/PRKCD/CHUK/MAP2K7/PRKCI/BUB1/TLK2/CDK19/HIPK1/PAK2/TP53RK…	89
GO:0005048	MF	GO:0005048	signal sequence binding	20/2311	48/18369	4.50355e-07	0.000483231	1.6963e-05	NFKBIA/SEC61A2/KDELR1/KDELR2/KPNB1/NOLC1/AP2M1/POM121/NUP153/POM121C/NUP98/KPNA4/TNPO2/SEC61A1/IPO4/TIMM22/SRP68/KPNA2/AP2B1/NUP214	20
GO:0140297	MF	GO:0140297	DNA-binding transcription factor binding	98/2311	478/18369	5.33525e-07	0.000572472	1.92584e-05	NFKBIA/BCL2/JUND/WIPI1/JMJD1C/NCOA3/CXXC5/TRIB1/PPARGC1B/CITED2/TMF1/KAT2B/CRTC3/SIRT2/FOXP1/TACC1/DDX54/TRIM24/MEF2D/TP53BP2/SMAD3/FLNA/SMARCA4/MTDH/PSMA6/CHD4/GTF2A1/REST/STAT3/ADD1/HIF1A/RELA/CREBBP/BCOR/NCOR1/DHRS7B/MED13/SKI/DAPK3/TRIP12/DGKQ/SIRT1/STAT5B/YWHAZ/TRERF1/EP300/PRMT2/E2F1/ZBTB17/STK4/YY1/ARID1A/CALR/HIF1AN/SETD3/CGGBP1/NFE2L2/AKAP8/MED25/MED16/ELK1/MED17/NAAA/MED1/TAF7/MLX/CARM1…	98
GO:0004386	MF	GO:0004386	helicase activity	42/2311	153/18369	5.70977e-07	0.000612659	1.97859e-05	CHD1/MCM3/DDX54/PIF1/SMARCA4/CHD4/DICER1/CHD2/DDX23/EP400/DDX41/BLM/RECQL/SMARCA5/CHD8/RFC2/ZNFX1/DHX29/DHX16/DDX59/MCM6/MCM5/WRNIP1/UPF1/DDX42/EIF4A1/DHX40/CHD7/CHTF8/DDX20/XRCC5/DDX56/MCM8/DDX39A/MCM7/RAD54L2/DHX9/IGHMBP2/DDX3X/FANCM/TTF2/FBH1	42
GO:0061650	MF	GO:0061650	ubiquitin-like protein conjugating enzyme activity	17/2311	37/18369	6.13055e-07	0.000657807	2.03455e-05	UBE2G1/UBE2H/UBE2Q1/UBE2F/UBE2R2/UBE2K/UBE2Z/UBE2M/UBE2N/UBE2D2/CDC34/UBE2B/UBE2S/UBE2D3/UBE2J2/UBE2A/UBE2I	17
GO:0042393	MF	GO:0042393	histone binding	58/2311	241/18369	6.34099e-07	0.000680388	2.03455e-05	CHD1/SFMBT2/CBX6/TRIM24/SMARCA4/MORC3/PHF19/CHD4/CHD2/WDTC1/SIRT1/SUPT6H/BAZ1B/SFMBT1/BRD4/IPO7/SMARCA5/GRWD1/ATAD2B/UHRF1/USP16/CHD8/PHF1/DNAJC9/L3MBTL2/SUZ12/ZZEF1/SSRP1/COPRS/SAP30L/SART3/TAF7/ATAD2/SMARCC2/CARM1/PSME4/TSPYL1/CHD7/USP15/FMR1/PWP1/ZMYND11/CHAF1B/HAT1/KMT2C/BRD3/BAZ2A/PHF10/SMARCC1/KMT2E/SPHK2/PKN1/RNF20/WDR5/KAT7/KDM5A/CDYL/ANP32B	58
GO:0051087	MF	GO:0051087	chaperone binding	32/2311	104/18369	8.21041e-07	0.000880977	2.54029e-05	SACS/HLA-B/TFRC/TBCD/CTSC/CDKN1B/GRN/DNAJC1/GAK/BAK1/HSPA5/DNAJB1/BAG4/ATP1A3/CDC25A/BIRC2/DNAJB2/STUB1/CALR/SLC25A17/ATP1A1/HSPA8/DNAJC9/BAX/DNAJA2/DNAJA1/DNAJC3/SLC12A2/OGDH/BAG5/DNAJB6/HSPD1	32
GO:0002039	MF	GO:0002039	p53 binding	24/2311	67/18369	9.24539e-07	0.00099203	2.76187e-05	PTTG1IP/TRIM24/TP53BP2/SMARCA4/HIF1A/CREBBP/RNF34/PSME3/AXIN1/SIRT1/USP10/BLM/EP300/BRD4/MUL1/CHD8/TAF3/USP7/TP53RK/PRMT5/MAPKAPK5/RNF20/KMT5A/HSPD1	24
GO:0008017	MF	GO:0008017	microtubule binding	62/2311	268/18369	1.12724e-06	0.00120953	3.25515e-05	REEP3/CLIP2/HAUS6/CCDC88B/BCL2L11/CAMSAP2/MACF1/MAP1LC3B/WHAMM/KIF4A/MACO1/EZR/KIF5B/KIF3A/MAP4/MARK4/RMDN3/PEX14/KIF3B/GOLGA2/KIF1B/GTSE1/SUN2/SBDS/PAFAH1B1/NIN/KATNB1/SKA1/TERF1/KIF9/TBCB/MAPRE2/KIF23/FBXW11/RMDN1/CEP350/PLK1/TOGARAM1/DNM1L/PSRC1/HOOK3/FAM83D/VAPA/FMR1/ABRAXAS2/CENPF/KIF1C/CCSER2/ARL3/RAB11A/KIF2A/RACGAP1/OPA1/CENPE/POLB/DNM2/RAE1/DRG1/KIF2C/GABARAPL2/NDE1/STRBP	62
GO:0043022	MF	GO:0043022	ribosome binding	25/2311	73/18369	1.44784e-06	0.00155353	4.04609e-05	CPEB4/SEC61A2/EIF6/NOMO1/CCDC47/RPN2/HSPA5/SBDS/ETF1/NCLN/MTOR/TMCO1/SEC61A1/YTHDF1/EIF3C/EIF2S1/FMR1/LETM1/TACO1/MAIP1/IGHMBP2/NAA15/SRP72/SRP68/GEMIN5	25
GO:0015631	MF	GO:0015631	tubulin binding	78/2311	374/18369	3.87671e-06	0.00415971	0.000104952	REEP3/ARL4C/CLIP2/PDE4B/LYN/HAUS6/CCDC88B/BCL2L11/ARL8B/TBCD/CAMSAP2/MACF1/MAP1LC3B/WHAMM/KIF4A/MACO1/EZR/KIF5B/KIF3A/HSPH1/MAP4/MARK4/DIP2B/RMDN3/PEX14/KIF3B/GOLGA2/KIF1B/GTSE1/EMD/SUN2/GPAA1/SBDS/PAFAH1B1/ARL8A/NIN/KATNB1/SKA1/TERF1/KIF9/TBCB/MAPRE2/KIF23/FBXW11/RMDN1/PRUNE1/CEP350/PLK1/TOGARAM1/LRRC61/DNM1L/PSRC1/HOOK3/FAM83D/VAPA/FMR1/RABGAP1/DNAL1/ABRAXAS2/CENPF/KIF1C/CCSER2/ARL3/DDX3X/RAB11…	78
GO:0030374	MF	GO:0030374	nuclear receptor coactivator activity	20/2311	55/18369	5.65449e-06	0.00606727	0.000148442	NCOA3/PPARGC1B/TMF1/TACC1/MED13/TRERF1/CCAR1/ZMIZ2/USP22/TSG101/ELK1/MED17/ATXN7L3/MED1/CARM1/PPRC1/NCOA6/PKN1/MED14/ACTN4	20
GO:0061629	MF	GO:0061629	RNA polymerase II-specific DNA-binding transcription factor binding	73/2311	348/18369	6.31634e-06	0.00677743	0.000160939	NFKBIA/JUND/WIPI1/JMJD1C/NCOA3/TRIB1/PPARGC1B/CITED2/TMF1/FOXP1/TACC1/DDX54/TRIM24/MEF2D/TP53BP2/SMAD3/SMARCA4/MTDH/PSMA6/CHD4/GTF2A1/REST/STAT3/ADD1/HIF1A/RELA/CREBBP/NCOR1/MED13/TRIP12/SIRT1/STAT5B/TRERF1/EP300/PRMT2/STK4/ARID1A/CALR/HIF1AN/SETD3/NFE2L2/AKAP8/MED25/MED16/ELK1/MED17/MED1/TAF7/MLX/SPEN/DNAJA1/SMAD4/BRMS1/CREB1/BAZ2A/SIN3A/DHX9/MAPK14/ZBTB7A/NCOA6/NCOR2/BCL10/KEAP1/MAD2L2/PKN1/DCA…	73
GO:0016922	MF	GO:0016922	nuclear receptor binding	36/2311	138/18369	1.24837e-05	0.013395	0.000308994	JUND/WIPI1/JMJD1C/NCOA3/PPARGC1B/TMF1/FOXP1/TACC1/DDX54/TRIM24/SMAD3/SMARCA4/HIF1A/NCOR1/MED13/TRIP12/SIRT1/STAT5B/TRERF1/EP300/PRMT2/ARID1A/CALR/MED25/MED16/MED17/MED1/TAF7/BAZ2A/ZBTB7A/NCOA6/NCOR2/PKN1/DCAF1/MED14/ACTN4	36
GO:0003714	MF	GO:0003714	transcription corepressor activity	45/2311	190/18369	1.69546e-05	0.0181923	0.000408002	SIAH2/IRF2BP2/PARP15/SIN3B/RCOR1/CITED2/SFMBT2/BASP1/DNMT3B/DDX54/HNRNPU/SMARCA4/PEX14/CREBBP/DNAJB1/BCOR/NCOR1/DHRS7B/RYBP/SIRT1/TRERF1/SFMBT1/CCAR1/MECP2/TSG101/NCOA5/FLYWCH1/MED1/EID2/SPEN/TLE3/SRSF2/RLIM/ZMYND11/SF1/PRMT5/SIN3A/LMO4/NCOR2/ZNF451/LIMD1/N4BP2L2/KMT5A/CDYL/DMAP1	45
GO:0061631	MF	GO:0061631	ubiquitin conjugating enzyme activity	14/2311	33/18369	1.88425e-05	0.020218	0.000441177	UBE2G1/UBE2H/UBE2Q1/UBE2R2/UBE2K/UBE2Z/UBE2N/UBE2D2/CDC34/UBE2B/UBE2S/UBE2D3/UBE2J2/UBE2A	14
GO:0008094	MF	GO:0008094	ATP-dependent activity, acting on DNA	33/2311	126/18369	2.58641e-05	0.0277522	0.000589644	CHD1/MCM3/PIF1/SMARCA4/CHD4/CHD2/EP400/BLM/RECQL/SMARCA5/WAPL/CHD8/RFC2/MCM6/MCM5/WRNIP1/UPF1/CHD7/CHTF8/RAD51C/XRCC5/NIPBL/MCM8/MCM7/RAD54L2/DHX9/IGHMBP2/DDX3X/FANCM/TTF2/CDK7/SMC3/FBH1	33
GO:0008139	MF	GO:0008139	nuclear localization sequence binding	2311-12-01	26/18369	2.67711e-05	0.0287254	0.000594673	NFKBIA/KPNB1/NOLC1/POM121/NUP153/POM121C/NUP98/KPNA4/TNPO2/IPO4/KPNA2/NUP214	12
GO:0031072	MF	GO:0031072	heat shock protein binding	33/2311	128/18369	3.6531e-05	0.0391977	0.000791184	SACS/TFRC/DNAJC18/ZFP36/CDKN1B/IRAK1/LIMK1/BAK1/HSPA5/HIF1A/DNAJB1/BCOR/KPNB1/DNAJB2/UNC45A/STUB1/DNAJB12/LMAN2/HSPA8/DNAJC9/BAX/CHORDC1/STIP1/NUP62/DNAJA2/HSPA14/DNAJA1/SLC12A2/TELO2/OGDH/HSPA13/DNAJB6/HSF1	33
GO:0016747	MF	GO:0016747	acyltransferase activity, transferring groups other than amino-acyl groups	50/2311	226/18369	4.18061e-05	0.044858	0.000864847	AGPAT3/CPT1A/ZDHHC14/NCOA3/DGAT2/SAT1/KAT2B/SIRT2/SOAT1/CERS4/AGPAT2/BRPF3/ZDHHC3/ZDHHC13/ELOVL1/LPGAT1/CREBBP/BRPF1/AGPAT1/ZDHHC7/CERS2/ZDHHC12/SIRT1/CERS5/EP300/MBOAT7/NAA30/ZDHHC16/LPCAT1/ZDHHC24/USP22/ZDHHC5/ZDHHC4/YKT6/DLST/ELOVL6/SPTLC1/NAA50/PNPLA2/NAA40/HAT1/ZDHHC6/NAA15/ESCO2/GTF3C4/NAA60/PAFAH1B2/KAT7/SIRT7/CPT2	50
GO:0008353	MF	GO:0008353	RNA polymerase II CTD heptapeptide repeat kinase activity	2311-07-01	10/18369	4.19288e-05	0.0449896	0.000864847	BRD4/CDK12/DYRK1A/CDK9/CDK7/CCNK/MAPK1	7
GO:0019903	MF	GO:0019903	protein phosphatase binding	35/2311	140/18369	4.32737e-05	0.0464326	0.000871829	PXN/PPP1R15A/BCL2/TRAF3/GNA12/ATP2B4/GRB2/IKBKE/PTPN1/CDKN1B/STAU1/HSP90B1/IQGAP1/KIF3A/STAT3/MFHAS1/MAP3K5/BAD/VCP/TBK1/NEK2/RPS6KB1/HSP90AA1/PHACTR4/MTMR9/PPP1R11/MAP2K7/GTF2F1/PTPA/ARPP19/CDC27/MAPK14/STRN4/AKAP11/RPA2	35

## Sheet: P3_cluster_D_ontology
	ONTOLOGY	ID	Description	GeneRatio	BgRatio	pvalue	p.adjust	qvalue	geneID	Count
GO:0042773	BP	GO:0042773	ATP synthesis coupled electron transport	22/189	102/18614	2.37757158816723e-23	4.69332631504211e-20	2.23992270674702e-20	NDUFAB1/NDUFS5/COX6A1/CCNB1/NDUFB6/COX7B/NDUFA1/NDUFC1/NDUFC2/NDUFB3/NDUFB9/UQCR10/NDUFA7/NDUFA6/COX5B/COX6B1/COX6C/COX8A/NDUFA12/NDUFA3/NDUFV2/NDUFA4	22
GO:0042775	BP	GO:0042775	mitochondrial ATP synthesis coupled electron transport	22/189	102/18614	2.37757158816723e-23	4.69332631504211e-20	2.23992270674702e-20	NDUFAB1/NDUFS5/COX6A1/CCNB1/NDUFB6/COX7B/NDUFA1/NDUFC1/NDUFC2/NDUFB3/NDUFB9/UQCR10/NDUFA7/NDUFA6/COX5B/COX6B1/COX6C/COX8A/NDUFA12/NDUFA3/NDUFV2/NDUFA4	22
GO:0022904	BP	GO:0022904	respiratory electron transport chain	22/189	124/18614	2.29177654909272e-21	4.52396690790903e-18	1.43939649925473e-18	NDUFAB1/NDUFS5/COX6A1/CCNB1/NDUFB6/COX7B/NDUFA1/NDUFC1/NDUFC2/NDUFB3/NDUFB9/UQCR10/NDUFA7/NDUFA6/COX5B/COX6B1/COX6C/COX8A/NDUFA12/NDUFA3/NDUFV2/NDUFA4	22
GO:0019646	BP	GO:0019646	aerobic electron transport chain	20/189	94/18614	3.43103566287791e-21	6.772864398521e-18	1.61619837803986e-18	NDUFAB1/NDUFS5/COX6A1/NDUFB6/COX7B/NDUFA1/NDUFC1/NDUFC2/NDUFB3/NDUFB9/UQCR10/NDUFA7/NDUFA6/COX5B/COX6B1/COX6C/COX8A/NDUFA3/NDUFV2/NDUFA4	20
GO:0006119	BP	GO:0006119	oxidative phosphorylation	22/189	148/18614	1.28058218599454e-19	2.52786923515323e-16	4.82577286932681e-17	NDUFAB1/NDUFS5/COX6A1/CCNB1/NDUFB6/COX7B/NDUFA1/NDUFC1/NDUFC2/NDUFB3/NDUFB9/UQCR10/NDUFA7/NDUFA6/COX5B/COX6B1/COX6C/COX8A/NDUFA12/NDUFA3/NDUFV2/NDUFA4	22
GO:0009060	BP	GO:0009060	aerobic respiration	23/189	196/18614	4.2721139445748e-18	8.43315292659066e-15	1.34159367733139e-15	NDUFAB1/NDUFS5/COX6A1/CCNB1/NDUFB6/COX7B/NDUFA1/NDUFC1/NDUFC2/NDUFB3/NDUFB9/BLOC1S1/UQCR10/NDUFA7/NDUFA6/COX5B/COX6B1/COX6C/COX8A/NDUFA12/NDUFA3/NDUFV2/NDUFA4	23
GO:0022900	BP	GO:0022900	electron transport chain	22/189	177/18614	6.75933395318631e-18	1.33429252235898e-14	1.81942974078248e-15	NDUFAB1/NDUFS5/COX6A1/CCNB1/NDUFB6/COX7B/NDUFA1/NDUFC1/NDUFC2/NDUFB3/NDUFB9/UQCR10/NDUFA7/NDUFA6/COX5B/COX6B1/COX6C/COX8A/NDUFA12/NDUFA3/NDUFV2/NDUFA4	22
GO:0045333	BP	GO:0045333	cellular respiration	23/189	243/18614	5.21929534867515e-16	1.03028890182847e-12	1.22928140449059e-13	NDUFAB1/NDUFS5/COX6A1/CCNB1/NDUFB6/COX7B/NDUFA1/NDUFC1/NDUFC2/NDUFB3/NDUFB9/BLOC1S1/UQCR10/NDUFA7/NDUFA6/COX5B/COX6B1/COX6C/COX8A/NDUFA12/NDUFA3/NDUFV2/NDUFA4	23
GO:0006120	BP	GO:0006120	mitochondrial electron transport, NADH to ubiquinone	13/189	51/18614	2.73390298236641e-15	5.39672448719129e-12	5.72360975255657e-13	NDUFAB1/NDUFS5/NDUFB6/NDUFA1/NDUFC1/NDUFC2/NDUFB3/NDUFB9/NDUFA7/NDUFA6/NDUFA3/NDUFV2/NDUFA4	13
GO:0010257	BP	GO:0010257	NADH dehydrogenase complex assembly	13/189	59/18614	2.16494694789347e-14	4.27360527514172e-11	3.7083780255783e-12	NDUFAB1/NDUFS5/NDUFB6/NDUFA1/NDUFC1/NDUFC2/NDUFB3/NDUFB9/NDUFAF4/NDUFA6/NDUFA12/NDUFA3/TMEM126A	13
GO:0032981	BP	GO:0032981	mitochondrial respiratory chain complex I assembly	13/189	59/18614	2.16494694789347e-14	4.27360527514172e-11	3.7083780255783e-12	NDUFAB1/NDUFS5/NDUFB6/NDUFA1/NDUFC1/NDUFC2/NDUFB3/NDUFB9/NDUFAF4/NDUFA6/NDUFA12/NDUFA3/TMEM126A	13
GO:0015980	BP	GO:0015980	energy derivation by oxidation of organic compounds	24/189	337/18614	6.90711179186712e-14	1.36346386771457e-10	1.08453772872299e-11	NDUFAB1/NDUFS5/COX6A1/CCNB1/NDUFB6/COX7B/NDUFA1/NDUFC1/NDUFC2/NDUFB3/NDUFB9/BLOC1S1/UQCR10/NDUFA7/PPP1CB/NDUFA6/COX5B/COX6B1/COX6C/COX8A/NDUFA12/NDUFA3/NDUFV2/NDUFA4	24
GO:0042776	BP	GO:0042776	proton motive force-driven mitochondrial ATP synthesis	13/189	67/18614	1.26461585947048e-13	2.49635170659473e-10	1.83292501089244e-11	NDUFAB1/NDUFS5/NDUFB6/NDUFA1/NDUFC1/NDUFC2/NDUFB3/NDUFB9/NDUFA7/NDUFA6/NDUFA12/NDUFA3/NDUFV2	13
GO:0015986	BP	GO:0015986	proton motive force-driven ATP synthesis	13/189	76/18614	7.03099266202503e-13	1.38791795148374e-09	9.46276456016903e-11	NDUFAB1/NDUFS5/NDUFB6/NDUFA1/NDUFC1/NDUFC2/NDUFB3/NDUFB9/NDUFA7/NDUFA6/NDUFA12/NDUFA3/NDUFV2	13
GO:0033108	BP	GO:0033108	mitochondrial respiratory chain complex assembly	14/189	99/18614	1.36341884783599e-12	2.69138880562825e-09	1.71264542991328e-10	NDUFAB1/NDUFS5/PET100/NDUFB6/NDUFA1/NDUFC1/NDUFC2/NDUFB3/NDUFB9/NDUFAF4/NDUFA6/NDUFA12/NDUFA3/TMEM126A	14
GO:0006754	BP	GO:0006754	ATP biosynthetic process	14/189	106/18614	3.5654949300919e-12	7.03828699200141e-09	4.19883942425296e-10	NDUFAB1/NDUFS5/TMSB4X/NDUFB6/NDUFA1/NDUFC1/NDUFC2/NDUFB3/NDUFB9/NDUFA7/NDUFA6/NDUFA12/NDUFA3/NDUFV2	14
GO:0032543	BP	GO:0032543	mitochondrial translation	15/189	132/18614	5.48713177825867e-12	1.08315981302826e-08	6.08171262110404e-10	MRPL13/MRPL39/MRPL15/MRPS17/MRPS18C/MRPL41/MRPL40/MRPL52/MRPL36/MRPL22/MRPL20/TSFM/NDUFA7/MRPL46/MRPS23	15
GO:0009206	BP	GO:0009206	purine ribonucleoside triphosphate biosynthetic process	14/189	117/18614	1.40748561553946e-11	2.7783766050749e-08	1.47333289579862e-09	NDUFAB1/NDUFS5/TMSB4X/NDUFB6/NDUFA1/NDUFC1/NDUFC2/NDUFB3/NDUFB9/NDUFA7/NDUFA6/NDUFA12/NDUFA3/NDUFV2	14
GO:0009145	BP	GO:0009145	purine nucleoside triphosphate biosynthetic process	14/189	118/18614	1.58291921935497e-11	3.12468253900671e-08	1.56976476600853e-09	NDUFAB1/NDUFS5/TMSB4X/NDUFB6/NDUFA1/NDUFC1/NDUFC2/NDUFB3/NDUFB9/NDUFA7/NDUFA6/NDUFA12/NDUFA3/NDUFV2	14
GO:0009201	BP	GO:0009201	ribonucleoside triphosphate biosynthetic process	14/189	123/18614	2.80116272594104e-11	5.5294952210076e-08	2.63899014707077e-09	NDUFAB1/NDUFS5/TMSB4X/NDUFB6/NDUFA1/NDUFC1/NDUFC2/NDUFB3/NDUFB9/NDUFA7/NDUFA6/NDUFA12/NDUFA3/NDUFV2	14
GO:0009142	BP	GO:0009142	nucleoside triphosphate biosynthetic process	14/189	134/18614	9.00212076657306e-11	1.77701863932152e-07	8.07709081311568e-09	NDUFAB1/NDUFS5/TMSB4X/NDUFB6/NDUFA1/NDUFC1/NDUFC2/NDUFB3/NDUFB9/NDUFA7/NDUFA6/NDUFA12/NDUFA3/NDUFV2	14
GO:0140053	BP	GO:0140053	mitochondrial gene expression	15/189	164/18614	1.26757562106918e-10	2.50219427599057e-07	1.0856269673272e-08	MRPL13/MRPL39/MRPL15/MRPS17/MRPS18C/MRPL41/MRPL40/MRPL52/MRPL36/MRPL22/MRPL20/TSFM/NDUFA7/MRPL46/MRPS23	15
GO:0006123	BP	GO:0006123	mitochondrial electron transport, cytochrome c to oxygen	7/189	25/18614	4.09977300335307e-09	8.09295190861895e-06	3.35862410801006e-07	COX6A1/COX7B/COX5B/COX6B1/COX6C/COX8A/NDUFA4	7
GO:0046034	BP	GO:0046034	ATP metabolic process	15/189	219/18614	7.07542634865211e-09	1.39668916122393e-05	5.554830335126e-07	NDUFAB1/NDUFS5/TMSB4X/NDUFB6/NDUFA1/NDUFC1/NDUFC2/NDUFB3/NDUFB9/ATP5IF1/NDUFA7/NDUFA6/NDUFA12/NDUFA3/NDUFV2	15
GO:0009205	BP	GO:0009205	purine ribonucleoside triphosphate metabolic process	15/189	244/18614	3.02222594077575e-08	5.96587400709133e-05	2.27780397220572e-06	NDUFAB1/NDUFS5/TMSB4X/NDUFB6/NDUFA1/NDUFC1/NDUFC2/NDUFB3/NDUFB9/ATP5IF1/NDUFA7/NDUFA6/NDUFA12/NDUFA3/NDUFV2	15
GO:0009144	BP	GO:0009144	purine nucleoside triphosphate metabolic process	15/189	249/18614	3.95546953799525e-08	7.80809686800263e-05	2.86651436154312e-06	NDUFAB1/NDUFS5/TMSB4X/NDUFB6/NDUFA1/NDUFC1/NDUFC2/NDUFB3/NDUFB9/ATP5IF1/NDUFA7/NDUFA6/NDUFA12/NDUFA3/NDUFV2	15
GO:0009199	BP	GO:0009199	ribonucleoside triphosphate metabolic process	15/189	251/18614	4.39703949810163e-08	8.67975596925261e-05	3.06849929887014e-06	NDUFAB1/NDUFS5/TMSB4X/NDUFB6/NDUFA1/NDUFC1/NDUFC2/NDUFB3/NDUFB9/ATP5IF1/NDUFA7/NDUFA6/NDUFA12/NDUFA3/NDUFV2	15
GO:0009152	BP	GO:0009152	purine ribonucleotide biosynthetic process	14/189	217/18614	4.85703598117991e-08	9.58778902684914e-05	3.26845654372633e-06	NDUFAB1/NDUFS5/TMSB4X/NDUFB6/NDUFA1/NDUFC1/NDUFC2/NDUFB3/NDUFB9/NDUFA7/NDUFA6/NDUFA12/NDUFA3/NDUFV2	14
GO:1901293	BP	GO:1901293	nucleoside phosphate biosynthetic process	16/189	297/18614	6.52150698913839e-08	0.000128735	4.23720417806088e-06	NDUFAB1/NDUFS5/TMSB4X/NDUFB6/NDUFA1/NDUFC1/NDUFC2/NDUFB3/NDUFB9/AFMID/NDUFA7/NDUFA6/NDUFA12/NDUFA3/TK1/NDUFV2	16
GO:0006164	BP	GO:0006164	purine nucleotide biosynthetic process	15/189	262/18614	7.7322697035638e-08	0.000152635	4.85640798925586e-06	NDUFAB1/NDUFS5/TMSB4X/NDUFB6/NDUFA1/NDUFC1/NDUFC2/NDUFB3/NDUFB9/AFMID/NDUFA7/NDUFA6/NDUFA12/NDUFA3/NDUFV2	15
GO:0009260	BP	GO:0009260	ribonucleotide biosynthetic process	14/189	231/18614	1.05758302006786e-07	0.000208767	6.42539610307178e-06	NDUFAB1/NDUFS5/TMSB4X/NDUFB6/NDUFA1/NDUFC1/NDUFC2/NDUFB3/NDUFB9/NDUFA7/NDUFA6/NDUFA12/NDUFA3/NDUFV2	14
GO:0009141	BP	GO:0009141	nucleoside triphosphate metabolic process	15/189	269/18614	1.09124045549376e-07	0.000215411	6.42539610307178e-06	NDUFAB1/NDUFS5/TMSB4X/NDUFB6/NDUFA1/NDUFC1/NDUFC2/NDUFB3/NDUFB9/ATP5IF1/NDUFA7/NDUFA6/NDUFA12/NDUFA3/NDUFV2	15
GO:0043161	BP	GO:0043161	proteasome-mediated ubiquitin-dependent protein catabolic process	19/189	439/18614	1.18467440063265e-07	0.000233855	6.65965251101711e-06	PSMB7/RBX1/PSMA5/PSMC4/UBE2C/CTNNB1/PSMA2/AKIRIN2/PSMB3/PSMB1/PSMB2/PSMA3/PSMD4/COMMD1/PSMB4/PSMA1/SEC61B/UFD1/PSMD8	19
GO:0072522	BP	GO:0072522	purine-containing compound biosynthetic process	15/189	271/18614	1.20171383299359e-07	0.000237218	6.65965251101711e-06	NDUFAB1/NDUFS5/TMSB4X/NDUFB6/NDUFA1/NDUFC1/NDUFC2/NDUFB3/NDUFB9/AFMID/NDUFA7/NDUFA6/NDUFA12/NDUFA3/NDUFV2	15
GO:0046390	BP	GO:0046390	ribose phosphate biosynthetic process	14/189	238/18614	1.52831396011289e-07	0.000301689	8.22761500331453e-06	NDUFAB1/NDUFS5/TMSB4X/NDUFB6/NDUFA1/NDUFC1/NDUFC2/NDUFB3/NDUFB9/NDUFA7/NDUFA6/NDUFA12/NDUFA3/NDUFV2	14
GO:0009165	BP	GO:0009165	nucleotide biosynthetic process	15/189	295/18614	3.58671131449323e-07	0.000708017	1.8772553371178e-05	NDUFAB1/NDUFS5/TMSB4X/NDUFB6/NDUFA1/NDUFC1/NDUFC2/NDUFB3/NDUFB9/AFMID/NDUFA7/NDUFA6/NDUFA12/NDUFA3/NDUFV2	15
GO:0000375	BP	GO:0000375	RNA splicing, via transesterification reactions	15/189	329/18614	1.41692582075565e-06	0.00279701	7.21563931480116e-05	MAGOH/SAP18/EIF4A3/HNRNPH1/RBM8A/SF3B5/STRAP/PRPF31/LSM7/SNU13/BCAS2/MAGOHB/LSM1/SNRPC/PPIL1	15
GO:1903320	BP	GO:1903320	regulation of protein modification by small protein conjugation or removal	13/189	255/18614	2.15174230223362e-06	0.00424754	0.000106693	RBX1/UBB/TOLLIP/UBE2C/TBC1D7/CTNNB1/ISG15/COMMD1/COPS9/DNAJA1/COPS5/AIMP2/UBE2N	13
GO:0000377	BP	GO:0000377	RNA splicing, via transesterification reactions with bulged adenosine as nucleophile	14/189	325/18614	6.17817586675672e-06	0.0121957	0.000291025	MAGOH/SAP18/EIF4A3/HNRNPH1/RBM8A/SF3B5/STRAP/PRPF31/LSM7/SNU13/BCAS2/MAGOHB/SNRPC/PPIL1	14
GO:0000398	BP	GO:0000398	mRNA splicing, via spliceosome	14/189	325/18614	6.17817586675672e-06	0.0121957	0.000291025	MAGOH/SAP18/EIF4A3/HNRNPH1/RBM8A/SF3B5/STRAP/PRPF31/LSM7/SNU13/BCAS2/MAGOHB/SNRPC/PPIL1	14
GO:2000622	BP	GO:2000622	regulation of nuclear-transcribed mRNA catabolic process, nonsense-mediated decay	4/189	13/18614	6.85313392725745e-06	0.0135281	0.000314945	MAGOH/EIF4A3/RBM8A/MAGOHB	4
GO:0022613	BP	GO:0022613	ribonucleoprotein complex biogenesis	17/189	475/18614	7.37821008360495e-06	0.0145646	0.000331002	TRMT112/EIF4A3/RPL26L1/SF3B5/STRAP/NOC4L/RRP36/MRPL36/PRPF31/MRPL22/MRPL20/EXOSC7/MCTS1/SNU13/BUD23/SNRPC/RRP9	17
GO:1902600	BP	GO:1902600	proton transmembrane transport	9/189	143/18614	1.56951880938022e-05	0.0309823	0.000687745	TMSB4X/ATP6V1F/COX7B/UQCR10/COX5B/COX6B1/COX8A/ATP6V0E1/NDUFA4	9
GO:0008380	BP	GO:0008380	RNA splicing	16/189	466/18614	2.29833144304478e-05	0.0453691	0.000984214	MAGOH/SAP18/EIF4A3/HNRNPH1/RBM8A/SCAF1/SF3B5/STRAP/PRPF31/LSM7/SNU13/BCAS2/MAGOHB/LSM1/SNRPC/PPIL1	16
GO:0098798	CC	GO:0098798	mitochondrial protein-containing complex	36/191	300/19518	8.02339030587321e-29	2.85632694889086e-26	2.28877765567541e-26	NDUFAB1/NDUFS5/COX6A1/MRPL13/MRPL39/NDUFB6/COX7B/NDUFA1/MRPL15/NDUFC1/MRPS17/MRPS18C/MRPL41/NDUFC2/MRPL40/TIMM10/NDUFB3/NDUFB9/MRPL52/TIMM8B/MRPL36/MRPL22/MRPL20/UQCR10/NDUFA7/NDUFA6/COX5B/COX6B1/COX6C/MRPL46/MRPS23/COX8A/NDUFA12/NDUFA3/NDUFV2/NDUFA4	36
GO:0005743	CC	GO:0005743	mitochondrial inner membrane	41/191	497/19518	2.50924541713295e-26	8.93291368499332e-24	3.57897635812121e-24	NDUFAB1/NDUFS5/COX6A1/MRPL13/PET100/HCCS/MRPL39/NDUFB6/COX7B/NDUFA1/MRPL15/NDUFC1/MRPS17/MRPS18C/MRPL41/NDUFC2/MRPL40/TIMM10/NDUFB3/NDUFB9/MRPL52/TIMM8B/MRPL36/MRPL22/MRPL20/UQCR10/MAIP1/NDUFA7/NDUFAF4/NDUFA6/COX5B/COX6B1/COX6C/MRPL46/MRPS23/COX8A/NDUFA12/NDUFA3/NDUFV2/NDUFA4/TMEM126A	41
GO:0098803	CC	GO:0098803	respiratory chain complex	21/191	91/19518	2.52083229336624e-23	8.97416296438381e-21	2.39700193509562e-21	NDUFAB1/NDUFS5/COX6A1/NDUFB6/COX7B/NDUFA1/NDUFC1/NDUFC2/NDUFB3/NDUFB9/UQCR10/NDUFA7/NDUFA6/COX5B/COX6B1/COX6C/COX8A/NDUFA12/NDUFA3/NDUFV2/NDUFA4	21
GO:0005746	CC	GO:0005746	mitochondrial respirasome	21/191	94/19518	5.29804201127549e-23	1.88610295601408e-20	3.77834048698858e-21	NDUFAB1/NDUFS5/COX6A1/NDUFB6/COX7B/NDUFA1/NDUFC1/NDUFC2/NDUFB3/NDUFB9/UQCR10/NDUFA7/NDUFA6/COX5B/COX6B1/COX6C/COX8A/NDUFA12/NDUFA3/NDUFV2/NDUFA4	21
GO:0070469	CC	GO:0070469	respirasome	21/191	101/19518	2.70512240314612e-22	9.63023575520018e-20	1.54334351842652e-20	NDUFAB1/NDUFS5/COX6A1/NDUFB6/COX7B/NDUFA1/NDUFC1/NDUFC2/NDUFB3/NDUFB9/UQCR10/NDUFA7/NDUFA6/COX5B/COX6B1/COX6C/COX8A/NDUFA12/NDUFA3/NDUFV2/NDUFA4	21
GO:0098800	CC	GO:0098800	inner mitochondrial membrane protein complex	22/191	158/19518	2.58875418786876e-19	9.21596490881279e-17	1.23079365774111e-17	NDUFAB1/NDUFS5/COX6A1/NDUFB6/COX7B/NDUFA1/NDUFC1/NDUFC2/TIMM10/NDUFB3/NDUFB9/UQCR10/NDUFA7/NDUFA6/COX5B/COX6B1/COX6C/COX8A/NDUFA12/NDUFA3/NDUFV2/NDUFA4	22
GO:0005747	CC	GO:0005747	mitochondrial respiratory chain complex I	14/191	49/19518	2.28336547423958e-17	8.12878108829291e-15	7.23733384232663e-16	NDUFAB1/NDUFS5/NDUFB6/NDUFA1/NDUFC1/NDUFC2/NDUFB3/NDUFB9/NDUFA7/NDUFA6/NDUFA12/NDUFA3/NDUFV2/NDUFA4	14
GO:0030964	CC	GO:0030964	NADH dehydrogenase complex	14/191	49/19518	2.28336547423958e-17	8.12878108829291e-15	7.23733384232663e-16	NDUFAB1/NDUFS5/NDUFB6/NDUFA1/NDUFC1/NDUFC2/NDUFB3/NDUFB9/NDUFA7/NDUFA6/NDUFA12/NDUFA3/NDUFV2/NDUFA4	14
GO:0045271	CC	GO:0045271	respiratory chain complex I	14/191	49/19518	2.28336547423958e-17	8.12878108829291e-15	7.23733384232663e-16	NDUFAB1/NDUFS5/NDUFB6/NDUFA1/NDUFC1/NDUFC2/NDUFB3/NDUFB9/NDUFA7/NDUFA6/NDUFA12/NDUFA3/NDUFV2/NDUFA4	14
GO:0000502	CC	GO:0000502	proteasome complex	13/191	60/19518	1.72846617956552e-14	6.15333959925325e-12	4.93067720697112e-13	PSMB7/PSMA5/PSMC4/PSMA2/PSMB3/PSMB1/PSME2/PSMB2/PSMA3/PSMD4/PSMB4/PSMA1/PSMD8	13
GO:0005839	CC	GO:0005839	proteasome core complex	9/191	20/19518	1.04236383212396e-13	3.7108152423613e-11	2.70316362206309e-12	PSMB7/PSMA5/PSMA2/PSMB3/PSMB1/PSMB2/PSMA3/PSMB4/PSMA1	9
GO:0000313	CC	GO:0000313	organellar ribosome	14/191	89/19518	1.83631695354246e-13	6.53728835461115e-11	4.0294890235628e-12	MRPL13/MRPL39/MRPL15/MRPS17/MRPS18C/MRPL41/MRPL40/MRPL52/MRPL36/MRPL22/MRPL20/NDUFA7/MRPL46/MRPS23	14
GO:0005761	CC	GO:0005761	mitochondrial ribosome	14/191	89/19518	1.83631695354246e-13	6.53728835461115e-11	4.0294890235628e-12	MRPL13/MRPL39/MRPL15/MRPS17/MRPS18C/MRPL41/MRPL40/MRPL52/MRPL36/MRPL22/MRPL20/NDUFA7/MRPL46/MRPS23	14
GO:1990204	CC	GO:1990204	oxidoreductase complex	15/191	128/19518	2.08992614994129e-12	7.440137093791e-10	4.25842095213601e-11	NDUFAB1/NDUFS5/NDUFB6/NDUFA1/NDUFC1/NDUFC2/NDUFB3/NDUFB9/UQCR10/NDUFA7/NDUFA6/NDUFA12/NDUFA3/NDUFV2/NDUFA4	15
GO:1905369	CC	GO:1905369	endopeptidase complex	13/191	90/19518	4.25872868225881e-12	1.51610741088414e-09	8.09905595012026e-11	PSMB7/PSMA5/PSMC4/PSMA2/PSMB3/PSMB1/PSME2/PSMB2/PSMA3/PSMD4/PSMB4/PSMA1/PSMD8	13
GO:1905368	CC	GO:1905368	peptidase complex	14/191	125/19518	2.16927095320074e-11	7.72260459339463e-09	3.86758176524605e-10	PSMB7/PSMA5/PSMC4/PSMA2/PSMB3/PSMB1/SF3B5/PSME2/PSMB2/PSMA3/PSMD4/PSMB4/PSMA1/PSMD8	14
GO:0000315	CC	GO:0000315	organellar large ribosomal subunit	10/191	56/19518	1.53226534855702e-10	5.45486464086298e-08	2.4283269559003e-09	MRPL13/MRPL39/MRPL15/MRPL41/MRPL40/MRPL52/MRPL36/MRPL22/MRPL20/MRPL46	10
GO:0005762	CC	GO:0005762	mitochondrial large ribosomal subunit	10/191	56/19518	1.53226534855702e-10	5.45486464086298e-08	2.4283269559003e-09	MRPL13/MRPL39/MRPL15/MRPL41/MRPL40/MRPL52/MRPL36/MRPL22/MRPL20/MRPL46	10
GO:0005759	CC	GO:0005759	mitochondrial matrix	23/191	484/19518	4.22059962601279e-10	1.50253346686055e-07	6.33674514487238e-09	NDUFAB1/HSPE1/CCNB1/MRPL13/MRPL39/MRPL15/MRPS17/MRPS18C/MRPL41/MRPL40/MRPL52/SSBP1/BLOC1S1/MRPL36/MRPL22/MRPL20/TSFM/MAIP1/NDUFA7/MRPL46/MRPS23/ECHS1/PRDX5	23
GO:0005751	CC	GO:0005751	mitochondrial respiratory chain complex IV	7/191	25/19518	3.18787715880291e-09	1.13488426853384e-06	4.5469195265031e-08	COX6A1/COX7B/COX5B/COX6B1/COX6C/COX8A/NDUFA4	7
GO:0044391	CC	GO:0044391	ribosomal subunit	14/191	185/19518	4.04856739301065e-09	1.44128999191179e-06	5.49955771180896e-08	MRPL13/MRPL39/MRPL15/RPL26L1/MRPS17/MRPS18C/MRPL41/MRPL40/MRPL52/MRPL36/MRPL22/MRPL20/MRPL46/MRPS23	14
GO:0070069	CC	GO:0070069	cytochrome complex	8/191	42/19518	6.44732579010774e-09	2.29524798127836e-06	8.35992961301052e-08	COX6A1/COX7B/UQCR10/COX5B/COX6B1/COX6C/COX8A/NDUFA4	8
GO:0045277	CC	GO:0045277	respiratory chain complex IV	7/191	28/19518	7.65978160080946e-09	2.72688224988817e-06	9.5002325575257e-08	COX6A1/COX7B/COX5B/COX6B1/COX6C/COX8A/NDUFA4	7
GO:0005840	CC	GO:0005840	ribosome	15/191	229/19518	8.001675386147e-09	2.84859643746833e-06	9.51076328792033e-08	MRPL13/MRPL39/MRPL15/RPL26L1/MRPS17/MRPS18C/MRPL41/MRPL40/MRPL52/MRPL36/MRPL22/MRPL20/NDUFA7/MRPL46/MRPS23	15
GO:0015934	CC	GO:0015934	large ribosomal subunit	11/191	114/19518	1.58207423129731e-08	5.63218426341843e-06	1.80522996497504e-07	MRPL13/MRPL39/MRPL15/RPL26L1/MRPL41/MRPL40/MRPL52/MRPL36/MRPL22/MRPL20/MRPL46	11
GO:0005684	CC	GO:0005684	U2-type spliceosomal complex	10/191	92/19518	2.28859719726263e-08	8.14740602225496e-06	2.5109710140007e-07	EIF4A3/RBM8A/SF3B5/PRPF31/LSM7/SNU13/BCAS2/MAGOHB/SNRPC/PPIL1	10
GO:1990351	CC	GO:1990351	transporter complex	19/191	418/19518	3.12268717748328e-08	1.11167663518405e-05	3.29921335320846e-07	NDUFAB1/NDUFS5/ATP6V1F/NDUFB6/NDUFA1/NDUFC1/NDUFC2/TIMM10/NDUFB3/NDUFB9/CLIC1/TIMM8B/UQCR10/NDUFA7/NDUFA6/NDUFA12/NDUFA3/NDUFV2/NDUFA4	19
GO:0019774	CC	GO:0019774	proteasome core complex, beta-subunit complex	5/191	11/19518	3.75115044263489e-08	1.33540955757802e-05	3.82166078930096e-07	PSMB7/PSMB3/PSMB1/PSMB2/PSMB4	5
GO:1902495	CC	GO:1902495	transmembrane transporter complex	17/191	392/19518	3.33811654541383e-07	0.000118837	3.28359195574282e-06	NDUFAB1/NDUFS5/ATP6V1F/NDUFB6/NDUFA1/NDUFC1/NDUFC2/NDUFB3/NDUFB9/CLIC1/UQCR10/NDUFA7/NDUFA6/NDUFA12/NDUFA3/NDUFV2/NDUFA4	17
GO:0005681	CC	GO:0005681	spliceosomal complex	12/191	197/19518	5.71870078403938e-07	0.000203586	5.43778214903394e-06	MAGOH/EIF4A3/HNRNPH1/RBM8A/SF3B5/PRPF31/LSM7/SNU13/BCAS2/MAGOHB/SNRPC/PPIL1	12
GO:0071013	CC	GO:0071013	catalytic step 2 spliceosome	8/191	88/19518	2.39213286018794e-06	0.000851599	2.20124959290639e-05	MAGOH/EIF4A3/HNRNPH1/RBM8A/LSM7/BCAS2/MAGOHB/PPIL1	8
GO:0035145	CC	GO:0035145	exon-exon junction complex	4/191	11/19518	2.77930864784064e-06	0.000989434	2.47760738014741e-05	MAGOH/EIF4A3/RBM8A/MAGOHB	4
GO:0022624	CC	GO:0022624	proteasome accessory complex	4/191	23/19518	6.80215886114156e-05	0.0242157	0.000588002	PSMC4/PSME2/PSMD4/PSMD8	4
GO:0071005	CC	GO:0071005	U2-type precatalytic spliceosome	5/191	50/19518	0.000126233	0.044939	0.00105911	SF3B5/PRPF31/LSM7/SNU13/MAGOHB	5
GO:0015453	MF	GO:0015453	oxidoreduction-driven active transmembrane transporter activity	19/189	71/18369	3.72311661108457e-22	1.23979783149116e-19	1.08166335227299e-19	NDUFS5/NDUFB6/COX7B/NDUFA1/NDUFC1/NDUFC2/NDUFB3/NDUFB9/UQCR10/NDUFA7/NDUFA6/COX5B/CYB561D2/COX6B1/COX8A/NDUFA12/NDUFA3/NDUFV2/NDUFA4	19
GO:0015399	MF	GO:0015399	primary active transmembrane transporter activity	22/189	170/18369	3.66824519929575e-18	1.22152565136548e-15	5.32860881581908e-16	NDUFS5/ATP6V1F/NDUFB6/COX7B/NDUFA1/NDUFC1/NDUFC2/NDUFB3/NDUFB9/UQCR10/NDUFA7/NDUFA6/COX5B/CYB561D2/COX6B1/SEC61B/COX8A/NDUFA12/NDUFA3/NDUFV2/ATP6V0E1/NDUFA4	22
GO:0008137	MF	GO:0008137	NADH dehydrogenase (ubiquinone) activity	13/189	41/18369	1.30817879518783e-16	4.35623538797547e-14	1.26686788586611e-14	NDUFS5/NDUFB6/NDUFA1/NDUFC1/NDUFC2/NDUFB3/NDUFB9/NDUFA7/NDUFA6/NDUFA12/NDUFA3/NDUFV2/NDUFA4	13
GO:0050136	MF	GO:0050136	NADH dehydrogenase (quinone) activity	13/189	42/18369	1.87773370748132e-16	6.25285324591281e-14	1.36382764017065e-14	NDUFS5/NDUFB6/NDUFA1/NDUFC1/NDUFC2/NDUFB3/NDUFB9/NDUFA7/NDUFA6/NDUFA12/NDUFA3/NDUFV2/NDUFA4	13
GO:0003954	MF	GO:0003954	NADH dehydrogenase activity	13/189	44/18369	3.75235015918228e-16	1.2495326030077e-13	2.10298165609338e-14	NDUFS5/NDUFB6/NDUFA1/NDUFC1/NDUFC2/NDUFB3/NDUFB9/NDUFA7/NDUFA6/NDUFA12/NDUFA3/NDUFV2/NDUFA4	13
GO:0009055	MF	GO:0009055	electron transfer activity	18/189	122/18369	4.34311428975806e-16	1.44625705848943e-13	2.10298165609338e-14	NDUFS5/NDUFB6/COX7B/NDUFA1/NDUFC1/NDUFC2/NDUFB3/NDUFB9/UQCR10/NDUFA7/NDUFA6/COX5B/COX6B1/COX8A/NDUFA12/NDUFA3/NDUFV2/NDUFA4	18
GO:0003955	MF	GO:0003955	NAD(P)H dehydrogenase (quinone) activity	13/189	45/18369	5.22975643293872e-16	1.74150889216859e-13	2.17054552705427e-14	NDUFS5/NDUFB6/NDUFA1/NDUFC1/NDUFC2/NDUFB3/NDUFB9/NDUFA7/NDUFA6/NDUFA12/NDUFA3/NDUFV2/NDUFA4	13
GO:0016655	MF	GO:0016655	oxidoreductase activity, acting on NAD(P)H, quinone or similar compound as acceptor	13/189	57/18369	1.57533012823806e-14	5.24584932703275e-12	5.72093572886454e-13	NDUFS5/NDUFB6/NDUFA1/NDUFC1/NDUFC2/NDUFB3/NDUFB9/NDUFA7/NDUFA6/NDUFA12/NDUFA3/NDUFV2/NDUFA4	13
GO:0016651	MF	GO:0016651	oxidoreductase activity, acting on NAD(P)H	13/189	87/18369	5.03451649326979e-12	1.67649399225884e-09	1.62517725396779e-10	NDUFS5/NDUFB6/NDUFA1/NDUFC1/NDUFC2/NDUFB3/NDUFB9/NDUFA7/NDUFA6/NDUFA12/NDUFA3/NDUFV2/NDUFA4	13
GO:0022804	MF	GO:0022804	active transmembrane transporter activity	22/189	428/18369	5.96538891772683e-10	1.98647450960303e-07	1.73310246451853e-08	NDUFS5/ATP6V1F/NDUFB6/COX7B/NDUFA1/NDUFC1/NDUFC2/NDUFB3/NDUFB9/UQCR10/NDUFA7/NDUFA6/COX5B/CYB561D2/COX6B1/SEC61B/COX8A/NDUFA12/NDUFA3/NDUFV2/ATP6V0E1/NDUFA4	22
GO:0003735	MF	GO:0003735	structural constituent of ribosome	13/189	177/18369	3.76430286321491e-08	1.25351285345057e-05	9.9420822033236e-07	MRPL13/MRPL15/RPL26L1/MRPS17/MRPS18C/MRPL41/MRPL52/MRPL36/MRPL22/MRPL20/NDUFA7/MRPL46/MRPS23	13
GO:0044389	MF	GO:0044389	ubiquitin-like protein ligase binding	14/189	320/18369	6.00711643150174e-06	0.00200037	0.000145435	RBX1/CCNB1/UBB/TOLLIP/MAP1LC3B/UBE2C/RRAGA/PSMA3/ISG15/EIF4E2/DNAJA1/GABARAPL2/NFKBIA/UBE2N	14
GO:0004129	MF	GO:0004129	cytochrome-c oxidase activity	4/189	17/18369	2.32674812294211e-05	0.00774807	0.000519986	COX7B/COX5B/COX6B1/COX8A	4
GO:0016675	MF	GO:0016675	oxidoreductase activity, acting on a heme group of donors	4/189	18/18369	2.96751826052497e-05	0.00988184	0.000615816	COX7B/COX5B/COX6B1/COX8A	4
GO:0031625	MF	GO:0031625	ubiquitin protein ligase binding	12/189	301/18369	6.93142000747544e-05	0.0230816	0.00134251	RBX1/UBB/TOLLIP/MAP1LC3B/RRAGA/PSMA3/ISG15/EIF4E2/DNAJA1/GABARAPL2/NFKBIA/UBE2N	12

## Sheet: P3_cluster_E_ontology
NULL

## Sheet: P3_cluster_E1_ontology
	ONTOLOGY	ID	Description	GeneRatio	BgRatio	pvalue	p.adjust	qvalue	geneID	Count
GO:0019207	MF	GO:0019207	kinase regulator activity	5/47	211/18369	0.000197606	0.0278624	0.0203846	KIDINS220/APC/RHOH/TAOK1/CCNT1	5

## Sheet: P3_cluster_E2_ontology
	ONTOLOGY	ID	Description	GeneRatio	BgRatio	pvalue	p.adjust	qvalue	geneID	Count
GO:0016570	BP	GO:0016570	histone modification	58/856	475/18614	1.07057e-11	4.80152e-08	2.36382e-08	IRF4/MIER2/SETD1B/USP49/RLF/KDM5B/ASH1L/KDM6B/PCGF3/NFYA/TAF6L/BRCA2/BRD1/GTF3C4/TAF5/BOD1L1/SIRT7/PRKCA/MYSM1/BRD8/SETD2/KMT5B/NOC2L/PRKAA1/DOT1L/KDM5A/RBBP5/KMT2B/KDM2A/EZH1/KANSL1/SIRT1/WDR5/PRDM2/GLYR1/KDM4B/SFPQ/ARID4B/EP300/ARID4A/GTF2B/GATAD2B/EYA3/ING5/EHMT1/MSL1/SIN3B/TRRAP/ELK4/PARG/CTR9/USP15/RNF168/KAT7/PAXBP1/NTMT1/BRCA1/KAT8	58
GO:0018205	BP	GO:0018205	peptidyl-lysine modification	50/856	374/18614	1.10758e-11	4.96751e-08	2.36382e-08	IRF4/SETD1B/CSKMT/RLF/ASH1L/NFYA/TAF6L/BRCA2/BRD1/TAF5/CBX4/DIP2A/PIAS4/BOD1L1/SIRT7/TOLLIP/BRD8/SETD2/KMT5B/NOC2L/PRKAA1/SENP5/DOT1L/TOPORS/RBBP5/KMT2B/DOHH/EZH1/KANSL1/SIRT1/NFATC2IP/WDR5/UHRF2/GLYR1/ARID4B/EP300/ARID4A/HMG20B/ING5/EHMT1/MSL1/TRRAP/POR/SLF2/CTR9/RANBP2/KAT7/PIAS2/BRCA1/KAT8	50
GO:0006354	BP	GO:0006354	DNA-templated transcription elongation	25/856	129/18614	8.52092e-10	3.82163e-06	1.21236e-06	HEXIM1/CTDP1/INTS6/ERCC2/MED19/DDX39B/MED26/CCNT1/INTS2/SETD2/AXIN1/INTS1/MED29/CDK12/MED18/GTF2F1/MED1/CDK13/CCNT2/CTR9/ELOA/ELP4/RNF168/KAT7/MED31	25
GO:0048193	BP	GO:0048193	Golgi vesicle transport	39/856	294/18614	2.64958e-09	1.18834e-05	2.82738e-06	GOLGA4/YIPF4/TRIP11/COG3/TRAPPC6B/RNF139/SYS1/TBC1D20/COG8/TRAPPC2B/GOSR2/GAK/AP4M1/ANKFY1/ARFRP1/CSNK1D/BICD2/NAPA/SNX8/GOLGA7/PITPNB/MIA3/GCC2/YKT6/RINT1/ARFGAP3/COPZ1/HYOU1/VTI1A/SCAMP2/GOLGA2/TMED3/LAMP1/AP2A1/YIF1B/SEC23IP/SAR1A/DNM2/VAPB	39
GO:0006368	BP	GO:0006368	transcription elongation by RNA polymerase II	21/856	110/18614	2.50154e-08	0.000112194	2.13553e-05	HEXIM1/CTDP1/INTS6/MED19/MED26/CCNT1/INTS2/SETD2/AXIN1/INTS1/MED29/CDK12/MED18/GTF2F1/MED1/CDK13/CTR9/ELOA/ELP4/RNF168/MED31	21
GO:0016571	BP	GO:0016571	histone methylation	23/856	133/18614	3.83453e-08	0.000171978	2.37023e-05	SETD1B/RLF/ASH1L/NFYA/BOD1L1/SETD2/KMT5B/DOT1L/RBBP5/KMT2B/EZH1/KANSL1/SIRT1/WDR5/PRDM2/ARID4B/ARID4A/EHMT1/CTR9/PAXBP1/NTMT1/BRCA1/KAT8	23
GO:0040029	BP	GO:0040029	epigenetic regulation of gene expression	28/856	188/18614	3.88706e-08	0.000174335	2.37023e-05	KCNQ1OT1/PCGF3/ZNF445/RBM15/SPTY2D1/NOC2L/DOT1L/KDM5A/RBBP5/EZH1/AXIN1/KANSL1/SIRT1/MPHOSPH8/WDR5/UHRF2/CREBZF/ARID4B/EP300/ARID4A/EHMT1/MSL1/GLMN/CTR9/LRIF1/KAT7/BRCA1/KAT8	28
GO:0034968	BP	GO:0034968	histone lysine methylation	20/856	104/18614	4.72044e-08	0.000211712	2.5186e-05	SETD1B/RLF/ASH1L/NFYA/BOD1L1/SETD2/KMT5B/DOT1L/RBBP5/KMT2B/EZH1/KANSL1/SIRT1/WDR5/ARID4B/ARID4A/EHMT1/CTR9/BRCA1/KAT8	20
GO:0006397	BP	GO:0006397	mRNA processing	51/856	500/18614	8.70101e-08	0.00039024	4.12662e-05	NOL3/USP49/DBR1/ZNF473/AKAP17A/DDX39B/RNPC3/SNIP1/SAP18/RBM4B/RBM15/SNRNP48/SETX/GPATCH1/REST/SAFB2/SLU7/PDE12/TXNL4B/KIN/QKI/PCF11/PABPN1/RBM25/CELF1/RBBP6/CDK12/SDE2/CPSF7/FASTKD5/DHX16/SCAF1/SFPQ/TARDBP/SFSWAP/CDK11B/NCBP3/TUT1/HNRNPH1/RNGTT/RPRD1B/TRUB2/ZBTB7A/CDK13/ZC3H13/RBM19/SUGP2/CWC25/PAXBP1/RBM6/PPP4R2	51
GO:0018022	BP	GO:0018022	peptidyl-lysine methylation	21/856	123/18614	1.86466e-07	0.000836301	7.95916e-05	SETD1B/CSKMT/RLF/ASH1L/NFYA/BOD1L1/SETD2/KMT5B/DOT1L/RBBP5/KMT2B/EZH1/KANSL1/SIRT1/WDR5/ARID4B/ARID4A/EHMT1/CTR9/BRCA1/KAT8	21
GO:0032784	BP	GO:0032784	regulation of DNA-templated transcription elongation	19/856	105/18614	2.7817e-07	0.00124759	0.00010794	HEXIM1/INTS6/MED19/DDX39B/MED26/CCNT1/INTS2/AXIN1/INTS1/MED29/CDK12/MED18/GTF2F1/MED1/CDK13/CCNT2/RNF168/KAT7/MED31	19
GO:0043543	BP	GO:0043543	protein acylation	31/856	250/18614	5.15581e-07	0.00231238	0.000183393	IRF4/FAM161A/NFYA/TAF6L/ZDHHC17/BRCA2/BRD1/TAOK1/TERF2IP/TAF5/DIP2A/NAT9/BRD8/NOC2L/PRKAA1/KANSL1/SIRT1/WDR5/GOLGA7/GLYR1/EP300/GTF2B/ING5/MSL1/TRRAP/SELENOK/POR/ZDHHC3/KAT7/BRCA1/KAT8	31
GO:0043414	BP	GO:0043414	macromolecule methylation	36/856	320/18614	7.08122e-07	0.00317593	0.000232505	SETD1B/CSKMT/RLF/ASH1L/NFYA/BOD1L1/RBM15/SETD2/KMT5B/DOT1L/RBBP5/KMT2B/MRM2/EZH1/KANSL1/NSUN6/SIRT1/MPHOSPH8/WDR5/PRDM2/ARID4B/ARID4A/TRMT1L/TRMT1/EHMT1/MRM3/MEPCE/WDR6/CTR9/ZC3H13/TRMT61A/BUD23/PAXBP1/NTMT1/BRCA1/KAT8	36
GO:0032259	BP	GO:0032259	methylation	39/856	365/18614	9.16898e-07	0.00411229	0.000269707	SETD1B/CSKMT/SMYD4/RLF/ASH1L/NFYA/BOD1L1/RBM15/SETD2/KMT5B/SPOUT1/DOT1L/RBBP5/KMT2B/MRM2/EZH1/KANSL1/NSUN6/SIRT1/MPHOSPH8/WDR5/PRDM2/ARID4B/METTL17/ARID4A/TRMT1L/TRMT1/EHMT1/MRM3/MEPCE/WDR6/CTR9/ZC3H13/TRMT61A/BUD23/PAXBP1/NTMT1/BRCA1/KAT8	39
GO:0008380	BP	GO:0008380	RNA splicing	46/856	466/18614	9.47798e-07	0.00425088	0.000269707	AHNAK/NOL3/POLR2A/CCNL2/USP49/DBR1/AKAP17A/TAF6L/DDX39B/RNPC3/SNIP1/CLK1/SAP18/RBM12B/RBM4B/RBM15/SNRNP48/SETX/GPATCH1/C2orf49/REST/RRAGC/SLU7/TXNL4B/QKI/RBM25/CELF1/CDK12/SDE2/DHX16/SCAF1/SFPQ/TARDBP/SFSWAP/HNRNPH1/TRRAP/ZBTB7A/CDK13/ZC3H13/USB1/RBM19/SUGP2/CWC25/PAXBP1/RBM6/PPP4R2	46
GO:0006473	BP	GO:0006473	protein acetylation	27/856	208/18614	1.13307e-06	0.00508181	0.000302276	IRF4/FAM161A/NFYA/TAF6L/BRCA2/BRD1/TAOK1/TERF2IP/TAF5/DIP2A/NAT9/BRD8/NOC2L/PRKAA1/KANSL1/SIRT1/WDR5/GLYR1/EP300/GTF2B/ING5/MSL1/TRRAP/POR/KAT7/BRCA1/KAT8	27
GO:0034243	BP	GO:0034243	regulation of transcription elongation by RNA polymerase II	16/856	87/18614	1.92139e-06	0.00861745	0.00047527	HEXIM1/INTS6/MED19/MED26/CCNT1/INTS2/AXIN1/INTS1/MED29/CDK12/MED18/GTF2F1/MED1/CDK13/RNF168/MED31	16
GO:0006352	BP	GO:0006352	DNA-templated transcription initiation	22/856	153/18614	2.00422e-06	0.00898894	0.00047527	TAF6L/MED19/MED26/GTF3C4/TAF5/SETX/RRN3/E2F3/CRCP/TAF3/GTF3C5/MED29/MDC1/MED18/GTF2F1/GTF2B/MED1/GTF3C1/MED13/POLR3H/ELOA/MED31	22
GO:0032786	BP	GO:0032786	positive regulation of DNA-templated transcription, elongation	13/856	61/18614	3.17357e-06	0.0142335	0.000678762	MED19/DDX39B/MED26/CCNT1/MED29/CDK12/MED18/GTF2F1/MED1/CDK13/CCNT2/KAT7/MED31	13
GO:0006479	BP	GO:0006479	protein methylation	24/856	182/18614	3.33941e-06	0.0149772	0.000678762	SETD1B/CSKMT/RLF/ASH1L/NFYA/BOD1L1/SETD2/KMT5B/DOT1L/RBBP5/KMT2B/EZH1/KANSL1/SIRT1/WDR5/PRDM2/ARID4B/ARID4A/EHMT1/CTR9/PAXBP1/NTMT1/BRCA1/KAT8	24
GO:0008213	BP	GO:0008213	protein alkylation	24/856	182/18614	3.33941e-06	0.0149772	0.000678762	SETD1B/CSKMT/RLF/ASH1L/NFYA/BOD1L1/SETD2/KMT5B/DOT1L/RBBP5/KMT2B/EZH1/KANSL1/SIRT1/WDR5/PRDM2/ARID4B/ARID4A/EHMT1/CTR9/PAXBP1/NTMT1/BRCA1/KAT8	24
GO:0051568	BP	GO:0051568	histone H3-K4 methylation	13/856	64/18614	5.58841e-06	0.025064	0.00108426	SETD1B/RLF/ASH1L/NFYA/BOD1L1/RBBP5/KMT2B/KANSL1/WDR5/ARID4A/CTR9/BRCA1/KAT8	13
GO:0006888	BP	GO:0006888	endoplasmic reticulum to Golgi vesicle-mediated transport	19/856	131/18614	8.67011e-06	0.0388855	0.00160903	YIPF4/TRIP11/COG3/TRAPPC6B/RNF139/TBC1D20/TRAPPC2B/CSNK1D/MIA3/YKT6/RINT1/HYOU1/VTI1A/GOLGA2/TMED3/YIF1B/SEC23IP/SAR1A/VAPB	19
GO:0006338	BP	GO:0006338	chromatin remodeling	39/856	402/18614	9.51749e-06	0.0426859	0.00169269	DPF1/KDM5B/KCNQ1OT1/KDM6B/TAF6L/ZNF445/NFAT5/SMARCA2/ZBTB1/SIRT7/MYSM1/BAZ2B/SPTY2D1/SETD2/NOC2L/DOT1L/KDM5A/RBBP5/INO80D/GATAD1/EZH1/AXIN1/CHD2/TSPYL2/SIRT1/MPHOSPH8/RAD54L2/WDR5/KDM4B/EP300/BRD2/GATAD2B/EHMT1/HJURP/ZBTB7A/CTR9/UBN1/KAT7/TSPYL1	39
GO:0007030	BP	GO:0007030	Golgi organization	21/856	157/18614	1.0797e-05	0.0484246	0.00184345	GOLGB1/YIPF4/TRIP11/COG3/TBC1D20/COG8/GAK/MAPK1/VMP1/ATL2/VCPIP1/CSNK1D/UBXN2A/FBXW8/GCC2/VTI1A/GOLGA2/TMED3/NPLOC4/SEC23IP/DNM2	21
GO:0016607	CC	GO:0016607	nuclear speck	47/889	415/19518	8.83802e-09	4.89626e-06	4.13992e-06	SETD1B/NXF1/AFDN/CCNL2/AP5Z1/AKAP17A/TRIP11/SARNP/BRD1/DDX39B/CBX4/SIRT7/SAP18/RBM4B/RBM15/GADD45A/UHMK1/PRKAA1/SPRTN/TOPORS/PIP5K1A/SLU7/PNISR/ZC3H18/POLDIP3/PABPN1/RBM25/CDC34/PPP4R3B/RBBP6/CDK12/SDE2/C12orf57/ABHD17A/SFPQ/BRD2/GATAD2B/NCBP3/MSL1/TUT1/CDK13/CTR9/ZC3H13/RBM19/CWC25/PIAS2/REXO4	47
GO:0061695	CC	GO:0061695	transferase complex, transferring phosphorus-containing groups	38/889	306/19518	2.06418e-08	1.14355e-05	4.83452e-06	RMRP/SMCR8/POLR2A/PRKAB2/CCNL2/ERCC2/PRKAR2A/TAF6L/TAF5/CCNT1/CDKN2D/PIK3C2A/PRKAA1/CRCP/REV3L/ATG101/POLG2/POLR2C/STK11/TAF3/SOCS4/POLR2L/RB1CC1/TRAF3/RPAP2/CDK12/GTF2F1/GTF2B/POLR3A/TRRAP/RPRD1B/GTF2H1/CDK13/CCNT2/POLR3H/CTR9/POLR2E/CAB39	38
GO:0005819	CC	GO:0005819	spindle	42/889	421/19518	1.7058e-06	0.000945013	0.000266344	CTDP1/KLHL21/CCDC57/CTTN/HAUS2/FAM161A/WDR73/CEP104/ERCC2/LATS1/MICAL3/FAM83D/EVI5/MAP1S/MAD2L1BP/KIFC2/MAEA/HAUS5/SPOUT1/MAPK1/CHMP1B/TOPORS/KIF14/DIDO1/CSPP1/GPSM2/SPATA5L1/ABRAXAS2/CEP95/CSNK1D/CEP350/HAUS6/ARL8B/WDR5/TNKS/HAUS3/ZNF207/TTL/GOLGA2/SHCBP1/KIF3A/KIF3B	42
GO:0030880	CC	GO:0030880	RNA polymerase complex	19/889	124/19518	3.3319e-06	0.00184587	0.000390183	RMRP/POLR2A/ERCC2/TAF6L/TAF5/CRCP/POLR2C/TAF3/POLR2L/RPAP2/GTF2F1/GTF2B/POLR3A/TRRAP/RPRD1B/GTF2H1/POLR3H/CTR9/POLR2E	19
GO:0055029	CC	GO:0055029	nuclear DNA-directed RNA polymerase complex	18/889	117/19518	5.65849e-06	0.0031348	0.000530111	POLR2A/ERCC2/TAF6L/TAF5/CRCP/POLR2C/TAF3/POLR2L/RPAP2/GTF2F1/GTF2B/POLR3A/TRRAP/RPRD1B/GTF2H1/POLR3H/CTR9/POLR2E	18
GO:0000428	CC	GO:0000428	DNA-directed RNA polymerase complex	18/889	120/19518	8.14069e-06	0.00450994	0.000635545	POLR2A/ERCC2/TAF6L/TAF5/CRCP/POLR2C/TAF3/POLR2L/RPAP2/GTF2F1/GTF2B/POLR3A/TRRAP/RPRD1B/GTF2H1/POLR3H/CTR9/POLR2E	18
GO:0016591	CC	GO:0016591	RNA polymerase II, holoenzyme	15/889	93/19518	1.88357e-05	0.010435	0.00126043	POLR2A/ERCC2/TAF6L/TAF5/POLR2C/TAF3/POLR2L/RPAP2/GTF2F1/GTF2B/TRRAP/RPRD1B/GTF2H1/CTR9/POLR2E	15
GO:0030117	CC	GO:0030117	membrane coat	14/889	92/19518	6.8746e-05	0.0380853	0.00330682	IGF2R/AP5Z1/AP4M1/CLTB/AP5M1/CHMP1B/AP3M2/EPS15L1/SYNRG/COPZ1/TMED3/AP2A1/SAR1A/AP1M1	14
GO:0048475	CC	GO:0048475	coated membrane	14/889	92/19518	6.8746e-05	0.0380853	0.00330682	IGF2R/AP5Z1/AP4M1/CLTB/AP5M1/CHMP1B/AP3M2/EPS15L1/SYNRG/COPZ1/TMED3/AP2A1/SAR1A/AP1M1	14
GO:0005876	CC	GO:0005876	spindle microtubule	13/889	81/19518	7.05951e-05	0.0391097	0.00330682	KLHL21/CCDC57/HAUS2/FAM161A/MAP1S/HAUS5/CHMP1B/CSNK1D/HAUS6/HAUS3/TTL/KIF3A/KIF3B	13
GO:0019787	MF	GO:0019787	ubiquitin-like protein transferase activity	51/898	467/18369	6.69983e-08	5.03157e-05	2.90244e-05	TRIM52/MIB2/KLHL21/TRIM41/HECTD4/RNF139/CBX4/ARIH1/RNF213/PIAS4/FBXL3/TRIM4/DZIP3/WSB1/MAEA/TOPORS/FBXO21/RSPRY1/BRAP/CDC34/TRAF3/RC3H2/RBBP6/RNF169/FBXO3/UHRF2/RNF216/FBXW8/UBE2G2/ITCH/TRIM73/HERC2/MGRN1/UBE3C/XIAP/UBE2Z/UBE2H/RNF4/ANAPC4/RNF114/RANBP2/LTN1/MIB1/RNF168/NFX1/RNF5/RNF220/FBXO22/PIAS2/BRCA1/MED31	51
GO:0042393	MF	GO:0042393	histone binding	33/898	241/18369	8.57643e-08	6.4409e-05	2.90244e-05	USP49/KDM5B/BRD1/ZZEF1/CBX4/ING1/SMARCA2/MYSM1/SPTY2D1/NOC2L/KDM5A/RBBP5/EZH1/CHD2/TSPYL2/SIRT1/MPHOSPH8/ATAD2B/WDR5/UHRF2/GLYR1/TNKS/TDRD3/BRD2/ING5/HJURP/SBNO1/USP15/IPO9/RNF168/KAT7/TSPYL1/KAT8	33
GO:0004842	MF	GO:0004842	ubiquitin-protein transferase activity	47/898	438/18369	3.68351e-07	0.000276631	7.33778e-05	TRIM52/MIB2/KLHL21/TRIM41/HECTD4/RNF139/ARIH1/RNF213/FBXL3/TRIM4/DZIP3/WSB1/MAEA/TOPORS/FBXO21/RSPRY1/BRAP/CDC34/TRAF3/RC3H2/RBBP6/RNF169/FBXO3/UHRF2/RNF216/FBXW8/UBE2G2/ITCH/TRIM73/HERC2/MGRN1/UBE3C/XIAP/UBE2Z/UBE2H/RNF4/ANAPC4/RNF114/LTN1/MIB1/RNF168/NFX1/RNF5/RNF220/FBXO22/BRCA1/MED31	47
GO:0070063	MF	GO:0070063	RNA polymerase binding	14/898	57/18369	4.33648e-07	0.00032567	7.33778e-05	UVSSA/CCNT1/SPTY2D1/RRN3/PCF11/PABPN1/RPAP2/SCAF1/GTF2B/RPRD1B/CCNT2/CTR9/ELP4/BRCA1	14
GO:0140030	MF	GO:0140030	modification-dependent protein binding	24/898	175/18369	4.72581e-06	0.00354908	0.000639725	SQSTM1/MINDY2/ZZEF1/PLCG2/CBX4/ING1/ZBTB1/ZRANB1/DZIP3/SPRTN/KDM5A/ABRAXAS2/MPHOSPH8/RNF169/ATAD2B/WDR5/GLYR1/TDRD3/BRD2/ING5/AGL/NPLOC4/USP15/RNF168	24
GO:0070530	MF	GO:0070530	K63-linked polyubiquitin modification-dependent protein binding	8/898	24/18369	1.15449e-05	0.00867023	0.00130235	SQSTM1/MINDY2/ZBTB1/ZRANB1/SPRTN/RNF169/NPLOC4/RNF168	8
GO:0043175	MF	GO:0043175	RNA polymerase core enzyme binding	10/898	41/18369	2.0831e-05	0.0156441	0.00201419	UVSSA/SPTY2D1/RRN3/PCF11/RPAP2/SCAF1/GTF2B/RPRD1B/CTR9/ELP4	10
GO:0031593	MF	GO:0031593	polyubiquitin modification-dependent protein binding	11/898	55/18369	5.9397e-05	0.0446071	0.00502529	SQSTM1/MINDY2/ZBTB1/ZRANB1/DZIP3/SPRTN/ABRAXAS2/RNF169/AGL/NPLOC4/RNF168	11

## Sheet: P3_cluster_E3_ontology
	ONTOLOGY	ID	Description	GeneRatio	BgRatio	pvalue	p.adjust	qvalue	geneID	Count
GO:0002181	BP	GO:0002181	cytoplasmic translation	12/135	159/18614	1.85911e-09	3.41891e-06	3.31313e-06	RPL27A/RPL12/RPL18A/RPS5/RPS13/RPL10/RPL39/RPL37/RPL35/YBX1/RPS27/RPL37A	12
GO:0022626	CC	GO:0022626	cytosolic ribosome	11/139	100/19518	1.32185e-10	3.47645e-08	3.21417e-08	RPL27A/RPL12/RPL18A/RPS5/RPS13/RPL10/RPL39/RPL37/RPL35/RPS27/RPL37A	11
GO:0022625	CC	GO:0022625	cytosolic large ribosomal subunit	8/139	58/19518	7.67078e-09	2.01742e-06	9.32606e-07	RPL27A/RPL12/RPL18A/RPL10/RPL39/RPL37/RPL35/RPL37A	8
GO:0044391	CC	GO:0044391	ribosomal subunit	11/139	185/19518	8.98165e-08	2.36217e-05	7.27986e-06	RPL27A/RPL12/RPL18A/RPS5/RPS13/RPL10/RPL39/RPL37/RPL35/RPS27/RPL37A	11
GO:0005840	CC	GO:0005840	ribosome	11/139	229/19518	7.63915e-07	0.00020091	4.6438e-05	RPL27A/RPL12/RPL18A/RPS5/RPS13/RPL10/RPL39/RPL37/RPL35/RPS27/RPL37A	11
GO:0015934	CC	GO:0015934	large ribosomal subunit	8/139	114/19518	1.57642e-06	0.000414598	7.66637e-05	RPL27A/RPL12/RPL18A/RPL10/RPL39/RPL37/RPL35/RPL37A	8
GO:0003735	MF	GO:0003735	structural constituent of ribosome	11/142	177/18369	1.30221e-07	3.99779e-05	3.74215e-05	RPL27A/RPL12/RPL18A/RPS5/RPS13/RPL10/RPL39/RPL37/RPL35/RPS27/RPL37A	11
