# Supplementary material for: Epstein-Barr virus reactivation induces divergent abortive, reprogrammed, and host shutoff states by lytic progression
Source: PLoS Pathog. 2024 Oct 24;20(10):e1012341. doi: 10.1371/journal.ppat.1012341 (PMC11563402; doi:10.1371/journal.ppat.1012341)
Supplement: S4 Table — List of GO terms separated by each unique cluster and data was imputed with ALRA in Seurat. Each sheet is a separate cluster and includes GO ID, description, adjusted p value, and gene IDs. (XLSX) [file ppat.1012341.s018.xlsx]

## Sheet: P3_cluster_A_ontology
	ONTOLOGY	ID	Description	GeneRatio	BgRatio	pvalue	p.adjust	qvalue	geneID	Count
GO:0034470	BP	GO:0034470	ncRNA processing	330/7424	432/18614	5.98717392686002e-55	3.83358746536847e-51	2.96396620821291e-51	TRMT10B/AARS2/URB1/METTL8/TRMT2B/AGO4/SARS2/PLD6/UTP14C/TDRKH/DUS2/RPP14/TRMT13/ZC3H7B/INTS6L/TSEN2/NOP2/KAT2B/TARBP1/MRM1/DTWD2/LIN28B/TYW1/PUS7/PSTK/DTWD1/NOP9/DGCR8/MTO1/UTP25/POP1/THADA/TRMT61B/AGO1/NSUN3/ADAT2/TENT4B/USP36/FDXACB1/PUS1/ZMPSTE24/ANKRD16/NOL6/FAM98B/SEPSECS/INTS4/PARN/NUP155/TRDMT1/STAT3/ELP2/INTS14/WDR36/CHD7/INTS7/PUM2/DALRD3/TP53/DROSHA/TRMT11/ADAT1/PUS10/TERT/PDCD11/HEATR1…	330
GO:0006302	BP	GO:0006302	double-strand break repair	249/7424	303/18614	2.34915980010171e-52	1.50416702000512e-48	5.81478870519912e-49	RAD51/MCM9/POLM/SLX4/RAD51B/ATR/USP51/PARP3/IFFO1/ERCC5/KMT5C/RAD51D/PALB2/POLL/ERCC6/SPIDR/TONSL/CDC7/ARID1B/FANCM/PNKP/PML/MMS22L/BRIP1/RAD50/FAN1/ATM/BCL7A/ZCWPW1/TOP3A/MRNIP/POGZ/ARID2/MMS19/ZMYND8/OGG1/POLA1/ABRAXAS1/WRN/WAS/DDX11/MARF1/ATRIP/UVRAG/POLQ/SLF1/SETMAR/AUNIP/AP5S1/INO80/GEN1/REC8/LIG3/RMI1/RAD54L/TNKS1BP1/TIMELESS/XRCC2/DCLRE1B/TENT4A/GINS4/XRCC3/FIGNL1/DMC1/SWSAP1/ANKLE1/ING3/T…	249
GO:0016570	BP	GO:0016570	histone modification	346/7424	475/18614	3.3204623932795e-49	2.12609207041686e-45	5.47934548617315e-46	RAD51/PWWP2B/SREBF1/BEND3/BCL6/JDP2/USP51/APBB1/HDAC10/TRIM16/UTY/KMT2D/LDB1/MSL2/PRKD2/AUTS2/PHC1/KMT5C/SETDB2/TRERF1/MTHFR/PBXIP1/ATXN7/KANSL2/KDM4A/JADE1/MLLT6/UFL1/ERCC6/TAF1/VEGFA/TBL1X/PAXIP1/BCOR/MYD88/CUL4B/KAT2B/LEF1/HDAC6/PRDM4/EHMT2/PRMT7/PCGF2/MEN1/TADA1/NAA40/DDB2/ABRAXAS1/ELK4/PER2/SETDB1/SPHK2/TADA2A/FBXL19/PRMT6/SETMAR/ATXN7L3/JADE2/BARD1/SETD5/SMYD5/JARID2/CAMK2D/PYGO2/USP36/PAGR…	346
GO:0007059	BP	GO:0007059	chromosome segregation	319/7424	435/18614	1.87781549511841e-46	1.20236526152432e-42	2.32404375619524e-43	MSH5/PRICKLE1/SLX4/MLH3/RGS14/STARD9/NR3C1/TOP3B/SETDB2/AGO4/CCDC69/STAG3/CENPJ/CEP192/CEP85/MAU2/ARID1B/FANCM/TUBGCP5/NDC1/BRIP1/KIF15/KAT2B/KLHL22/ATM/BCL7A/ZCWPW1/TOP3A/POGZ/EML3/EHMT2/ARID2/MMS19/WASHC5/ESPL1/ABRAXAS1/CENPC/HAUS4/LZTS2/UVRAG/SLF1/TUBGCP4/INO80/WRAP73/GEN1/REC8/RMI1/KIF18B/TENT4A/XRCC3/DMC1/ANKLE1/CCDC61/TTL/CENPT/CHEK2/KATNB1/SPICE1/TOP2B/HDAC8/STIL/HAUS3/PUM2/TRAPPC12/CLASP1…	319
GO:0006260	BP	GO:0006260	DNA replication	226/7424	278/18614	4.7507766051118e-46	3.04192226025309e-42	4.70376892080859e-43	RAD51/MCM9/SLX4/BCL6/NUGGC/ATR/AICDA/NT5M/POLD4/POLI/RRM2B/JADE1/POLL/POLG/TONSL/CDC7/DBF4B/FANCM/PNKP/MMS22L/RAD50/NFIA/E2F7/CDK2AP1/EHMT2/TWNK/POLA1/WRN/DDX11/POLQ/SETMAR/JADE2/BARD1/INO80/GEN1/LIG3/RMI1/ORC1/ZRANB3/POLE/TIMELESS/POLK/ZMPSTE24/GINS4/PURA/ORC5/POLRMT/EXD2/E2F8/SMARCAL1/NFRKB/MAP2K4/SIN3A/ETAA1/TP53/REV1/NBN/RAD17/ORC2/POLE2/PRIM2/TICRR/REPIN1/ACTR5/EME1/MCM8/DNA2/INO80B/LIG1/E4F…	226
GO:2001020	BP	GO:2001020	regulation of response to DNA damage stimulus	244/7424	311/18614	1.90952472760052e-44	1.22266868308262e-40	1.57552540243952e-41	ELL3/RAD51/ATR/USP51/PARP3/HDAC10/KMT5C/ATXN7/ERCC6/SPIDR/ARID1B/PAXIP1/PNKP/SPRED1/PML/KAT2B/ATM/TMEM161A/BCL7A/ZCWPW1/MRNIP/POGZ/CD74/ARID2/MMS19/MYC/OGG1/TADA1/ABRAXAS1/WAS/DDX11/ATRIP/POLQ/FBXO4/SLF1/SETMAR/ATXN7L3/BARD1/AUNIP/INO80/TIMELESS/CCAR2/ZMPSTE24/TTI1/FIGNL1/ANKLE1/ING3/TRRAP/CHEK2/EPC2/RNF168/NFRKB/UBR5/MDM2/ETAA1/EP400/TP53/PHF10/MBTD1/RAD9A/ACTR5/EPC1/DYRK3/NEK4/TRIM32/PYHIN1/INO…	244
GO:0033044	BP	GO:0033044	regulation of chromosome organization	202/7424	250/18614	1.66746026266617e-40	1.06767480618515e-36	1.17925798726602e-37	SLX4/ATR/SETDB2/ARID1B/PNKP/PML/RAD50/KAT2B/KLHL22/ATM/MAP2K7/BCL7A/ARID2/MYC/ESPL1/GNL3L/DDX11/SETDB1/FBXO4/SLF1/SETMAR/INO80/GEN1/MORC2/TENT4B/XRCC3/PARN/HDAC8/ATF7IP2/NFRKB/SIN3A/TRAPPC12/PHF10/NBN/ANAPC7/HASPIN/ATF7IP/ACTR5/INO80B/SMARCE1/GTF2H2/NCAPG2/RB1/EXOSC10/SMARCC2/RNF4/KNTC1/SMG5/NCAPD2/TERF2/MAPKAPK5/MAD1L1/BECN1/ANAPC4/BUB1B/CDK5RAP2/PIF1/SMG1/SLF2/CDK2/SENP6/NAT10/SMARCD2/SMARCD3/M…	202
GO:0000819	BP	GO:0000819	sister chromatid segregation	201/7424	250/18614	1.06536287916112e-39	6.82151851526866e-36	6.59263371144047e-37	PRICKLE1/STAG3/CEP192/MAU2/ARID1B/KIF15/KAT2B/KLHL22/ATM/BCL7A/POGZ/EML3/ARID2/ESPL1/ABRAXAS1/CENPC/SLF1/INO80/WRAP73/GEN1/REC8/KIF18B/TENT4A/XRCC3/CCDC61/CHEK2/KATNB1/SPICE1/TOP2B/HDAC8/CLASP1/PHF10/CLASP2/ANAPC7/DIS3L2/HASPIN/EML4/PIBF1/CEP97/SMARCE1/NCAPG2/RB1/MIS12/SMARCC2/KNTC1/STAG1/AAAS/NIPBL/NCAPD2/PDS5B/MAD1L1/BECN1/ANAPC4/BUB1B/CHAMP1/CDK5RAP2/DSN1/SLF2/SMARCD2/SMARCD3/DSCC1/ESCO1/ZW10/…	201
GO:1901987	BP	GO:1901987	regulation of cell cycle phase transition	315/7424	457/18614	5.44463098925633e-37	3.48619722242083e-33	2.99486544356404e-34	RAD51/GPR132/GFI1B/ZNF16/RAD51B/CACNB4/ATR/APBB1/KANK2/CDKN1A/CRADD/RRM2B/PPP1R9B/JADE1/CENPJ/XPC/ERCC6/TAF1/TFAP4/CDC7/ARID1B/PAXIP1/DBF4B/FOXN3/CRLF3/CTDSP1/CUL4B/PML/PTPN6/BRIP1/RAD50/KLHL22/E2F7/APBB2/ATM/BCL7A/MRNIP/ZFP36L2/ARID2/USP28/CASP2/TRIM39/EIF2AK4/MEN1/ESPL1/ABRAXAS1/ZFP36L1/UBE2E2/APPL2/ATRIP/CTDSP2/FBXO4/SETMAR/ADAM17/BARD1/PKD1/INO80/GEN1/LSM11/STOX1/ORC1/RBL1/PAGR1/TIMELESS/RBL2…	315
GO:0044772	BP	GO:0044772	mitotic cell cycle phase transition	320/7424	467/18614	9.04824197999934e-37	5.79358933979358e-33	4.47935600336178e-34	CDK18/IQGAP3/CDK14/GPR132/GFI1B/RAD51B/CACNB4/E2F2/KANK2/CDKN1A/CRADD/RRM2B/ITGB1/PPP1R9B/ZNF324/JADE1/CENPJ/XPC/TFAP4/CDC7/ARID1B/DBF4B/FOXN3/CRLF3/CTDSP1/CUL4B/PML/PTPN6/RAD50/KLHL22/E2F7/ATM/BCL7A/MRNIP/SKP2/ZFP36L2/ARID2/CASP2/TRIM39/MYC/CCNG2/ESPL1/ABRAXAS1/ZFP36L1/UBE2E2/APPL2/CTDSP2/ADAM17/ACVR1B/BARD1/PKD1/INO80/GEN1/LSM11/STOX1/ORC1/RBL1/NPAT/POLE/CACUL1/RBL2/SPAST/XRCC3/CHEK2/CDKN2C/CDK…	320
GO:0006261	BP	GO:0006261	DNA-templated DNA replication	139/7424	160/18614	4.18035267706694e-35	2.67667981912596e-31	1.88135872155462e-32	RAD51/MCM9/BCL6/NUGGC/ATR/AICDA/POLD4/RRM2B/POLG/TONSL/CDC7/DBF4B/FANCM/PNKP/MMS22L/RAD50/E2F7/CDK2AP1/TWNK/POLA1/WRN/DDX11/POLQ/SETMAR/BARD1/INO80/GEN1/LIG3/ORC1/ZRANB3/POLE/TIMELESS/ZMPSTE24/GINS4/PURA/ORC5/POLRMT/EXD2/E2F8/SMARCAL1/ETAA1/NBN/ORC2/POLE2/PRIM2/TICRR/EME1/MCM8/DNA2/LIG1/WDHD1/FAM111A/THOC1/WIZ/RECQL4/POLD1/SAMHD1/FBH1/ATAD5/RECQL5/TERF2/GINS1/CDK2/GINS3/RFWD3/DSCC1/CDK9/SENP2/TRA…	139
GO:0043161	BP	GO:0043161	proteasome-mediated ubiquitin-dependent protein catabolic process	301/7424	439/18614	1.02168062403014e-34	6.54182103566496e-31	4.21488067966117e-32	FBXL4/PRICKLE1/PRAME/SYVN1/DERL3/UBE3D/TRIM25/MAP1A/RNF144B/FBXL13/FBXL17/ANKZF1/SPOPL/EDEM1/KBTBD6/UFL1/TRIM9/NHLRC3/PELI1/TAF1/TMEM129/KBTBD7/ERLIN2/UBXN8/DET1/TBL1X/FBXL5/PML/FBXW4/TRIB2/RHOBTB3/TRIM38/TMEM67/SEL1L/KLHL22/ERLIN1/RNF122/SKP2/TRIM13/MAN1B1/TRIM39/PIAS1/ASB2/SOCS5/FBXW8/RNF19A/HERPUD1/JKAMP/FBXO4/FBXL19/AMFR/FOXRED2/FBXO38/FAF2/FEM1C/SIAH1/FBXL6/CCAR2/MAN1A1/MTM1/STT3B/ASCC3/RNF1…	301
GO:0048193	BP	GO:0048193	Golgi vesicle transport	220/7424	294/18614	1.49654117231039e-34	9.58235312630344e-31	5.69897419706541e-32	EHD3/LLGL1/CLN3/NBAS/RAB26/VPS54/TRAPPC2/BBS2/ATP9B/VPS13C/SCAMP1/EXOC6/ERGIC1/SEC31B/COPG2/SCAP/PICK1/STX17/TBC1D14/VPS13A/ARFGEF2/TMED7/ATP2C1/ACSL3/SORL1/INSIG1/SEC16A/SGSM2/SLC10A7/COG7/MPPE1/CNST/EXOC4/VPS52/MIA2/TRAPPC8/TRAPPC11/UVRAG/MYO18A/LMAN2L/GGA1/LMAN1/GGA3/ANK3/TMED4/BBS1/BLZF1/TRAPPC9/SPAST/KIF1C/VAMP5/PGAP1/PREPL/TRAPPC5/GGA2/CORO7/AP1G2/COPG1/MIA3/TRAPPC12/HTT/COG6/GBF1/COG8/SCAM…	220
GO:0000070	BP	GO:0000070	mitotic sister chromatid segregation	163/7424	199/18614	2.6450331848418e-34	1.69361474825421e-30	9.35307599121128e-32	PRICKLE1/CEP192/MAU2/KIF15/KAT2B/KLHL22/ATM/POGZ/EML3/ESPL1/ABRAXAS1/CENPC/SLF1/INO80/WRAP73/GEN1/KIF18B/TENT4A/XRCC3/CCDC61/CHEK2/KATNB1/SPICE1/HDAC8/CLASP1/CLASP2/ANAPC7/DIS3L2/HASPIN/EML4/PIBF1/CEP97/NCAPG2/RB1/MIS12/KNTC1/STAG1/AAAS/NIPBL/NCAPD2/PDS5B/MAD1L1/BECN1/BUB1B/CHAMP1/CDK5RAP2/DSN1/SLF2/DSCC1/ESCO1/ZW10/ZWILCH/SPAG5/SEH1L/NUMA1/NCAPH/BUB1/ATRX/KIFC1/PHF13/AKAP8/PRC1/RACGAP1/KAT5/KIF3…	163
GO:0098813	BP	GO:0098813	nuclear chromosome segregation	245/7424	339/18614	3.5680921286931e-34	2.28464939000219e-30	1.17759559868377e-31	MSH5/PRICKLE1/SLX4/MLH3/AGO4/STAG3/CEP192/MAU2/ARID1B/FANCM/NDC1/BRIP1/KIF15/KAT2B/KLHL22/ATM/BCL7A/ZCWPW1/POGZ/EML3/EHMT2/ARID2/WASHC5/ESPL1/ABRAXAS1/CENPC/SLF1/INO80/WRAP73/GEN1/REC8/RMI1/KIF18B/TENT4A/XRCC3/DMC1/ANKLE1/CCDC61/TTL/CHEK2/KATNB1/SPICE1/TOP2B/HDAC8/TRAPPC12/CLASP1/PHF10/CLASP2/ANAPC7/DIS3L2/HASPIN/EML4/PIBF1/EME1/CEP97/SMARCE1/NCAPG2/DYNC1H1/RB1/MIS12/SMARCC2/KNTC1/STAG1/AAAS/FANC…	245
GO:0006282	BP	GO:0006282	regulation of DNA repair	172/7424	214/18614	4.16348789490101e-34	2.66588129910512e-30	1.28821602432365e-31	RAD51/ATR/USP51/PARP3/HDAC10/KMT5C/ATXN7/ERCC6/SPIDR/ARID1B/PNKP/PML/KAT2B/TMEM161A/BCL7A/ZCWPW1/MRNIP/POGZ/ARID2/MMS19/OGG1/TADA1/ABRAXAS1/WAS/DDX11/ATRIP/POLQ/SLF1/SETMAR/ATXN7L3/BARD1/AUNIP/INO80/TIMELESS/FIGNL1/ING3/TRRAP/EPC2/RNF168/NFRKB/UBR5/EP400/PHF10/MBTD1/ACTR5/EPC1/INO80B/SMARCE1/KAT2A/RAD52/SHLD2/TAF6/SMARCC2/FBH1/UIMC1/RECQL5/TERF2/TAF5L/BRCC3/PARPBP/TP53BP1/RNF8/FANCB/TAF2/SLF2/SMA…	172
GO:0006397	BP	GO:0006397	mRNA processing	331/7424	500/18614	2.04295607323809e-33	1.30810477369435e-29	5.949239883863e-31	PRMT9/AICDA/RBM4/PTCD2/TSEN2/KHDC4/PTBP2/RBM41/CNOT6L/DHX35/PRMT7/USP4/PUS7/TENT2/ZFP36L1/SCAF4/BARD1/LSM11/U2AF1L4/SCAF8/CMTR1/TENT4B/CWF19L1/PUS1/CCAR2/TENT4A/PRPF40B/SYMPK/RBM5/RPRD2/APLP1/RPRD1A/RBFOX2/RBM27/CPSF1/PAPOLG/RBM23/RBMXL1/ZBTB7A/NRDE2/CSTF2T/MBNL1/SMN1/METTL14/PRPF39/GEMIN5/DYRK1A/RPUSD4/SUGP2/RPRD1B/PAN3/THOC1/DDX47/PUS7L/CDK13/NCBP1/ZCCHC8/MTPAP/GEMIN8/DHX38/ZRSR2/PPIL3/CELF2/RB…	331
GO:0018205	BP	GO:0018205	peptidyl-lysine modification	263/7424	374/18614	2.54070596593523e-33	1.62681402998833e-29	6.98768430280315e-31	BCL11A/PIAS3/PWWP2B/BEND3/SETD6/HDAC7/APBB1/HDAC10/TRIM16/KMT2D/LDB1/MSL2/AUTS2/KMT5C/SETDB2/PBXIP1/ATXN7/KANSL2/JADE1/MLLT6/ERCC6/FAM86B1/PAXIP1/BCOR/PLOD1/SENP3/PML/TRIM38/KAT2B/LEF1/HDAC6/EHMT2/PLOD3/ATP7A/PIAS1/PCGF2/MEN1/LIPT1/TADA1/NAA40/PIAS2/GNL3L/SIRT5/SETDB1/SPHK2/TADA2A/SLF1/SETMAR/ATXN7L3/JADE2/RWDD3/SMYD5/PYGO2/MUL1/HMG20A/PAGR1/LIAS/ZMPSTE24/VIPAS39/ING3/TRRAP/ATF2/BRPF1/EPC2/SENP1/…	263
GO:0072594	BP	GO:0072594	establishment of protein localization to organelle	305/7424	453/18614	6.81480029388519e-33	4.36351662817469e-29	1.77562358903834e-30	PRICKLE1/SREBF1/PIK3R2/ZNF827/HPS4/TMCO6/PIK3R1/TRMT10B/VPS37B/SPG11/TXNIP/JUP/VPS54/CDKN1A/PIK3R4/COX18/EDEM1/PEX5/LRSAM1/DNLZ/VPS13C/SPIDR/HEATR3/IPO13/TOMM40L/NAGPA/TRAM2/ZC3H12A/MIPEP/PML/PEX26/CBLB/SREBF2/VPS13A/FAM53B/VPS11/SORL1/SYK/TIMM23B/VPS8/PTPN23/PEX6/APPL2/MOAP1/HERPUD1/MAVS/LEPROT/RAB23/LMAN1/GGA3/ZFYVE16/TNPO2/IMMP2L/USP36/SEC63/MAN1A1/NUP188/ATF2/NUP214/NUP155/GRPEL2/SUFU/STAT3/U…	305
GO:0000724	BP	GO:0000724	double-strand break repair via homologous recombination	142/7424	171/18614	2.61169793925953e-31	1.67227019050788e-27	6.46463968859871e-29	RAD51/MCM9/SLX4/RAD51B/USP51/ERCC5/RAD51D/PALB2/POLL/ERCC6/SPIDR/TONSL/CDC7/FANCM/MMS22L/FAN1/ATM/TOP3A/MRNIP/POGZ/ARID2/MMS19/ZMYND8/WRN/WAS/POLQ/SLF1/AUNIP/AP5S1/INO80/GEN1/REC8/LIG3/RMI1/RAD54L/TIMELESS/XRCC2/GINS4/XRCC3/FIGNL1/DMC1/SWSAP1/ANKLE1/ING3/TRRAP/EPC2/EXD2/RAD54B/INIP/EP400/NBN/MBTD1/RNF138/MCM8/EPC1/RAD52/SHLD2/RECQL4/SAMHD1/INTS3/FBH1/NIPBL/RECQL5/PARPBP/TP53BP1/FANCB/SLF2/RFWD3/N…	142
GO:0043414	BP	GO:0043414	macromolecule methylation	229/7424	320/18614	5.76254686615676e-31	3.68975875840017e-27	1.35845904318472e-28	BEND3/SETD6/TRMT10B/PRMT9/BTG2/KMT2D/AUTS2/KMT5C/SETDB2/MTHFR/METTL8/TRMT2B/KANSL2/PLD6/MLLT6/TRMT13/FAM86B1/PAXIP1/BCOR/PICK1/MYD88/HEMK1/NOP2/PCMTD2/TARBP1/MRM1/PRDM4/EHMT2/PRMT7/MYC/MEN1/SETDB1/MTO1/PRMT6/SETMAR/THADA/SMYD5/TRMT61B/NSUN3/PYGO2/CMTR1/FDXACB1/PAGR1/MTRR/BAZ2A/RAB3D/FAM98B/TRDMT1/FOS/KMT2A/SETD7/KDM1B/DALRD3/TRMT11/KANSL1/ATF7IP/PAX5/THUMPD2/NCOA6/METTL2A/METTL14/HCFC1/ZNF335/PCM…	229
GO:0000075	BP	GO:0000075	cell cycle checkpoint signaling	152/7424	188/18614	7.76844544009623e-31	4.97413561529362e-27	1.74808607199869e-28	RAD51/ATR/CDKN1A/CRADD/XPC/ERCC6/FOXN3/PML/BRIP1/RAD50/KLHL22/ATM/MRNIP/USP28/CASP2/TRIM39/EIF2AK4/ABRAXAS1/ATRIP/FBXO4/SETMAR/BARD1/GEN1/ORC1/TIMELESS/CCAR2/TTI1/XRCC3/CHEK2/ATF2/PLK3/CDK5RAP3/MDM2/INIP/INTS7/ETAA1/TAOK3/TP53/NBN/RAD17/HASPIN/RAD9A/TICRR/HINFP/EME1/DNA2/THOC1/KNTC1/INTS3/CLOCK/FANCD2/UIMC1/PIDD1/MAD1L1/BRCC3/FEM1B/BUB1B/TP53BP1/DTL/CDK5RAP2/TAOK2/CDK2/BABAM2/RFWD3/MUS81/ZW10/ZWI…	152
GO:1901990	BP	GO:1901990	regulation of mitotic cell cycle phase transition	249/7424	357/18614	1.03049979878571e-30	6.59829021162489e-27	2.21805059665409e-28	GPR132/GFI1B/RAD51B/CACNB4/KANK2/CDKN1A/CRADD/RRM2B/PPP1R9B/JADE1/CENPJ/XPC/TFAP4/CDC7/ARID1B/DBF4B/FOXN3/CRLF3/CTDSP1/CUL4B/PML/PTPN6/RAD50/KLHL22/E2F7/ATM/BCL7A/MRNIP/ZFP36L2/ARID2/CASP2/TRIM39/ESPL1/ABRAXAS1/ZFP36L1/UBE2E2/APPL2/CTDSP2/ADAM17/BARD1/PKD1/INO80/GEN1/LSM11/STOX1/ORC1/RBL1/RBL2/XRCC3/CHEK2/CDKN2C/CDK10/CDC14A/PLK3/STIL/CDK5RAP3/SIN3A/MDM2/INIP/TAOK3/TP53/PHF10/NBN/RGCC/ANAPC7/RAD1…	249
GO:0032259	BP	GO:0032259	methylation	253/7424	365/18614	1.64509132455489e-30	1.05335197511249e-26	3.3933616225358e-28	BEND3/SETD6/TRMT10B/PRDM11/PRMT9/BTG2/KMT2D/AUTS2/KMT5C/SETDB2/MTHFR/METTL8/TRMT2B/KANSL2/PLD6/MLLT6/TRMT13/FAM86B1/PAXIP1/BCOR/PICK1/MYD88/METTL25/HEMK1/PRDM15/NOP2/PCMTD2/TARBP1/MRM1/CARNMT1/PRDM4/EHMT2/PRMT7/PRDM10/MYC/MEN1/MTR/SETDB1/MTO1/PEMT/PRMT6/SETMAR/SETD5/THADA/SMYD5/TRMT61B/NSUN3/PYGO2/CMTR1/FDXACB1/PAGR1/MTRR/BAZ2A/RAB3D/FAM98B/TRDMT1/FOS/DPH5/KMT2A/SETD7/KDM1B/DALRD3/TRMT11/KANSL1/A…	253
GO:0000725	BP	GO:0000725	recombinational repair	143/7424	175/18614	4.9376056865524e-30	3.1615489210995e-26	9.77749875530777e-28	RAD51/MCM9/SLX4/RAD51B/USP51/ERCC5/RAD51D/PALB2/POLL/ERCC6/SPIDR/TONSL/CDC7/FANCM/MMS22L/FAN1/ATM/TOP3A/MRNIP/POGZ/ARID2/MMS19/ZMYND8/WRN/WAS/POLQ/SLF1/AUNIP/AP5S1/INO80/GEN1/REC8/LIG3/RMI1/RAD54L/TIMELESS/XRCC2/GINS4/XRCC3/FIGNL1/DMC1/SWSAP1/ANKLE1/ING3/TRRAP/EPC2/EXD2/RAD54B/INIP/EP400/NBN/MBTD1/RNF138/MCM8/EPC1/RAD52/SHLD2/RECQL4/SAMHD1/INTS3/FBH1/NIPBL/RECQL5/PARPBP/TP53BP1/FANCB/SLF2/RFWD3/N…	143
GO:0008033	BP	GO:0008033	tRNA processing	117/7424	135/18614	1.55515152362349e-29	9.9576352057612e-26	2.9610840548993e-27	TRMT10B/AARS2/METTL8/TRMT2B/SARS2/DUS2/RPP14/TRMT13/TSEN2/TARBP1/DTWD2/TYW1/PUS7/PSTK/DTWD1/MTO1/POP1/THADA/TRMT61B/NSUN3/ADAT2/PUS1/ANKRD16/FAM98B/SEPSECS/TRDMT1/ELP2/DALRD3/TRMT11/ADAT1/PUS10/THUMPD2/METTL2A/CDKAL1/RPUSD4/GTPBP3/PTCD1/FARS2/TYW5/TRIT1/TRMT5/TRMO/TRNT1/TRUB1/NAT10/QTRT2/ELP4/TSEN54/LCMT2/TRMT2A/ALKBH1/THUMPD1/THG1L/METTL2B/TYW1B/ELP3/TRPT1/TRMT12/CDK5RAP1/CTU2/TRMU/ELAC2/WDR6/ME…	117
GO:0006399	BP	GO:0006399	tRNA metabolic process	153/7424	193/18614	3.17729899683979e-29	2.03442454767652e-25	5.75171523176703e-27	TRMT10B/AARSD1/AARS2/EARS2/METTL8/TRMT2B/SARS2/LARS2/DUS2/RPP14/TRMT13/DTD2/TSEN2/TARBP1/DTWD2/QRSL1/MARS2/TYW1/PUS7/PSTK/DTWD1/GATB/DARS2/MTO1/POP1/THADA/TRMT61B/NSUN3/ADAT2/PUS1/ANKRD16/HARS2/BRF1/FAM98B/SEPSECS/TRDMT1/ELP2/WARS2/DALRD3/TRMT11/ADAT1/PUS10/VARS2/GTF3C2/THUMPD2/METTL2A/CDKAL1/NARS2/RPUSD4/EXOSC10/GTPBP3/PTCD1/FARS2/TYW5/TRIT1/TRMT5/TRMO/TARS2/TRNT1/GTF3C3/FARSB/TRUB1/NAT10/QTRT2/…	153
GO:0022613	BP	GO:0022613	ribonucleoprotein complex biogenesis	309/7424	475/18614	3.2531495888795e-29	2.08299168175955e-25	5.75171523176703e-27	ATR/EIF3C/URB1/TRMT2B/AGO4/UTP14C/HEATR3/GTPBP10/CUL4B/KHDC4/PTBP2/NOP2/KAT2B/ATM/MRM1/PRMT7/USP4/URB2/DDX28/NOP9/GNL3L/UTP25/TRMT61B/AGO1/NSUN3/EFL1/TENT4B/USP36/FDXACB1/NGRN/NOL6/RBM5/RIOX2/MDN1/WDR36/CHD7/DROSHA/DDX31/PDCD11/HEATR1/WDR12/WDR3/SMN1/SPATA5/KRI1/PRPF39/GEMIN5/NSUN4/METTL17/TFB1M/ZNHIT6/EXOSC10/DDX47/MTG2/WDR75/NCBP1/EIF2D/SUV39H1/GEMIN8/NLE1/ZRSR2/CELF2/METTL15/AGO2/TRAF7/RPUSD1/…	309
GO:0051054	BP	GO:0051054	positive regulation of DNA metabolic process	216/7424	303/18614	6.78942928519343e-29	4.34727157130935e-25	1.15900856363937e-26	CLCF1/RAD51/PTK2B/SLX4/ATR/PARP3/HDAC10/PTPRC/PRKD2/KMT5C/TNF/ERCC6/SPIDR/CDC7/ARID1B/PAXIP1/DBF4B/PNKP/PML/RAD50/E2F7/ATM/TMEM161A/MAP2K7/BCL7A/ZCWPW1/MRNIP/POGZ/ARID2/MMS19/MYC/OTUD4/ABRAXAS1/WRN/WAS/STAT6/DDX11/FBXO4/SLF1/SETMAR/INO80/FGFR4/TIMELESS/GINS4/ING3/TRRAP/PARN/EPC2/RNF168/E2F8/NFRKB/MAP2K4/EP400/PHF10/NBN/MBTD1/RGCC/PRIM2/ACTR5/USP9X/DNA2/EPC1/INO80B/SMARCE1/SHLD2/WIZ/SMARCC2/PRKCD/…	216
GO:0042254	BP	GO:0042254	ribosome biogenesis	213/7424	298/18614	9.07993283462378e-29	5.8138809940096e-25	1.4983482147802e-26	URB1/TRMT2B/UTP14C/HEATR3/GTPBP10/CUL4B/NOP2/KAT2B/MRM1/URB2/DDX28/NOP9/GNL3L/UTP25/TRMT61B/NSUN3/EFL1/TENT4B/USP36/FDXACB1/NGRN/NOL6/RIOX2/MDN1/WDR36/CHD7/DROSHA/DDX31/PDCD11/HEATR1/WDR12/WDR3/SPATA5/KRI1/NSUN4/METTL17/TFB1M/ZNHIT6/EXOSC10/DDX47/MTG2/WDR75/SUV39H1/NLE1/METTL15/TRAF7/RPUSD1/NVL/NAT10/ISG20L2/MTREX/ERI1/UTP20/SRFBP1/C1orf109/WDR55/UTP14A/NUP88/GEMIN4/EXOSC6/METTL16/NAF1/MAK16/METT…	213
GO:0016236	BP	GO:0016236	macroautophagy	226/7424	322/18614	1.32989718603142e-28	8.51533168215917e-25	2.12377129572352e-26	PIK3C2B/LZTS1/FYCO1/ULK3/VPS37B/CLN3/HDAC10/SPG11/LRBA/PIK3R4/NPC1/PEX5/LRSAM1/UFL1/TCIRG1/VPS13C/PIP4K2B/GABARAPL1/RUBCNL/STX17/RETREG3/ATP6V1E2/ATP13A2/LIX1L/EPM2A/TBC1D14/ATM/ATP6V0A2/SNX14/HDAC6/ATG16L2/EHMT2/TRIM13/SESN1/MFSD8/SNX30/TECPR1/EXOC4/PACS2/SPTLC1/SPTLC2/MOAP1/TMEM41B/UVRAG/PIKFYVE/TBC1D5/RAB23/TMEM39A/USP36/ATG7/MTM1/GAA/VPS16/UBQLN2/ATG10/PJVK/IFT88/WDR24/MAP3K7/RUBCN/TP53/HTT/A…	226
GO:0006310	BP	GO:0006310	DNA recombination	231/7424	332/18614	2.4683941706245e-28	1.58051278745087e-24	3.8187032185681e-26	CLCF1/MSH5/RAD51/TEP1/MCM9/POLM/SLX4/RAD51B/BCL6/USP51/MLH3/PARP3/HDAC10/AICDA/ERCC5/PTPRC/KMT5C/RAD51D/PALB2/POLL/ERCC6/C11orf80/SPIDR/TONSL/CDC7/PAXIP1/FANCM/MMS22L/BRIP1/RAD50/FAN1/ATM/ZCWPW1/LEF1/TOP3A/MRNIP/POGZ/ARID2/MMS19/ZMYND8/WRN/SLC15A4/WAS/STAT6/POLQ/SLF1/BARD1/AUNIP/AP5S1/INO80/GEN1/REC8/LIG3/RMI1/ZRANB3/RAD54L/PAGR1/TIMELESS/DCAF1/XRCC2/GINS4/XRCC3/FIGNL1/DMC1/SWSAP1/ANKLE1/ING3/TRR…	231
GO:0140014	BP	GO:0140014	mitotic nuclear division	204/7424	286/18614	2.06182823794207e-27	1.32018862075431e-23	3.09307119714244e-25	PRICKLE1/LRP5/TOM1L2/TNF/PPP1R9B/CEP192/REEP4/CEP85/MAU2/FGF8/KIF15/KAT2B/SH2B1/KLHL22/ATM/POGZ/FBXO43/EML3/ESPL1/ABRAXAS1/CENPC/CUL9/SLF1/INO80/WRAP73/GEN1/KIF18B/SPAST/TENT4A/XRCC3/CCDC61/CHEK2/KATNB1/CDC14A/SPICE1/HDAC8/CLASP1/CLASP2/RGCC/ANAPC7/DIS3L2/HASPIN/EML4/NDE1/PIBF1/CEP97/MTBP/SPHK1/NCAPG2/RB1/MIS12/KNTC1/CUL7/STAG1/AAAS/PKMYT1/NIPBL/ANLN/NCAPD2/PDS5B/UBXN2B/MAD1L1/BECN1/BUB1B/CHAMP1/…	204
GO:0008380	BP	GO:0008380	RNA splicing	300/7424	466/18614	2.99988253306675e-27	1.92082478592264e-23	4.36794041888946e-25	PIK3R1/ILDR1/ATXN7/SLC38A2/PPP1R9B/RBM4/TSEN2/KHDC4/PTBP2/RBM41/KAT2B/DHX35/PRMT7/USP4/CLK2/PUS7/TADA1/IVNS1ABP/ATXN7L3/U2AF1L4/CLK4/CWF19L1/PUS1/CCAR2/PRPF40B/FAM98B/TRRAP/RBM5/FASTK/RBFOX2/RBM23/RBMXL1/ZBTB7A/NRDE2/MBNL1/SMN1/METTL14/PRPF39/GEMIN5/CCNL1/DYRK1A/RPUSD4/KAT2A/ZNF638/SUGP2/THOC1/DDX47/CDK13/NCBP1/ZCCHC8/CLK3/GEMIN8/DHX38/ZRSR2/TAF5L/PPIL3/CELF2/RBM10/TIA1/SRSF8/RNF113A/VIRMA/RBM6/M…	300
GO:0016072	BP	GO:0016072	rRNA metabolic process	186/7424	257/18614	2.33144947085713e-26	1.49282709618982e-22	3.29768627411762e-24	URB1/TRMT2B/UTP14C/DIS3L/ERCC6/NOP2/KAT2B/MRM1/IPPK/POLR1B/NOP9/DDX11/UTP25/TRMT61B/NSUN3/TENT4B/USP36/FDXACB1/NOL6/BRF1/WDR36/CHD7/TP53/DROSHA/PDCD11/HEATR1/WDR12/WDR3/GTF3C2/KRI1/NSUN4/TFB1M/ZNHIT6/EXOSC10/DDX47/WDR75/MTOR/DEDD/SUV39H1/TAF1B/METTL15/GTF3C3/RPUSD1/NVL/NAT10/MTREX/ERI1/UTP20/SRFBP1/SPIN1/WDR55/UTP14A/POLR1E/GTF3C1/GEMIN4/EXOSC6/METTL16/NAF1/MAK16/METTL18/EXOSC2/NOL8/TBL3/FCF1/PES…	186
GO:0006400	BP	GO:0006400	tRNA modification	87/7424	95/18614	3.13453042437781e-26	2.00703983072911e-22	4.31043759820142e-24	TRMT10B/AARS2/METTL8/TRMT2B/SARS2/DUS2/TRMT13/TARBP1/DTWD2/TYW1/PUS7/PSTK/DTWD1/MTO1/THADA/TRMT61B/NSUN3/ADAT2/PUS1/ANKRD16/SEPSECS/TRDMT1/ELP2/DALRD3/TRMT11/PUS10/THUMPD2/METTL2A/CDKAL1/RPUSD4/GTPBP3/TYW5/TRIT1/TRMT5/TRMO/TRUB1/NAT10/QTRT2/ELP4/LCMT2/TRMT2A/ALKBH1/THUMPD1/THG1L/METTL2B/TYW1B/ELP3/TRMT12/CDK5RAP1/CTU2/TRMU/WDR6/METTL1/TRMT10A/ELP6/PUS3/NSUN6/METTL6/MTFMT/PUSL1/WDR4/DUS4L/DUS3L/NS…	87
GO:0010948	BP	GO:0010948	negative regulation of cell cycle process	218/7424	317/18614	1.0032180518503e-25	6.42360518599749e-22	1.34228577463783e-23	RAD51/GPR132/GFI1B/CACNB4/BCL6/ATR/APBB1/KANK2/TOM1L2/CDKN1A/CRADD/JADE1/XPC/ERCC6/FOXN3/CRLF3/CTDSP1/PML/BRIP1/RAD50/TMEM67/KAT2B/KLHL22/E2F7/APBB2/ATM/MRNIP/FBXO43/ZFP36L2/USP28/CASP2/TRIM39/EIF2AK4/MEN1/ESPL1/ABRAXAS1/ZFP36L1/ATRIP/CTDSP2/FBXO4/SETMAR/BARD1/GEN1/ORC1/RBL1/TIMELESS/RBL2/CCAR2/TTI1/XRCC3/CHEK2/ATF2/E2F8/PLK3/CDK5RAP3/MDM2/INIP/MDM1/INTS7/ETAA1/TAOK3/TP53/NBN/RGCC/RAD17/HASPIN/RA…	218
GO:0006364	BP	GO:0006364	rRNA processing	162/7424	218/18614	3.32595845030547e-25	2.12961119573059e-21	4.33295916669989e-23	URB1/TRMT2B/UTP14C/NOP2/KAT2B/MRM1/NOP9/UTP25/TRMT61B/NSUN3/TENT4B/USP36/FDXACB1/NOL6/WDR36/CHD7/DROSHA/PDCD11/HEATR1/WDR12/WDR3/KRI1/NSUN4/TFB1M/ZNHIT6/EXOSC10/DDX47/WDR75/SUV39H1/METTL15/RPUSD1/NVL/NAT10/MTREX/ERI1/UTP20/SRFBP1/WDR55/UTP14A/GEMIN4/EXOSC6/METTL16/NAF1/MAK16/METTL18/EXOSC2/NOL8/TBL3/FCF1/PES1/MPHOSPH10/RIOK1/RRP8/DDX51/ERI2/FTSJ3/BMS1/RBFA/UTP15/NSUN5/DHX37/DDX10/UTP3/MTERF4/UTP4…	162
GO:2001022	BP	GO:2001022	positive regulation of response to DNA damage stimulus	132/7424	167/18614	3.61552480869652e-25	2.31502053500838e-21	4.58942325919021e-23	ATR/PARP3/HDAC10/KMT5C/ERCC6/SPIDR/ARID1B/PAXIP1/PNKP/SPRED1/ATM/TMEM161A/BCL7A/ZCWPW1/MRNIP/POGZ/ARID2/MMS19/MYC/ABRAXAS1/WAS/DDX11/SLF1/SETMAR/INO80/TIMELESS/CCAR2/TTI1/ANKLE1/ING3/TRRAP/EPC2/RNF168/NFRKB/EP400/PHF10/MBTD1/RAD9A/ACTR5/EPC1/PYHIN1/INO80B/SMARCE1/SHLD2/SMARCC2/PRKCD/FBH1/UIMC1/BRCC3/RNF8/FANCB/SLF2/SMARCD2/BABAM2/SMARCD3/ING4/RIF1/DPF2/TELO2/FMR1/MRGBP/KAT5/NSMCE4A/CEBPG/ACTR8/AR…	132
GO:1901988	BP	GO:1901988	negative regulation of cell cycle phase transition	193/7424	274/18614	6.49462023629013e-25	4.15850533729657e-21	8.03794709770329e-23	RAD51/GPR132/GFI1B/CACNB4/ATR/APBB1/KANK2/CDKN1A/CRADD/JADE1/XPC/ERCC6/FOXN3/CRLF3/CTDSP1/PML/BRIP1/RAD50/KLHL22/E2F7/APBB2/ATM/MRNIP/ZFP36L2/USP28/CASP2/TRIM39/EIF2AK4/MEN1/ABRAXAS1/ZFP36L1/ATRIP/CTDSP2/FBXO4/SETMAR/BARD1/GEN1/ORC1/RBL1/TIMELESS/RBL2/CCAR2/TTI1/XRCC3/CHEK2/ATF2/PLK3/CDK5RAP3/MDM2/INIP/INTS7/ETAA1/TAOK3/TP53/NBN/RGCC/RAD17/HASPIN/RAD9A/TICRR/HINFP/EME1/DNA2/DLG1/RB1/THOC1/KNTC1/I…	193
GO:0006913	BP	GO:0006913	nucleocytoplasmic transport	222/7424	328/18614	1.01934456619059e-24	6.52686325731834e-21	1.20149811899607e-22	PRICKLE1/STRADA/PIK3R2/TMCO6/PIK3R1/RGS14/ZC3H11A/SPG11/TXNIP/JUP/CDKN1A/NUP210/RBM4/HEATR3/IPO13/WASHC4/XPO4/NDC1/ZC3H12A/XPO7/PML/CBLB/FAM53B/SYK/HHEX/NOP9/LZTS2/APPL2/MAVS/PPM1A/BARD1/PKD1/RAB23/CDAN1/TNPO2/SMG7/DNAJC27/NUP188/NOL6/ANKLE1/ATF2/NUP214/NUP155/AKAP13/SUFU/STAT3/FRAT2/MDN1/UBR5/MCM3AP/DDX19A/NUP205/TP53/IPO9/NRDE2/XPOT/SP100/GSK3B/NF1/XPO5/NUP133/IPO11/HYAL2/HDAC3/IPO8/NEDD4/THOC1…	222
GO:0051169	BP	GO:0051169	nuclear transport	222/7424	328/18614	1.01934456619059e-24	6.52686325731834e-21	1.20149811899607e-22	PRICKLE1/STRADA/PIK3R2/TMCO6/PIK3R1/RGS14/ZC3H11A/SPG11/TXNIP/JUP/CDKN1A/NUP210/RBM4/HEATR3/IPO13/WASHC4/XPO4/NDC1/ZC3H12A/XPO7/PML/CBLB/FAM53B/SYK/HHEX/NOP9/LZTS2/APPL2/MAVS/PPM1A/BARD1/PKD1/RAB23/CDAN1/TNPO2/SMG7/DNAJC27/NUP188/NOL6/ANKLE1/ATF2/NUP214/NUP155/AKAP13/SUFU/STAT3/FRAT2/MDN1/UBR5/MCM3AP/DDX19A/NUP205/TP53/IPO9/NRDE2/XPOT/SP100/GSK3B/NF1/XPO5/NUP133/IPO11/HYAL2/HDAC3/IPO8/NEDD4/THOC1…	222
GO:0045786	BP	GO:0045786	negative regulation of cell cycle	262/7424	404/18614	1.22227913448404e-24	7.82625329810132e-21	1.4071918652334e-22	RAD51/GPR132/GFI1B/CACNB4/BCL6/ATR/APBB1/KANK2/TOM1L2/BTG2/TRIM35/CDKN1A/LILRB1/CRADD/TNF/JADE1/XPC/ERCC6/TFAP4/FOXN3/CRLF3/CTDSP1/PML/ANGEL2/BRIP1/RAD50/TMEM67/KAT2B/KLHL22/E2F7/RUNX3/APBB2/ATM/MRNIP/FBXO43/ZFP36L2/USP28/HHEX/CASP2/YTHDC2/TRIM39/EIF2AK4/MEN1/ESPL1/ABRAXAS1/ZFP36L1/TP53I13/ATRIP/CTDSP2/SIPA1/FBXO4/SETMAR/BARD1/GEN1/ORC1/RBL1/TIMELESS/RBL2/CCAR2/MAPK12/TTI1/XRCC3/CHEK2/ATF2/CDKN2C…	262
GO:0009451	BP	GO:0009451	RNA modification	137/7424	177/18614	1.89686547391669e-24	1.21456296294886e-20	2.13420055594024e-22	TRMT10B/AICDA/AARS2/METTL8/TRMT2B/SARS2/DUS2/TRMT13/NOP2/TARBP1/MRM1/DTWD2/TYW1/PUS7/PSTK/DTWD1/MTO1/THADA/TRMT61B/NSUN3/ADAT2/CMTR1/FDXACB1/PUS1/ANKRD16/SEPSECS/PARN/FTO/TRDMT1/ELP2/DALRD3/TRMT11/PUS10/THUMPD2/METTL2A/METTL14/NSUN4/CDKAL1/TFB1M/RPUSD4/GTPBP3/PUS7L/TYW5/TRIT1/TRMT5/CBLL1/METTL15/VIRMA/TRMO/TRUB1/RPUSD1/NAT10/QTRT2/ELP4/TGS1/LCMT2/TRMT2A/ALKBH1/THUMPD1/THG1L/ADAR/METTL2B/TYW1B/DNA…	137
GO:0006275	BP	GO:0006275	regulation of DNA replication	112/7424	136/18614	2.30874063806959e-24	1.47828663055596e-20	2.52613705494444e-22	BCL6/NUGGC/ATR/AICDA/JADE1/CDC7/DBF4B/E2F7/EHMT2/JADE2/INO80/LIG3/ZRANB3/TIMELESS/ZMPSTE24/GINS4/ORC5/E2F8/SMARCAL1/NFRKB/MAP2K4/TP53/NBN/RAD17/TICRR/ACTR5/DNA2/INO80B/WIZ/FBH1/ATAD5/ANKRD17/UCN/GINS1/TTF1/CDK2/GINS3/USP37/DSCC1/SENP2/ESCO1/KAT7/KCTD13/CCDC88A/TNFAIP1/MCM2/CHRAC1/ATRX/CIZ1/ATF1/WRNIP1/CHTF8/ACTR8/JADE3/ING5/MCRS1/ESCO2/CDC6/BLM/INO80D/INO80E/MCM4/MCM6/RFC5/METTL4/CDT1/FBXO5/LPIN1…	112
GO:0042770	BP	GO:0042770	signal transduction in response to DNA damage	141/7424	184/18614	2.34727172658031e-24	1.50295808652937e-20	2.52613705494444e-22	RAD51/ATR/MAP2K6/CDKN1A/CRADD/XPC/ERCC6/TFAP4/PAXIP1/FOXN3/SPRED1/PML/BRIP1/E2F7/ATM/MRNIP/CD74/USP28/CASP2/TRIM39/EIF2AK4/ABRAXAS1/ATRIP/FBXO4/BARD1/MDM4/CCAR2/ZMPSTE24/MAPK12/TTI1/CHEK2/ATF2/PLK3/CDK5RAP3/MDM2/INTS7/ETAA1/TAOK3/TP53/NBN/RAD17/SP100/RAD9A/TICRR/HINFP/EME1/DYRK3/PYHIN1/DYRK1A/THOC1/CLOCK/ATAD5/FANCD2/UIMC1/PIDD1/BRCC3/FEM1B/TP53BP1/DTL/TAOK2/CDK2/BABAM2/RFWD3/MUS81/ING4/MAPK14/MR…	141
GO:0048285	BP	GO:0048285	organelle fission	309/7424	497/18614	2.63695381370363e-24	1.68844152691444e-20	2.77751260601303e-22	MSH5/RAD51/PRICKLE1/SLX4/RAD51B/LRP5/MLH3/WNT5A/TOM1L2/TMCC1/TNF/AGO4/PPP1R9B/TMEM135/RAD51D/STAG3/CEP192/DDHD1/REEP4/TDRKH/CEP85/C11orf80/SLC2A8/MAU2/FGF8/FANCM/INF2/NDC1/BRIP1/RAD50/KIF15/KAT2B/SH2B1/KLHL22/ATM/ZCWPW1/POGZ/FBXO43/EML3/EHMT2/MEI1/WASHC5/ESPL1/ABRAXAS1/CENPC/STAT2/CUL9/MARF1/MYBL1/SLF1/INO80/COX10/WRAP73/GEN1/REC8/RMI1/DDHD2/MUL1/RAD54L/GPR3/KIF18B/SPAST/TENT4A/XRCC3/FIGNL1/DMC1/…	309
GO:2000779	BP	GO:2000779	regulation of double-strand break repair	110/7424	133/18614	2.94702244420109e-24	1.88697847102196e-20	3.03944003400828e-22	RAD51/ATR/USP51/PARP3/KMT5C/ERCC6/SPIDR/ARID1B/PNKP/PML/BCL7A/ZCWPW1/MRNIP/POGZ/ARID2/MMS19/OGG1/WAS/DDX11/ATRIP/POLQ/SLF1/SETMAR/AUNIP/TIMELESS/FIGNL1/ING3/TRRAP/EPC2/UBR5/EP400/PHF10/MBTD1/EPC1/SMARCE1/SHLD2/SMARCC2/FBH1/RECQL5/PARPBP/TP53BP1/FANCB/SLF2/SMARCD2/SMARCD3/NSD2/RIF1/UBQLN4/DPF2/RMI2/CYREN/MRGBP/KDM1A/KAT5/ARID1A/PBRM1/SMARCD1/SMARCB1/RBBP8/FOXM1/SIRT6/WDR48/RAD51AP1/DMAP1/POT1/HSF1…	110
GO:0090305	BP	GO:0090305	nucleic acid phosphodiester bond hydrolysis	175/7424	245/18614	8.22531082256627e-24	5.26666651968919e-20	8.31012605768618e-22	PLD4/EXOG/ANGEL1/ENDOD1/DCP1B/ASTE1/AGO4/PLD6/DNASE1L1/DIS3L/C11orf80/POLG/RPP14/DNASE1/FANCM/PNKP/ZC3H12A/TSEN2/ANGEL2/DNASE2/RAD50/FAN1/CNOT6L/ZC3H12D/EDC4/RNASEK/PMS2/NOP9/WRN/MARF1/SETMAR/POP1/N4BP2/GEN1/DXO/ZRANB3/POLE/DCLRE1B/ANKLE1/CNOT8/PARN/POLRMT/EXD2/CPSF1/DROSHA/TATDN3/DIS3L2/CSTF2T/RAD9A/DCLRE1C/AEN/KRI1/EME1/DNA2/EXO1/CNOT2/PAN3/N4BP1/EXOSC10/RNASET2/POLD1/SAMHD1/NCBP1/TOE1/ATAD5/AG…	175
GO:0007051	BP	GO:0007051	spindle organization	148/7424	198/18614	1.40913050379232e-23	9.02266261578222e-20	1.39518752828111e-21	PRICKLE1/PARP3/RGS14/STARD9/CCDC69/CENPJ/CEP192/TUBGCP5/WDR62/CEP120/KIF15/EML3/LIMK2/WASHC5/ESPL1/ABRAXAS1/CEP72/HAUS4/LZTS2/UVRAG/AUNIP/TUBGCP4/PKD1/INO80/WRAP73/FAM110A/SPAST/CCDC61/CHEK2/SPICE1/STIL/HAUS3/CLASP1/CLASP2/EFHC1/PIBF1/GPSM2/TUBGCP3/CEP97/DLG1/HDAC3/DYNC1H1/RNF4/STAG1/AAAS/SASS6/HAUS7/SUN2/PCNT/SENP6/ASPM/GOLGA8B/MAPRE2/MECP2/SPAG5/NUMA1/CHD3/NEK6/BORA/ATRX/KIFC1/PRC1/RACGAP1/KIF3…	148
GO:0007093	BP	GO:0007093	mitotic cell cycle checkpoint signaling	113/7424	140/18614	3.81034355351694e-23	2.4397629773169e-19	3.69866784978125e-21	CDKN1A/CRADD/XPC/FOXN3/PML/RAD50/KLHL22/ATM/MRNIP/CASP2/TRIM39/ABRAXAS1/SETMAR/BARD1/GEN1/ORC1/XRCC3/CHEK2/ATF2/PLK3/CDK5RAP3/MDM2/INIP/TAOK3/TP53/NBN/RAD17/HASPIN/RAD9A/TICRR/EME1/KNTC1/INTS3/FANCD2/UIMC1/PIDD1/MAD1L1/BRCC3/BUB1B/DTL/CDK5RAP2/TAOK2/CDK2/BABAM2/RFWD3/MUS81/ZW10/ZWILCH/MRE11/BUB1/NABP1/TOPBP1/CDC6/BLM/SPC24/BRCA1/MSH2/GIGYF2/MAP3K20/RBBP8/CCNG1/CDT1/PCID2/INCENP/EME2/VPS4A/CDKN1B/…	113
GO:0031570	BP	GO:0031570	DNA integrity checkpoint signaling	108/7424	132/18614	4.31113981982442e-23	2.76042282663357e-19	4.10430983251705e-21	RAD51/ATR/CDKN1A/CRADD/XPC/ERCC6/FOXN3/PML/BRIP1/ATM/MRNIP/USP28/CASP2/TRIM39/EIF2AK4/ABRAXAS1/ATRIP/FBXO4/SETMAR/BARD1/ORC1/TIMELESS/CCAR2/TTI1/CHEK2/ATF2/PLK3/CDK5RAP3/MDM2/INTS7/ETAA1/TAOK3/TP53/NBN/RAD17/RAD9A/TICRR/HINFP/EME1/DNA2/THOC1/CLOCK/FANCD2/UIMC1/PIDD1/BRCC3/FEM1B/TP53BP1/DTL/TAOK2/CDK2/BABAM2/RFWD3/MUS81/MAPK14/MRE11/E2F1/WDR76/TELO2/RAD1/CEP63/RNASEH2B/TOPBP1/CDC6/BLM/BRCA1/MSH2/G…	108
GO:0006605	BP	GO:0006605	protein targeting	221/7424	333/18614	6.75129742227572e-23	4.32285573948314e-19	6.30612746315049e-21	AQP11/FUT10/ZDHHC23/SREBF1/ITGB2/HPS4/TRMT10B/VPS37B/SLC1A1/ZDHHC21/VPS54/PIK3R4/SIL1/EDEM1/PEX5/DNLZ/VPS13C/C2CD5/TOMM40L/NAGPA/TRAM2/FYN/MIPEP/PEX26/SREBF2/VPS13A/VPS11/SORL1/TIMM23B/VPS8/VPS52/PEX6/SSR1/AP4S1/HERPUD1/ERBIN/LEPROT/PIKFYVE/LMAN1/GGA3/ANK3/ZFYVE16/IMMP2L/USP36/MYO1C/SEC63/MAN1A1/RAB3IP/MIEF1/KATNB1/TRAK1/GRPEL2/AKT2/PRNP/LONP2/PEX1/SRPRB/AP4B1/OS9/C11orf65/SCARB2/UBL4A/KIF13B/RAB…	221
GO:0051983	BP	GO:0051983	regulation of chromosome segregation	107/7424	131/18614	8.92391799565158e-23	5.71398469261571e-19	8.18112794026304e-21	ARID1B/KAT2B/KLHL22/ATM/BCL7A/ARID2/ESPL1/GEN1/XRCC3/PUM2/PHF10/ANAPC7/HASPIN/SMARCE1/NCAPG2/RB1/SMARCC2/KNTC1/NCAPD2/MAD1L1/BECN1/RCC2/ANAPC4/BUB1B/CDK5RAP2/SMARCD2/SMARCD3/ZW10/ZWILCH/ANAPC1/NUMA1/NCAPH/DPF2/RMI2/NEK6/BUB1/CDC27/ANAPC2/KAT5/SMC5/SMC6/ARID1A/PBRM1/SMARCD1/CDC6/SPC24/NCAPD3/PUM1/MAP3K20/SMARCB1/NCAPH2/CDT1/PCID2/FBXO5/INCENP/RIOK2/TRIP13/CENPE/CDC23/BCL7B/AURKB/NUF2/TTK/CDC16/NDC…	107
GO:0007098	BP	GO:0007098	centrosome cycle	110/7424	136/18614	1.04645188969629e-22	6.70043144972537e-19	9.41906839663478e-21	CROCC/ALMS1/KIAA0753/RTTN/CENPJ/CEP192/CEP85/SLC16A1/CEP135/POC1B/WDR62/CEP120/CEP44/TMEM67/KAT2B/SDCCAG8/CEP72/HAUS4/UVRAG/GEN1/CNTROB/PARD6A/C2CD3/XRCC2/CEP295/XRCC3/SPICE1/STIL/HAUS3/CEP152/MDM1/SSX2IP/CEP131/NDE1/CCP110/CCNL1/NIN/KAT2A/SASS6/USP33/HAUS7/ROCK2/UBXN2B/TUBE1/CDK5RAP2/CDK2/NAT10/CNTLN/TRIM37/CCNF/MCPH1/CHD3/CEP68/RBM14/CEP250/ATF5/KIF3B/PCM1/CEP63/DCTN1/CHMP2B/CHMP3/CEP76/VPS4B/S…	110
GO:0031123	BP	GO:0031123	RNA 3'-end processing	89/7424	103/18614	1.41300213491939e-22	9.04745266988883e-19	1.24912575949734e-20	INTS6L/LIN28B/TENT2/ZFP36L1/BARD1/LSM11/SCAF8/TENT4B/TENT4A/SYMPK/PARN/RPRD2/APLP1/INTS14/RPRD1A/INTS7/CPSF1/PAPOLG/CSTF2T/INTS8/INTS9/RPRD1B/EXOSC10/NCBP1/TOE1/PTCD1/MTPAP/VIRMA/TRNT1/INTS2/ERI1/CDK9/CSTF1/EXOSC6/TUT4/CPSF2/EXOSC2/ELAC2/CPSF4/INTS1/NCBP2/POLR2D/PCF11/INTS12/ERI2/SUPV3L1/CPSF3/TUT7/CPSF6/PNPT1/ZC3H14/INTS5/TUT1/HSF1/CLP1/CPSF7/CSTF3/MBLAC1/WDR33/AHCYL1/LSM10/PAF1/EXOSC9/GRSF1/USB…	89
GO:0000723	BP	GO:0000723	telomere maintenance	121/7424	156/18614	6.83067972733342e-22	4.37368422941159e-18	5.93253679734978e-20	TERC/RAD51/TEP1/ZNF827/SLX4/ATR/PARP3/RAD51D/PNKP/PML/RAD50/ATM/MAP2K7/MYC/WRN/GNL3L/FBXO4/SLF1/INO80/TENT4B/TNKS1BP1/DCLRE1B/XRCC3/PARN/HDAC8/SMARCAL1/NFRKB/NBN/SP100/TERT/DCLRE1C/ACTR5/DNA2/EXO1/INO80B/SHLD2/EXOSC10/RECQL4/SMG5/TERF2/MAPKAPK5/PIF1/SMG1/SLF2/NAT10/MAP3K4/NSMCE3/SMG6/EID3/TNKS2/ZBTB48/CCNE2/YLPM1/RIF1/MRE11/NAF1/TINF2/ATRX/TELO2/MAPK3/NSMCE4A/SMC5/SMC6/ACTR8/MCRS1/CCNE1/BLM/ERCC4…	121
GO:0045739	BP	GO:0045739	positive regulation of DNA repair	105/7424	130/18614	1.2033782021069e-21	7.7052306280905e-18	1.02713025127201e-19	PARP3/HDAC10/KMT5C/ERCC6/SPIDR/ARID1B/PNKP/TMEM161A/BCL7A/ZCWPW1/MRNIP/POGZ/ARID2/MMS19/ABRAXAS1/WAS/DDX11/SLF1/SETMAR/INO80/TIMELESS/ING3/TRRAP/EPC2/RNF168/NFRKB/EP400/PHF10/MBTD1/ACTR5/EPC1/INO80B/SMARCE1/SHLD2/SMARCC2/UIMC1/BRCC3/RNF8/FANCB/SLF2/SMARCD2/BABAM2/SMARCD3/RIF1/DPF2/MRGBP/KAT5/CEBPG/ACTR8/ARID1A/MCRS1/PBRM1/SMARCD1/BRCA1/INO80D/SMARCB1/RBBP8/INO80E/FOXM1/SIRT6/CCDC117/WDR48/RAD51AP…	105
GO:0031023	BP	GO:0031023	microtubule organizing center organization	118/7424	152/18614	1.93459099602453e-21	1.23871861475451e-17	1.62326163323878e-19	CCDC78/CROCC/ALMS1/KIAA0753/RTTN/CENPJ/CEP192/CEP85/SLC16A1/CEP135/POC1B/WDR62/CEP120/CEP44/TMEM67/KAT2B/SDCCAG8/CEP72/HAUS4/UVRAG/GEN1/CNTROB/PARD6A/C2CD3/XRCC2/CEP295/XRCC3/CCDC61/SPICE1/STIL/HAUS3/CEP152/MDM1/CLASP1/SSX2IP/CLASP2/CEP131/NDE1/CCP110/CCNL1/NIN/KAT2A/E2F4/SASS6/USP33/HAUS7/ROCK2/UBXN2B/TUBE1/CDK5RAP2/CDK2/NAT10/CNTLN/TRIM37/CCNF/MCPH1/CHD3/CEP68/RBM14/CEP250/ATF5/KIF3B/PCM1/CEP63…	118
GO:0000280	BP	GO:0000280	nuclear division	278/7424	450/18614	2.12585284117387e-21	1.36118357420363e-17	1.75401507228785e-19	MSH5/RAD51/PRICKLE1/SLX4/RAD51B/LRP5/MLH3/WNT5A/TOM1L2/TNF/AGO4/PPP1R9B/RAD51D/STAG3/CEP192/REEP4/TDRKH/CEP85/C11orf80/SLC2A8/MAU2/FGF8/FANCM/NDC1/BRIP1/RAD50/KIF15/KAT2B/SH2B1/KLHL22/ATM/ZCWPW1/POGZ/FBXO43/EML3/EHMT2/MEI1/WASHC5/ESPL1/ABRAXAS1/CENPC/CUL9/MARF1/MYBL1/SLF1/INO80/WRAP73/GEN1/REC8/RMI1/RAD54L/GPR3/KIF18B/SPAST/TENT4A/XRCC3/FIGNL1/DMC1/ANKLE1/CCDC61/CHEK2/KATNB1/CDC14A/SPICE1/TOP2B/H…	278
GO:0032784	BP	GO:0032784	regulation of DNA-templated transcription elongation	89/7424	105/18614	2.3816756994158e-21	1.52498695033593e-17	1.93287675830069e-19	ELL3/PWWP2B/MED17/LDB1/ERCC6/MED23/MED14/CCNT2/ZMYND8/SETD5/SCAF8/CCAR2/PWWP2A/INTS4/RNF168/INTS14/INTS7/INTS8/WDR82/INTS9/THOC1/VHL/CDK13/NCBP1/INTS3/RECQL5/ZC3H4/NELFCD/NELFA/INTS10/RNF8/MED24/MED22/INTS2/MED15/CDK9/MED30/MED9/ZMYND11/KAT7/EAF2/MED1/MED20/INTS1/NCBP2/INTS12/MED28/SIRT6/INTS5/MED25/INTS11/NELFB/THOC5/TCERG1/SUPT5H/HTATSF1/TCEA2/CCNK/EAPP/ZNF326/MED26/CTNNB1/INTS13/MED6/EZH2/MED1…	89
GO:0034655	BP	GO:0034655	nucleobase-containing compound catabolic process	276/7424	447/18614	3.31593799698981e-21	2.12319509947257e-17	2.64768359929424e-19	ADA2/NEIL1/DND1/TRAF5/EXOG/ENPP4/AICDA/NT5M/BTG2/NBAS/VPS54/DCP1B/AGO4/ZHX2/DNASE1L1/DIS3L/ENTPD4/ENTPD5/APAF1/DNASE1/MYD88/KCNQ1OT1/ZC3H12A/ANGEL2/DNASE2/TOB1/CNOT6L/ATM/NUDT19/LIN28B/ZC3H12D/ZFP36L2/EDC4/OGG1/TENT2/NANOS1/CNOT10/ZFP36L1/NUDT3/SMG8/TNRC6B/SETMAR/POP1/AGO1/DXO/TENT4B/SMG7/FASTKD3/TNKS1BP1/TTC5/ENTPD6/TENT4A/NT5C2/PDE4A/CNOT8/PARN/RC3H1/SIDT2/NUDT18/FTO/TRDMT1/SAMD4B/SUCLG2/FASTK/…	276
GO:0043543	BP	GO:0043543	protein acylation	173/7424	250/18614	3.85296923343684e-21	2.46705620016961e-17	3.0276548546121e-19	PWWP2B/ZDHHC23/BEND3/FOXO1/APBB1/TRIM16/ZDHHC21/LDB1/NAA80/MSL2/AUTS2/PBXIP1/ATXN7/KANSL2/JADE1/ERCC6/PML/KAT2B/LEF1/HDAC6/PCGF2/TADA1/NAA40/SPHK2/PPM1A/TADA2A/ATXN7L3/JADE2/ZDHHC13/ZMPSTE24/CEP295/ZDHHC5/ING3/TRRAP/ATF2/BRPF1/EPC2/PER1/MAP3K7/SIN3A/KAT14/EP400/YEATS2/MBTD1/KAT6B/KANSL1/NAA16/GSK3B/MSL3/HCFC1/EPC1/CTBP1/SPHK1/CRTC2/KAT2A/TAF6/ZDHHC7/PRKAA1/KAT6A/CLOCK/TAF5L/NAA60/ZDHHC9/KAT8/OGT/…	173
GO:0000077	BP	GO:0000077	DNA damage checkpoint signaling	100/7424	123/18614	4.39387322448193e-21	2.81339702563578e-17	3.39874766031884e-19	RAD51/ATR/CDKN1A/CRADD/XPC/ERCC6/FOXN3/PML/BRIP1/ATM/MRNIP/USP28/CASP2/TRIM39/EIF2AK4/ABRAXAS1/ATRIP/FBXO4/BARD1/CCAR2/TTI1/CHEK2/ATF2/PLK3/CDK5RAP3/MDM2/INTS7/ETAA1/TAOK3/TP53/NBN/RAD17/RAD9A/TICRR/HINFP/EME1/THOC1/CLOCK/FANCD2/UIMC1/PIDD1/BRCC3/FEM1B/TP53BP1/DTL/TAOK2/CDK2/BABAM2/RFWD3/MUS81/MAPK14/MRE11/E2F1/WDR76/TELO2/RAD1/CEP63/RNASEH2B/TOPBP1/BLM/BRCA1/MSH2/GIGYF2/MAP3K20/CCNG1/RHNO1/PTPN1…	100
GO:1902850	BP	GO:1902850	microtubule cytoskeleton organization involved in mitosis	122/7424	161/18614	1.55842024352084e-20	9.97856481926394e-17	1.18692314255522e-18	PRICKLE1/PARP3/ITGB1/CENPJ/CEP192/WDR62/KIF15/EML3/ESPL1/ABRAXAS1/PKD1/WRAP73/FAM110A/SPAST/CCDC61/CHEK2/SPICE1/STIL/CLASP1/CLASP2/HTT/EFHC1/NDE1/PIBF1/GPSM2/CEP97/DYNC1H1/STAG1/AAAS/SASS6/ENKD1/UBXN2B/SUN2/PCNT/CDK5RAP2/ZW10/MCPH1/MECP2/NUMA1/NEK6/BORA/KIFC1/PRC1/RACGAP1/KAT5/KIF3B/SAPCD2/DCTN1/CHMP2B/CHMP3/VPS4B/RCC1/KIF4A/CHMP7/ABRAXAS2/KIF23/TNKS/SMC1A/NUP62/PSRC1/KIF11/STAG2/INCENP/PTPA/GOLG…	122
GO:0000956	BP	GO:0000956	nuclear-transcribed mRNA catabolic process	101/7424	126/18614	2.07316145110192e-20	1.32744527714056e-16	1.55503641220611e-18	BTG2/NBAS/DCP1B/ZC3H12A/TOB1/CNOT6L/ATM/ZC3H12D/ZFP36L2/EDC4/TENT2/NANOS1/CNOT10/ZFP36L1/SMG8/TNRC6B/AGO1/DXO/TENT4B/SMG7/TNKS1BP1/TENT4A/CNOT8/PARN/RC3H1/SAMD4B/DIS3L2/PYM1/CNOT2/PAN3/EXOSC10/DHX34/NCBP1/SMG5/MTPAP/CNOT4/AGO2/SMG1/SMG6/PNRC1/EIF4ENIF1/EXOSC6/PATL1/TUT4/EXOSC2/CNOT1/CASC3/CNOT9/NCBP2/POLR2D/ZCCHC7/SECISBP2/TUT7/MLH1/CNOT11/CNOT3/PELO/XRN1/SMG9/CNOT6/UPF3B/UPF1/RC3H2/UPF2/PDE12/PA…	101
GO:0018394	BP	GO:0018394	peptidyl-lysine acetylation	128/7424	172/18614	2.71732794879032e-20	1.73990508561044e-16	2.00779157001742e-18	PWWP2B/BEND3/APBB1/TRIM16/LDB1/MSL2/AUTS2/PBXIP1/ATXN7/KANSL2/JADE1/ERCC6/PML/KAT2B/LEF1/PCGF2/TADA1/NAA40/SPHK2/TADA2A/ATXN7L3/JADE2/ZMPSTE24/ING3/TRRAP/ATF2/BRPF1/EPC2/PER1/MAP3K7/SIN3A/KAT14/EP400/YEATS2/MBTD1/KAT6B/KANSL1/MSL3/HCFC1/EPC1/CTBP1/CRTC2/KAT2A/TAF6/PRKAA1/KAT6A/TAF5L/NAA60/KAT8/OGT/MSL1/TAF2/KANSL3/SUPT7L/SUPT20H/SMAD4/MBD3/ESCO1/ING4/CREBBP/KAT7/POR/MECP2/BMI1/SPI1/TADA2B/MYBBP1A…	128
GO:0016197	BP	GO:0016197	endosomal transport	170/7424	248/18614	4.01654600787209e-20	2.5717944088405e-16	2.91405489389958e-18	EHD3/TMEM87B/VPS37B/TMCC1/TBC1D10C/ALMS1/RILP/AKAP5/VPS54/RCSD1/RAB29/WASHC4/UBE2O/RHOBTB3/RAB11FIP4/RIC1/TBC1D14/SORL1/AGAP2/CLN5/SGSM2/DENND1A/SNX30/WASHC5/HEATR5B/PTPN23/VPS52/RGP1/TMEM87A/WAS/LEPROT/PIKFYVE/TBC1D5/AP5S1/GGA1/ARHGAP1/GGA3/WASHC1/ZFYVE16/VPS16/PREPL/TMEM50B/TBC1D17/SCRIB/STAM2/GBF1/ERC1/PLEKHA3/STX16/ATP6AP1/SNX27/GOLT1B/REPS1/ACAP2/MICALL1/EPG5/WASHC2C/AP5B1/TRAPPC10/ANKFY1/EN…	170
GO:0033045	BP	GO:0033045	regulation of sister chromatid segregation	87/7424	104/18614	4.06158405900738e-20	2.60063227298243e-16	2.91405489389958e-18	ARID1B/KAT2B/KLHL22/ATM/BCL7A/ARID2/ESPL1/GEN1/XRCC3/PHF10/ANAPC7/HASPIN/SMARCE1/RB1/SMARCC2/KNTC1/MAD1L1/BECN1/ANAPC4/BUB1B/CDK5RAP2/SMARCD2/SMARCD3/ZW10/ZWILCH/ANAPC1/NUMA1/DPF2/RMI2/NEK6/BUB1/CDC27/ANAPC2/KAT5/ARID1A/PBRM1/SMARCD1/CDC6/SPC24/MAP3K20/SMARCB1/CDT1/PCID2/FBXO5/INCENP/RIOK2/TRIP13/CENPE/CDC23/BCL7B/AURKB/NUF2/TTK/CDC16/NDC80/NSMCE2/ACTL6A/RAD21/CENPF/SPDL1/HECW2/TACC3/MAD2L2/CUL3/…	87
GO:0007091	BP	GO:0007091	metaphase/anaphase transition of mitotic cell cycle	81/7424	95/18614	6.9615470897803e-20	4.45747860158633e-16	4.923331723795e-18	ARID1B/KLHL22/ATM/BCL7A/ARID2/ESPL1/GEN1/XRCC3/PHF10/ANAPC7/HASPIN/SMARCE1/RB1/SMARCC2/KNTC1/MAD1L1/ANAPC4/BUB1B/CDK5RAP2/SMARCD2/SMARCD3/ZW10/ZWILCH/ANAPC1/DPF2/NEK6/BUB1/CDC27/ANAPC2/ARID1A/PBRM1/SMARCD1/CDC6/SPC24/MAP3K20/SMARCB1/CDT1/PCID2/FBXO5/INCENP/RIOK2/TRIP13/CENPE/CDC23/BCL7B/AURKB/NUF2/TTK/CDC16/NDC80/NSMCE2/ACTL6A/RAD21/CENPF/SPDL1/HECW2/TACC3/MAD2L2/CUL3/TPR/CDC26/SPC25/DYNC1LI1/DLG…	81
GO:0006354	BP	GO:0006354	DNA-templated transcription elongation	102/7424	129/18614	8.88820044895811e-20	5.69111474746788e-16	6.19736200318013e-18	ELL3/PWWP2B/MED17/LDB1/ERCC6/MED23/MED14/CCNT2/ZMYND8/SETD5/SCAF8/CCAR2/PWWP2A/INTS4/RNF168/ELP2/INTS14/INTS7/INTS8/WDR82/INTS9/THOC1/VHL/CDK13/NCBP1/INTS3/RECQL5/ZC3H4/NELFCD/NELFA/INTS10/ERCC3/RNF8/MED24/MED22/INTS2/ELP4/MED15/CDK9/MED30/MED9/POLR1E/ZMYND11/KAT7/EAF2/MED1/MED20/INTS1/NCBP2/INTS12/MED28/SIRT6/INTS5/TEFM/MED25/PCID2/INTS11/NELFB/THOC5/TCERG1/SUPT5H/HTATSF1/TCEA2/CCNK/EAPP/PAF1/ZN…	102
GO:0034976	BP	GO:0034976	response to endoplasmic reticulum stress	175/7424	259/18614	1.20837306152828e-19	7.7372127129656e-16	8.30844811164842e-18	FCGR2B/AQP11/ITPR1/SYVN1/ALOX5/EIF2AK3/PIK3R2/TMTC4/PIK3R1/LPCAT3/SCAMP5/ATP2A3/DERL3/ERMP1/PARP8/TRIM25/TBL2/ANKZF1/EDEM1/MBTPS2/UFL1/USP13/APAF1/MBTPS1/TMEM129/ERLIN2/UBXN8/PML/TMEM67/SEL1L/XBP1/ERLIN1/ERP44/SEC16A/TRIM13/MAN1B1/RNFT2/EIF2AK4/TMEM33/NR1H3/UGGT2/ATF6/HERPUD1/JKAMP/PDIA4/AMFR/FOXRED2/FAF2/SERINC3/RHBDD1/ERO1A/MAN1A1/QRICH1/STT3B/DNAJB12/DNAJC10/EIF2AK2/UBQLN2/ATG10/MAP3K5/CDK5RAP…	175
GO:0016573	BP	GO:0016573	histone acetylation	116/7424	153/18614	1.26492544063203e-19	8.09931759636687e-16	8.57814613884992e-18	PWWP2B/BEND3/APBB1/TRIM16/LDB1/MSL2/AUTS2/PBXIP1/ATXN7/KANSL2/JADE1/ERCC6/KAT2B/LEF1/PCGF2/TADA1/NAA40/SPHK2/TADA2A/ATXN7L3/JADE2/ZMPSTE24/ING3/TRRAP/ATF2/BRPF1/EPC2/PER1/MAP3K7/SIN3A/KAT14/EP400/YEATS2/MBTD1/KAT6B/KANSL1/MSL3/HCFC1/EPC1/CTBP1/CRTC2/KAT2A/TAF6/KAT6A/TAF5L/NAA60/KAT8/OGT/MSL1/TAF2/KANSL3/SUPT7L/SUPT20H/SMAD4/MBD3/ING4/CREBBP/KAT7/MECP2/BMI1/SPI1/TADA2B/MYBBP1A/MRGBP/KAT5/JADE3/ING…	116
GO:0006473	BP	GO:0006473	protein acetylation	147/7424	208/18614	1.6264323371855e-19	1.04140462549988e-15	1.08806703866051e-17	PWWP2B/BEND3/FOXO1/APBB1/TRIM16/LDB1/NAA80/MSL2/AUTS2/PBXIP1/ATXN7/KANSL2/JADE1/ERCC6/PML/KAT2B/LEF1/HDAC6/PCGF2/TADA1/NAA40/SPHK2/TADA2A/ATXN7L3/JADE2/ZMPSTE24/CEP295/ING3/TRRAP/ATF2/BRPF1/EPC2/PER1/MAP3K7/SIN3A/KAT14/EP400/YEATS2/MBTD1/KAT6B/KANSL1/NAA16/GSK3B/MSL3/HCFC1/EPC1/CTBP1/SPHK1/CRTC2/KAT2A/TAF6/PRKAA1/KAT6A/CLOCK/TAF5L/NAA60/KAT8/OGT/MSL1/TAF2/NAT10/KANSL3/SUPT7L/SUPT20H/SMAD4/DSCC1/N…	147
GO:0045930	BP	GO:0045930	negative regulation of mitotic cell cycle	166/7424	243/18614	1.91149005666202e-19	1.22392708328069e-15	1.26171757705003e-17	GPR132/GFI1B/CACNB4/BCL6/KANK2/TOM1L2/BTG2/TRIM35/CDKN1A/CRADD/TNF/JADE1/XPC/FOXN3/CRLF3/CTDSP1/PML/ANGEL2/RAD50/KLHL22/E2F7/ATM/MRNIP/ZFP36L2/CASP2/YTHDC2/TRIM39/ABRAXAS1/ZFP36L1/CTDSP2/SETMAR/BARD1/GEN1/ORC1/RBL1/RBL2/XRCC3/CHEK2/ATF2/PLK3/CDK5RAP3/MDM2/INIP/TAOK3/SCRIB/TP53/NBN/RGCC/RAD17/HASPIN/RAD9A/TICRR/EME1/DLG1/MTBP/RB1/KNTC1/INTS3/FANCD2/UIMC1/NLE1/PIDD1/MAD1L1/BRCC3/FZD3/BUB1B/DTL/CDK5…	166
GO:0007052	BP	GO:0007052	mitotic spindle organization	102/7424	130/18614	2.51113430834417e-19	1.60787929763277e-15	1.59868407077532e-17	PRICKLE1/PARP3/CENPJ/CEP192/WDR62/KIF15/EML3/ABRAXAS1/PKD1/WRAP73/FAM110A/SPAST/CCDC61/CHEK2/SPICE1/STIL/CLASP1/CLASP2/EFHC1/PIBF1/GPSM2/CEP97/DYNC1H1/STAG1/AAAS/SASS6/SUN2/PCNT/MECP2/NUMA1/NEK6/BORA/KIFC1/PRC1/RACGAP1/KIF3B/DCTN1/CHMP2B/CHMP3/VPS4B/RCC1/KIF4A/CHMP7/ABRAXAS2/KIF23/TNKS/SMC1A/NUP62/PSRC1/KIF11/STAG2/INCENP/PTPA/GOLGA2/TACC1/CENPE/AURKB/NUF2/TTK/SMC3/NDC80/TBCE/INTS13/LSM14A/CKAP5/…	102
GO:0006401	BP	GO:0006401	RNA catabolic process	206/7424	319/18614	2.51288148974741e-19	1.60899801788527e-15	1.59868407077532e-17	DND1/TRAF5/BTG2/NBAS/DCP1B/AGO4/ZHX2/DIS3L/MYD88/KCNQ1OT1/ZC3H12A/ANGEL2/TOB1/CNOT6L/ATM/LIN28B/ZC3H12D/ZFP36L2/EDC4/TENT2/NANOS1/CNOT10/ZFP36L1/SMG8/TNRC6B/POP1/AGO1/DXO/TENT4B/SMG7/FASTKD3/TNKS1BP1/TTC5/TENT4A/CNOT8/PARN/RC3H1/SIDT2/FTO/TRDMT1/SAMD4B/FASTK/PUM2/NRDE2/DIS3L2/PYM1/METTL14/DNA2/WDR82/CNOT2/TRAF2/PRKCA/PAN3/EXOSC10/RNASET2/DHX34/PRKCD/NCBP1/SMG5/ZCCHC8/MTPAP/ROCK2/ZC3H4/GTPBP1/CNOT…	206
GO:0010506	BP	GO:0010506	regulation of autophagy	221/7424	348/18614	2.51887071325645e-19	1.61283291769811e-15	1.59868407077532e-17	PTPN22/LZTS1/ITPR1/FYCO1/OSBPL7/TRIM65/SREBF1/TPCN1/PIK3R2/FOXO1/ULK3/TRIM22/CLN3/BMF/PIK3R4/NPC1/PIK3CB/KDM4A/LRSAM1/UFL1/VPS13C/TFEB/USP13/PIP4K2B/CAMKK2/DEPDC5/ZC3H12A/MTMR4/ATP6V1E2/ATP13A2/EPM2A/TRIM38/KLHL22/SREBF2/TBC1D14/ATM/ATP6V0A2/HDAC6/EHMT2/DRAM2/TRIM13/MTMR9/SESN1/MFSD8/SNX30/TECPR1/EXOC4/ATF6/SPTLC1/SPTLC2/MOAP1/UVRAG/WASHC1/TMEM39A/USP36/ZMPSTE24/MTM1/GPR137B/TPCN2/NPRL3/UBQLN2/TR…	221
GO:0018393	BP	GO:0018393	internal peptidyl-lysine acetylation	120/7424	161/18614	3.32897997941325e-19	2.1315458808183e-15	2.08610164466096e-17	PWWP2B/BEND3/APBB1/TRIM16/LDB1/MSL2/AUTS2/PBXIP1/ATXN7/KANSL2/JADE1/ERCC6/KAT2B/LEF1/PCGF2/TADA1/NAA40/SPHK2/TADA2A/ATXN7L3/JADE2/ZMPSTE24/ING3/TRRAP/ATF2/BRPF1/EPC2/PER1/MAP3K7/SIN3A/KAT14/EP400/YEATS2/MBTD1/KAT6B/KANSL1/MSL3/HCFC1/EPC1/CTBP1/CRTC2/KAT2A/TAF6/KAT6A/TAF5L/NAA60/KAT8/OGT/MSL1/TAF2/KANSL3/SUPT7L/SUPT20H/SMAD4/MBD3/ING4/CREBBP/KAT7/POR/MECP2/BMI1/SPI1/TADA2B/MYBBP1A/MRGBP/KAT5/SMC5/…	120
GO:0000209	BP	GO:0000209	protein polyubiquitination	166/7424	244/18614	3.63728360546486e-19	2.32895269257915e-15	2.25080852585542e-17	PTPN22/PRAME/SYVN1/TRAF5/LNPEP/TRIM22/UBE3D/RNF144B/FBXL17/HACE1/LRSAM1/KBTBD6/NHLRC3/PARP10/PELI1/TAF1/TMEM129/KBTBD7/ZNF738/SHPRH/PPIL2/TRIM56/UBE2O/TRIM38/HDAC6/SKP2/DDB2/RNF135/UBE2E2/RNF19A/FBXO4/BARD1/AMFR/FBXO38/UBE2D4/MUL1/RNF166/RNF19B/RNF14/UBOX5/RC3H1/RNF168/KLHL42/AREL1/UBR5/MDM2/RNF111/UBE3C/ANAPC7/RFFL/WWP2/TRIM32/ZFP91/UBE2Q2/TRAF2/NEDD4/RNF4/RMND5A/XIAP/UBE4A/FBXO28/CBL/ANKIB1/HEC…	166
GO:0044270	BP	GO:0044270	cellular nitrogen compound catabolic process	290/7424	486/18614	3.97398998240564e-19	2.54454578573433e-15	2.42880765266455e-17	ADA2/NEIL1/DND1/TRAF5/EXOG/ENPP4/AICDA/NT5M/BTG2/NBAS/VPS54/DCP1B/AGO4/ZHX2/DNASE1L1/DIS3L/ENTPD4/ENTPD5/APAF1/DNASE1/MYD88/KCNQ1OT1/ZC3H12A/ANGEL2/DNASE2/TOB1/CNOT6L/ATM/NUDT19/LIN28B/ZC3H12D/ZFP36L2/EDC4/OGG1/TENT2/NANOS1/CNOT10/ZFP36L1/NUDT3/SMG8/TNRC6B/SETMAR/POP1/AGO1/DXO/TENT4B/SMG7/FASTKD3/TNKS1BP1/TTC5/ENTPD6/TENT4A/NT5C2/PDE4A/ALDH6A1/CNOT8/PARN/RC3H1/SIDT2/NUDT18/FTO/TRDMT1/SAMD4B/SUCLG…	290
GO:0034243	BP	GO:0034243	regulation of transcription elongation by RNA polymerase II	75/7424	87/18614	4.22333797130814e-19	2.7042033030286e-15	2.5497250935895e-17	ELL3/PWWP2B/MED17/LDB1/ERCC6/MED23/MED14/ZMYND8/PWWP2A/INTS4/RNF168/INTS14/INTS7/INTS8/INTS9/VHL/CDK13/NCBP1/INTS3/RECQL5/NELFCD/NELFA/INTS10/RNF8/MED24/MED22/INTS2/MED15/CDK9/MED30/MED9/ZMYND11/EAF2/MED1/MED20/INTS1/NCBP2/INTS12/MED28/SIRT6/INTS5/MED25/INTS11/NELFB/TCERG1/SUPT5H/CCNK/EAPP/MED26/CTNNB1/INTS13/MED6/EZH2/MED18/CDK12/LEO1/CDC73/SUPT6H/AXIN1/MED11/BRD4/MED16/CCNT1/MED27/WDR43/LARP7/M…	75
GO:2000781	BP	GO:2000781	positive regulation of double-strand break repair	74/7424	86/18614	9.19179107264831e-19	5.88550382381671e-15	5.4824341679981e-17	PARP3/KMT5C/ERCC6/SPIDR/ARID1B/PNKP/BCL7A/ZCWPW1/MRNIP/POGZ/ARID2/MMS19/WAS/DDX11/SLF1/SETMAR/TIMELESS/ING3/TRRAP/EPC2/EP400/PHF10/MBTD1/EPC1/SMARCE1/SHLD2/SMARCC2/FANCB/SLF2/SMARCD2/SMARCD3/RIF1/DPF2/MRGBP/KAT5/ARID1A/PBRM1/SMARCD1/SMARCB1/RBBP8/FOXM1/SIRT6/WDR48/RAD51AP1/DMAP1/HELQ/YEATS4/BCL7B/WRAP53/SMCHD1/VPS72/PRKDC/MGMT/MEAF6/ACTL6A/HDGFL2/MAD2L2/SHLD1/FUS/MORF4L2/SMARCC1/SPIRE2/SMARCA2/BR…	74
GO:0030071	BP	GO:0030071	regulation of mitotic metaphase/anaphase transition	77/7424	91/18614	1.48007318448417e-18	9.47690860025213e-15	8.72278720128953e-17	ARID1B/KLHL22/ATM/BCL7A/ARID2/ESPL1/GEN1/XRCC3/PHF10/ANAPC7/HASPIN/SMARCE1/RB1/SMARCC2/KNTC1/MAD1L1/ANAPC4/BUB1B/CDK5RAP2/SMARCD2/SMARCD3/ZW10/ZWILCH/DPF2/NEK6/BUB1/ARID1A/PBRM1/SMARCD1/CDC6/SPC24/MAP3K20/SMARCB1/CDT1/PCID2/FBXO5/INCENP/RIOK2/TRIP13/CENPE/CDC23/BCL7B/AURKB/NUF2/TTK/CDC16/NDC80/NSMCE2/ACTL6A/RAD21/CENPF/SPDL1/HECW2/MAD2L2/CUL3/TPR/CDC26/SPC25/DYNC1LI1/DLGAP5/ANAPC5/SMARCC1/APC/SMA…	77
GO:0006475	BP	GO:0006475	internal protein amino acid acetylation	120/7424	163/18614	1.80146685898821e-18	1.15347922981015e-14	1.04920106969926e-16	PWWP2B/BEND3/APBB1/TRIM16/LDB1/MSL2/AUTS2/PBXIP1/ATXN7/KANSL2/JADE1/ERCC6/KAT2B/LEF1/PCGF2/TADA1/NAA40/SPHK2/TADA2A/ATXN7L3/JADE2/ZMPSTE24/ING3/TRRAP/ATF2/BRPF1/EPC2/PER1/MAP3K7/SIN3A/KAT14/EP400/YEATS2/MBTD1/KAT6B/KANSL1/MSL3/HCFC1/EPC1/CTBP1/CRTC2/KAT2A/TAF6/KAT6A/TAF5L/NAA60/KAT8/OGT/MSL1/TAF2/KANSL3/SUPT7L/SUPT20H/SMAD4/MBD3/ING4/CREBBP/KAT7/POR/MECP2/BMI1/SPI1/TADA2B/MYBBP1A/MRGBP/KAT5/SMC5/…	120
GO:0046700	BP	GO:0046700	heterocycle catabolic process	289/7424	488/18614	2.02891256283095e-18	1.29911271398066e-14	1.16792849241052e-16	ADA2/NEIL1/DND1/TRAF5/EXOG/ENPP4/AICDA/NT5M/BTG2/NBAS/VPS54/DCP1B/AGO4/ZHX2/DNASE1L1/DIS3L/ENTPD4/ENTPD5/APAF1/DNASE1/MYD88/KCNQ1OT1/ZC3H12A/ANGEL2/DNASE2/TOB1/CNOT6L/ATM/NUDT19/LIN28B/ZC3H12D/ZFP36L2/EDC4/OGG1/TENT2/NANOS1/CNOT10/ZFP36L1/NUDT3/SMG8/TNRC6B/SETMAR/POP1/AGO1/DXO/TENT4B/SMG7/FASTKD3/TNKS1BP1/TTC5/ENTPD6/TENT4A/NT5C2/PDE4A/ALDH6A1/CNOT8/PARN/RC3H1/SIDT2/NUDT18/FTO/TRDMT1/SAMD4B/SUCLG…	289
GO:0006338	BP	GO:0006338	chromatin remodeling	246/7424	402/18614	2.5046178505782e-18	1.60370680972522e-14	1.42519271037741e-16	PWWP2B/BEND3/ZNF827/AICDA/KMT2D/SETDB2/MTHFR/BICRAL/SCMH1/KDM4A/ERCC6/SHPRH/ARID1B/BCOR/MYD88/ZNF274/KCNQ1OT1/CDKN2B-AS1/KAT2B/ERCC6L2/BCL7A/CHD6/ARID2/MYC/SETDB1/SPHK2/TADA2A/JARID2/INO80/CHD9/ZRANB3/MORC2/RAD54L/HIRA/ZNFX1/PWWP2A/ZMPSTE24/KDM5C/BAZ2A/PHF2/TTI1/CABIN1/KDM2B/MTA1/RAD54B/ATF7IP2/SMARCAL1/NFRKB/KMT2A/UBR5/SIN3A/MCM3AP/CHD7/SETD7/EP400/YEATS2/TP53/PHF10/ZNF445/SRCAP/ZBTB7A/KAT6B/SS1…	246
GO:0044784	BP	GO:0044784	metaphase/anaphase transition of cell cycle	81/7424	98/18614	3.51587573677404e-18	2.25121523425642e-14	1.97789038158473e-16	ARID1B/KLHL22/ATM/BCL7A/ARID2/ESPL1/GEN1/XRCC3/PHF10/ANAPC7/HASPIN/SMARCE1/RB1/SMARCC2/KNTC1/MAD1L1/ANAPC4/BUB1B/CDK5RAP2/SMARCD2/SMARCD3/ZW10/ZWILCH/ANAPC1/DPF2/NEK6/BUB1/CDC27/ANAPC2/ARID1A/PBRM1/SMARCD1/CDC6/SPC24/MAP3K20/SMARCB1/CDT1/PCID2/FBXO5/INCENP/RIOK2/TRIP13/CENPE/CDC23/BCL7B/AURKB/NUF2/TTK/CDC16/NDC80/NSMCE2/ACTL6A/RAD21/CENPF/SPDL1/HECW2/TACC3/MAD2L2/CUL3/TPR/CDC26/SPC25/DYNC1LI1/DLG…	81
GO:0016050	BP	GO:0016050	vesicle organization	228/7424	368/18614	5.40319399163773e-18	3.45966511284564e-14	3.00546674662002e-16	VAMP1/AQP11/RAB3A/DLG4/HPS4/HOOK2/VPS37B/CLN3/MFSD14A/SPG11/TMCC1/RILP/ZPBP2/AP3B2/RAB20/TRAPPC2/PIP4K2B/RAB29/CLCN3/C2CD5/WASHC4/SEC31B/SCAP/RUBCNL/STX17/ATP13A2/TGFBRAP1/ARFGEF2/VPS11/INSIG1/TMEM127/SNX10/SEC16A/WASHC5/RNASEK/STX7/VPS8/TRAPPC8/HPS3/TRAPPC11/UVRAG/MYO18A/PIKFYVE/STX3/UNC13A/TMEM175/BLOC1S6/ZFYVE16/HPS6/TRAPPC9/BLOC1S5/VIPAS39/VPS16/CPLANE2/TRAPPC5/AKT2/WASL/AP1S2/MIA3/TRAPPC12/T…	228
GO:0015931	BP	GO:0015931	nucleobase-containing compound transport	151/7424	221/18614	7.964284338981e-18	5.09953126224954e-14	4.38082213406171e-16	CALHM3/SLC35D1/SLC17A9/ZC3H11A/SLC35E3/NUP210/SLC35B4/NPIPA1/SLC19A1/TGFBR2/NDC1/SLC35A3/HNRNPA1L2/ABCC4/SLC35A1/HHEX/ZFP36L1/SLC29A1/SMG7/SLC29A3/NUP188/NOL6/SLC35B2/NUP214/NUP155/SIDT2/MCM3AP/DDX19A/NUP205/NRDE2/XPOT/XPO5/NUP133/SLC25A42/BICD2/RIPK1/LRRC8C/ABCC5/SLC25A23/THOC1/SNUPN/NCBP1/SMG5/EPG5/NUP43/AAAS/NUP160/RFTN1/SLC25A36/SLC35C1/NUP153/SLC35B1/GLE1/SMG1/NXT2/POM121C/SLC25A32/NUP107/NU…	151
GO:0051656	BP	GO:0051656	establishment of organelle localization	266/7424	445/18614	8.70588764745548e-18	5.57437986066574e-14	4.73612372538845e-16	MILR1/FYCO1/LLGL1/RAB3A/BICDL1/MYO1F/ITGA4/CLN3/SPG11/CROCC/TMEM201/AP3B2/TRAPPC2/BBS2/ITGB1/CEP83/TCIRG1/EXOC6/F8A1/COPG2/FHOD1/ATP13A2/CEP120/STARD3/KAT2B/ATM/HDAC6/EML3/SEC16A/SYK/LIMK2/TESK1/ESPL1/CENPC/EXOC4/NOP9/TRAPPC8/TRAPPC11/SPHK2/MKKS/RASGRP1/MAP4K2/BLOC1S6/PIK3CD/BTK/RHOT1/TRAPPC9/IL4R/MYO1C/SPAST/BLOC1S5/BICD1/KIF1C/MYO1G/SLIT1/TTL/TRAPPC5/TRAK1/DOCK7/SPICE1/MDN1/WASL/COPG1/TRAPPC12/…	266
GO:0006479	BP	GO:0006479	protein methylation	129/7424	182/18614	1.82872164286811e-17	1.17093046792845e-13	9.73455335190575e-16	BEND3/SETD6/PRMT9/BTG2/KMT2D/AUTS2/KMT5C/SETDB2/MTHFR/KANSL2/MLLT6/FAM86B1/PAXIP1/BCOR/MYD88/HEMK1/PCMTD2/PRDM4/EHMT2/PRMT7/MEN1/SETDB1/PRMT6/SETMAR/SMYD5/PYGO2/PAGR1/BAZ2A/RAB3D/FAM98B/KMT2A/SETD7/KANSL1/PAX5/NCOA6/HCFC1/ZNF335/PCMTD1/WDR82/SUV39H1/MLLT10/LMNA/MTF2/FBXO11/NELFA/KAT8/OGT/CAMKMT/ASH2L/CXXC1/KANSL3/SMAD4/BTG1/CARM1/NSD2/ARID4A/KMT2C/SUV39H2/MECP2/RNF20/SETD1A/RIF1/PAXBP1/EHMT1/WDR5…	129
GO:0008213	BP	GO:0008213	protein alkylation	129/7424	182/18614	1.82872164286811e-17	1.17093046792845e-13	9.73455335190575e-16	BEND3/SETD6/PRMT9/BTG2/KMT2D/AUTS2/KMT5C/SETDB2/MTHFR/KANSL2/MLLT6/FAM86B1/PAXIP1/BCOR/MYD88/HEMK1/PCMTD2/PRDM4/EHMT2/PRMT7/MEN1/SETDB1/PRMT6/SETMAR/SMYD5/PYGO2/PAGR1/BAZ2A/RAB3D/FAM98B/KMT2A/SETD7/KANSL1/PAX5/NCOA6/HCFC1/ZNF335/PCMTD1/WDR82/SUV39H1/MLLT10/LMNA/MTF2/FBXO11/NELFA/KAT8/OGT/CAMKMT/ASH2L/CXXC1/KANSL3/SMAD4/BTG1/CARM1/NSD2/ARID4A/KMT2C/SUV39H2/MECP2/RNF20/SETD1A/RIF1/PAXBP1/EHMT1/WDR5…	129
GO:0016482	BP	GO:0016482	cytosolic transport	126/7424	177/18614	2.4577785232112e-17	1.57371558841213e-13	1.29439332527013e-15	EHD3/TMEM87B/HOOK2/CLN3/TBC1D10C/RILP/VPS54/PIK3R4/RCSD1/VPS13C/RAB29/UBE2O/RHOBTB3/RIC1/TBC1D14/VPS13A/VPS11/SORL1/CLN5/SGSM2/HEATR5B/PTPN23/VPS52/RGP1/TMEM87A/PIKFYVE/TBC1D5/GGA1/WASHC1/KIF1C/TPCN2/PREPL/CORO7/TBC1D17/GBF1/ERC1/PLEKHA3/STX16/DNAJC13/WDR91/KIF16B/GOLT1B/WASHC2C/AP1AR/TRAPPC10/ANKFY1/BECN1/VTI1A/MON2/MAP2K1/HEATR5A/VPS51/SNX12/HOOK3/NF2/AP2A1/CLTCL1/TRIM27/RAB6A/STX10/WASHC2A/PXK…	126
GO:0006403	BP	GO:0006403	RNA localization	137/7424	197/18614	2.55628343981394e-17	1.63678828651286e-13	1.33209983572797e-15	ATR/ZC3H11A/NUP210/NPIPA1/TGFBR2/NDC1/HNRNPA1L2/ATM/HHEX/ZFP36L1/SMG7/BICD1/NUP188/NOL6/PARN/NUP214/NUP155/SIDT2/MCM3AP/DDX19A/NUP205/NRDE2/XPOT/XPO5/NUP133/BICD2/ZNHIT6/THOC1/EXOSC10/SNUPN/NCBP1/SMG5/NUP43/AAAS/NUP160/RFTN1/NUP153/GLE1/SMG1/NXT2/POM121C/NUP107/NUP54/SENP2/SMG6/ATXN2/NUP88/AHCTF1/THOC2/SEH1L/POM121/NAF1/CASC3/FMR1/NUP85/NCBP2/POLR2D/NUP50/THOC6/RBM15B/PARP11/CPSF6/NSUN2/PNPT1/NUP…	137
GO:0031331	BP	GO:0031331	positive regulation of cellular catabolic process	267/7424	450/18614	2.9232588451712e-17	1.87176263856312e-13	1.50746560842545e-15	DND1/PTK2B/PRICKLE1/FYCO1/TRIM65/TPCN1/FOXO1/GPLD1/TRIM22/IRS1/BTG2/RNF144B/TNF/DCP1B/PIK3CB/LRSAM1/UFL1/TFEB/TAF1/PIP4K2B/CAMKK2/DET1/DEPDC5/KCNQ1OT1/ZC3H12A/TRIB2/EPM2A/TOB1/TRIM38/CNOT6L/ATM/LIN28B/ZC3H12D/ZFP36L2/TRIM13/PIAS1/SESN1/SNX30/ADAM9/NANOS1/CNOT10/ZFP36L1/ATF6/TNRC6B/SOCS5/FBXW8/SPTLC1/RNF19A/SPTLC2/MOAP1/UVRAG/HERPUD1/DXO/TENT4B/TNKS1BP1/TTC5/TENT4A/RNF19B/RNF14/NPRL3/CNOT8/UBQLN2/…	267
GO:0044839	BP	GO:0044839	cell cycle G2/M phase transition	111/7424	151/18614	4.13511949922465e-17	2.64771701535354e-13	2.11041421647895e-15	CDK14/GPR132/RAD51B/CDKN1A/RRM2B/CDC7/PAXIP1/DBF4B/FOXN3/RAD50/ATM/MRNIP/TRIM39/ABRAXAS1/BARD1/STOX1/ORC1/CHEK2/PLK3/CDK5RAP3/SIN3A/INIP/TAOK3/TP53/NBN/CIT/RAD17/TICRR/DYRK3/BACH1/INTS3/ATAD5/PKMYT1/CCNQ/UIMC1/BRCC3/RCC2/MTA3/DTL/WEE1/TAF2/TAOK2/CDK2/BABAM2/CDC25A/ING4/MECP2/MRE11/FBXL15/AKAP8/ATF5/CDC25B/NABP1/VPS4B/RNASEH2B/TOPBP1/CCDC57/CDC6/BLM/BRCA1/KIF14/RBBP8/USP47/CCNG1/FOXM1/PPME1/FBXO5/…	111
GO:0006368	BP	GO:0006368	transcription elongation by RNA polymerase II	87/7424	110/18614	4.38818228128978e-17	2.80975311470985e-13	2.21671549612308e-15	ELL3/PWWP2B/MED17/LDB1/ERCC6/MED23/MED14/ZMYND8/PWWP2A/INTS4/RNF168/ELP2/INTS14/INTS7/INTS8/INTS9/VHL/CDK13/NCBP1/INTS3/RECQL5/NELFCD/NELFA/INTS10/ERCC3/RNF8/MED24/MED22/INTS2/ELP4/MED15/CDK9/MED30/MED9/ZMYND11/EAF2/MED1/MED20/INTS1/NCBP2/INTS12/MED28/SIRT6/INTS5/MED25/PCID2/INTS11/NELFB/TCERG1/SUPT5H/TCEA2/CCNK/EAPP/PAF1/MED26/CTNNB1/INTS13/MED6/EZH2/MED18/CDK12/LEO1/CDC73/SUPT6H/AXIN1/MED11/BRD…	87
GO:1902099	BP	GO:1902099	regulation of metaphase/anaphase transition of cell cycle	77/7424	94/18614	6.59394140281488e-17	4.22210068022237e-13	3.29732125650594e-15	ARID1B/KLHL22/ATM/BCL7A/ARID2/ESPL1/GEN1/XRCC3/PHF10/ANAPC7/HASPIN/SMARCE1/RB1/SMARCC2/KNTC1/MAD1L1/ANAPC4/BUB1B/CDK5RAP2/SMARCD2/SMARCD3/ZW10/ZWILCH/DPF2/NEK6/BUB1/ARID1A/PBRM1/SMARCD1/CDC6/SPC24/MAP3K20/SMARCB1/CDT1/PCID2/FBXO5/INCENP/RIOK2/TRIP13/CENPE/CDC23/BCL7B/AURKB/NUF2/TTK/CDC16/NDC80/NSMCE2/ACTL6A/RAD21/CENPF/SPDL1/HECW2/MAD2L2/CUL3/TPR/CDC26/SPC25/DYNC1LI1/DLGAP5/ANAPC5/SMARCC1/APC/SMA…	77
GO:0007033	BP	GO:0007033	vacuole organization	147/7424	217/18614	7.08587152815699e-17	4.53708353947892e-13	3.50787934704446e-15	PIK3C2B/CLN6/HPS4/HOOK2/EXT1/ULK3/NAGLU/CLN3/SPG11/LRBA/RAB20/VPS54/LRSAM1/TCIRG1/TFEB/PIP4K2B/MBTPS1/MAN2A1/GABARAPL1/NAGPA/STX17/ATP13A2/TBC1D14/VPS11/ATG16L2/EHMT2/CLN5/PPT1/MFSD8/SNX30/WASHC5/RNASEK/HEXA/PACS2/MOAP1/TMEM41B/PIKFYVE/ACP2/RAB23/TMEM175/TPP1/TMEM39A/ATG7/MTM1/GAA/VIPAS39/VPS16/TPCN2/UBQLN2/ATF2/IFT88/TMEM9/SCARB2/RAB3GAP1/ATP6AP1/ATP2A2/ZKSCAN3/MTOR/PSEN1/ATP6V1H/UBXN2B/BECN1/AB…	147
GO:0051168	BP	GO:0051168	nuclear export	119/7424	166/18614	7.87045721874218e-17	5.03945375716062e-13	3.85771342363152e-15	STRADA/ZC3H11A/WASHC4/XPO4/XPO7/HHEX/NOP9/LZTS2/PPM1A/BARD1/PKD1/SMG7/DNAJC27/NUP188/NOL6/ANKLE1/NUP214/NUP155/AKAP13/FRAT2/MDN1/MCM3AP/DDX19A/NRDE2/XPOT/SP100/GSK3B/XPO5/NUP133/THOC1/NCBP1/SMG5/NUP160/NUP153/GLE1/PRKACA/SMG1/NXT2/POM121C/NUP107/SMG6/NUP88/THOC2/EIF4ENIF1/RITA1/POM121/CASC3/CDK5/STYX/RANBP3/XPO6/NMD3/NEMF/NUP85/NCBP2/CCHCR1/POLR2D/THOC6/RBM15B/CTDSPL2/CPSF6/NSUN2/RANGAP1/NUP62/NU…	119
GO:0032204	BP	GO:0032204	regulation of telomere maintenance	83/7424	104/18614	8.46484884657961e-17	5.42004271646492e-13	4.1083781347228e-15	SLX4/ATR/PNKP/PML/RAD50/ATM/MAP2K7/MYC/GNL3L/FBXO4/SLF1/INO80/TENT4B/PARN/HDAC8/NFRKB/NBN/ACTR5/INO80B/EXOSC10/SMG5/TERF2/MAPKAPK5/PIF1/SMG1/SLF2/NAT10/MAP3K4/NSMCE3/SMG6/EID3/TNKS2/YLPM1/MRE11/NAF1/TINF2/ATRX/MAPK3/NSMCE4A/SMC5/SMC6/ACTR8/MCRS1/ERCC4/INO80D/INO80E/TNKS/SIRT6/XRN1/POT1/NABP2/INO80C/NSMCE1/UPF1/TERF1/AURKB/ACD/USP7/CTNNB1/STN1/CTC1/XRCC1/NSMCE2/PPP1R10/DHX36/ACTL6A/DCP2/UCHL5/TFPT…	83
GO:1903311	BP	GO:1903311	regulation of mRNA metabolic process	205/7424	329/18614	1.0655752802232e-16	6.82287851926914e-13	5.12151307398028e-15	DND1/TRAF5/BTG2/NBAS/DCP1B/RBM4/PTCD2/MYD88/ZC3H12A/ANGEL2/TOB1/CNOT6L/ZC3H12D/ZFP36L2/NANOS1/CNOT10/ZFP36L1/TNRC6B/BARD1/TENT4B/FASTKD3/TNKS1BP1/TTC5/TENT4A/CNOT8/RBM5/PARN/RC3H1/FTO/SAMD4B/FASTK/RBFOX2/PUM2/RBM23/RBMXL1/ZBTB7A/DIS3L2/METTL14/DYRK1A/CNOT2/TRAF2/PRKCA/PAN3/DHX34/PRKCD/NCBP1/ROCK2/GTPBP1/CNOT4/CELF2/RBM10/TIA1/MOV10/VIRMA/AGO2/YTHDF3/MAPKAPK2/CDK9/RIDA/EIF4ENIF1/AKT1/PATL1/FAM172A…	205
GO:0051236	BP	GO:0051236	establishment of RNA localization	117/7424	163/18614	1.21880401761158e-16	7.80400212476694e-13	5.80165515670775e-15	ATR/ZC3H11A/NUP210/NPIPA1/TGFBR2/NDC1/HNRNPA1L2/ATM/HHEX/ZFP36L1/SMG7/NUP188/NOL6/NUP214/NUP155/SIDT2/MCM3AP/DDX19A/NUP205/NRDE2/XPOT/XPO5/NUP133/BICD2/THOC1/SNUPN/NCBP1/SMG5/NUP43/AAAS/NUP160/RFTN1/NUP153/GLE1/SMG1/NXT2/POM121C/NUP107/NUP54/SENP2/SMG6/ATXN2/NUP88/AHCTF1/THOC2/SEH1L/POM121/CASC3/FMR1/NUP85/NCBP2/POLR2D/NUP50/THOC6/RBM15B/PARP11/CPSF6/NSUN2/PNPT1/NUP58/TNKS/NUP62/NUP98/NUP35/RANBP…	117
GO:0000288	BP	GO:0000288	nuclear-transcribed mRNA catabolic process, deadenylation-dependent decay	60/7424	68/18614	1.36643258899694e-16	8.74926786734741e-13	6.44243856245876e-15	BTG2/DCP1B/TOB1/CNOT6L/ZFP36L2/NANOS1/CNOT10/ZFP36L1/TNRC6B/TENT4B/TNKS1BP1/TENT4A/CNOT8/PARN/RC3H1/SAMD4B/CNOT2/PAN3/CNOT4/AGO2/EIF4ENIF1/PATL1/TUT4/EXOSC2/CNOT1/CNOT9/POLR2D/TUT7/MLH1/CNOT11/CNOT3/CNOT6/RC3H2/PDE12/PAIP1/EXOSC9/DIS3/DCP1A/CNOT7/DHX36/ZFP36/TNRC6A/DCP2/CPEB3/DHX9/TNRC6C/PAN2/EXOSC3/PABPC1/CSDE1/EXOSC5/SYNCRIP/NOCT/EXOSC8/NT5C3B/EXOSC7/DCPS/LSM1/HNRNPD/HNRNPU	60
GO:1901991	BP	GO:1901991	negative regulation of mitotic cell cycle phase transition	134/7424	194/18614	1.39013911729884e-16	8.90106076806446e-13	6.49237762527948e-15	GPR132/GFI1B/CACNB4/KANK2/CDKN1A/CRADD/JADE1/FOXN3/CRLF3/CTDSP1/PML/RAD50/KLHL22/E2F7/ATM/MRNIP/ZFP36L2/CASP2/TRIM39/ABRAXAS1/ZFP36L1/CTDSP2/BARD1/GEN1/ORC1/RBL1/RBL2/XRCC3/CHEK2/PLK3/CDK5RAP3/MDM2/INIP/TAOK3/TP53/NBN/RGCC/RAD17/HASPIN/TICRR/DLG1/RB1/KNTC1/INTS3/UIMC1/PIDD1/MAD1L1/BRCC3/BUB1B/DTL/CDK5RAP2/WEE1/TAOK2/CDK2/BABAM2/RFWD3/ZW10/ZWILCH/MRE11/BUB1/CDK2AP2/PTEN/NABP1/ZNF655/TPRA1/TOPBP1/C…	134
GO:0001510	BP	GO:0001510	RNA methylation	74/7424	90/18614	1.77789564894539e-16	1.13838658401974e-12	8.22571887554372e-15	TRMT10B/METTL8/TRMT2B/TRMT13/NOP2/TARBP1/MRM1/MTO1/THADA/TRMT61B/NSUN3/CMTR1/FDXACB1/TRDMT1/DALRD3/TRMT11/THUMPD2/METTL2A/METTL14/NSUN4/TFB1M/GTPBP3/TRMT5/CBLL1/METTL15/VIRMA/TRMO/TGS1/LCMT2/TRMT2A/METTL2B/METTL16/TRMT12/RNMT/WDR6/METTL1/TRMT10A/NSUN6/METTL6/FTSJ3/RBM15B/WDR4/NSUN5/METTL3/NSUN2/TRMT44/HENMT1/METTL4/FTSJ1/TFB2M/MEPCE/RBM15/TYW3/ALKBH8/ZC3H13/THUMPD3/TRMT61A/CMTR2/TRMT1L/TRMT6/TRMT…	74
GO:0008654	BP	GO:0008654	phospholipid biosynthetic process	166/7424	255/18614	2.50701224024405e-16	1.60523993742826e-12	1.1491694508643e-14	DGKA/LPCAT4/PIK3C2B/PGAP3/LCAT/PIK3R2/PIK3R1/SERINC5/LPCAT3/PIGO/CLN3/SLC44A2/PIGU/CEPT1/PIGB/CHKB/SLC44A1/PIGK/PIK3R4/TTC7A/INPP5D/IDH1/PIK3CB/SGMS1/INPP5E/PIP4K2B/PIGV/INPPL1/IPMK/GPAT4/MFSD2A/SACM1L/MTMR4/ABHD3/PIGM/PIGQ/ATM/ACSL3/SH3YL1/VAC14/MBOAT7/MPPE1/PIGN/SLC27A1/MTMR1/SOCS5/SPTLC1/SPTLC2/UVRAG/PEMT/SOCS1/SPHK2/PIKFYVE/PPARD/MBOAT2/PIK3CD/PIGT/GPAM/ITPKB/DGKZ/PGAP2/PITPNM1/MTM1/PI4KA/PGA…	166
GO:0034504	BP	GO:0034504	protein localization to nucleus	191/7424	304/18614	3.49358342160777e-16	2.23694146485545e-12	1.58670428119955e-14	PRICKLE1/EIF2AK3/PIK3R2/TMCO6/CACNB4/PIK3R1/RASSF5/SPG11/TXNIP/JUP/CDKN1A/HEATR3/IPO13/FYN/ZC3H12A/ATP13A2/PML/CBLB/FAM53B/SYK/HHEX/LIMK2/TESK1/WRN/APPL2/TOR1AIP1/MAVS/FBXO4/UTP25/PIKFYVE/BARD1/RAB23/TNPO2/POLR1A/NUP188/ATF2/NUP214/NUP155/TRIM8/SUFU/STAT3/CDK5RAP3/UBR5/SIN3A/MDM2/TP53/ZBTB7A/IPO9/SP100/TERT/MAGED1/GSK3B/MFHAS1/NF1/NUP133/IPO11/HYAL2/PYHIN1/HDAC3/IPO8/ABCA7/SNUPN/PRKCD/CNEP1R1/PSE…	191
GO:0006888	BP	GO:0006888	endoplasmic reticulum to Golgi vesicle-mediated transport	98/7424	131/18614	4.02827213230904e-16	2.57930264631748e-12	1.79658263046462e-14	TRAPPC2/ERGIC1/SEC31B/COPG2/SCAP/STX17/TMED7/SORL1/INSIG1/SEC16A/MPPE1/MIA2/TRAPPC8/TRAPPC11/LMAN2L/LMAN1/TMED4/TRAPPC9/SPAST/PGAP1/TRAPPC5/COPG1/MIA3/TRAPPC12/GBF1/GOLT1B/TMED5/BCAP29/TEX261/TRAPPC10/SEC31A/YIPF5/VTI1A/SCFD1/SEC24B/COPA/SEC23A/KLHL12/SEC22A/TMED3/ZW10/SEC22C/TRAPPC13/PREB/SEC24C/TMED1/RAB1B/SEC23IP/ERGIC2/GOPC/PEF1/WHAMM/HYOU1/STX18/KDELR1/VAPB/TMED10/USO1/VAMP7/TMED9/GOLGA2/LMA…	98
GO:0051225	BP	GO:0051225	spindle assembly	98/7424	131/18614	4.02827213230904e-16	2.57930264631748e-12	1.79658263046462e-14	PRICKLE1/STARD9/CCDC69/CENPJ/CEP192/TUBGCP5/KIF15/EML3/WASHC5/ABRAXAS1/HAUS4/LZTS2/TUBGCP4/INO80/WRAP73/CCDC61/CHEK2/SPICE1/STIL/HAUS3/CLASP1/CLASP2/PIBF1/GPSM2/TUBGCP3/CEP97/HDAC3/DYNC1H1/RNF4/STAG1/AAAS/SASS6/HAUS7/SENP6/ASPM/GOLGA8B/MAPRE2/SPAG5/NUMA1/NEK6/KIFC1/PRC1/RACGAP1/KIF3B/CEP63/CHMP2B/CHMP3/VPS4B/RCC1/KIF4A/CHMP7/ABRAXAS2/MLH1/KIF23/TNKS/SMC1A/HAUS5/KIF11/HAUS8/STAG2/FBXO5/INCENP/GOLG…	98
GO:1902115	BP	GO:1902115	regulation of organelle assembly	140/7424	207/18614	4.76124482786903e-16	3.04862506328454e-12	2.10452391216805e-14	PTK2B/LRRC4B/RABEP2/ARHGEF9/CROCC/ALMS1/TNF/LRSAM1/CENPJ/PIP4K2B/ZMYND10/CEP135/CEP120/KIF15/KAT2B/CNOT6L/TBC1D14/VPS11/EML3/EHMT2/SDCCAG8/LIMK2/TESK1/SNX30/ODF2L/WDPCP/MOAP1/MPHOSPH9/PIKFYVE/WRAP73/CNTROB/TMEM39A/ABI3/LRFN4/MTM1/CEP295/UBQLN2/CDK10/IFT88/SPICE1/ARHGAP35/STIL/MDM1/TRAPPC12/TAPT1/HTT/RAB3GAP1/GSK3B/CCP110/GPSM2/CEP97/FUZ/TCHP/CNOT2/KAT2A/DYNC1H1/PAN3/PRKAA1/RNF4/SASS6/BECN1/ENTR1/…	140
GO:0007034	BP	GO:0007034	vacuolar transport	117/7424	165/18614	5.41226442597907e-16	3.4654729119544e-12	2.3711112804266e-14	EHD3/HOOK2/VPS37B/CLN3/RILP/VPS54/PIK3R4/NPC1/VPS13C/NAGPA/ATP13A2/TGFBRAP1/VPS13A/VPS11/SORL1/VPS8/PTPN23/VPS52/LEPROT/GGA3/ZFYVE16/MTM1/VIPAS39/VPS16/TPCN2/TRAK1/AP1G2/TMEM50B/HMGXB4/STAM2/SCARB2/LAMP2/MON1A/NEDD4/SNX27/AP3S2/EPG5/HGSNAT/ANKFY1/BECN1/PSAP/VTI1A/DENND3/CLEC16A/PLEKHF2/MON1B/VPS51/VPS41/HOOK3/VPS13D/VPS18/AP3B1/AP3S1/PXK/CHMP2B/CHMP3/PLEKHM1/VPS33A/VPS4B/RBSN/UBXN6/M6PR/CHMP7/AP3…	117
GO:0000082	BP	GO:0000082	G1/S transition of mitotic cell cycle	163/7424	251/18614	6.51787421540684e-16	4.173394860125e-12	2.83043051108572e-14	CDK18/IQGAP3/CDK14/GPR132/GFI1B/CACNB4/E2F2/KANK2/CDKN1A/CRADD/ITGB1/ZNF324/JADE1/CENPJ/CDC7/ARID1B/CRLF3/CTDSP1/CUL4B/PML/PTPN6/E2F7/ATM/BCL7A/SKP2/ARID2/CASP2/MYC/UBE2E2/APPL2/CTDSP2/ADAM17/ACVR1B/PKD1/INO80/LSM11/STOX1/RBL1/NPAT/POLE/CACUL1/RBL2/CHEK2/CDKN2C/CDK10/PLK3/STIL/MDM2/TP53/PHF10/RGCC/TERT/HINFP/CDK17/DLG1/BACH1/MTBP/SMARCE1/RPTOR/RB1/E2F4/SMARCC2/SASS6/RPS6KB1/PIDD1/ANKRD17/KMT2E/PP…	163
GO:0050657	BP	GO:0050657	nucleic acid transport	114/7424	160/18614	7.26485887976513e-16	4.65168914071361e-12	3.10042026420466e-14	ZC3H11A/NUP210/NPIPA1/TGFBR2/NDC1/HNRNPA1L2/HHEX/ZFP36L1/SMG7/NUP188/NOL6/NUP214/NUP155/SIDT2/MCM3AP/DDX19A/NUP205/NRDE2/XPOT/XPO5/NUP133/BICD2/THOC1/SNUPN/NCBP1/SMG5/NUP43/AAAS/NUP160/RFTN1/NUP153/GLE1/SMG1/NXT2/POM121C/NUP107/NUP54/SENP2/SMG6/ATXN2/NUP88/AHCTF1/THOC2/SEH1L/POM121/CASC3/FMR1/NUP85/NCBP2/POLR2D/NUP50/THOC6/RBM15B/PARP11/CPSF6/NSUN2/PNPT1/NUP58/TNKS/NUP62/NUP98/NUP35/RANBP2/PCID2/…	114
GO:0050658	BP	GO:0050658	RNA transport	114/7424	160/18614	7.26485887976513e-16	4.65168914071361e-12	3.10042026420466e-14	ZC3H11A/NUP210/NPIPA1/TGFBR2/NDC1/HNRNPA1L2/HHEX/ZFP36L1/SMG7/NUP188/NOL6/NUP214/NUP155/SIDT2/MCM3AP/DDX19A/NUP205/NRDE2/XPOT/XPO5/NUP133/BICD2/THOC1/SNUPN/NCBP1/SMG5/NUP43/AAAS/NUP160/RFTN1/NUP153/GLE1/SMG1/NXT2/POM121C/NUP107/NUP54/SENP2/SMG6/ATXN2/NUP88/AHCTF1/THOC2/SEH1L/POM121/CASC3/FMR1/NUP85/NCBP2/POLR2D/NUP50/THOC6/RBM15B/PARP11/CPSF6/NSUN2/PNPT1/NUP58/TNKS/NUP62/NUP98/NUP35/RANBP2/PCID2/…	114
GO:2001251	BP	GO:2001251	negative regulation of chromosome organization	75/7424	93/18614	8.86587193056512e-16	5.67681779714084e-12	3.7513446414258e-14	SLX4/RAD50/KLHL22/ATM/ESPL1/GNL3L/SETMAR/GEN1/TENT4B/XRCC3/NBN/HASPIN/EXOSC10/KNTC1/TERF2/MAD1L1/BUB1B/CDK5RAP2/PIF1/NAT10/SMG6/ZW10/ZWILCH/TNKS2/TINF2/MCM2/BUB1/ATRX/SPC24/ERCC4/TNKS/CDT1/PCID2/FBXO5/XRN1/INCENP/POT1/TRIP13/TERF1/AURKB/NUF2/TTK/ACD/NDC80/STN1/CTC1/XRCC1/TOP2A/RAD21/CENPF/DCP2/WAPL/SPDL1/MNAT1/MAD2L2/TPR/SPC25/DYNC1LI1/APC/ZNF207/PSMG2/CDCA8/LCMT1/BAZ1B/ERCC1/CDC20/SMARCA5/MAD2L1…	75
GO:0140053	BP	GO:0140053	mitochondrial gene expression	116/7424	164/18614	9.71877009541721e-16	6.22292849209564e-12	4.07737517919243e-14	MRPS24/AARS2/EARS2/METTL8/SARS2/LARS2/QRSL1/TWNK/RMND1/GATB/MTERF2/DARS2/TRMT61B/NSUN3/FASTKD3/MTG1/MTRF1/NGRN/PUS1/POLRMT/FASTK/WARS2/DROSHA/MRPL38/MRPL30/TFB1M/RPUSD4/PRKAA1/MTG2/PTCD1/NOA1/MRPS27/TRIT1/TRMT5/TARS2/TRNT1/ALKBH1/MTIF3/RCC1L/THAP11/PTCD3/CDK5RAP1/GFM1/ELAC2/GFM2/FASTKD2/MRPS31/PPARGC1B/SUPV3L1/RPUSD3/MTIF2/MRPL58/PNPT1/MRPL53/MRPL10/MTERF4/MTERF3/MRPS9/MPV17L2/METTL4/TEFM/TFB2M/F…	116
GO:0006289	BP	GO:0006289	nucleotide-excision repair	70/7424	85/18614	9.94006895249067e-16	6.36462615027978e-12	4.13517419580395e-14	SLX4/ERCC5/POLL/XPC/ERCC6/ARID1B/PNKP/BRIP1/FAN1/BCL7A/GTF2H2C/ARID2/MMS19/OGG1/DDB2/POLE/FANCC/POLK/RNF111/TP53/PHF10/SMARCE1/GTF2H2/RAD52/GTF2H3/POLD1/SMARCC2/ERCC3/XPA/SMARCD2/SMARCD3/SLC30A9/KAT7/USP45/ERCC8/DPF2/POLD3/KAT5/ARID1A/PBRM1/SMARCD1/ERCC4/SMARCB1/ATXN3/UVSSA/SIRT1/BCL7B/USP7/STN1/XAB2/ACTL6A/CUL4A/DDB1/BRCA2/MNAT1/NTHL1/GTF2H1/RAD23B/SMARCC1/SMARCA2/BRD7/SMARCA4/LIG4/CETN2/RPA1/ER…	70
GO:0040029	BP	GO:0040029	epigenetic regulation of gene expression	129/7424	188/18614	1.16403513728382e-15	7.45331698402831e-12	4.80215548302265e-14	BEND3/AICDA/KMT2D/MSL2/SETDB2/KANSL2/SCMH1/ARID1B/KCNQ1OT1/CDKN2B-AS1/KAT2B/HDAC6/PRMT7/SETDB1/SPHK2/SMYD5/JARID2/MORC2/ZNFX1/ZMPSTE24/BAZ2A/PHF2/MTA1/ATF7IP2/KMT2A/SIN3A/KDM1B/TP53/ZNF445/KANSL1/ATF7IP/BAHD1/PIK3CA/MSL3/HCFC1/ZNF335/EPC1/CTBP1/DYRK1A/RB1/EXOSC10/SUV39H1/LMNA/RLIM/CREBZF/KAT8/OGT/MSL1/UBR2/CDK2/ASH2L/KANSL3/MBD3/ARID4A/KAT7/MECP2/FAM172A/LMNB2/RIF1/EHMT1/BMI1/ATRX/SPI1/LMNB1/TRIM…	129
GO:0000086	BP	GO:0000086	G2/M transition of mitotic cell cycle	100/7424	136/18614	1.44538148540723e-15	9.25477765106252e-12	5.91355295856479e-14	CDK14/GPR132/RAD51B/CDKN1A/RRM2B/CDC7/DBF4B/FOXN3/RAD50/ATM/MRNIP/TRIM39/ABRAXAS1/BARD1/STOX1/ORC1/CHEK2/PLK3/CDK5RAP3/SIN3A/INIP/TAOK3/NBN/CIT/RAD17/TICRR/BACH1/INTS3/PKMYT1/UIMC1/BRCC3/RCC2/MTA3/DTL/WEE1/TAF2/TAOK2/CDK2/BABAM2/CDC25A/MECP2/MRE11/FBXL15/CDC25B/NABP1/VPS4B/RNASEH2B/TOPBP1/CCDC57/CDC6/BLM/BRCA1/KIF14/RBBP8/USP47/CCNG1/FOXM1/PPME1/FBXO5/VPS4A/ZNF830/DNM2/NABP2/MELK/ZFYVE19/DONSON/A…	100
GO:0009411	BP	GO:0009411	response to UV	110/7424	154/18614	1.75148176058869e-15	1.12147377130494e-11	7.1071774978849e-14	MME/NFATC4/PIK3R1/MAPK11/ATR/BMF/ERCC5/CDKN1A/XPC/ERCC6/TAF1/CUL4B/PML/USF1/TMEM161A/MAP2K7/USP28/MYC/EIF2AK4/MEN1/DDB2/TP53I13/WRN/NLRP1/INO80/ZRANB3/RHBDD1/CCAR2/POLK/TP53/REV1/ACTR5/CASP7/HYAL2/TRIM32/GTF2H2/HYAL3/NEDD4/N4BP1/PRKAA1/POLD1/PRKCD/ERCC3/DTL/XPA/MAP3K4/CAT/NSMCE3/SPRTN/CDC25A/CREBBP/AKT1/MAPK8/MC1R/MSH6/MAPK14/ERCC8/UBE4B/POLD3/KDM1A/EP300/ERCC4/MSH2/CASP9/MAP3K20/METTL3/USP47/RHN…	110
GO:0140694	BP	GO:0140694	non-membrane-bounded organelle assembly	232/7424	390/18614	2.3935448534353e-15	1.53258676965462e-11	9.63358275199506e-14	FHOD3/PRICKLE1/CCDC78/STARD9/ALMS1/OBSCN/KIAA0753/TNF/ITGB1/RTTN/CCDC69/CENPJ/CEP192/CEP135/TUBGCP5/POC1B/WDR62/CEP120/CEP44/NOP2/KIF15/KAT2B/CNOT6L/POGZ/EML3/WASHC5/DDX28/ABRAXAS1/CEP72/CENPC/HAUS4/LZTS2/ASB2/TUBGCP4/INO80/WRAP73/EFL1/CNTROB/NGRN/MEF2A/C2CD3/BICD1/CEP295/CCDC61/CENPT/CHEK2/RC3H1/AKAP13/SPICE1/MDN1/STIL/HAUS3/CEP152/MDM1/PUM2/TRAPPC12/CLASP1/CLASP2/PIBF1/CCP110/GPSM2/TUBGCP3/CEP9…	232
GO:0006402	BP	GO:0006402	mRNA catabolic process	170/7424	268/18614	4.0983518025738e-15	2.62417465918801e-11	1.63620955241975e-13	DND1/TRAF5/BTG2/NBAS/DCP1B/AGO4/ZHX2/MYD88/ZC3H12A/ANGEL2/TOB1/CNOT6L/ATM/ZC3H12D/ZFP36L2/EDC4/TENT2/NANOS1/CNOT10/ZFP36L1/SMG8/TNRC6B/AGO1/DXO/TENT4B/SMG7/FASTKD3/TNKS1BP1/TTC5/TENT4A/CNOT8/PARN/RC3H1/FTO/SAMD4B/FASTK/PUM2/DIS3L2/PYM1/METTL14/CNOT2/TRAF2/PRKCA/PAN3/EXOSC10/DHX34/PRKCD/NCBP1/SMG5/MTPAP/ROCK2/GTPBP1/CNOT4/RBM10/MOV10/AGO2/SMG1/YTHDF3/MAPKAPK2/RIDA/SMG6/PNRC1/EIF4ENIF1/AKT1/EXOSC6/…	170
GO:0022411	BP	GO:0022411	cellular component disassembly	279/7424	488/18614	4.41090769512694e-15	2.82430419718978e-11	1.74690516969954e-13	FBXL4/PRICKLE1/FYCO1/ARHGEF2/SREBF1/PLXNC1/PIK3R1/ULK3/EEF2K/EXOG/CLN3/LRBA/VPS54/MAP1A/PIK3R4/CARMIL2/TNF/TGFBR1/PBXIP1/ATXN7/ITGB1/PPP1R9B/PEX5/MICAL1/UFL1/VPS13C/NEDD9/APAF1/CAMKK2/ADAM15/GABARAPL1/RUBCNL/STX17/RETREG3/ATP13A2/LIX1L/CTSS/DNASE2/CAPN10/SREBF2/SNX14/HDAC6/NAPB/ADAM10/ARID2/MYC/MFSD8/SNX30/TECPR1/SCAF4/UVRAG/ASPH/WASHC1/SCAF8/MUL1/TMEM39A/FGFR4/USP36/MTRF1/KIF18B/ATG7/SPAST/ZMPST…	279
GO:0010569	BP	GO:0010569	regulation of double-strand break repair via homologous recombination	61/7424	72/18614	5.02740621711218e-15	3.21904820081693e-11	1.97526244269662e-13	RAD51/USP51/ERCC6/SPIDR/MRNIP/POGZ/ARID2/MMS19/WAS/POLQ/TIMELESS/FIGNL1/ING3/TRRAP/EPC2/EP400/MBTD1/EPC1/SHLD2/FBH1/RECQL5/PARPBP/TP53BP1/FANCB/RIF1/UBQLN4/RMI2/MRGBP/KDM1A/KAT5/RBBP8/SIRT6/WDR48/RAD51AP1/DMAP1/HELQ/YEATS4/WRAP53/SMCHD1/VPS72/MEAF6/ACTL6A/CHEK1/MAGEF1/HDGFL2/MAD2L2/SHLD1/FUS/KLHL15/MORF4L2/SHLD3/SETD2/BRD8/ACTR2/RUVBL1/RUVBL2/PIAS4/PPP4R2/RPA2/PARP1/PPP4C	61
GO:0044843	BP	GO:0044843	cell cycle G1/S phase transition	176/7424	281/18614	7.75877351018804e-15	4.9679426785734e-11	3.0244104283808e-13	CDK18/IQGAP3/CDK14/GPR132/GFI1B/CACNB4/E2F2/APBB1/KANK2/CDKN1A/CRADD/ITGB1/ZNF324/JADE1/CENPJ/TAF1/CDC7/ARID1B/CRLF3/CTDSP1/CUL4B/PML/PTPN6/E2F7/ATM/BCL7A/SKP2/ARID2/CASP2/TRIM39/MYC/MEN1/UBE2E2/APPL2/CTDSP2/ADAM17/ACVR1B/PKD1/INO80/LSM11/STOX1/RBL1/NPAT/POLE/PAGR1/CACUL1/RBL2/CHEK2/CDKN2C/CDK10/PLK3/STIL/MDM2/TP53/ATP2B4/PHF10/RGCC/TERT/HINFP/CDK17/DLG1/BACH1/MTBP/MAP3K11/SMARCE1/RPTOR/RB1/E2F4/…	176
GO:0090501	BP	GO:0090501	RNA phosphodiester bond hydrolysis	111/7424	158/18614	8.66011894900812e-15	5.5450741630499e-11	3.34938646522905e-13	EXOG/ANGEL1/AGO4/PLD6/DIS3L/RPP14/ZC3H12A/TSEN2/ANGEL2/CNOT6L/ZC3H12D/RNASEK/NOP9/MARF1/POP1/CNOT8/PARN/POLRMT/EXD2/CPSF1/DROSHA/DIS3L2/CSTF2T/KRI1/EXO1/CNOT2/PAN3/N4BP1/EXOSC10/RNASET2/SAMHD1/NCBP1/TOE1/AGO2/ISG20L2/ERI1/UTP20/RIDA/SMG6/DICER1/CPSF2/EXOSC2/CNOT1/SND1/ELAC2/AGO3/TBL3/CPSF4/FCF1/NCBP2/PCF11/ERI2/BMS1/RPP21/CPSF3/CPSF6/PNPT1/PPP1R8/NOB1/RNASEH2A/UTP23/TUT1/XRN1/RCL1/ENDOV/INTS11/CN…	111
GO:0006513	BP	GO:0006513	protein monoubiquitination	67/7424	82/18614	8.86905483020151e-15	5.67885580777803e-11	3.40360382427072e-13	RAD51/UBE3D/FAAP100/TRIM25/ZC4H2/TRIM56/FANCM/FANCE/UBE2O/CUL4B/KLHL22/PCGF2/KBTBD8/DDB2/ATXN7L3/BARD1/FANCC/RNF168/PCGF6/FANCL/FANCF/CBL/ZNF598/BRCC3/DTL/FANCB/FANCG/FANCA/BABAM2/KLHL12/TRIM37/RNF20/BMI1/RNF40/UHRF1/PEX12/BRCA1/HUWE1/CUL1/TOPORS/RNF220/PEF1/RING1/WDR48/MGRN1/UBE2R2/WAC/UBE2W/PAF1/RAD18/LEO1/CDC73/PCGF5/PCGF1/TRIM21/DDB1/BRCA2/UBE2E1/CUL3/RNF126/UBE2B/TRIM41/CTR9/ITCH/UBE2D3/RNF2…	67
GO:0006892	BP	GO:0006892	post-Golgi vesicle-mediated transport	79/7424	102/18614	1.04254840947623e-14	6.67543746587627e-11	3.97012564353578e-13	EHD3/LLGL1/CLN3/RAB26/VPS54/BBS2/VPS13C/SCAMP1/EXOC6/VPS13A/ARFGEF2/ATP2C1/ACSL3/SORL1/SEC16A/CNST/EXOC4/VPS52/GGA1/GGA3/ANK3/BBS1/BLZF1/VAMP5/PREPL/GGA2/CORO7/AP1G2/GBF1/SCAMP3/KIF16B/RP2/EXOC1/AP3S2/AP1AR/ANKFY1/VTI1A/SCFD1/MON2/GOLPH3L/VAMP2/AP2A1/AP3S1/GOLPH3/CSK/EPS15/CCDC22/NSF/RBSN/EXOC5/CCDC93/AP3D1/GOPC/KLHL20/SCAMP2/MYO5A/MACF1/DNM2/CCDC91/SNAP23/RAB14/LAPTM5/LAMP1/GAK/AP1G1/EXOC2/ARFRP…	79
GO:0051304	BP	GO:0051304	chromosome separation	65/7424	79/18614	1.15733614285251e-14	7.41042332268462e-11	4.37360536748522e-13	KLHL22/ATM/TOP3A/ESPL1/GEN1/XRCC3/ANAPC7/DIS3L2/HASPIN/NCAPG2/RB1/KNTC1/NCAPD2/RECQL5/MAD1L1/BUB1B/SMARCAD1/CDK5RAP2/ZW10/ZWILCH/NUMA1/NCAPH/BUB1/SPC24/NCAPD3/NCAPH2/CDT1/PCID2/FBXO5/INCENP/TRIP13/CDC23/AURKB/NUF2/TTK/CDC16/NDC80/NSMCE2/CSNK2A1/RAD21/CSNK2A2/CENPF/SPDL1/PPP2R1A/MAD2L2/SMC2/CUL3/TPR/SPC25/DYNC1LI1/DLGAP5/ANAPC5/APC/NCAPG/ZNF207/PSMG2/CDCA8/LCMT1/SMC4/CDC20/MAD2L1/PLK1/IK/BUB3/ANAP…	65
GO:0090503	BP	GO:0090503	RNA phosphodiester bond hydrolysis, exonucleolytic	41/7424	43/18614	1.35839206352421e-14	8.69778438274554e-11	5.0945118618456e-13	ANGEL1/DIS3L/ZC3H12A/ANGEL2/CNOT6L/CNOT8/PARN/POLRMT/EXD2/DIS3L2/CNOT2/PAN3/EXOSC10/TOE1/ISG20L2/ERI1/EXOSC2/CNOT1/ERI2/CPSF3/PNPT1/XRN1/CNOT6/ISG20/PDE12/EXOSC9/DIS3/USB1/CNOT7/DCP2/ERI3/REXO2/PAN2/EXOSC3/EXOSC5/NOCT/EXOSC8/EXOSC7/EXOSC4/DCPS/XRN2	41
GO:0051028	BP	GO:0051028	mRNA transport	95/7424	130/18614	1.41521232702963e-14	9.06160452997075e-11	5.26770365969163e-13	ZC3H11A/NUP210/NPIPA1/NDC1/HNRNPA1L2/HHEX/ZFP36L1/SMG7/NUP188/NUP214/NUP155/MCM3AP/DDX19A/NUP205/NUP133/BICD2/THOC1/NCBP1/SMG5/NUP43/AAAS/NUP160/NUP153/GLE1/SMG1/NXT2/POM121C/NUP107/NUP54/SENP2/SMG6/NUP88/AHCTF1/THOC2/SEH1L/POM121/CASC3/FMR1/NUP85/NCBP2/POLR2D/NUP50/THOC6/RBM15B/PARP11/NSUN2/NUP58/TNKS/NUP62/NUP98/NUP35/RANBP2/PCID2/NUP93/HSF1/THOC5/POLDIP3/UPF3B/UPF1/FYTTD1/THOC3/NUP37/UPF2/CHTO…	95
GO:2001252	BP	GO:2001252	positive regulation of chromosome organization	84/7424	111/18614	1.63450728220389e-14	1.04657501279515e-10	6.03856068201485e-13	SLX4/ATR/SETDB2/PNKP/PML/RAD50/ATM/MAP2K7/DDX11/SETDB1/FBXO4/SLF1/INO80/MORC2/PARN/ATF7IP2/NFRKB/SIN3A/NBN/ATF7IP/ACTR5/INO80B/GTF2H2/NCAPG2/NCAPD2/TERF2/MAPKAPK5/SLF2/CDK2/MAP3K4/TNKS2/NUMA1/MRE11/NCAPH/NAF1/TINF2/ATRX/KAT5/MAPK3/SMC5/ACTR8/MCRS1/NCAPD3/INO80D/INO80E/TNKS/SIRT6/NCAPH2/CDT1/POT1/NABP2/INO80C/TERF1/AURKB/ACD/DNMT1/CTNNB1/NSMCE2/PPHLN1/PPP1R10/DHX36/ACTL6A/RAD21/SMC2/UCHL5/TPR/TFPT…	84
GO:0000018	BP	GO:0000018	regulation of DNA recombination	97/7424	134/18614	2.03594992112022e-14	1.30361873449328e-10	7.46594345343344e-13	CLCF1/RAD51/BCL6/USP51/PARP3/PTPRC/KMT5C/ERCC6/SPIDR/PAXIP1/RAD50/ZCWPW1/MRNIP/POGZ/ARID2/MMS19/SLC15A4/WAS/STAT6/POLQ/ZRANB3/TIMELESS/FIGNL1/ANKLE1/ING3/TRRAP/EPC2/MSH3/EP400/MBTD1/EPC1/SHLD2/THOC1/FBH1/ATAD5/RECQL5/TERF2/PARPBP/TP53BP1/SMARCAD1/FANCB/NSD2/EXOSC6/MSH6/RIF1/UBQLN4/MRE11/RMI2/MRGBP/KDM1A/KAT5/BLM/MSH2/MLH1/RBBP8/SIRT6/KPNA1/WDR48/RAD51AP1/DMAP1/HELQ/YEATS4/NDFIP1/WRAP53/SMCHD1/VPS…	97
GO:0006303	BP	GO:0006303	double-strand break repair via nonhomologous end joining	55/7424	64/18614	3.17156068891266e-14	2.03075030911077e-10	1.15447754798423e-12	POLM/USP51/PARP3/IFFO1/KMT5C/POLL/ERCC6/PNKP/ATM/MRNIP/POLA1/UVRAG/POLQ/SETMAR/AUNIP/DCLRE1B/SMARCAL1/ZBTB7A/DCLRE1C/ATP23/SHLD2/TP53BP1/RNF8/NSD2/RIF1/MRE11/ERCC8/XRCC4/CYREN/ERCC4/MLH1/POT1/HSF1/HELQ/TFIP11/POLB/WRAP53/SMCHD1/PRKDC/XRCC1/SIRT7/DCLRE1A/HMCES/PRPF19/MAD2L2/SHLD1/PAXX/KDM2A/SHLD3/APLF/LIG4/ERCC1/NUDT16L1/DEK/KMT5B	55
GO:0030488	BP	GO:0030488	tRNA methylation	40/7424	42/18614	3.26018109210504e-14	2.08749395327486e-10	1.1780738898325e-12	TRMT10B/METTL8/TRMT2B/TRMT13/TARBP1/MTO1/THADA/TRMT61B/NSUN3/TRDMT1/DALRD3/TRMT11/THUMPD2/METTL2A/GTPBP3/TRMT5/TRMO/LCMT2/TRMT2A/METTL2B/TRMT12/WDR6/METTL1/TRMT10A/NSUN6/METTL6/WDR4/NSUN2/TRMT44/FTSJ1/TYW3/ALKBH8/THUMPD3/TRMT61A/TRMT1L/TRMT6/TRMT10C/TRMT1/BCDIN3D/HSD17B10	40
GO:0016571	BP	GO:0016571	histone methylation	96/7424	133/18614	3.72925777894783e-14	2.3878437558603e-10	1.33702572779454e-12	BEND3/KMT2D/AUTS2/KMT5C/SETDB2/MTHFR/KANSL2/MLLT6/PAXIP1/BCOR/MYD88/PRDM4/EHMT2/PRMT7/MEN1/SETDB1/PRMT6/SETMAR/SMYD5/PYGO2/PAGR1/BAZ2A/KMT2A/SETD7/KANSL1/PAX5/NCOA6/HCFC1/ZNF335/WDR82/SUV39H1/MLLT10/LMNA/MTF2/NELFA/KAT8/OGT/ASH2L/CXXC1/KANSL3/SMAD4/CARM1/NSD2/ARID4A/KMT2C/SUV39H2/MECP2/RNF20/SETD1A/RIF1/PAXBP1/EHMT1/WDR5B/SMYD3/KDM1A/METTL23/BOD1/KMT2B/MCRS1/N6AMT1/RRP8/BRCA1/PRDM2/SMARCB1/NFYB/P…	96
GO:0090329	BP	GO:0090329	regulation of DNA-templated DNA replication	51/7424	58/18614	3.75407712854071e-14	2.40373558540461e-10	1.33702572779454e-12	BCL6/NUGGC/AICDA/CDC7/DBF4B/E2F7/INO80/LIG3/ZRANB3/TIMELESS/ZMPSTE24/GINS4/E2F8/SMARCAL1/NBN/TICRR/WIZ/FBH1/GINS1/CDK2/GINS3/DSCC1/SENP2/KAT7/MCM2/ATRX/CIZ1/WRNIP1/CHTF8/BLM/MCM4/MCM6/RFC5/METTL4/CDT1/FBXO5/DBF4/ZNF830/DONSON/MCM5/RFC3/BRCA2/RFC4/GINS2/CHTF18/POLG2/TIPIN/MCM7/GMNN/MCM3/RFC2	51
GO:0045911	BP	GO:0045911	positive regulation of DNA recombination	60/7424	72/18614	3.93510220683515e-14	2.51964594303655e-10	1.39148764501847e-12	CLCF1/PTPRC/KMT5C/ERCC6/PAXIP1/ZCWPW1/MRNIP/POGZ/ARID2/MMS19/WAS/STAT6/TIMELESS/ING3/TRRAP/EPC2/EP400/MBTD1/EPC1/SHLD2/ATAD5/TP53BP1/FANCB/NSD2/EXOSC6/RIF1/MRGBP/KAT5/MSH2/MLH1/RBBP8/WDR48/RAD51AP1/DMAP1/HELQ/YEATS4/WRAP53/VPS72/MEAF6/ACTL6A/HMCES/TGFB1/HDGFL2/MAD2L2/SHLD1/UBE2B/FUS/EXOSC3/MORF4L2/CD40/SHLD3/BRD8/ACTR2/RUVBL1/RUVBL2/PIAS4/ERCC2/TFRC/PARP1/KMT5B	60
GO:1902749	BP	GO:1902749	regulation of cell cycle G2/M phase transition	84/7424	112/18614	3.98262955252265e-14	2.55007770248025e-10	1.39830584438328e-12	GPR132/RAD51B/CDKN1A/RRM2B/CDC7/PAXIP1/DBF4B/FOXN3/RAD50/ATM/MRNIP/TRIM39/ABRAXAS1/BARD1/STOX1/ORC1/CDK5RAP3/SIN3A/INIP/TAOK3/TP53/NBN/RAD17/TICRR/DYRK3/INTS3/ATAD5/CCNQ/UIMC1/BRCC3/RCC2/MTA3/DTL/TAOK2/CDK2/BABAM2/CDC25A/ING4/MECP2/MRE11/ATF5/CDC25B/NABP1/VPS4B/RNASEH2B/TOPBP1/CDC6/BLM/BRCA1/KIF14/RBBP8/USP47/CCNG1/FBXO5/VPS4A/ZNF830/NABP2/ZFYVE19/DONSON/AURKB/CDK6/FZR1/CTC1/RAD21/CHEK1/RINT1/HSP…	84
GO:0044774	BP	GO:0044774	mitotic DNA integrity checkpoint signaling	68/7424	85/18614	4.18396715976455e-14	2.67899417239724e-10	1.45865067104319e-12	CDKN1A/CRADD/XPC/FOXN3/PML/ATM/MRNIP/CASP2/TRIM39/ABRAXAS1/SETMAR/ORC1/CHEK2/ATF2/PLK3/CDK5RAP3/MDM2/TAOK3/TP53/NBN/RAD17/RAD9A/TICRR/EME1/FANCD2/UIMC1/PIDD1/BRCC3/DTL/TAOK2/CDK2/BABAM2/RFWD3/MUS81/MRE11/TOPBP1/CDC6/BLM/BRCA1/MSH2/GIGYF2/MAP3K20/CCNG1/EME2/CDKN1B/ZNF830/GTSE1/DONSON/WAC/FZR1/PRKDC/SDE2/PPP1R10/CHEK1/RINT1/MDC1/NAE1/RAD9B/TIPIN/CLSPN/BRSK1/BABAM1/TRIAP1/TAOK1/PLK1/NOP53/SYF2/RPA2	68
GO:0045017	BP	GO:0045017	glycerolipid biosynthetic process	158/7424	250/18614	6.02588392442985e-14	3.85837347681243e-10	2.08610468138341e-12	DGKA/LPCAT4/PIK3C2B/PLA2G15/PGAP3/SREBF1/LCAT/PIK3R2/PIK3R1/GPLD1/LPCAT3/PIGO/CLN3/SLC44A2/PIGU/CEPT1/PIGB/CHKB/SLC44A1/PIGK/PIK3R4/TTC7A/INPP5D/PIK3CB/SCARB1/INPP5E/PIP4K2B/PIGV/INPPL1/IPMK/GPAT4/MFSD2A/SACM1L/MTMR4/ABHD3/PIGM/PIGQ/ATM/ACSL3/SH3YL1/VAC14/MBOAT7/NR1H3/MPPE1/PIGN/SLC27A1/MTMR1/LDLR/SOCS5/UVRAG/PEMT/SOCS1/PIKFYVE/PIK3CD/PIGT/GPAM/ITPKB/DGKZ/PGAP2/PITPNM1/MTM1/PI4KA/PCK2/PGAP1/SLC30…	158
GO:0051298	BP	GO:0051298	centrosome duplication	61/7424	74/18614	6.48079430038915e-14	4.14965259053917e-10	2.22800991189548e-12	ALMS1/KIAA0753/RTTN/CENPJ/CEP192/CEP135/POC1B/WDR62/CEP120/CEP44/TMEM67/KAT2B/CEP72/GEN1/CNTROB/C2CD3/CEP295/XRCC3/SPICE1/STIL/CEP152/MDM1/CEP131/NDE1/CCP110/KAT2A/SASS6/USP33/ROCK2/CDK5RAP2/CDK2/NAT10/TRIM37/CCNF/RBM14/CEP63/CHMP2B/CHMP3/CEP76/VPS4B/PPP1R35/CCDC57/FBXW5/BRCA1/PDCD6IP/NUP62/PKD2/SIRT1/NDC80/XPO1/CKAP5/BRCA2/SAC3D1/PLK4/CHMP1A/BRSK1/CHMP1B/CETN2/CHORDC1/NUBP1/CHMP2A	61
GO:0031056	BP	GO:0031056	regulation of histone modification	100/7424	141/18614	6.97044668630766e-14	4.4631770132428e-10	2.37981929333611e-12	PWWP2B/SREBF1/BCL6/JDP2/PRKD2/AUTS2/MTHFR/KANSL2/MLLT6/ERCC6/VEGFA/PAXIP1/BCOR/KAT2B/EHMT2/SPHK2/TADA2A/PRMT6/CAMK2D/PYGO2/ZMPSTE24/BAZ2A/C6orf89/UBR5/SIN3A/SETD7/KAT14/YEATS2/TP53/KANSL1/PAX5/HCFC1/ZNF335/CTBP1/KAT2A/SUV39H1/NIPBL/LMNA/MTF2/NELFA/KAT8/OGT/KANSL3/SMAD4/SART3/CDK9/MECP2/RNF20/RIF1/PAXBP1/EHMT1/ING2/SPI1/TADA2B/AKAP8/MYBBP1A/PARG/KDM1A/MCRS1/RRP8/ARID5A/BRCA1/SMARCB1/THAP7/NFYB/FLC…	100
GO:0006997	BP	GO:0006997	nucleus organization	101/7424	143/18614	8.02556017940385e-14	5.13876618287229e-10	2.70277189572047e-12	BEND3/ETS1/MFSD14A/ATXN7/WBP2NL/REEP4/NDC1/PML/POLR1B/DDX11/TOR1AIP1/PSME4/PYGO2/USP36/SPAST/ZMPSTE24/BAZ2A/PHF2/NEMP1/NUP155/NUP205/EPC1/NUP133/DYRK3/PRKCA/KDM3A/SUV39H1/LMNA/UBXN2B/SUN2/NUP153/RNF8/TMEM43/NUP107/LEMD2/NUP54/TMEM170A/AHCTF1/SEH1L/LMNB2/NUMA1/PLEC/NEK6/LMNB1/ANKLE2/TOR1A/KAT5/DCTN1/CHMP2B/CHMP3/RRP8/VPS4B/USPL1/RCC1/PARP11/CHMP7/SELENOF/SRPK2/NUP98/ACTR6/PHF8/NUP35/TOR1B/VPS4A/NU…	101
GO:0010212	BP	GO:0010212	response to ionizing radiation	101/7424	143/18614	8.02556017940385e-14	5.13876618287229e-10	2.70277189572047e-12	RAD51/ATR/PTPRC/CDKN1A/ERCC6/SPIDR/ALAD/PAXIP1/PML/ATM/MRNIP/TRIM13/CLK2/USP28/MYC/BRAT1/MEN1/ABRAXAS1/IKBIP/WRN/FBXO4/BARD1/INO80/RAD54L/TNKS1BP1/ZMPSTE24/XRCC2/FIGNL1/CHEK2/MTA1/RNF168/RAD54B/MDM2/INIP/INTS7/XRRA1/TP53/RAD9A/DCLRE1C/TICRR/AEN/TMEM109/PRKAA1/NET1/INTS3/CLOCK/FANCD2/NIPBL/UIMC1/CBL/COP1/BRCC3/TP53BP1/RNF8/BABAM2/RFWD3/HSPA5/MAPK14/ERCC8/XRCC4/RAD1/KDM1A/TLK2/NABP1/KAT5/TOPBP1/BLM…	101
GO:0031124	BP	GO:0031124	mRNA 3'-end processing	50/7424	57/18614	8.32257174975674e-14	5.32894269136924e-10	2.78385881501465e-12	TENT2/ZFP36L1/BARD1/LSM11/SCAF8/TENT4B/SYMPK/RPRD2/APLP1/RPRD1A/CPSF1/PAPOLG/CSTF2T/RPRD1B/NCBP1/MTPAP/VIRMA/CDK9/CSTF1/CPSF2/CPSF4/NCBP2/POLR2D/PCF11/CPSF3/CPSF6/PNPT1/ZC3H14/TUT1/HSF1/CLP1/CPSF7/CSTF3/MBLAC1/WDR33/AHCYL1/LSM10/PAF1/GRSF1/LEO1/CDC73/YTHDC1/DHX36/CPEB3/SNRPA/CSTF2/NUDT21/PAPOLA/PABPC1/SLBP	50
GO:0022616	BP	GO:0022616	DNA strand elongation	36/7424	37/18614	9.16740550067517e-14	5.86988974208231e-10	3.04587128715474e-12	RAD50/POLA1/INO80/LIG3/POLE/DCLRE1B/NFRKB/NBN/TERT/ACTR5/DNA2/INO80B/LIG1/GINS1/MRE11/POLD3/ACTR8/MCRS1/INO80D/INO80E/MCM4/POT1/INO80C/ACTL6A/RFC3/UCHL5/RFC4/TFPT/MCM7/RUVBL1/POLD2/RUVBL2/YY1/POLE3/MCM3/NUCKS1	36
GO:0010389	BP	GO:0010389	regulation of G2/M transition of mitotic cell cycle	77/7424	101/18614	1.02160017399047e-13	6.54130591406097e-10	3.37163903036995e-12	GPR132/RAD51B/CDKN1A/RRM2B/CDC7/DBF4B/FOXN3/RAD50/ATM/MRNIP/TRIM39/ABRAXAS1/BARD1/STOX1/ORC1/CDK5RAP3/SIN3A/INIP/TAOK3/NBN/RAD17/TICRR/INTS3/UIMC1/BRCC3/RCC2/MTA3/DTL/TAOK2/CDK2/BABAM2/CDC25A/MECP2/MRE11/CDC25B/NABP1/VPS4B/RNASEH2B/TOPBP1/CDC6/BLM/BRCA1/KIF14/RBBP8/USP47/CCNG1/FBXO5/VPS4A/ZNF830/NABP2/ZFYVE19/DONSON/AURKB/CDK6/FZR1/CTC1/RAD21/CHEK1/RINT1/HSPA2/CENPF/BRD4/NAE1/AVEN/RRM1/CDC25C/CLS…	77
GO:1905818	BP	GO:1905818	regulation of chromosome separation	60/7424	73/18614	1.34852140855259e-13	8.63458257896224e-10	4.42111968241397e-12	KLHL22/ATM/ESPL1/GEN1/XRCC3/ANAPC7/HASPIN/NCAPG2/RB1/KNTC1/NCAPD2/MAD1L1/BUB1B/CDK5RAP2/ZW10/ZWILCH/NUMA1/NCAPH/BUB1/SPC24/NCAPD3/NCAPH2/CDT1/PCID2/FBXO5/INCENP/TRIP13/CDC23/AURKB/NUF2/TTK/CDC16/NDC80/NSMCE2/CSNK2A1/RAD21/CSNK2A2/CENPF/SPDL1/MAD2L2/SMC2/CUL3/TPR/SPC25/DYNC1LI1/DLGAP5/ANAPC5/APC/NCAPG/ZNF207/PSMG2/CDCA8/LCMT1/SMC4/CDC20/MAD2L1/PLK1/IK/BUB3/ANAPC15	60
GO:0016578	BP	GO:0016578	histone deubiquitination	43/7424	47/18614	1.5852170619688e-13	1.01501448477862e-09	5.16293340889146e-12	USP51/ATXN7/KAT2B/TADA1/ABRAXAS1/ATXN7L3/BARD1/USP36/TRRAP/USP21/KAT2A/TAF6/UIMC1/TAF5L/BRCC3/USP3/EPOP/TAF2/BABAM2/SUPT7L/SUPT20H/SART3/BAP1/TADA2B/USP15/USP22/BRCA1/SF3B3/TAF4/SUPT3H/ASXL1/USP7/TADA3/USP16/TAF5/TAF12/TAF7/SGF29/BABAM1/MYSM1/MPND/TAF9/USP49	43
GO:0032200	BP	GO:0032200	telomere organization	124/7424	187/18614	2.04773412079065e-13	1.31116415754225e-09	6.6257265704014e-12	TERC/RAD51/TEP1/ZNF827/SLX4/ATR/PARP3/RAD51D/PNKP/PML/RAD50/ATM/MAP2K7/MYC/WRN/GNL3L/FBXO4/SLF1/INO80/TENT4B/TNKS1BP1/DCLRE1B/XRCC3/PARN/HDAC8/SMARCAL1/NFRKB/NBN/SP100/TERT/DCLRE1C/ACTR5/DNA2/EXO1/INO80B/SHLD2/EXOSC10/RECQL4/SMG5/TERF2/MAPKAPK5/PIF1/SMG1/SLF2/NAT10/MAP3K4/NSMCE3/SMG6/EID3/TNKS2/ZBTB48/CCNE2/YLPM1/RIF1/MRE11/NAF1/TINF2/ATRX/TELO2/MAPK3/NSMCE4A/SMC5/SMC6/ACTR8/MCRS1/CCNE1/BLM/ERCC4…	124
GO:0046474	BP	GO:0046474	glycerophospholipid biosynthetic process	136/7424	210/18614	2.24550349432933e-13	1.43779588741907e-09	7.21845723433414e-12	DGKA/LPCAT4/PIK3C2B/PGAP3/LCAT/PIK3R2/PIK3R1/LPCAT3/PIGO/CLN3/SLC44A2/PIGU/CEPT1/PIGB/CHKB/SLC44A1/PIGK/PIK3R4/TTC7A/INPP5D/PIK3CB/INPP5E/PIP4K2B/PIGV/INPPL1/IPMK/GPAT4/MFSD2A/SACM1L/MTMR4/ABHD3/PIGM/PIGQ/ATM/ACSL3/SH3YL1/VAC14/MBOAT7/MPPE1/PIGN/SLC27A1/MTMR1/SOCS5/UVRAG/PEMT/SOCS1/PIKFYVE/PIK3CD/PIGT/GPAM/ITPKB/DGKZ/PGAP2/PITPNM1/MTM1/PI4KA/PGAP1/SLC30A5/DGKE/PTDSS2/SELENOI/PTDSS1/PIK3CG/PGS1/DH…	136
GO:0071103	BP	GO:0071103	DNA conformation change	70/7424	90/18614	2.37298973670872e-13	1.51942532841459e-09	7.57906331527409e-12	RAD51/MCM9/TOP3B/FANCM/BRIP1/RAD50/TOP3A/HHEX/TWNK/WRN/DDX11/POLQ/ZRANB3/GINS4/PURA/ASCC3/TOP2B/RAD54B/NBN/MCM8/DNA2/GTF2H2/RECQL4/FBH1/RECQL5/CHD1L/ERCC3/GINS1/GINS3/DSCC1/ASCC2/MRE11/CHD8/MCM2/SETX/WRNIP1/CHTF8/SUPV3L1/BLM/MCM4/MCM6/RFC5/ABL1/POT1/IGHMBP2/TOP1MT/HELQ/UPF1/MCM5/RECQL/CDC45/TOP2A/DDX1/DHX36/RFC3/G3BP1/DDX3X/MNAT1/ASCC1/RFC4/DHX9/GINS2/CHTF18/MCM7/MTERF1/RUVBL1/RUVBL2/ERCC2/MCM3/R…	70
GO:0044786	BP	GO:0044786	cell cycle DNA replication	40/7424	43/18614	2.86173681398492e-13	1.83237008199454e-09	9.08147654262554e-12	RAD51/BCL6/NUGGC/AICDA/CDC7/DBF4B/E2F7/POLA1/WRN/INO80/ZMPSTE24/E2F8/DNA2/LIG1/WIZ/ATAD5/TERF2/GINS1/GINS3/SENP2/MCM2/ATRX/BLM/MCM4/MCM6/CDT1/FBXO5/DBF4/ZNF830/UPF1/TERF1/DONSON/CDC45/BRCA2/TIPIN/ZPR1/RTF2/FEN1/GMNN/MCM3	40
GO:0000375	BP	GO:0000375	RNA splicing, via transesterification reactions	196/7424	329/18614	2.89902497253088e-13	1.85624568991153e-09	9.14120981951911e-12	RBM4/KHDC4/PTBP2/RBM41/DHX35/PRMT7/USP4/U2AF1L4/CWF19L1/PRPF40B/RBM5/RBFOX2/RBM23/RBMXL1/ZBTB7A/SMN1/METTL14/PRPF39/GEMIN5/DYRK1A/CDK13/NCBP1/ZCCHC8/GEMIN8/DHX38/ZRSR2/PPIL3/CELF2/RBM10/TIA1/SRSF8/RNF113A/RBM6/MTREX/SART3/TGS1/SF3A2/AQR/GEMIN4/FAM172A/PAXBP1/METTL16/BUD13/RBM4B/CWC27/SRSF6/GCFC2/DDX20/CASC3/RBM14/DHX8/PRPF8/SETX/CWF19L2/FMR1/CWC22/KDM1A/MPHOSPH10/HNRNPL/NCBP2/RBMX2/AAR2/COIL/RBM1…	196
GO:0051306	BP	GO:0051306	mitotic sister chromatid separation	52/7424	61/18614	3.20500041462366e-13	2.05216176548353e-09	1.00321550207104e-11	KLHL22/ATM/ESPL1/GEN1/XRCC3/ANAPC7/DIS3L2/HASPIN/RB1/KNTC1/MAD1L1/BUB1B/CDK5RAP2/ZW10/ZWILCH/BUB1/SPC24/NCAPH2/CDT1/PCID2/FBXO5/INCENP/TRIP13/CDC23/AURKB/NUF2/TTK/CDC16/NDC80/NSMCE2/RAD21/CENPF/SPDL1/PPP2R1A/MAD2L2/CUL3/TPR/SPC25/DYNC1LI1/DLGAP5/ANAPC5/APC/ZNF207/PSMG2/CDCA8/LCMT1/CDC20/MAD2L1/PLK1/IK/BUB3/ANAPC15	52
GO:0032508	BP	GO:0032508	DNA duplex unwinding	62/7424	77/18614	3.22210719940103e-13	2.06311523977648e-09	1.00321550207104e-11	RAD51/MCM9/FANCM/BRIP1/RAD50/TWNK/WRN/DDX11/POLQ/GINS4/PURA/ASCC3/RAD54B/NBN/MCM8/DNA2/GTF2H2/RECQL4/FBH1/RECQL5/CHD1L/ERCC3/GINS1/GINS3/DSCC1/ASCC2/MRE11/CHD8/MCM2/SETX/WRNIP1/CHTF8/SUPV3L1/BLM/MCM4/MCM6/RFC5/POT1/IGHMBP2/HELQ/UPF1/MCM5/RECQL/CDC45/TOP2A/DDX1/DHX36/RFC3/G3BP1/DDX3X/MNAT1/ASCC1/RFC4/DHX9/GINS2/CHTF18/MCM7/RUVBL1/RUVBL2/ERCC2/MCM3/RFC2	62
GO:0035601	BP	GO:0035601	protein deacylation	91/7424	127/18614	3.49183311253618e-13	2.23582074195691e-09	1.08040073212221e-11	SREBF1/BCL6/JDP2/HDAC7/HDAC10/PRKD2/TRERF1/VEGFA/TBL1X/ABHD17B/SPRED1/KAT2B/HDAC6/PPT1/ABHD10/ELK4/PER2/SIRT5/SPHK2/TADA2A/PRMT6/CAMK2D/CCAR2/BAZ2A/RCOR3/MTA1/PER1/HDAC8/TBL1XR1/C6orf89/SIN3A/KAT14/YEATS2/TP53/MSL3/CTBP1/HDAC3/DYRK1A/KAT2A/PRKAA1/SUV39H1/NIPBL/MTA3/BRMS1L/SMARCAD1/MBD3/CHD3/RBM14/ING2/AKAP8/MIER1/LYPLAL1/EP300/RRP8/MTA2/ABHD12/DR1/SIRT6/ABHD17C/GATAD2B/SIRT1/WDR5/GATAD2A/ABHD13/R…	91
GO:0043487	BP	GO:0043487	regulation of RNA stability	134/7424	207/18614	3.52976532219337e-13	2.26010873580041e-09	1.08535379602977e-11	DND1/TRAF5/BTG2/DCP1B/MYD88/ZC3H12A/ANGEL2/TOB1/CNOT6L/LIN28B/ZC3H12D/ZFP36L2/TENT2/NANOS1/CNOT10/ZFP36L1/TNRC6B/DXO/TENT4B/FASTKD3/TNKS1BP1/TENT4A/CNOT8/PARN/RC3H1/FTO/TRDMT1/SAMD4B/FASTK/PUM2/DIS3L2/METTL14/CNOT2/TRAF2/PRKCA/PAN3/PRKCD/ROCK2/CNOT4/RBM10/MOV10/AGO2/YTHDF3/MAPKAPK2/RIDA/EIF4ENIF1/AKT1/PATL1/TUT4/METTL16/MAPK14/NAF1/EXOSC2/CNOT1/E2F1/IKBKE/FMR1/FASTKD2/CNOT9/POLR2D/LARP4B/YTHDF1/F…	134
GO:0098732	BP	GO:0098732	macromolecule deacylation	93/7424	131/18614	4.72847432043148e-13	3.02764210737227e-09	1.44496521955745e-11	SREBF1/BCL6/ABHD16A/JDP2/HDAC7/HDAC10/PRKD2/TRERF1/VEGFA/TBL1X/ABHD17B/SPRED1/KAT2B/HDAC6/PPT1/ABHD10/ELK4/PER2/SIRT5/SPHK2/TADA2A/PRMT6/CAMK2D/CCAR2/BAZ2A/RCOR3/MTA1/PER1/HDAC8/TBL1XR1/C6orf89/SIN3A/KAT14/YEATS2/TP53/MSL3/CTBP1/HDAC3/DYRK1A/KAT2A/PRKAA1/SUV39H1/NIPBL/MTA3/BRMS1L/SMARCAD1/PPT2/MBD3/CHD3/RBM14/ING2/AKAP8/MIER1/LYPLAL1/EP300/RRP8/MTA2/ABHD12/DR1/SIRT6/ABHD17C/GATAD2B/SIRT1/WDR5/GAT…	93
GO:0070085	BP	GO:0070085	glycosylation	153/7424	245/18614	6.23307977493158e-13	3.99104097988869e-09	1.8846167844014e-11	ST6GALNAC6/GBGT1/AQP11/GALNT12/FUT10/ST3GAL3/GALNT7/B3GALNT2/DPY19L3/TMTC4/EXT1/GORASP1/POGLUT1/C1GALT1C1/GCNT2/GALNT6/ALG12/DERL3/PIGB/MGAT4A/MOGS/DPAGT1/XXYLT1/ALG1/NPC1/EXT2/ALG10/ENTPD5/B4GAT1/MAN2A1/ST3GAL1/PIGV/ST6GAL1/NAGPA/FUT8/GALNT14/B4GALT4/PIGM/POFUT1/ALG6/C1GALT1/RFT1/B3GNT7/PLOD3/MAGT1/CLN5/MAN1B1/POMK/ALG8/COG7/FKRP/DPY19L1/UGGT2/FUT11/STT3A/ST6GALNAC4/B4GALT3/LARGE1/ST8SIA4/B3GNT2…	153
GO:0009895	BP	GO:0009895	negative regulation of catabolic process	199/7424	337/18614	6.2433190518762e-13	3.99759718891633e-09	1.8846167844014e-11	ACACB/DND1/PTPN22/LZTS1/AQP11/TRAF5/GPLD1/CYP51A1/BMF/RILP/NBAS/MAP1A/TNF/NPC1/KDM4A/HMGCR/TAF1/F8A1/ALAD/FYN/MFSD2A/MYD88/LRIG2/ATP13A2/PML/ANGEL2/TOB1/RIC1/KLHL22/TBC1D14/SORL1/AGAP2/EHMT2/TRIM39/MTMR9/TENT2/RGP1/SLC25A12/MDM4/WASHC1/TENT4B/TMEM39A/USP36/CCAR2/MTM1/TENT4A/PARN/GIT1/SUFU/TRDMT1/STAT3/CDK5RAP3/RUBCN/TP53/ATP2B4/PIK3CG/NRDE2/MGAT3/USP25/SLC7A5/PIK3CA/USP9X/RPTOR/TRAF2/ZDHHC7/ZKSCA…	199
GO:0016241	BP	GO:0016241	regulation of macroautophagy	108/7424	159/18614	6.80930370185056e-13	4.35999716029491e-09	2.0423738500021e-11	LZTS1/FYCO1/CLN3/PIK3R4/NPC1/LRSAM1/VPS13C/PIP4K2B/ATP6V1E2/ATP13A2/EPM2A/ATP6V0A2/HDAC6/EHMT2/TRIM13/SESN1/SNX30/TECPR1/EXOC4/SPTLC1/SPTLC2/MOAP1/UVRAG/TMEM39A/USP36/MTM1/UBQLN2/WDR24/MAP3K7/RUBCN/TP53/HTT/ATP6V0E2/SESN3/RAB3GAP1/PIK3CA/TBC1D25/NEDD4/EXOC1/MTOR/ATP6V1H/CAPN1/BECN1/IKBKG/ATP6V1A/ATP6V0A1/PRKACA/SCFD1/CLEC16A/NRBP2/TSC2/AMBRA1/AKT1/TBK1/MAPK8/UBQLN4/FEZ2/ATG2A/VPS13D/EXOC7/RAB3GAP…	108
GO:0044773	BP	GO:0044773	mitotic DNA damage checkpoint signaling	64/7424	81/18614	6.84844474049183e-13	4.38505916733692e-09	2.0423738500021e-11	CDKN1A/CRADD/XPC/FOXN3/PML/ATM/MRNIP/CASP2/TRIM39/ABRAXAS1/CHEK2/ATF2/PLK3/CDK5RAP3/MDM2/TAOK3/TP53/NBN/RAD17/RAD9A/TICRR/EME1/FANCD2/UIMC1/PIDD1/BRCC3/DTL/TAOK2/CDK2/BABAM2/RFWD3/MUS81/MRE11/TOPBP1/BLM/BRCA1/MSH2/GIGYF2/MAP3K20/CCNG1/EME2/CDKN1B/ZNF830/GTSE1/DONSON/WAC/FZR1/PRKDC/SDE2/PPP1R10/CHEK1/RINT1/MDC1/RAD9B/TIPIN/CLSPN/BRSK1/BABAM1/TRIAP1/TAOK1/PLK1/NOP53/SYF2/RPA2	64
GO:0071897	BP	GO:0071897	DNA biosynthetic process	128/7424	198/18614	1.37014802589903e-12	8.7730578098315e-09	4.06164901720967e-11	TERC/PTK2B/TEP1/POLM/ATR/PARP3/POLD4/POLI/CDKN1A/PRKD2/TNF/RRM2B/JADE1/POLL/PARP10/POLG/PNKP/RAD50/TK2/PARP4/SH2B1/ATM/MAP2K7/MYC/MEN1/POLA1/WRN/GNL3L/POLQ/FBXO4/JADE2/LIG3/TENT4B/FGFR4/POLE/TNKS1BP1/POLK/GINS4/PARN/TP53/REV1/RGCC/TERT/POLE2/SPHK1/LIG1/EXOSC10/POLD1/SMG5/TERF2/MAPKAPK5/DTL/PIF1/GINS1/NVL/NAT10/GINS3/MAP3K4/DSCC1/SPRTN/SMG6/ING4/TNKS2/KAT7/MRE11/NAF1/TINF2/CHRAC1/TELO2/REV3L/POLD3…	128
GO:0000377	BP	GO:0000377	RNA splicing, via transesterification reactions with bulged adenosine as nucleophile	192/7424	325/18614	1.50001668028392e-12	9.60460680385796e-09	4.39400713009984e-11	RBM4/KHDC4/PTBP2/RBM41/DHX35/PRMT7/USP4/U2AF1L4/CWF19L1/PRPF40B/RBM5/RBFOX2/RBM23/RBMXL1/ZBTB7A/SMN1/METTL14/PRPF39/GEMIN5/DYRK1A/CDK13/NCBP1/ZCCHC8/GEMIN8/DHX38/ZRSR2/PPIL3/CELF2/RBM10/TIA1/SRSF8/RNF113A/RBM6/MTREX/SART3/TGS1/SF3A2/AQR/GEMIN4/FAM172A/PAXBP1/METTL16/BUD13/RBM4B/CWC27/SRSF6/GCFC2/DDX20/CASC3/RBM14/DHX8/PRPF8/SETX/CWF19L2/FMR1/CWC22/KDM1A/HNRNPL/NCBP2/RBMX2/AAR2/COIL/RBM15B/FXR2/PR…	192
GO:0000398	BP	GO:0000398	mRNA splicing, via spliceosome	192/7424	325/18614	1.50001668028392e-12	9.60460680385796e-09	4.39400713009984e-11	RBM4/KHDC4/PTBP2/RBM41/DHX35/PRMT7/USP4/U2AF1L4/CWF19L1/PRPF40B/RBM5/RBFOX2/RBM23/RBMXL1/ZBTB7A/SMN1/METTL14/PRPF39/GEMIN5/DYRK1A/CDK13/NCBP1/ZCCHC8/GEMIN8/DHX38/ZRSR2/PPIL3/CELF2/RBM10/TIA1/SRSF8/RNF113A/RBM6/MTREX/SART3/TGS1/SF3A2/AQR/GEMIN4/FAM172A/PAXBP1/METTL16/BUD13/RBM4B/CWC27/SRSF6/GCFC2/DDX20/CASC3/RBM14/DHX8/PRPF8/SETX/CWF19L2/FMR1/CWC22/KDM1A/HNRNPL/NCBP2/RBMX2/AAR2/COIL/RBM15B/FXR2/PR…	192
GO:0043966	BP	GO:0043966	histone H3 acetylation	55/7424	67/18614	1.57301999786204e-12	1.00720470463107e-08	4.58075111451715e-11	TRIM16/LDB1/PBXIP1/ATXN7/JADE1/KAT2B/LEF1/TADA1/SPHK2/TADA2A/ATXN7L3/JADE2/TRRAP/BRPF1/PER1/MAP3K7/SIN3A/KAT14/YEATS2/KAT6B/CRTC2/KAT2A/TAF6/KAT6A/TAF5L/NAA60/TAF2/SUPT7L/SUPT20H/SMAD4/SPI1/TADA2B/JADE3/USP22/BRCA1/SMARCB1/DR1/SF3B3/TAF4/SIRT1/SUPT3H/WDR5/TADA3/MBIP/CHEK1/TAF5/BRPF3/BRCA2/WBP2/TAF12/BRD1/TAF7/SGF29/TAF9/POLE3	55
GO:0031330	BP	GO:0031330	negative regulation of cellular catabolic process	155/7424	251/18614	1.64121005311053e-12	1.05086679700667e-08	4.75137634950989e-11	ACACB/DND1/PTPN22/LZTS1/TRAF5/GPLD1/BMF/NBAS/MAP1A/NPC1/KDM4A/TAF1/MFSD2A/MYD88/LRIG2/PML/ANGEL2/TOB1/KLHL22/TBC1D14/SORL1/EHMT2/TRIM39/MTMR9/TENT2/WASHC1/TENT4B/TMEM39A/USP36/CCAR2/MTM1/TENT4A/PARN/SUFU/TRDMT1/STAT3/RUBCN/TP53/ATP2B4/PIK3CG/NRDE2/SLC7A5/PIK3CA/USP9X/RPTOR/TRAF2/ZKSCAN3/N4BP1/FHIT/DHX34/VHL/MTOR/PSEN1/BECN1/RBM10/IL10RA/APOC1/OGT/SCFD1/CTSA/FOXK1/CLEC16A/NRBP2/MAPKAPK2/TSC2/DDRGK…	155
GO:0032786	BP	GO:0032786	positive regulation of DNA-templated transcription, elongation	51/7424	61/18614	2.56930572318859e-12	1.64512645455766e-08	7.3950090674149e-11	ELL3/PWWP2B/MED17/ERCC6/MED23/MED14/CCNT2/ZMYND8/SCAF8/PWWP2A/THOC1/CDK13/NCBP1/MED24/MED22/MED15/CDK9/MED30/MED9/KAT7/MED1/MED20/NCBP2/MED28/MED25/THOC5/TCERG1/SUPT5H/CCNK/EAPP/MED26/CTNNB1/MED6/MED18/CDK12/LEO1/CDC73/SUPT6H/MED11/BRD4/MED16/CCNT1/MED27/MED4/SUPT16H/CBX7/GTF2F1/MED7/DDX39B/MED29/MED10	51
GO:0010965	BP	GO:0010965	regulation of mitotic sister chromatid separation	49/7424	58/18614	3.15870446329857e-12	2.02251846785007e-08	9.03887258344579e-11	KLHL22/ATM/ESPL1/GEN1/XRCC3/ANAPC7/HASPIN/RB1/KNTC1/MAD1L1/BUB1B/CDK5RAP2/ZW10/ZWILCH/BUB1/SPC24/CDT1/PCID2/FBXO5/INCENP/TRIP13/CDC23/AURKB/NUF2/TTK/CDC16/NDC80/NSMCE2/RAD21/CENPF/SPDL1/MAD2L2/CUL3/TPR/SPC25/DYNC1LI1/DLGAP5/ANAPC5/APC/ZNF207/PSMG2/CDCA8/LCMT1/CDC20/MAD2L1/PLK1/IK/BUB3/ANAPC15	49
GO:0018022	BP	GO:0018022	peptidyl-lysine methylation	87/7424	123/18614	3.70166407980736e-12	2.37017551030065e-08	1.0531715769712e-10	BEND3/SETD6/KMT2D/AUTS2/KMT5C/SETDB2/KANSL2/MLLT6/FAM86B1/PAXIP1/BCOR/EHMT2/MEN1/SETDB1/SETMAR/SMYD5/PYGO2/PAGR1/KMT2A/SETD7/KANSL1/PAX5/NCOA6/HCFC1/ZNF335/WDR82/SUV39H1/MLLT10/LMNA/MTF2/NELFA/KAT8/OGT/CAMKMT/ASH2L/CXXC1/KANSL3/SMAD4/NSD2/ARID4A/KMT2C/SUV39H2/MECP2/SETD1A/RIF1/EHMT1/WDR5B/METTL18/SMYD3/KDM1A/BOD1/KMT2B/MCRS1/N6AMT1/BRCA1/SMARCB1/NFYB/METTL21A/EEF2KMT/PHF20/SIRT1/WDR5/RBBP5/SMYD2/…	87
GO:0019827	BP	GO:0019827	stem cell population maintenance	116/7424	177/18614	3.97849732043204e-12	2.54743183427264e-08	1.11907134557368e-10	FUT10/BCL9L/FOXO1/SETD6/LRP5/MED17/LDB1/MED12/HESX1/KLF10/BICRAL/ZHX2/BCL9/LBH/MED14/BCL7A/ZFP36L2/MYC/FANCC/BMPR1A/ZNF358/KDM2B/TRIM8/STAT3/BRAF/SIN3A/PHF10/DIS3L2/SS18/METTL14/SMARCE1/CNOT2/KAT2A/PAX2/BRD9/KDM3A/FANCD2/NIPBL/MTF2/TAF5L/BRMS1L/SAP130/OGT/ASPM/MED15/KDM4C/MED30/SAV1/MCPH1/EIF4ENIF1/ARID4A/TUT4/RIF1/HOOK3/DPF2/CNOT1/ING2/SPI1/PCM1/SMC5/SOX4/ARID1A/SMARCD1/TET1/RAF1/SINHCAF/METTL3/…	116
GO:0070646	BP	GO:0070646	protein modification by small protein removal	116/7424	177/18614	3.97849732043204e-12	2.54743183427264e-08	1.11907134557368e-10	USP51/USP53/ATXN7/USP13/USP2/STAMBPL1/ZC3H12A/SENP3/USP20/KAT2B/USP4/USP28/OTUD4/TADA1/ABRAXAS1/USP24/ATXN7L3/BARD1/USP36/TRRAP/SENP1/USP9Y/SENP8/USP21/USP25/USP19/OTUD1/USP9X/KAT2A/TAF6/USP31/USP33/UIMC1/DESI2/TAF5L/BRCC3/USP42/USP3/EPOP/TAF2/SENP6/BABAM2/SUPT7L/SUPT20H/SART3/USP37/SENP2/BAP1/USP45/USP12/SPATA2/USP5/VCPIP1/OTULIN/TADA2B/TOR1A/USP34/USP15/OTUD6B/USP22/USPL1/COPS7A/BRCA1/ABRAXAS2/…	116
GO:0043967	BP	GO:0043967	histone H4 acetylation	52/7424	63/18614	4.24969296139144e-12	2.72107840317894e-08	1.18859982143467e-10	BEND3/APBB1/TRIM16/MSL2/AUTS2/KANSL2/JADE1/NAA40/JADE2/ZMPSTE24/ING3/TRRAP/ATF2/EPC2/PER1/EP400/MBTD1/KANSL1/MSL3/HCFC1/EPC1/CTBP1/NAA60/KAT8/OGT/MSL1/KANSL3/ING4/KAT7/MRGBP/KAT5/JADE3/ING5/MCRS1/BRCA1/SMARCB1/DMAP1/PHF20/SIRT1/WDR5/YEATS4/VPS72/MEAF6/IWS1/ACTL6A/BRCA2/ATG5/MORF4L2/TAF7/BRD8/RUVBL1/RUVBL2	52
GO:0098727	BP	GO:0098727	maintenance of cell number	118/7424	181/18614	4.41935834902256e-12	2.82971515087915e-08	1.22910953964832e-10	FUT10/BCL9L/FOXO1/SETD6/SELENON/LRP5/MED17/LDB1/MED12/HESX1/KLF10/BICRAL/ZHX2/BCL9/LBH/MED14/BCL7A/ZFP36L2/MYC/FANCC/BMPR1A/ZNF358/KDM2B/TRIM8/STAT3/BRAF/SIN3A/PHF10/DIS3L2/SS18/METTL14/SMARCE1/CNOT2/KAT2A/PAX2/BRD9/KDM3A/FANCD2/NIPBL/MTF2/TAF5L/BRMS1L/SAP130/OGT/ASPM/MED15/KDM4C/MED30/SAV1/MCPH1/EIF4ENIF1/ARID4A/TUT4/RIF1/HOOK3/DPF2/CNOT1/ING2/SPI1/PCM1/SMC5/SOX4/ARID1A/SMARCD1/TET1/RAF1/SINHCAF…	118
GO:0036503	BP	GO:0036503	ERAD pathway	79/7424	109/18614	4.76305128657496e-12	3.04978173879395e-08	1.31729668925387e-10	AQP11/SYVN1/DERL3/TRIM25/ANKZF1/EDEM1/USP13/TMEM129/ERLIN2/UBXN8/TMEM67/SEL1L/XBP1/ERLIN1/TRIM13/MAN1B1/RNFT2/UGGT2/ATF6/HERPUD1/JKAMP/AMFR/FOXRED2/FAF2/RHBDD1/MAN1A1/STT3B/DNAJB12/DNAJC10/UBQLN2/OS9/USP25/USP19/RNFT1/NGLY1/CCDC47/TMUB2/UBE4A/TMEM259/UGGT1/RNF121/ERLEC1/UBAC2/HSPA5/RHBDD2/DERL2/UBE4B/HM13/TOR1A/UBXN6/SELENOS/DERL1/TMUB1/ATXN3/NFE2L2/ECPAS/UBXN4/UBE2J1/CANX/SDF2L1/BCAP31/USP14/RNF…	79
GO:0032392	BP	GO:0032392	DNA geometric change	64/7424	83/18614	5.07470880648466e-12	3.24933604879213e-08	1.39569330508172e-10	RAD51/MCM9/FANCM/BRIP1/RAD50/TWNK/WRN/DDX11/POLQ/ZRANB3/GINS4/PURA/ASCC3/RAD54B/NBN/MCM8/DNA2/GTF2H2/RECQL4/FBH1/RECQL5/CHD1L/ERCC3/GINS1/GINS3/DSCC1/ASCC2/MRE11/CHD8/MCM2/SETX/WRNIP1/CHTF8/SUPV3L1/BLM/MCM4/MCM6/RFC5/POT1/IGHMBP2/HELQ/UPF1/MCM5/RECQL/CDC45/TOP2A/DDX1/DHX36/RFC3/G3BP1/DDX3X/MNAT1/ASCC1/RFC4/DHX9/GINS2/CHTF18/MCM7/MTERF1/RUVBL1/RUVBL2/ERCC2/MCM3/RFC2	64
GO:0006839	BP	GO:0006839	mitochondrial transport	122/7424	189/18614	5.31351181198168e-12	3.40224161321187e-08	1.45329724057865e-10	ARHGAP11B/SREBF1/HPS4/TRMT10B/COX18/DNLZ/TOMM40L/SLC35F6/MIPEP/STARD3/SREBF2/RTL10/VPS11/BCL2L2/TIMM23B/THEM4/MOAP1/SLC25A13/LEPROT/FLVCR1/LMAN1/IMMP2L/MUL1/USP36/RHOT1/ATF2/GRPEL2/TP53/C11orf65/GSK3B/SLC25A14/TMEM102/TIMM21/PRKAA1/GCLC/CPT2/HK2/PSEN1/TMEM14A/AGK/SLC25A32/AIFM1/FBXW7/MFN2/BAP1/MAPK8/FZD5/SLC25A16/TOMM70/NPEPPS/TIMM10B/ATG13/OXA1L/BCS1L/CHCHD4/PMPCB/CNP/HUWE1/RAC2/SLC25A30/MTERF4/…	122
GO:1903008	BP	GO:1903008	organelle disassembly	96/7424	140/18614	5.42742505641558e-12	3.4751802636229e-08	1.47629728399783e-10	FBXL4/SREBF1/ULK3/LRBA/UFL1/VPS13C/NEDD9/CAMKK2/GABARAPL1/RETREG3/ATP13A2/SREBF2/HDAC6/SNX30/MUL1/USP36/ATG7/SPAST/ASCC3/PLK3/TP53/HTT/GBF1/DYRK3/RETREG2/PRKAA1/TEX264/MRRF/EIF2D/HK2/BECN1/OGT/FBXW7/MARK2/ARFIP2/ATG4D/TSC2/MFN2/DDRGK1/AMBRA1/ASCC2/MTIF3/FZD5/KLC1/SPATA33/ATG2A/VPS13D/ZFAND1/GFM2/ATG4B/RNF41/KAT5/ATG13/MTIF2/WDR45/HUWE1/ATG2B/ATG12/WIPI2/PELO/WDR45B/GOLGA2/FBXO7/SLC25A46/HTRA2/DNM…	96
GO:0006486	BP	GO:0006486	protein glycosylation	141/7424	226/18614	5.51740795304163e-12	3.53279631233256e-08	1.48446050361297e-10	ST6GALNAC6/GBGT1/AQP11/GALNT12/FUT10/ST3GAL3/GALNT7/B3GALNT2/DPY19L3/TMTC4/EXT1/GORASP1/POGLUT1/C1GALT1C1/GCNT2/GALNT6/ALG12/DERL3/MGAT4A/MOGS/DPAGT1/XXYLT1/ALG1/NPC1/EXT2/ALG10/ENTPD5/B4GAT1/MAN2A1/ST3GAL1/ST6GAL1/NAGPA/FUT8/GALNT14/B4GALT4/POFUT1/ALG6/C1GALT1/RFT1/B3GNT7/PLOD3/MAGT1/MAN1B1/POMK/ALG8/COG7/FKRP/DPY19L1/UGGT2/FUT11/STT3A/ST6GALNAC4/B4GALT3/LARGE1/ST8SIA4/B3GNT2/GFPT1/RXYLT1/MAN1A1…	141
GO:0043413	BP	GO:0043413	macromolecule glycosylation	141/7424	226/18614	5.51740795304163e-12	3.53279631233256e-08	1.48446050361297e-10	ST6GALNAC6/GBGT1/AQP11/GALNT12/FUT10/ST3GAL3/GALNT7/B3GALNT2/DPY19L3/TMTC4/EXT1/GORASP1/POGLUT1/C1GALT1C1/GCNT2/GALNT6/ALG12/DERL3/MGAT4A/MOGS/DPAGT1/XXYLT1/ALG1/NPC1/EXT2/ALG10/ENTPD5/B4GAT1/MAN2A1/ST3GAL1/ST6GAL1/NAGPA/FUT8/GALNT14/B4GALT4/POFUT1/ALG6/C1GALT1/RFT1/B3GNT7/PLOD3/MAGT1/MAN1B1/POMK/ALG8/COG7/FKRP/DPY19L1/UGGT2/FUT11/STT3A/ST6GALNAC4/B4GALT3/LARGE1/ST8SIA4/B3GNT2/GFPT1/RXYLT1/MAN1A1…	141
GO:0034968	BP	GO:0034968	histone lysine methylation	76/7424	104/18614	6.10509921126475e-12	3.90909502497282e-08	1.63370023274982e-10	BEND3/KMT2D/AUTS2/KMT5C/SETDB2/KANSL2/MLLT6/PAXIP1/BCOR/EHMT2/MEN1/SETDB1/SETMAR/SMYD5/PYGO2/PAGR1/KMT2A/SETD7/KANSL1/PAX5/NCOA6/HCFC1/ZNF335/WDR82/SUV39H1/MLLT10/LMNA/MTF2/NELFA/KAT8/OGT/ASH2L/CXXC1/KANSL3/SMAD4/NSD2/ARID4A/KMT2C/SUV39H2/MECP2/SETD1A/RIF1/EHMT1/WDR5B/SMYD3/KDM1A/BOD1/KMT2B/MCRS1/N6AMT1/BRCA1/SMARCB1/NFYB/PHF20/SIRT1/WDR5/RBBP5/SMYD2/SETD4/EZH1/CTNNB1/KDM6A/EZH2/PHF1/IWS1/DOT1L/B…	76
GO:0090068	BP	GO:0090068	positive regulation of cell cycle process	159/7424	262/18614	6.41628457214216e-12	4.10834701154263e-08	1.70774116257977e-10	CXCR5/ZNF16/RAD51B/LRP5/WNT5A/TNF/RRM2B/CENPJ/CDC7/DBF4B/FGF8/CUL4B/PRKCE/CEP120/KAT2B/SH2B1/E2F7/PKP4/ESPL1/UBE2E2/DDX11/SLF1/ADAM17/INO80/GEN1/LSM11/STOX1/PAGR1/SPAST/CEP295/XRCC3/CHEK2/CDK10/CDC14A/E2F8/STIL/SIN3A/MDM2/RGCC/CIT/ANAPC7/TERT/USP19/PKN2/GPSM2/DYRK3/MTBP/SPHK1/RPTOR/NCAPG2/DYNC1H1/RB1/THOC1/WIZ/ATAD5/SASS6/NCAPD2/ROCK2/UBXN2B/MAD1L1/ANKRD17/BECN1/RCC2/MTA3/KMT2E/DTL/SVIL/PHIP/SLF2…	159
GO:0016073	BP	GO:0016073	snRNA metabolic process	48/7424	57/18614	6.73162953425632e-12	4.31026239078432e-08	1.7820913987958e-10	ELL3/INTS6L/INTS4/INTS14/INTS7/SNAPC1/SNAPC3/INTS8/ZC3H8/INTS9/EXOSC10/TOE1/INTS3/ZCCHC8/INTS10/INTS2/MTREX/ICE2/EXOSC6/SNAPC4/METTL16/EXOSC2/RPAP2/SNAPC2/INTS1/ZCCHC7/INTS12/USPL1/METTL4/INTS5/TUT1/CC2D1A/MEPCE/INTS11/EXOSC9/INTS13/CDK7/USB1/RBM7/SNAPC5/EXOSC3/LARP7/INTS6/EXOSC5/DKC1/EXOSC8/EXOSC7/EXOSC4	48
GO:0006650	BP	GO:0006650	glycerophospholipid metabolic process	176/7424	297/18614	8.84356988874448e-12	5.66253779976309e-08	2.32386071489587e-10	DGKA/LPCAT4/PIK3C2B/PLA2G15/PGAP3/GDPD3/LCAT/PIK3R2/PIK3R1/GPLD1/SERINC5/ABHD16A/LPCAT3/PIGO/CLN3/SLC44A2/PIGU/PLCG1/CEPT1/PIGB/CHKB/SLC44A1/PIGK/PIK3R4/TTC7A/INPP5D/PIK3CB/SCARB1/INPP5B/ABCA3/INPP5E/PIP4K2B/PIP4P2/PIGV/INPPL1/IPMK/GPAT4/NAAA/MFSD2A/SACM1L/MTMR4/ABHD3/PIGM/OSBPL10/PIGQ/ATM/ACSL3/SH3YL1/VAC14/MTMR9/MBOAT7/NR1H3/MPPE1/PIGN/SLC27A1/MTMR1/LDLR/SOCS5/UVRAG/PEMT/SOCS1/PIKFYVE/MBOAT2/PI…	176
GO:0006644	BP	GO:0006644	phospholipid metabolic process	214/7424	375/18614	8.87197940377533e-12	5.68072841223735e-08	2.32386071489587e-10	DGKA/LPCAT4/SMPDL3B/PIK3C2B/PLA2G15/PGAP3/GDPD3/LCAT/PIK3R2/PIK3R1/GPLD1/SERINC5/ABHD16A/LPCAT3/PIGO/CLN3/SLC44A2/PIGU/PLCG1/CEPT1/SGPP1/PIGB/CHKB/SLC44A1/PIGK/PIK3R4/TTC7A/INPP5D/IDH1/PIK3CB/SCARB1/INPP5B/SGMS1/ABCA3/INPP5E/PIP4K2B/PIP4P2/PLPP6/PIGV/INPPL1/IPMK/GPAT4/NAAA/MFSD2A/SACM1L/MTMR4/PLPP1/ABHD3/PIGM/OSBPL10/PIGQ/PLBD2/ATM/ACSL3/SH3YL1/VAC14/MTMR9/MBOAT7/NR1H3/MPPE1/PIGN/SLC27A1/MTMR1/LD…	214
GO:2000058	BP	GO:2000058	regulation of ubiquitin-dependent protein catabolic process	113/7424	173/18614	1.03961984130427e-11	6.65668584387121e-08	2.70877125410192e-10	PTK2B/PRICKLE1/MAP1A/RNF144B/UFL1/TAF1/DET1/PML/TRIB2/TRIM39/PIAS1/SOCS5/FBXW8/RNF19A/HERPUD1/CCAR2/MTM1/RNF19B/RNF14/UBQLN2/SUFU/PLK3/MDM2/GSK3B/USP9X/PTK2/SMAD7/PYHIN1/AGTPBP1/N4BP1/GCLC/FHIT/VHL/PSEN1/COP1/ANKIB1/HECTD1/ARAF/OGT/FBXW7/CDK2/DDRGK1/MAPK9/AKT1/UBQLN4/PANO1/PSMD10/TRIB3/USP5/STYX/TLK2/PTEN/CCDC22/BAG5/TRIB1/KEAP1/DVL1/SIRT6/NFE2L2/RCHY1/CSNK1E/PHF20L1/UBE3A/ARIH2/GLMN/ARIH1/BCAP31…	113
GO:0006487	BP	GO:0006487	protein N-linked glycosylation	57/7424	72/18614	1.08359291664574e-11	6.93824544528267e-08	2.80856295783131e-10	GORASP1/ALG12/DERL3/MGAT4A/MOGS/DPAGT1/ALG1/EXT2/ALG10/ENTPD5/ST3GAL1/ST6GAL1/FUT8/ALG6/RFT1/MAGT1/ALG8/UGGT2/STT3A/GFPT1/STT3B/SLC39A8/RPN1/MGAT3/ALG10B/ALG9/MGAT5/MPDU1/MGAT2/MGAT1/SRD5A3/PMM2/ALG5/B4GALT7/KRTCAP2/ALG3/DOLK/ALG11/UGGT1/ALG14/DDOST/NUS1/NUDT14/DHDDS/DOLPP1/TMEM165/UBE2J1/RPN2/B4GALT1/MGAT4B/ALG13/ALG2/MLEC/PGM3/OSTC/PMM1/DPM1	57
GO:0031647	BP	GO:0031647	regulation of protein stability	188/7424	322/18614	1.09613116049027e-11	7.01852782061919e-08	2.82626362268955e-10	SYVN1/SREBF1/SERF1A/HPS4/PIK3R1/CRTAP/HYPK/P3H1/DNLZ/USP13/NLK/TAF1/USP2/TBL1X/MYLIP/NR1D1/SEL1L/GLMP/VPS11/HDAC6/USP4/QRSL1/SEC16A/USP28/TRIM39/MTMR9/COG7/FLOT2/PEX6/GNL3L/FBXO4/UTP25/ASPH/MDM4/GGA3/MUL1/USP36/CCAR2/TTI1/SWSAP1/CHEK2/DDI2/HDAC8/PRNP/CDC37L1/MDM2/TP53/HTT/TERT/USP25/USP19/NAA16/DVL3/ATF7IP/UBL4A/USP9X/HCFC1/MCM8/SMAD7/PYHIN1/LAMP2/HDAC3/KAT2A/RNF149/WIZ/PRKCD/VHL/USP33/CREBL2/LMN…	188
GO:0098876	BP	GO:0098876	vesicle-mediated transport to the plasma membrane	100/7424	149/18614	1.4536665009975e-11	9.30782660588697e-08	3.7287120557356e-10	EHD3/LLGL1/CLN3/SLC1A1/AKAP5/RAB26/BBS2/DEF6/EXOC6/RAB11FIP4/ARFGEF2/ATP2C1/ACSL3/SORL1/SEC16A/DENND1A/SNX30/CNST/PTPN23/EXOC4/VPS52/STX3/GGA1/ARHGAP1/GGA3/WASHC1/ANK3/BBS1/BLZF1/VAMP5/PREPL/GGA2/SCRIB/STX16/CLSTN1/ATP6AP1/SNX27/ACAP2/EXOC1/MICALL1/EPG5/WASHC2C/ENTR1/VTI1A/GOLPH3L/STX12/VPS13B/VAMP2/ARHGAP44/VPS51/SNX12/RAB11B/GOLPH3/CMTM6/EIPR1/CSK/EPS15/CCDC22/NSF/EXOC5/DENND1C/CCDC93/EHD1/GOPC…	100
GO:0032984	BP	GO:0032984	protein-containing complex disassembly	147/7424	240/18614	1.48908557286942e-11	9.53461492308292e-08	3.79987490461471e-10	FYCO1/ARHGEF2/EEF2K/CLN3/MAP1A/PIK3R4/CARMIL2/TNF/ATXN7/PPP1R9B/PEX5/MICAL1/RUBCNL/STX17/LIX1L/SNX14/HDAC6/NAPB/ARID2/MYC/MFSD8/TECPR1/SCAF4/UVRAG/ASPH/SCAF8/TMEM39A/MTRF1/KIF18B/SPAST/ZMPSTE24/SH3BP1/VPS16/KATNB1/FRAT2/RUBCN/CLASP1/CLASP2/GSK3B/PYM1/PIK3CA/TBC1D25/DYRK3/CFL2/LAMP2/ADD3/MID1IP1/SMARCE1/ATP2A2/FLII/CAPG/SMARCC2/EPG5/WASHC2C/BECN1/AVIL/SVIL/CLEC16A/SMARCD2/SMARCD3/SH3GL1/KLC1/UBQLN…	147
GO:0051170	BP	GO:0051170	import into nucleus	110/7424	168/18614	1.5518450133008e-11	9.93646362016501e-08	3.93971773147296e-10	PRICKLE1/PIK3R2/TMCO6/PIK3R1/SPG11/TXNIP/JUP/CDKN1A/HEATR3/IPO13/ZC3H12A/PML/CBLB/FAM53B/SYK/APPL2/MAVS/RAB23/CDAN1/TNPO2/NUP188/ATF2/NUP214/NUP155/SUFU/STAT3/UBR5/TP53/IPO9/NF1/NUP133/IPO11/HYAL2/HDAC3/IPO8/SNUPN/PRKCD/PSEN1/LMNA/BACH2/RANBP6/NUP153/PRKAG1/PPP3CA/NXT2/POM121C/NUP107/APPL1/NUP54/E2F3/TSC2/PKIG/NUP88/EIF4ENIF1/AKT1/MED1/MAPK14/POLA2/POM121/TNPO1/NUP85/EFCAB7/NUP50/KPNA3/STK3/SMAD3…	110
GO:0033047	BP	GO:0033047	regulation of mitotic sister chromatid segregation	45/7424	53/18614	1.73954019656751e-11	1.11382758786218e-07	4.3936936328985e-10	KAT2B/KLHL22/ATM/GEN1/XRCC3/HASPIN/KNTC1/MAD1L1/BECN1/BUB1B/CDK5RAP2/ZW10/ZWILCH/NUMA1/BUB1/KAT5/SPC24/CDT1/PCID2/FBXO5/INCENP/TRIP13/AURKB/NUF2/TTK/NDC80/RAD21/CENPF/SPDL1/MAD2L2/TPR/SPC25/DYNC1LI1/APC/ZNF207/PSMG2/CDCA8/LCMT1/CDC20/MAD2L1/PLK1/IK/HNRNPU/BUB3/ANAPC15	45
GO:1902117	BP	GO:1902117	positive regulation of organelle assembly	62/7424	81/18614	1.9194139696002e-11	1.22900076473501e-07	4.82340577025367e-10	CROCC/TNF/LRSAM1/CENPJ/PIP4K2B/ZMYND10/CEP135/CEP120/CNOT6L/SNX30/MOAP1/WRAP73/CEP295/IFT88/ARHGAP35/STIL/TAPT1/HTT/RAB3GAP1/GSK3B/CCP110/GPSM2/FUZ/CNOT2/DYNC1H1/PAN3/SASS6/BECN1/ENTR1/KCTD17/ATMIN/MAPK9/SPAG5/NUMA1/ATG2A/CCDC88A/RAB3GAP2/CNOT1/MNS1/VPS4B/PPP1R35/MSN/WDR45/PDCD6IP/NUP62/STX18/CNOT6/SH3GLB1/SNX18/MARK4/ULK1/BBS4/G3BP2/SNX4/G3BP1/PLK4/PAN2/IFT20/WIPI1/PIP4K2C/SDCBP/PIP4K2A	62
GO:0007030	BP	GO:0007030	Golgi organization	104/7424	157/18614	1.92935343728795e-11	1.23536500589548e-07	4.82389644633984e-10	EHD3/GORASP1/HACE1/RAB29/STX17/ZFP69B/USP6NL/TMED7/SEC16A/COG7/TRAPPC8/FBXW8/TRAPPC11/FAM174B/MYO18A/LYSMD3/LMAN1/TMED4/BLZF1/RAB30/TANGO2/AKAP9/CORO7/PLK3/TRAPPC12/CLASP1/CLASP2/DYM/CIT/HTT/COG6/GBF1/COG8/COG1/COG5/TMED5/ATP8B3/CUL7/ARHGEF7/UBXN2B/YIPF5/COG2/VTI1A/MAP2K1/GOLPH3L/GOLGA8B/STK25/VPS13B/TMED3/ZW10/VPS51/ARFGEF1/PLEKHM2/VCPIP1/GOLPH3/SURF4/MAPK3/RBSN/ARMH3/BAG5/PI4K2B/TMED1/CAMSAP2/R…	104
GO:0033260	BP	GO:0033260	nuclear DNA replication	35/7424	38/18614	1.97957478612913e-11	1.26752173555848e-07	4.92459149387216e-10	RAD51/BCL6/NUGGC/AICDA/CDC7/DBF4B/POLA1/WRN/INO80/ZMPSTE24/DNA2/LIG1/WIZ/ATAD5/TERF2/GINS1/GINS3/MCM2/ATRX/BLM/MCM4/MCM6/CDT1/DBF4/ZNF830/UPF1/TERF1/DONSON/CDC45/BRCA2/TIPIN/RTF2/FEN1/GMNN/MCM3	35
GO:0000959	BP	GO:0000959	mitochondrial RNA metabolic process	43/7424	50/18614	2.03642961504143e-11	1.30392588251103e-07	5.04069919975782e-10	AARS2/EARS2/SARS2/TWNK/MTERF2/DARS2/TRMT61B/FASTKD3/PUS1/POLRMT/FASTK/WARS2/TFB1M/RPUSD4/PRKAA1/TRIT1/TRMT5/TARS2/TRNT1/THAP11/CDK5RAP1/ELAC2/FASTKD2/PPARGC1B/SUPV3L1/PNPT1/MTERF4/MTERF3/METTL4/TEFM/TFB2M/FASTKD1/YARS2/FASTKD5/PDE12/GRSF1/LRPPRC/TRMT10C/MTERF1/TFAM/FOXO3/TBRG4/HSD17B10	43
GO:0006606	BP	GO:0006606	protein import into nucleus	107/7424	163/18614	2.3120783861228e-11	1.48042379063443e-07	5.69452979834278e-10	PRICKLE1/PIK3R2/TMCO6/PIK3R1/SPG11/TXNIP/JUP/CDKN1A/HEATR3/IPO13/ZC3H12A/PML/CBLB/FAM53B/SYK/APPL2/MAVS/RAB23/TNPO2/NUP188/ATF2/NUP214/NUP155/SUFU/STAT3/UBR5/TP53/IPO9/NF1/NUP133/IPO11/HYAL2/HDAC3/IPO8/SNUPN/PRKCD/PSEN1/LMNA/RANBP6/NUP153/PPP3CA/NXT2/POM121C/NUP107/APPL1/NUP54/E2F3/TSC2/PKIG/NUP88/EIF4ENIF1/AKT1/MED1/MAPK14/POLA2/POM121/TNPO1/NUP85/EFCAB7/NUP50/KPNA3/STK3/SMAD3/IPO4/NUP58/NUP62/S…	107
GO:0044380	BP	GO:0044380	protein localization to cytoskeleton	48/7424	58/18614	2.38816698748536e-11	1.52914332208688e-07	5.85281362279502e-10	MAP1A/KIAA0753/CEP83/PPP1R9B/CEP192/ABHD17B/SNX10/CEP72/FAM83H/WRAP73/PARD6A/C2CD3/BICD1/NUDCD3/STIL/CEP131/PIBF1/GSK3B/DIAPH1/CCDC14/UBXN2B/CHAMP1/MAPRE2/MCPH1/SPAG5/NUMA1/HOOK3/CEP350/CEP250/PCM1/KIF20B/DVL1/NUP62/ABL1/TTBK2/ABHD17C/TTK/MARK4/BBS4/KLHL21/APC/DCTN2/ABHD17A/AURKA/NSFL1C/CSNK1D/GOLGB1/HNRNPU	48
GO:0061013	BP	GO:0061013	regulation of mRNA catabolic process	132/7424	212/18614	3.18553576062361e-11	2.0396985475273e-07	7.76851163194859e-10	DND1/TRAF5/BTG2/NBAS/DCP1B/MYD88/ZC3H12A/ANGEL2/TOB1/CNOT6L/ZC3H12D/ZFP36L2/NANOS1/CNOT10/ZFP36L1/TNRC6B/TENT4B/FASTKD3/TNKS1BP1/TTC5/TENT4A/CNOT8/PARN/RC3H1/FTO/SAMD4B/FASTK/PUM2/DIS3L2/METTL14/CNOT2/TRAF2/PRKCA/PAN3/DHX34/PRKCD/ROCK2/GTPBP1/CNOT4/RBM10/MOV10/AGO2/YTHDF3/MAPKAPK2/RIDA/EIF4ENIF1/AKT1/PATL1/TUT4/METTL16/MAPK14/EXOSC2/CNOT1/E2F1/IKBKE/CASC3/FMR1/FASTKD2/CNOT9/POLR2D/LARP4B/YTHDF1/F…	132
GO:0050000	BP	GO:0050000	chromosome localization	68/7424	92/18614	3.32720703531335e-11	2.13041066471114e-07	8.05110628696463e-10	IFFO1/KAT2B/ATM/EML3/CENPC/TTL/KATNB1/SPICE1/TRAPPC12/EML4/NDE1/PIBF1/DYNC1H1/MIS12/LMNA/MAD1L1/BECN1/CHAMP1/ZW10/SPAG5/SEH1L/NUMA1/KIFC1/KAT5/BOD1/CHMP2B/CHMP3/VPS4B/KIF18A/CHMP7/MLH1/KIF14/NUP62/NUP98/PSRC1/CDT1/INCENP/VPS4A/CDCA5/TERF1/CENPE/CDC23/AURKB/NUF2/NDC80/CENPF/SPDL1/KIF2C/KIF22/CUL3/UBE2B/DLGAP5/CHMP1A/NDEL1/DCTN2/CHMP1B/CDCA8/CHMP4A/ACTR2/RMDN1/CHMP6/RRS1/KPNB1/CHMP2A/MEIOC/SUN1/HNR…	68
GO:0032434	BP	GO:0032434	regulation of proteasomal ubiquitin-dependent protein catabolic process	95/7424	141/18614	3.3339420569559e-11	2.13472309906886e-07	8.05110628696463e-10	PRICKLE1/MAP1A/RNF144B/UFL1/TAF1/DET1/TRIB2/TRIM39/PIAS1/SOCS5/FBXW8/RNF19A/HERPUD1/CCAR2/MTM1/RNF19B/RNF14/UBQLN2/PLK3/MDM2/GSK3B/USP9X/SMAD7/N4BP1/GCLC/FHIT/PSEN1/COP1/ANKIB1/HECTD1/ARAF/OGT/CDK2/DDRGK1/MAPK9/AKT1/UBQLN4/PANO1/PSMD10/TRIB3/USP5/STYX/TLK2/BAG5/TRIB1/KEAP1/DVL1/SIRT6/NFE2L2/RCHY1/CSNK1E/PHF20L1/ARIH2/GLMN/ARIH1/BCAP31/USP14/WAC/BBS7/USP7/CAMLG/FBXO22/FZR1/NUB1/XPO1/AXIN1/BAG6/UCH…	95
GO:1905508	BP	GO:1905508	protein localization to microtubule organizing center	32/7424	34/18614	3.41872177383084e-11	2.18900755178389e-07	8.21576315908352e-10	KIAA0753/CEP83/CEP192/SNX10/CEP72/WRAP73/PARD6A/C2CD3/BICD1/NUDCD3/STIL/CEP131/PIBF1/GSK3B/CCDC14/UBXN2B/MCPH1/SPAG5/NUMA1/HOOK3/CEP350/CEP250/PCM1/NUP62/MARK4/BBS4/APC/DCTN2/AURKA/NSFL1C/CSNK1D/GOLGB1	32
GO:0016575	BP	GO:0016575	histone deacetylation	69/7424	94/18614	4.06895058115568e-11	2.60534905711398e-07	9.73113378244352e-10	SREBF1/BCL6/JDP2/HDAC10/PRKD2/TRERF1/VEGFA/TBL1X/KAT2B/HDAC6/ELK4/PER2/SPHK2/TADA2A/PRMT6/CAMK2D/BAZ2A/RCOR3/MTA1/PER1/HDAC8/TBL1XR1/C6orf89/SIN3A/KAT14/YEATS2/TP53/MSL3/CTBP1/HDAC3/KAT2A/SUV39H1/NIPBL/MTA3/BRMS1L/SMARCAD1/MBD3/CHD3/RBM14/ING2/AKAP8/MIER1/RRP8/MTA2/DR1/GATAD2B/SIRT1/WDR5/GATAD2A/RBBP4/AKAP8L/TADA3/MBIP/HDAC5/SIRT7/RCOR1/HDAC1/SAP30BP/SUDS3/BRMS1/HDAC4/MIER2/MBD2/MORF4L2/HDAC2/CHD…	69
GO:1903313	BP	GO:1903313	positive regulation of mRNA metabolic process	108/7424	166/18614	4.25690728947175e-11	2.72569773744876e-07	1.01316978655798e-09	DND1/BTG2/DCP1B/ZC3H12A/TOB1/CNOT6L/ZC3H12D/ZFP36L2/NANOS1/CNOT10/ZFP36L1/TNRC6B/TENT4B/TNKS1BP1/TTC5/TENT4A/CNOT8/PARN/RC3H1/FTO/SAMD4B/RBMXL1/DIS3L2/METTL14/CNOT2/PAN3/NCBP1/ROCK2/GTPBP1/CNOT4/MOV10/AGO2/YTHDF3/RIDA/EIF4ENIF1/PATL1/TUT4/METTL16/EXOSC2/CNOT1/CNOT9/NCBP2/POLR2D/YTHDF1/GIGYF2/TUT7/PUM1/METTL3/PNPT1/MLH1/CNOT11/CNOT3/NUP98/MEX3D/HSF1/CNOT6/TRA2A/PRMT5/UPF1/RC3H2/ROCK1/ZC3HAV1/PDE12…	108
GO:0043488	BP	GO:0043488	regulation of mRNA stability	123/7424	195/18614	4.31348304198805e-11	2.76192319178495e-07	1.02172302928581e-09	DND1/TRAF5/BTG2/DCP1B/MYD88/ZC3H12A/ANGEL2/TOB1/CNOT6L/ZC3H12D/ZFP36L2/NANOS1/CNOT10/ZFP36L1/TNRC6B/TENT4B/FASTKD3/TNKS1BP1/TENT4A/CNOT8/PARN/RC3H1/FTO/SAMD4B/FASTK/PUM2/DIS3L2/METTL14/CNOT2/TRAF2/PRKCA/PAN3/PRKCD/ROCK2/CNOT4/RBM10/MOV10/AGO2/YTHDF3/MAPKAPK2/RIDA/EIF4ENIF1/AKT1/PATL1/TUT4/METTL16/MAPK14/EXOSC2/CNOT1/E2F1/IKBKE/FMR1/FASTKD2/CNOT9/POLR2D/LARP4B/YTHDF1/FXR2/SLC11A1/GIGYF2/TUT7/PUM1/…	123
GO:0032968	BP	GO:0032968	positive regulation of transcription elongation by RNA polymerase II	42/7424	49/18614	4.4160293360495e-11	2.82758358387249e-07	1.04103187806721e-09	ELL3/PWWP2B/MED17/MED23/MED14/ZMYND8/PWWP2A/CDK13/NCBP1/MED24/MED22/MED15/CDK9/MED30/MED9/MED1/MED20/NCBP2/MED28/MED25/TCERG1/CCNK/EAPP/MED26/CTNNB1/MED6/MED18/CDK12/LEO1/CDC73/SUPT6H/MED11/BRD4/MED16/CCNT1/MED27/MED4/CBX7/GTF2F1/MED7/MED29/MED10	42
GO:0006270	BP	GO:0006270	DNA replication initiation	34/7424	37/18614	4.59075080858669e-11	2.93945774273806e-07	1.07709159654693e-09	POLA1/ORC1/PURA/ORC5/NBN/ORC2/PRIM2/TICRR/CDK2/GINS3/PRIM1/ORC4/KAT7/CCNE2/MCM10/POLA2/MCM2/CIZ1/WRNIP1/CCNE1/TOPBP1/CDC6/LRWD1/MCM4/MCM6/CDT1/ORC3/MCM5/CDC45/ORC6/NOC3L/MCM7/GMNN/MCM3	34
GO:0072655	BP	GO:0072655	establishment of protein localization to mitochondrion	85/7424	123/18614	4.68477681031275e-11	2.99966259164325e-07	1.09396749448366e-09	SREBF1/HPS4/TRMT10B/COX18/DNLZ/TOMM40L/MIPEP/SREBF2/VPS11/TIMM23B/MOAP1/LEPROT/LMAN1/IMMP2L/USP36/GRPEL2/C11orf65/TIMM21/PRKAA1/HK2/AGK/AIFM1/FBXW7/MFN2/BAP1/AKT1/MAPK8/FZD5/TOMM70/NPEPPS/TIMM10B/AP3B1/ATG13/OXA1L/BCS1L/CHCHD4/PMPCB/HUWE1/RAC2/MTERF4/PITRM1/FBXO7/ARIH2/MFF/GDAP1/DDIT3/HTRA2/BCAP31/TOMM34/SH3GLB1/DNAJC19/MTX2/MAIP1/PMPCA/IMMP1L/SAMM50/PARL/TIMM22/CSNK2A2/MTX1/TIMM9/BAG4/SAE1/BAX/G…	85
GO:0016574	BP	GO:0016574	histone ubiquitination	40/7424	46/18614	4.99551199455606e-11	3.19862633011425e-07	1.16105228121558e-09	RAD51/PHC1/CUL4B/PCGF2/DDB2/ATXN7L3/BARD1/RNF168/UBR5/PCGF6/BRCC3/RNF8/UBR2/CBX8/BABAM2/TRIM37/RNF20/BMI1/RNF40/USP22/UHRF1/BRCA1/HUWE1/RING1/TRIP12/WAC/PAF1/LEO1/CDC73/PCGF5/PCGF1/DDB1/BRCA2/UBE2E1/UBE2B/SUZ12/CTR9/OTUB1/RNF2/UBE2A	40
GO:0006284	BP	GO:0006284	base-excision repair	38/7424	43/18614	5.31944265407842e-11	3.40603913140641e-07	1.23056265627795e-09	NEIL1/ERCC5/POLL/ERCC6/POLG/PNKP/MUTYH/OGG1/WRN/POLQ/PRMT6/LIG3/POLE/NEIL3/DNA2/LIG1/POLD1/UNG/XPA/PARP2/PARG/MPG/SMUG1/HUWE1/APEX2/USP47/SIRT6/MBD4/POLB/XRCC1/TDG/NEIL2/NTHL1/FAM168A/APEX1/RPA1/FEN1/RPA2	38
GO:1903320	BP	GO:1903320	regulation of protein modification by small protein conjugation or removal	153/7424	255/18614	5.44523501710594e-11	3.48658398145293e-07	1.25380368594611e-09	PTPN22/PRICKLE1/PIAS3/RASSF5/TGFBR1/SPOPL/UFL1/PARP10/PELI1/TAF1/PAXIP1/FANCM/FYN/ZC3H12A/PRKCE/CBLB/SKP2/USP4/PIAS1/OTUD4/PER2/GNL3L/IVNS1ABP/HERPUD1/FBXO4/RWDD3/WASHC1/MUL1/HMG20A/MTA1/HDAC8/CDK5RAP3/UBR5/RNF111/SMAD7/MTBP/SPHK1/HDAC3/DCUN1D4/N4BP1/GCLC/DCUN1D1/XIAP/PSEN1/DCUN1D2/BUB1B/SVBP/OGT/FBXW7/SART3/NSMCE3/SPRTN/SENP2/MAPK9/AKT1/HSPA5/PSMD10/TRIB3/BMI1/LIMK1/RNF40/TRAF6/CDK5/UBE2V1/TICAM…	153
GO:0006476	BP	GO:0006476	protein deacetylation	81/7424	116/18614	5.83133330790015e-11	3.73380271704847e-07	1.33648930541201e-09	SREBF1/BCL6/JDP2/HDAC7/HDAC10/PRKD2/TRERF1/VEGFA/TBL1X/SPRED1/KAT2B/HDAC6/ELK4/PER2/SIRT5/SPHK2/TADA2A/PRMT6/CAMK2D/CCAR2/BAZ2A/RCOR3/MTA1/PER1/HDAC8/TBL1XR1/C6orf89/SIN3A/KAT14/YEATS2/TP53/MSL3/CTBP1/HDAC3/DYRK1A/KAT2A/PRKAA1/SUV39H1/NIPBL/MTA3/BRMS1L/SMARCAD1/MBD3/CHD3/RBM14/ING2/AKAP8/MIER1/EP300/RRP8/MTA2/DR1/SIRT6/GATAD2B/SIRT1/WDR5/GATAD2A/RBBP4/AKAP8L/SPRED2/FNTA/TADA3/MBIP/HDAC5/SIRT7/RCO…	81
GO:0051310	BP	GO:0051310	metaphase plate congression	56/7424	72/18614	5.95657755895988e-11	3.81399661100201e-07	1.35266944759963e-09	KAT2B/EML3/CENPC/TTL/SPICE1/TRAPPC12/EML4/PIBF1/DYNC1H1/MIS12/MAD1L1/BECN1/CHAMP1/ZW10/SPAG5/SEH1L/NUMA1/KIFC1/KAT5/BOD1/CHMP2B/CHMP3/VPS4B/KIF18A/CHMP7/MLH1/KIF14/NUP62/PSRC1/CDT1/INCENP/VPS4A/CDCA5/CENPE/CDC23/AURKB/NUF2/NDC80/CENPF/SPDL1/KIF2C/KIF22/CUL3/CHMP1A/DCTN2/CHMP1B/CDCA8/CHMP4A/RMDN1/CHMP6/RRS1/KPNB1/CHMP2A/MEIOC/HNRNPU/MAP1S	56
GO:0060260	BP	GO:0060260	regulation of transcription initiation by RNA polymerase II	56/7424	72/18614	5.95657755895988e-11	3.81399661100201e-07	1.35266944759963e-09	MED17/MED12/ERCC6/TAF1/PAXIP1/TAF4B/MED23/MED14/PWWP2A/ZNF451/TP53/ATF7IP/SRF/TAF6/MED24/TAF2/MED22/TAF8/MED15/TBP/MED30/MED9/MED1/CAND1/TAF3/MED20/MED28/GTF2A1/MED13/MED25/PCID2/TAF4/CTNNBIP1/MED26/MED6/MED18/DHX36/TAF11/MED11/MDC1/TAF5/MED16/MED27/TAF12/NFKB1/MED4/TAF7/TAF9/ERCC1/MED7/ZNHIT1/CDK4/MED29/THRA/PPM1D/MED10	56
GO:0072698	BP	GO:0072698	protein localization to microtubule cytoskeleton	45/7424	54/18614	6.38885450587964e-11	4.09078354011473e-07	1.44420969676289e-09	MAP1A/KIAA0753/CEP83/CEP192/ABHD17B/SNX10/CEP72/WRAP73/PARD6A/C2CD3/BICD1/NUDCD3/STIL/CEP131/PIBF1/GSK3B/DIAPH1/CCDC14/UBXN2B/CHAMP1/MAPRE2/MCPH1/SPAG5/NUMA1/HOOK3/CEP350/CEP250/PCM1/KIF20B/DVL1/NUP62/ABL1/TTBK2/ABHD17C/TTK/MARK4/BBS4/APC/DCTN2/ABHD17A/AURKA/NSFL1C/CSNK1D/GOLGB1/HNRNPU	45
GO:0045787	BP	GO:0045787	positive regulation of cell cycle	201/7424	354/18614	6.98095695370588e-11	4.46990673745788e-07	1.57088232312339e-09	CXCR5/ZNF16/RAD51B/LRP5/WNT5A/TNF/RRM2B/CENPJ/CDC7/USP2/DBF4B/FGF8/CUL4B/PRKCE/CEP120/CCPG1/KAT2B/SH2B1/E2F7/PKP4/YTHDC2/ESPL1/UBE2E2/DDX11/SLF1/ADAM17/PKD1/INO80/GEN1/LSM11/LRP6/STOX1/PAGR1/SPAST/MEIS2/CEP295/XRCC3/TTL/CHEK2/CDK10/CDC14A/E2F8/STIL/C6orf89/SIN3A/MDM2/RGCC/CIT/ANAPC7/TERT/USP19/PKN2/HCFC1/GPSM2/DYRK3/TRIM32/MTBP/SPHK1/RPTOR/NCAPG2/DYNC1H1/RB1/PRKCA/THOC1/WIZ/ATAD5/SASS6/NCAPD2/RPS…	201
GO:0044818	BP	GO:0044818	mitotic G2/M transition checkpoint	43/7424	51/18614	7.95049889580036e-11	5.09070444298097e-07	1.78095719490112e-09	CDKN1A/FOXN3/RAD50/ATM/MRNIP/TRIM39/ABRAXAS1/BARD1/ORC1/CDK5RAP3/INIP/TAOK3/NBN/RAD17/TICRR/INTS3/UIMC1/BRCC3/DTL/TAOK2/BABAM2/MRE11/NABP1/TOPBP1/CDC6/BLM/BRCA1/RBBP8/CCNG1/ZNF830/NABP2/DONSON/FZR1/CHEK1/RINT1/NAE1/CLSPN/BRSK1/BABAM1/TAOK1/PLK1/NOP53/SYF2	43
GO:0032386	BP	GO:0032386	regulation of intracellular transport	190/7424	332/18614	9.30678227749871e-11	5.95913269228242e-07	2.07538155766128e-09	LDLRAP1/SREBF1/ITGB2/PIK3R2/HPS4/PIK3R1/SLC1A1/DERL3/JUP/AKAP5/TTC21B/EDEM1/RBM4/RAB29/C2CD5/XPO4/FYN/ZC3H12A/ATP13A2/CAPN10/SREBF2/VPS11/SORL1/INSIG1/PTPN23/MAVS/PPM1A/LEPROT/BARD1/ARHGAP1/RAB23/LMAN1/ANK3/DNAJC27/USP36/ARV1/MYO1C/PGAP1/MIEF1/NUP214/AKT2/SUFU/PRNP/FRAT2/PLK3/UBR5/NRDE2/OS9/C11orf65/SP100/CEP131/GSK3B/NF1/DNAJC13/HYAL2/HDAC3/NEDD4/DYNC1H1/CEP290/PRKAA1/PRKCD/TM9SF4/AAAS/REEP6/PSE…	190
GO:0045005	BP	GO:0045005	DNA-templated DNA replication maintenance of fidelity	46/7424	56/18614	1.03776707787047e-10	6.64482259960461e-07	2.29352376279361e-09	RAD51/MCM9/ATR/TONSL/FANCM/MMS22L/RAD50/WRN/DDX11/SETMAR/BARD1/GEN1/ZRANB3/POLE/TIMELESS/EXD2/SMARCAL1/ETAA1/NBN/EME1/MCM8/DNA2/FAM111A/THOC1/POLD1/SAMHD1/FBH1/RFWD3/CDK9/TRAIP/CARM1/MUS81/MRE11/ATRX/BLM/BRCA1/RBBP8/EME2/ZNF830/CENPS/DONSON/BRCA2/BOD1L1/TIPIN/NUCKS1/PARP1	46
GO:0065002	BP	GO:0065002	intracellular protein transmembrane transport	46/7424	56/18614	1.03776707787047e-10	6.64482259960461e-07	2.29352376279361e-09	PEX5/DNLZ/C2CD5/BCR/TOMM40L/TRAM2/PEX26/TIMM23B/PEX6/SEC63/GRPEL2/AKT2/LONP2/PEX1/USP9X/TIMM21/RTN2/PEX10/SEC61A1/TRAM1/AIFM1/TRIM37/HSPA5/TOMM70/PEX2/ZFAND2B/SEC62/CHCHD4/PEX14/PEX12/HYOU1/SEC61A2/DNAJC19/PEX16/PEX13/TIMM44/TIMM23/PEX7/TIMM17B/TOMM20/TIMM50/SRP54/TOMM40/PAM16/DNAJC15/TIMM17A	46
GO:0000460	BP	GO:0000460	maturation of 5.8S rRNA	33/7424	36/18614	1.0621700710961e-10	6.80107496522833e-07	2.33702261724676e-09	URB1/NOP9/WDR12/KRI1/EXOSC10/MTREX/ERI1/UTP20/MAK16/EXOSC2/FCF1/PES1/ERI2/FTSJ3/LAS1L/RCL1/NOL9/NOP14/EXOSC9/PRKDC/RRP15/ERI3/RPP40/RPF1/ABT1/EXOSC3/BOP1/MPHOSPH6/RRS1/EXOSC8/C1D/EXOSC7/EXOSC4	33
GO:0042147	BP	GO:0042147	retrograde transport, endosome to Golgi	70/7424	97/18614	1.07830564751751e-10	6.90439106105461e-07	2.36202676305303e-09	EHD3/TMEM87B/TBC1D10C/VPS54/RCSD1/RAB29/UBE2O/RHOBTB3/RIC1/TBC1D14/CLN5/SGSM2/HEATR5B/VPS52/RGP1/TMEM87A/PIKFYVE/TBC1D5/GGA1/WASHC1/PREPL/TBC1D17/GBF1/ERC1/PLEKHA3/STX16/GOLT1B/WASHC2C/TRAPPC10/ANKFY1/VTI1A/HEATR5A/VPS51/SNX12/CLTCL1/TRIM27/RAB6A/STX10/WASHC2A/EIPR1/BET1L/DCTN1/ARFIP1/RBSN/SNX1/SNX2/TBC1D23/ARL1/TBC1D10B/GCC2/USP7/RAB9A/ARFRP1/GOSR1/VPS26B/VPS53/RNF126/STX6/SNX5/VPS35/VPS26A/STX5…	70
GO:0090150	BP	GO:0090150	establishment of protein localization to membrane	160/7424	271/18614	1.1481682841371e-10	7.35172152332984e-07	2.5039811918835e-09	AQP11/ZDHHC23/ITGB2/GORASP1/TRMT10B/VPS37B/CLN3/SLC1A1/ZDHHC21/AKAP5/RAB26/EMC1/CD24/BBS2/COX18/SIL1/NPC1/PEX5/C2CD5/TRAM2/FYN/ATAD1/PEX26/ATP2C1/ACSL3/SORL1/CNST/SSR1/MOAP1/PIKFYVE/STX3/GGA1/GGA3/ANK3/BBS1/BLZF1/MYO1C/SEC63/ATP13A1/RAB3IP/VAMP5/PREPL/GGA2/MIEF1/AKT2/PRNP/BRAF/SRPRB/SCRIB/MMGT1/RAB3GAP1/UBL4A/RAB8B/CLSTN1/SRPRA/ATP6AP1/CCDC47/ZDHHC7/ARL6/MICALL1/RFTN1/SEC61A1/AGK/ZDHHC9/TRAM1/TAO…	160
GO:1905168	BP	GO:1905168	positive regulation of double-strand break repair via homologous recombination	35/7424	39/18614	1.18480939859909e-10	7.58633457923e-07	2.57255706445593e-09	ERCC6/MRNIP/POGZ/ARID2/MMS19/WAS/TIMELESS/ING3/TRRAP/EPC2/EP400/MBTD1/EPC1/FANCB/MRGBP/KAT5/RBBP8/WDR48/RAD51AP1/DMAP1/HELQ/YEATS4/WRAP53/VPS72/MEAF6/ACTL6A/HDGFL2/FUS/MORF4L2/BRD8/ACTR2/RUVBL1/RUVBL2/PIAS4/PARP1	35
GO:0070585	BP	GO:0070585	protein localization to mitochondrion	88/7424	130/18614	1.19932305934841e-10	7.67926554900787e-07	2.59269884997268e-09	SREBF1/HPS4/TRMT10B/COX18/DNLZ/TOMM40L/MIPEP/SREBF2/VPS11/TIMM23B/MOAP1/MAVS/LEPROT/LMAN1/IMMP2L/USP36/GRPEL2/C11orf65/TIMM21/PRKAA1/HK2/AGK/AIFM1/FBXW7/MFN2/BAP1/AKT1/MAPK8/FZD5/TOMM70/NPEPPS/TIMM10B/AP3B1/ATG13/OXA1L/BCS1L/CHCHD4/PMPCB/HUWE1/RAC2/MTERF4/PITRM1/FBXO7/ARIH2/MFF/GDAP1/DDIT3/HTRA2/BCAP31/DNM1L/TOMM34/SH3GLB1/DNAJC19/MTX2/MAIP1/PMPCA/IMMP1L/SAMM50/PARL/TIMM22/CSNK2A2/MTX1/TIMM9/BAG4…	88
GO:0010639	BP	GO:0010639	negative regulation of organelle organization	204/7424	362/18614	1.2520180478199e-10	8.01667156019084e-07	2.69484708416339e-09	FHOD3/ARHGEF2/SLX4/PIK3R1/TOM1L2/CARMIL2/ADCK1/ATXN7/SLC35F6/PICK1/F11R/RAD50/TMEM67/KAT2B/KLHL22/ATM/BCL2L2/HDAC6/FBXO43/EHMT2/LIMK2/CORO1B/TESK1/ESPL1/ODF2L/WAS/GNL3L/MPHOSPH9/MKKS/SETMAR/OMA1/GEN1/EML2/MUL1/TENT4B/TMEM39A/ARAP1/MTM1/XRCC3/KATNB1/CDK10/MDM1/CLASP1/TP53/CLASP2/NBN/C11orf65/HASPIN/PIK3CA/CCP110/CEP97/FXN/TCHP/MTBP/ADD3/MID1IP1/DYRK1A/KAT2A/FLII/GCLC/EXOSC10/CAPG/PRKCD/KNTC1/WASHC…	204
GO:0042113	BP	GO:0042113	B cell activation	162/7424	276/18614	1.64743821208462e-10	1.05485468719778e-06	3.53060009634722e-09	CD19/CD180/CLCF1/TNFRSF13C/CD38/ICOSLG/PTK2B/FCGR2B/TLR4/GAPT/SYVN1/CXCR5/PIK3R2/ITFG2/CD22/MS4A1/BCL6/PIK3R1/SASH3/ITGA4/PARP3/DOCK11/AICDA/TBC1D10C/SLC39A10/PTPRC/CDKN1A/KMT5C/INPP5D/ITGB1/CD79B/TCIRG1/PELI1/LYL1/ST3GAL1/MEF2C/PAXIP1/POU2AF1/CARD11/PTPN6/XBP1/ATM/LEF1/CD74/ZFP36L2/SYK/HHEX/CD27/ZFP36L1/SLC15A4/CD86/SKAP2/STAT6/ADAM17/RASGRP1/BLNK/PIK3CD/TNFRSF13B/BTK/SLC39A7/DCAF1/NCKAP1L/RC3H1…	162
GO:0042176	BP	GO:0042176	regulation of protein catabolic process	203/7424	361/18614	1.79224759064034e-10	1.14757613228701e-06	3.82438313011865e-09	AQP11/PRICKLE1/OSBPL7/EGLN2/FOXO1/GPLD1/CYP51A1/WNT5A/RILP/MAP1A/RNF144B/TNF/HMGCR/UFL1/USP13/TAF1/F8A1/ALAD/DET1/RHBDD3/FYN/LRIG2/CUL4B/FBXL5/ATP13A2/TRIB2/MYLIP/RIC1/CBLB/VPS11/SORL1/AGAP2/SGSM3/TRIM39/PIAS1/RNFT2/MFSD8/ADAM9/RGP1/VGLL4/LDLR/SOCS5/FBXW8/RNF19A/HERPUD1/BARD1/MDM4/GGA1/IDE/PKD1/GGA3/ATG7/CCAR2/MTM1/RNF19B/RNF14/UBQLN2/CHEK2/PLK3/CDK5RAP3/MDM2/TMEM9/MGAT3/USP25/USP19/GSK3B/USP9X/R…	203
GO:0009314	BP	GO:0009314	response to radiation	246/7424	452/18614	1.84978457937305e-10	1.18441706617256e-06	3.93021769902483e-09	RAD51/MME/NFATC4/SYNGAP1/CACNB4/PIK3R1/EXT1/MAPK11/ATR/RGS14/BMF/RDH13/ERCC5/PTPRC/CDKN1A/FBXL17/TNF/ITGB1/HMGCR/XPC/ERCC6/RBM4/TAF1/SPIDR/ALAD/USP2/PAXIP1/PNKP/CUL4B/PML/RDH11/USF1/ATM/TMEM161A/MAP2K7/MRNIP/AGRP/TRIM13/CLK2/USP28/MYC/EIF2AK4/BRAT1/OGG1/MEN1/TENT2/DDB2/ABRAXAS1/IKBIP/TP53I13/WRN/PER2/FBXO4/BARD1/NLRP1/PLEKHB1/INO80/GRK4/DDHD2/ZRANB3/RAD54L/RHBDD1/PITPNM1/TNKS1BP1/CCAR2/POLK/ZMPST…	246
GO:0050779	BP	GO:0050779	RNA destabilization	86/7424	127/18614	1.88953183937789e-10	1.20986723675366e-06	3.98050089164355e-09	DND1/BTG2/DCP1B/ZC3H12A/TOB1/CNOT6L/LIN28B/ZC3H12D/ZFP36L2/NANOS1/CNOT10/ZFP36L1/TNRC6B/DXO/TENT4B/TNKS1BP1/TENT4A/CNOT8/PARN/RC3H1/FTO/SAMD4B/DIS3L2/METTL14/CNOT2/PAN3/ROCK2/CNOT4/MOV10/AGO2/YTHDF3/RIDA/EIF4ENIF1/PATL1/TUT4/METTL16/EXOSC2/CNOT1/CNOT9/POLR2D/YTHDF1/GIGYF2/TUT7/PUM1/METTL3/PNPT1/MLH1/CNOT11/CNOT3/MEX3D/CNOT6/UPF1/RC3H2/ROCK1/PDE12/PAIP1/EXOSC9/DIS3/DCP1A/CNOT7/DHX36/CELF1/ZFP36/TN…	86
GO:0061014	BP	GO:0061014	positive regulation of mRNA catabolic process	86/7424	127/18614	1.88953183937789e-10	1.20986723675366e-06	3.98050089164355e-09	DND1/BTG2/DCP1B/ZC3H12A/TOB1/CNOT6L/ZC3H12D/ZFP36L2/NANOS1/CNOT10/ZFP36L1/TNRC6B/TENT4B/TNKS1BP1/TTC5/TENT4A/CNOT8/PARN/RC3H1/FTO/SAMD4B/DIS3L2/METTL14/CNOT2/PAN3/ROCK2/GTPBP1/CNOT4/MOV10/AGO2/YTHDF3/RIDA/EIF4ENIF1/PATL1/TUT4/METTL16/EXOSC2/CNOT1/CNOT9/POLR2D/YTHDF1/GIGYF2/TUT7/PUM1/METTL3/PNPT1/MLH1/CNOT11/CNOT3/MEX3D/CNOT6/UPF1/RC3H2/ROCK1/ZC3HAV1/PDE12/PAIP1/EXOSC9/DIS3/DCP1A/CNOT7/DHX36/CELF1…	86
GO:0043247	BP	GO:0043247	telomere maintenance in response to DNA damage	30/7424	32/18614	1.91411450276408e-10	1.22560751611984e-06	3.99825916344636e-09	INO80/DCLRE1B/NFRKB/DCLRE1C/ACTR5/INO80B/SHLD2/TERF2/RIF1/ACTR8/MCRS1/ERCC4/INO80D/INO80E/INO80C/ACD/TFIP11/XRCC1/DCLRE1A/ACTL6A/MAD2L2/UCHL5/SHLD1/TFPT/SHLD3/APEX1/ERCC1/RUVBL1/RUVBL2/YY1	30
GO:0071539	BP	GO:0071539	protein localization to centrosome	30/7424	32/18614	1.91411450276408e-10	1.22560751611984e-06	3.99825916344636e-09	KIAA0753/CEP83/CEP192/SNX10/CEP72/PARD6A/C2CD3/BICD1/NUDCD3/STIL/CEP131/PIBF1/GSK3B/CCDC14/UBXN2B/MCPH1/SPAG5/HOOK3/CEP350/CEP250/PCM1/NUP62/MARK4/BBS4/APC/DCTN2/AURKA/NSFL1C/CSNK1D/GOLGB1	30
GO:0006984	BP	GO:0006984	ER-nucleus signaling pathway	40/7424	47/18614	2.05599709377318e-10	1.31645493914296e-06	4.27658307475243e-09	SREBF1/EIF2AK3/LPCAT3/MBTPS2/MBTPS1/ERLIN2/SCAP/XBP1/ERLIN1/SREBF2/INSIG1/TMEM33/ATF6/AMFR/QRICH1/ATG10/ATF6B/TP53/GSK3B/CCDC47/ATP2A2/ABCA7/ZBTB7B/CREBZF/INSIG2/FBXW7/PPP1R15B/HSPA5/SELENOS/PTPN2/NFE2L2/NCK1/EIF2A/DDIT3/PTPN1/TMCO1/NCK2/ATF4/TMED2/BCL2L11	40
GO:2001021	BP	GO:2001021	negative regulation of response to DNA damage stimulus	61/7424	82/18614	2.18955854579292e-10	1.40197433687121e-06	4.53534192506677e-09	ELL3/ERCC6/TMEM161A/CD74/OGG1/POLQ/AUNIP/CCAR2/CHEK2/UBR5/MDM2/DYRK3/TRIM32/DYRK1A/SHLD2/THOC1/FBH1/ATAD5/RECQL5/TERF2/PARPBP/TP53BP1/FANCB/DDIAS/RIF1/UBQLN4/PSMD10/RMI2/ING2/CYREN/KDM1A/ERCC4/USP47/FBXO5/HSF1/SIRT1/RNF169/THOC5/CDKN2D/TFIP11/TRIP12/SMCHD1/XRCC1/BCL2L1/PPP1R10/MAGEF1/MAD2L2/SHLD1/KLHL15/PTTG1IP/SHLD3/YJU2/TRIAP1/TAF9/ERCC1/DDX39B/NUDT16L1/OTUB1/BID/BCL2/MIF	61
GO:0006661	BP	GO:0006661	phosphatidylinositol biosynthetic process	88/7424	131/18614	2.2268284734697e-10	1.42583827156265e-06	4.59332206610877e-09	PIK3C2B/PGAP3/PIK3R2/PIK3R1/PIGO/PIGU/PIGB/PIGK/PIK3R4/TTC7A/INPP5D/PIK3CB/INPP5E/PIP4K2B/PIGV/INPPL1/IPMK/SACM1L/MTMR4/PIGM/PIGQ/ATM/SH3YL1/VAC14/MBOAT7/MPPE1/PIGN/SLC27A1/MTMR1/SOCS5/UVRAG/SOCS1/PIKFYVE/PIK3CD/PIGT/ITPKB/PGAP2/PITPNM1/MTM1/PI4KA/PGAP1/SLC30A5/DGKE/PIK3CG/PIK3CA/PIGH/IMPA2/PIGW/PIGF/PIP5K1B/EFR3A/BECN1/PIGS/SMG1/PIGA/CDIPT/PIGX/MTMR6/PIGC/PTEN/IP6K1/GPAA1/DPM3/BPNT1/PIK3R3/PI4K2…	88
GO:0010972	BP	GO:0010972	negative regulation of G2/M transition of mitotic cell cycle	51/7424	65/18614	2.4285910072542e-10	1.55502682194486e-06	4.98871522477244e-09	GPR132/CDKN1A/FOXN3/RAD50/ATM/MRNIP/TRIM39/ABRAXAS1/BARD1/ORC1/CDK5RAP3/INIP/TAOK3/NBN/RAD17/TICRR/INTS3/UIMC1/BRCC3/DTL/TAOK2/BABAM2/MRE11/NABP1/TOPBP1/CDC6/BLM/BRCA1/RBBP8/USP47/CCNG1/VPS4A/ZNF830/NABP2/ZFYVE19/DONSON/AURKB/FZR1/RAD21/CHEK1/RINT1/NAE1/AVEN/CLSPN/BRSK1/BABAM1/TAOK1/PLK1/NOP53/SYF2/MIIP	51
GO:0007264	BP	GO:0007264	small GTPase mediated signal transduction	260/7424	483/18614	2.47424205786516e-10	1.58425718965106e-06	5.06148777648536e-09	P2RY8/CYTH4/FGD2/IQGAP3/LPAR2/ARHGAP11B/ARHGEF2/RALGPS1/ARHGAP9/PRAG1/RERG/SYNGAP1/RHOBTB2/RASAL3/BCL6/PSD4/PLEKHG4/SYDE2/SH2D3A/GRAP/ARHGEF9/RAPGEF5/RAP1GAP2/ELMO1/DOCK11/GPR65/KANK2/ARHGEF25/OBSCN/RGL4/MYO9A/GIT2/GPR18/VAV1/TNK2/CDKN1A/AUTS2/RAPGEF6/CCDC125/RHOV/PIK3CB/ITGB1/HACE1/DEF6/KBTBD6/ARHGAP45/ABR/ARHGAP30/KBTBD7/BCR/RAP2B/DOK3/MADD/DOCK8/RASAL1/DHCR24/DOCK6/FGD3/ARHGEF1/LZTR1/F11R/ARHG…	260
GO:0045814	BP	GO:0045814	negative regulation of gene expression, epigenetic	76/7424	109/18614	2.53424367355732e-10	1.62267622417875e-06	5.16289711792942e-09	BEND3/AICDA/KMT2D/SETDB2/SCMH1/KCNQ1OT1/CDKN2B-AS1/SETDB1/SMYD5/JARID2/MORC2/ZNFX1/BAZ2A/PHF2/ATF7IP2/SIN3A/ZNF445/ATF7IP/BAHD1/PIK3CA/EPC1/CTBP1/DYRK1A/RB1/SUV39H1/LMNA/CREBZF/UBR2/CDK2/MBD3/MECP2/FAM172A/LMNB2/RIF1/EHMT1/BMI1/ATRX/LMNB1/TRIM27/KDM1A/RRP8/UHRF1/TET1/KDM5A/CTCF/PHF8/SIRT6/SIRT1/SAMD1/HELLS/USP7/SMCHD1/DNMT1/EZH1/EZH2/HDAC5/BAZ1A/PPHLN1/AXIN1/L3MBTL1/HDAC1/UHRF2/DOT1L/SPTY2D1/TPR/…	76
GO:0046488	BP	GO:0046488	phosphatidylinositol metabolic process	100/7424	154/18614	2.60483454357966e-10	1.66787555825406e-06	5.28495981814286e-09	PIK3C2B/PGAP3/PIK3R2/PIK3R1/GPLD1/PIGO/PIGU/PLCG1/PIGB/PIGK/PIK3R4/TTC7A/INPP5D/PIK3CB/INPP5B/INPP5E/PIP4K2B/PIP4P2/PIGV/INPPL1/IPMK/SACM1L/MTMR4/PIGM/PIGQ/ATM/SH3YL1/VAC14/MTMR9/MBOAT7/MPPE1/PIGN/SLC27A1/MTMR1/SOCS5/UVRAG/SOCS1/PIKFYVE/PIK3CD/PIGT/ITPKB/PGAP2/PITPNM1/MTM1/PI4KA/PGAP1/SLC30A5/DGKE/PIK3CG/PIK3CA/PIGH/IMPA2/PIGW/PIGF/PIP5K1B/EFR3A/BECN1/PIGS/AGPAT5/SMG1/INPP5A/PIGA/CDIPT/PIGX/MTMR6…	100
GO:0019080	BP	GO:0019080	viral gene expression	71/7424	100/18614	2.670756966723e-10	1.71008568579273e-06	5.39659291707766e-09	ST3GAL3/MGAT4A/MOGS/PARP10/TFAP4/MAN2A1/ST3GAL1/ST6GAL1/FUT8/TRIM11/CCNT2/USF1/LEF1/TRIM13/MAN1B1/EIF2AK4/ST6GALNAC4/TRIM8/ZNF639/MGAT5/GSK3B/MGAT2/TRIM32/MGAT1/GALNT1/EIF2D/UBP1/CDK9/MON1B/ST3GAL2/USF2/SP1/TRIM27/TRIM14/EP300/RSF1/SMARCB1/ATG12/CHD1/SPCS3/CANX/MGAT4B/TARBP2/EDEM2/TAF11/ZFP36/TARDBP/TRIM21/HDAC1/PTBP1/DENR/CCNT1/ATG5/INPP5K/DHX9/SNW1/GSK3A/REST/CTDP1/LARP7/RRP1B/PARP16/CSNK1A1/SM…	71
GO:0051303	BP	GO:0051303	establishment of chromosome localization	62/7424	84/18614	2.7035889483529e-10	1.73110800363036e-06	5.44072692516205e-09	KAT2B/ATM/EML3/CENPC/TTL/SPICE1/TRAPPC12/EML4/NDE1/PIBF1/DYNC1H1/MIS12/MAD1L1/BECN1/CHAMP1/ZW10/SPAG5/SEH1L/NUMA1/KIFC1/KAT5/BOD1/CHMP2B/CHMP3/VPS4B/KIF18A/CHMP7/MLH1/KIF14/NUP62/PSRC1/CDT1/INCENP/VPS4A/CDCA5/TERF1/CENPE/CDC23/AURKB/NUF2/NDC80/CENPF/SPDL1/KIF2C/KIF22/CUL3/UBE2B/CHMP1A/NDEL1/DCTN2/CHMP1B/CDCA8/CHMP4A/RMDN1/CHMP6/RRS1/KPNB1/CHMP2A/MEIOC/SUN1/HNRNPU/MAP1S	62
GO:0048284	BP	GO:0048284	organelle fusion	101/7424	156/18614	2.72618954229266e-10	1.74557916392999e-06	5.46399719471655e-09	VAMP1/RAB3A/CLN3/SPG11/RAB20/ADCK1/PLD6/PIP4K2B/C2CD5/RUBCNL/STX17/ATP13A2/TGFBRAP1/VPS11/STX7/VPS8/UVRAG/PIKFYVE/OMA1/STX3/TMEM175/MUL1/VIPAS39/VPS16/CPLANE2/AKT2/RAB8B/STX16/STX1A/SPHK1/ANKFY1/YIPF5/VTI1A/STX12/VAMP2/THG1L/MFN2/MFN1/RCC1L/VPS41/SNAP47/AFG3L2/VPS18/VCPIP1/STX10/CHMP2B/CHMP3/PLEKHM1/VPS33A/OPA1/HUWE1/VPS33B/CHMP7/BNIP1/STX2/USO1/VAMP7/VPS4A/EEA1/SNAP23/MFF/ANKRD27/GDAP1/SNAPIN/ZD…	101
GO:0051650	BP	GO:0051650	establishment of vesicle localization	122/7424	197/18614	2.89136704904141e-10	1.85134232150121e-06	5.77168897777663e-09	FYCO1/RAB3A/BICDL1/MYO1F/ITGA4/CLN3/SPG11/AP3B2/TRAPPC2/BBS2/TCIRG1/EXOC6/F8A1/ATP13A2/STARD3/SEC16A/LIMK2/TESK1/EXOC4/TRAPPC8/TRAPPC11/MKKS/RASGRP1/MAP4K2/BLOC1S6/TRAPPC9/MYO1C/BLOC1S5/KIF1C/MYO1G/TRAPPC5/TRAK1/WASL/TRAPPC12/CLASP1/SCRIB/CLASP2/HTT/GBF1/NDE1/MYO19/DYNC1H1/ARL6/EXOC1/AP3S2/AP1AR/PSEN1/TRAPPC10/BORCS5/IKBKG/AP3M2/KLHL12/WDR11/EXOC7/RAB11B/CDK5/AP3B1/AP3S1/FAM91A1/TOR1A/C17orf75/KI…	122
GO:0090307	BP	GO:0090307	mitotic spindle assembly	55/7424	72/18614	3.02973445400347e-10	1.93993897089842e-06	6.02360648369407e-09	PRICKLE1/CEP192/KIF15/EML3/ABRAXAS1/WRAP73/CCDC61/CHEK2/SPICE1/CLASP1/CLASP2/PIBF1/CEP97/STAG1/AAAS/KIFC1/PRC1/RACGAP1/KIF3B/CHMP2B/CHMP3/VPS4B/KIF4A/CHMP7/ABRAXAS2/KIF23/SMC1A/KIF11/STAG2/INCENP/GOLGA2/AURKB/SMC3/LSM14A/FLNA/TPR/CHMP1A/DRG1/KIF2A/NEK2/ZNF207/CHMP1B/CDCA8/POLDIP2/CHMP4A/MYBL2/TPX2/CDC20/BCCIP/CHMP6/PLK1/KPNB1/CCSAP/CHMP2A/HNRNPU	55
GO:0007080	BP	GO:0007080	mitotic metaphase plate congression	46/7424	57/18614	3.29192548284377e-10	2.10781988666486e-06	6.51870549297441e-09	KAT2B/EML3/CENPC/EML4/PIBF1/MIS12/MAD1L1/BECN1/CHAMP1/ZW10/SEH1L/KIFC1/KAT5/BOD1/CHMP2B/CHMP3/VPS4B/KIF18A/CHMP7/KIF14/NUP62/PSRC1/CDT1/INCENP/VPS4A/CDCA5/CENPE/CDC23/AURKB/NUF2/NDC80/SPDL1/KIF2C/KIF22/CUL3/CHMP1A/DCTN2/CHMP1B/CDCA8/CHMP4A/RMDN1/CHMP6/RRS1/KPNB1/CHMP2A/HNRNPU	46
GO:0071806	BP	GO:0071806	protein transmembrane transport	52/7424	67/18614	3.33353409877955e-10	2.13446188344855e-06	6.54870963515466e-09	PEX5/DNLZ/C2CD5/BCR/TOMM40L/TRAM2/PEX26/TIMM23B/PEX6/SEC63/GRPEL2/AKT2/LONP2/PEX1/USP9X/TIMM21/RTN2/PEX10/SEC61A1/ABCA1/TRAM1/AIFM1/TRIM37/HSPA5/TOMM70/PEX2/ZFAND2B/SEC62/CHCHD4/PEX14/PEX12/HYOU1/SEC61A2/TMED10/DNAJC19/PEX16/MCL1/PEX13/TIMM22/BLOC1S3/TIMM44/TIMM23/AP4M1/PEX7/TIMM17B/TOMM20/TIMM50/SRP54/TOMM40/PAM16/DNAJC15/TIMM17A	52
GO:1902750	BP	GO:1902750	negative regulation of cell cycle G2/M phase transition	52/7424	67/18614	3.33353409877955e-10	2.13446188344855e-06	6.54870963515466e-09	GPR132/CDKN1A/FOXN3/RAD50/ATM/MRNIP/TRIM39/ABRAXAS1/BARD1/ORC1/CDK5RAP3/INIP/TAOK3/NBN/RAD17/TICRR/INTS3/UIMC1/BRCC3/DTL/TAOK2/BABAM2/MRE11/ATF5/NABP1/TOPBP1/CDC6/BLM/BRCA1/RBBP8/USP47/CCNG1/VPS4A/ZNF830/NABP2/ZFYVE19/DONSON/AURKB/FZR1/RAD21/CHEK1/RINT1/NAE1/AVEN/CLSPN/BRSK1/BABAM1/TAOK1/PLK1/NOP53/SYF2/MIIP	52
GO:1905037	BP	GO:1905037	autophagosome organization	79/7424	115/18614	3.53419747628595e-10	2.2629466440659e-06	6.91546941167999e-09	PIK3C2B/ULK3/CLN3/SPG11/LRBA/LRSAM1/TCIRG1/PIP4K2B/GABARAPL1/STX17/ATP13A2/TBC1D14/ATG16L2/EHMT2/SNX30/PACS2/MOAP1/TMEM41B/PIKFYVE/RAB23/TMEM39A/ATG7/MTM1/UBQLN2/IFT88/RAB3GAP1/ATP2A2/PSEN1/UBXN2B/BECN1/CTSD/SCFD1/STX12/ARFIP2/ATG4D/MFN2/AMBRA1/FEZ2/ATG2A/RAB3GAP2/ATG4B/ATG13/WDR45/ATG2B/TP53INP2/RAB1B/ATG12/WIPI2/WDR45B/ATG16L1/PHF23/RB1CC1/ATG14/SH3GLB1/MTMR3/SNX18/ULK1/ZFYVE26/UBXN2A/SNX4/PIK3…	79
GO:0097193	BP	GO:0097193	intrinsic apoptotic signaling pathway	173/7424	301/18614	4.03625541035517e-10	2.58441433925041e-06	7.86676717567358e-09	ELL3/ITPR1/SYVN1/NFATC4/ARHGEF2/EIF2AK3/PIK3R1/E2F2/ATP2A3/SGPP1/DYRK2/CD24/CDKN1A/LCK/TNF/RRM2B/PIK3CB/SGMS1/ERCC6/APAF1/PML/XBP1/PPM1F/ATM/TMEM161A/BCL2L2/PDK1/CD74/USP28/CASP2/MYC/IVNS1ABP/MOAP1/HERPUD1/SIAH1/CASP6/SERINC3/ERO1A/CCAR2/TP73/QRICH1/FIGNL1/DNAJC10/CHEK2/ATF2/MAP3K5/MDM2/TP53/NBN/HIPK1/RAD9A/TXNDC12/AEN/TMEM109/TRIM32/TRAF2/FHIT/RTKN2/PRKCD/FBH1/ATAD5/MAPK7/BECN1/AIFM1/FBXW7/DDIAS…	173
GO:0007041	BP	GO:0007041	lysosomal transport	88/7424	132/18614	4.0717940850004e-10	2.60716975262576e-06	7.86912739034280e-09	EHD3/HOOK2/CLN3/RILP/VPS54/PIK3R4/NPC1/NAGPA/ATP13A2/TGFBRAP1/VPS11/SORL1/VPS52/GGA3/ZFYVE16/MTM1/VIPAS39/VPS16/TPCN2/TRAK1/HMGXB4/SCARB2/LAMP2/NEDD4/SNX27/EPG5/HGSNAT/ANKFY1/BECN1/PSAP/DENND3/CLEC16A/PLEKHF2/VPS51/VPS41/HOOK3/VPS18/AP3B1/PXK/CHMP2B/CHMP3/PLEKHM1/VPS33A/VPS4B/RBSN/UBXN6/M6PR/CHMP7/AP3D1/GCC2/ARSB/VAMP7/VPS4A/AKTIP/AP3M1/CCDC91/GNPTG/MGRN1/SNAPIN/LAPTM5/NCOA4/ATG14/GRN/LAMP1/GAK/U…	88
GO:0032543	BP	GO:0032543	mitochondrial translation	88/7424	132/18614	4.0717940850004e-10	2.60716975262576e-06	7.86912739034280e-09	MRPS24/AARS2/EARS2/METTL8/SARS2/LARS2/QRSL1/RMND1/GATB/DARS2/NSUN3/FASTKD3/MTG1/MTRF1/NGRN/WARS2/DROSHA/MRPL38/MRPL30/RPUSD4/MTG2/PTCD1/NOA1/MRPS27/TARS2/ALKBH1/MTIF3/RCC1L/PTCD3/CDK5RAP1/GFM1/GFM2/FASTKD2/MRPS31/RPUSD3/MTIF2/MRPL58/MRPL53/MRPL10/MRPS9/MPV17L2/MRPL45/MRPL48/IARS2/YARS2/MRPS22/MRPS30/MRPL35/MRPL24/GATC/MRPS5/MRPL1/DAP3/MTRF1L/RARS2/SHMT2/TRUB2/MRPS25/MRPL9/MRPL32/MRPL2/MRPL42/LRPP…	88
GO:0043484	BP	GO:0043484	regulation of RNA splicing	114/7424	182/18614	4.08515299245629e-10	2.61572346106976e-06	7.86912739034280e-09	PIK3R1/ILDR1/ATXN7/SLC38A2/RBM4/PTBP2/KAT2B/CLK2/TADA1/ATXN7L3/CLK4/TRRAP/RBM5/FASTK/RBFOX2/RBM23/RBMXL1/ZBTB7A/MBNL1/CCNL1/DYRK1A/KAT2A/ZNF638/NCBP1/CLK3/TAF5L/CELF2/RBM10/TIA1/SUPT7L/SUPT20H/RBM12/FAM172A/RBM12B/METTL16/SRSF6/TADA2B/SETX/FMR1/CWC22/PTBP3/HNRNPL/USP22/RBM15B/FXR2/SRPK2/NUP98/SF3B3/METTL4/SUPT3H/U2AF2/TRA2A/PRMT5/RBM15/SFSWAP/SF1/ERN1/ZNF326/TRA2B/SRSF1/NSRP1/GRSF1/TADA3/RBM22/CD…	114
GO:0006497	BP	GO:0006497	protein lipidation	69/7424	97/18614	4.16135285165413e-10	2.66451423091414e-06	7.98483984550361e-09	ZDHHC23/PGAP3/GPLD1/PIGO/ZDHHC21/PIGU/PIGB/PIGK/PIGV/PIGM/PIGQ/ATG16L2/MPPE1/PIGN/PPM1A/PIGT/ZDHHC13/PGAP2/ATG7/ZDHHC5/PGAP1/ATG10/SLC30A5/RAB3GAP1/PIGH/PIGW/PIGF/ZDHHC7/ABCA1/PIGS/ZDHHC9/ZDHHC16/ZDHHC20/PIGA/PIGX/UGCG/ZDHHC24/RAB3GAP2/PIGC/ATG13/RABL3/GPAA1/DPM3/WDR45/ATG12/WIPI2/WDR45B/ATG16L1/ZDHHC4/ZDHHC18/DPM2/ZDHHC6/RB1CC1/PIGG/ZDHHC3/ZDHHC2/PPM1B/ULK1/NMT2/PIK3C3/ZDHHC12/PIGP/ATG5/GOLGA7/W…	69
GO:2000045	BP	GO:2000045	regulation of G1/S transition of mitotic cell cycle	116/7424	186/18614	4.23843775566167e-10	2.71387169495017e-06	8.10135044294933e-09	GFI1B/CACNB4/KANK2/CDKN1A/CRADD/JADE1/CENPJ/ARID1B/CRLF3/CTDSP1/CUL4B/PML/PTPN6/E2F7/ATM/BCL7A/ARID2/CASP2/UBE2E2/APPL2/CTDSP2/ADAM17/PKD1/INO80/LSM11/STOX1/RBL1/RBL2/CHEK2/CDKN2C/CDK10/PLK3/STIL/MDM2/TP53/PHF10/RGCC/TERT/DLG1/MTBP/SMARCE1/RPTOR/RB1/SMARCC2/SASS6/PIDD1/ANKRD17/KMT2E/WEE1/CDK2/SMARCD2/SMARCD3/RFWD3/APPL1/SENP2/AMBRA1/AKT1/ECD/DPF2/E2F1/CDK2AP2/PTEN/ZNF655/ARID1A/PBRM1/SMARCD1/CDC6…	116
GO:0098534	BP	GO:0098534	centriole assembly	39/7424	46/18614	4.41290087659689e-10	2.82558043128499e-06	8.4023776609859e-09	CCDC78/ALMS1/KIAA0753/RTTN/CENPJ/CEP192/CEP135/POC1B/WDR62/CEP120/CEP44/KAT2B/CEP72/CNTROB/C2CD3/CEP295/CCDC61/SPICE1/STIL/CEP152/MDM1/CCP110/KAT2A/E2F4/SASS6/CDK5RAP2/CDK2/TRIM37/RBM14/CEP63/CEP76/VPS4B/PPP1R35/CCDC57/BRCA1/NUP62/PLK4/CETN2/CHMP2A	39
GO:0006405	BP	GO:0006405	RNA export from nucleus	65/7424	90/18614	4.7181282939921e-10	3.02101754664314e-06	8.94912577803786e-09	ZC3H11A/HHEX/SMG7/NUP188/NOL6/NUP214/NUP155/MCM3AP/DDX19A/NRDE2/XPOT/XPO5/NUP133/THOC1/NCBP1/SMG5/NUP160/NUP153/GLE1/SMG1/NXT2/POM121C/NUP107/SMG6/NUP88/THOC2/POM121/CASC3/NUP85/NCBP2/POLR2D/THOC6/RBM15B/CPSF6/NSUN2/NUP62/NUP98/PCID2/NUP93/THOC5/POLDIP3/UPF1/FYTTD1/TSC1/THOC3/UPF2/CHTOP/AKAP8L/ALKBH5/IWS1/YTHDC1/SUPT6H/PHAX/NCBP3/DDX19B/TPR/DHX9/PABPN1/RAE1/SETD2/KHDRBS1/NXT1/DDX39B/AGFG1/MAGOHB	65
GO:0061157	BP	GO:0061157	mRNA destabilization	83/7424	123/18614	5.10628138495916e-10	3.26955197078935e-06	9.64838945498711e-09	DND1/BTG2/DCP1B/ZC3H12A/TOB1/CNOT6L/ZC3H12D/ZFP36L2/NANOS1/CNOT10/ZFP36L1/TNRC6B/TENT4B/TNKS1BP1/TENT4A/CNOT8/PARN/RC3H1/FTO/SAMD4B/DIS3L2/METTL14/CNOT2/PAN3/ROCK2/CNOT4/MOV10/AGO2/YTHDF3/RIDA/EIF4ENIF1/PATL1/TUT4/METTL16/EXOSC2/CNOT1/CNOT9/POLR2D/YTHDF1/GIGYF2/TUT7/PUM1/METTL3/PNPT1/MLH1/CNOT11/CNOT3/MEX3D/CNOT6/UPF1/RC3H2/ROCK1/PDE12/PAIP1/EXOSC9/DIS3/DCP1A/CNOT7/DHX36/CELF1/ZFP36/TNRC6A/TARDBP…	83
GO:0000289	BP	GO:0000289	nuclear-transcribed mRNA poly(A) tail shortening	31/7424	34/18614	5.64399512902692e-10	3.61385008111594e-06	1.06238579514963e-08	BTG2/TOB1/CNOT6L/CNOT10/TNRC6B/TENT4B/TNKS1BP1/TENT4A/CNOT8/PARN/SAMD4B/CNOT2/PAN3/CNOT4/AGO2/EIF4ENIF1/TUT4/CNOT1/CNOT9/TUT7/MLH1/CNOT11/CNOT3/CNOT6/CNOT7/ZFP36/TNRC6A/CPEB3/TNRC6C/PAN2/PABPC1	31
GO:0016233	BP	GO:0016233	telomere capping	35/7424	40/18614	5.8202667068268e-10	3.7267167723812e-06	1.09141604155528e-08	PNKP/RAD50/ATM/MAP2K7/DCLRE1B/NBN/DCLRE1C/TERF2/MAPKAPK5/MAP3K4/SMG6/TNKS2/MRE11/TINF2/MAPK3/ERCC4/TNKS/POT1/NABP2/TERF1/AURKB/ACD/TFIP11/USP7/STN1/CTC1/PRKDC/XRCC1/DCLRE1A/NEK2/MAPK1/ERCC1/NEK7/TEN1/HNRNPD	35
GO:0072331	BP	GO:0072331	signal transduction by p53 class mediator	109/7424	173/18614	5.97154194866691e-10	3.82357830973142e-06	1.11555756840439e-08	ELL3/E2F2/ATR/MAP2K6/DYRK2/CDKN1A/CRADD/RRM2B/TAF1/TFAP4/USP2/PAXIP1/SPRED1/PML/NOP2/E2F7/ATM/CD74/USP28/CASP2/MYC/URB2/PRMT6/MDM4/CASP6/ZMPSTE24/TP73/CHEK2/PLK3/CDK5RAP3/MDM2/TP53/NBN/HIPK1/RFFL/SP100/AEN/TMEM109/DYRK3/PYHIN1/DYRK1A/FHIT/KAT6A/MTOR/ATAD5/PIDD1/MAPKAPK5/ING4/AKT1/PSMD10/E2F1/ING2/ATRX/MYBBP1A/WWOX/KDM1A/KAT5/SOX4/USP15/EP300/RRP8/DDIT4/TP53BP2/MSH2/PDK2/IFI16/TOPORS/TRIM24/FOXM1/…	109
GO:0045931	BP	GO:0045931	positive regulation of mitotic cell cycle	86/7424	129/18614	6.41949000022408e-10	4.11039944714348e-06	1.19473136015251e-08	RAD51B/RRM2B/CENPJ/CDC7/USP2/DBF4B/CUL4B/ESPL1/UBE2E2/ADAM17/LSM11/STOX1/MEIS2/TTL/CDK10/STIL/SIN3A/MDM2/RGCC/ANAPC7/TERT/PKN2/MTBP/SPHK1/RPTOR/RB1/PRKCA/SASS6/RPS6KB1/STAT5B/ANKRD17/RCC2/MTA3/KMT2E/DTL/CDC25A/AKT1/MECP2/DYNLT3/ASNS/CDC25B/VPS4B/USP22/CCDC57/CDC6/CPSF3/ABL1/CDT1/PTPN11/FBXO5/TMOD3/MEPCE/HSF1/DUSP3/CDCA5/CDC23/MBLAC1/CDC16/EIF4EBP1/LSM10/NSMCE2/PPP1R10/KLHL18/CUL4A/HSPA2/BRD4/DDX3…	86
GO:0051648	BP	GO:0051648	vesicle localization	130/7424	215/18614	7.36592129500877e-10	4.71639940519411e-06	1.36573734872565e-08	FYCO1/RAB3A/BICDL1/MYO1F/ITGA4/CLN3/SPG11/AP3B2/TRAPPC2/BBS2/TCIRG1/EXOC6/F8A1/ATP13A2/STARD3/SEC16A/LIMK2/TESK1/EXOC4/TRAPPC8/TRAPPC11/MKKS/RASGRP1/MAP4K2/BLOC1S6/TRAPPC9/MYO1C/BLOC1S5/KIF1C/MYO1G/TRAPPC5/TRAK1/WASL/TRAPPC12/CLASP1/SCRIB/CLASP2/PIK3CG/HTT/GBF1/NDE1/MYO19/CTBP1/DYNC1H1/ARL6/EXOC1/AP3S2/AP1AR/PSEN1/TRAPPC10/BORCS5/IKBKG/AP3M2/KLHL12/WDR11/EXOC7/RAB11B/CDK5/AP3B1/AP3S1/FAM91A1/TOR1…	130
GO:0033046	BP	GO:0033046	negative regulation of sister chromatid segregation	40/7424	48/18614	7.56354757647907e-10	4.84293951321955e-06	1.38168049144226e-08	KLHL22/ATM/GEN1/XRCC3/HASPIN/KNTC1/MAD1L1/BUB1B/CDK5RAP2/ZW10/ZWILCH/BUB1/SPC24/CDT1/PCID2/FBXO5/INCENP/TRIP13/AURKB/NUF2/TTK/NDC80/RAD21/CENPF/SPDL1/MAD2L2/TPR/SPC25/DYNC1LI1/APC/ZNF207/PSMG2/CDCA8/LCMT1/CDC20/MAD2L1/PLK1/IK/BUB3/ANAPC15	40
GO:0033048	BP	GO:0033048	negative regulation of mitotic sister chromatid segregation	40/7424	48/18614	7.56354757647907e-10	4.84293951321955e-06	1.38168049144226e-08	KLHL22/ATM/GEN1/XRCC3/HASPIN/KNTC1/MAD1L1/BUB1B/CDK5RAP2/ZW10/ZWILCH/BUB1/SPC24/CDT1/PCID2/FBXO5/INCENP/TRIP13/AURKB/NUF2/TTK/NDC80/RAD21/CENPF/SPDL1/MAD2L2/TPR/SPC25/DYNC1LI1/APC/ZNF207/PSMG2/CDCA8/LCMT1/CDC20/MAD2L1/PLK1/IK/BUB3/ANAPC15	40
GO:0045841	BP	GO:0045841	negative regulation of mitotic metaphase/anaphase transition	40/7424	48/18614	7.56354757647907e-10	4.84293951321955e-06	1.38168049144226e-08	KLHL22/ATM/GEN1/XRCC3/HASPIN/KNTC1/MAD1L1/BUB1B/CDK5RAP2/ZW10/ZWILCH/BUB1/SPC24/CDT1/PCID2/FBXO5/INCENP/TRIP13/AURKB/NUF2/TTK/NDC80/RAD21/CENPF/SPDL1/MAD2L2/TPR/SPC25/DYNC1LI1/APC/ZNF207/PSMG2/CDCA8/LCMT1/CDC20/MAD2L1/PLK1/IK/BUB3/ANAPC15	40
GO:2000816	BP	GO:2000816	negative regulation of mitotic sister chromatid separation	40/7424	48/18614	7.56354757647907e-10	4.84293951321955e-06	1.38168049144226e-08	KLHL22/ATM/GEN1/XRCC3/HASPIN/KNTC1/MAD1L1/BUB1B/CDK5RAP2/ZW10/ZWILCH/BUB1/SPC24/CDT1/PCID2/FBXO5/INCENP/TRIP13/AURKB/NUF2/TTK/NDC80/RAD21/CENPF/SPDL1/MAD2L2/TPR/SPC25/DYNC1LI1/APC/ZNF207/PSMG2/CDCA8/LCMT1/CDC20/MAD2L1/PLK1/IK/BUB3/ANAPC15	40
GO:2000142	BP	GO:2000142	regulation of DNA-templated transcription initiation	59/7424	80/18614	7.71226804032429e-10	4.93816522621964e-06	1.40366859882528e-08	MED17/MED12/ERCC6/TAF1/PAXIP1/TAF4B/MED23/MED14/PWWP2A/ZNF451/TP53/ATF7IP/SRF/TAF6/MED24/TAF2/MED22/TAF8/MED15/TBP/MED30/MED9/MED1/CAND1/TAF3/SETX/MED20/MED28/GTF2A1/MED13/MED25/PCID2/TAF4/CTNNBIP1/MED26/MED6/MED18/DHX36/TAF11/MED11/MDC1/TAF5/MED16/MED27/TAF12/RRN3/NFKB1/MED4/TAF7/BCLAF1/TAF9/ERCC1/MED7/ZNHIT1/CDK4/MED29/THRA/PPM1D/MED10	59
GO:0016445	BP	GO:0016445	somatic diversification of immunoglobulins	52/7424	68/18614	8.66497465739372e-10	5.5481832731292e-06	1.57128883029584e-08	CLCF1/BCL6/PARP3/AICDA/PTPRC/KMT5C/POLL/PAXIP1/PMS2/SLC15A4/STAT6/POLQ/MSH3/RNF168/MCM3AP/NBN/EXO1/TCF3/SHLD2/THOC1/SAMHD1/ATAD5/TP53BP1/RNF8/UNG/NSD2/EXOSC6/MSH6/RIF1/XRCC4/CYREN/MSH2/MLH1/SWAP70/NDFIP1/POLB/PRKDC/SUPT6H/HMCES/TGFB1/MAD2L2/SHLD1/EXOSC3/CD40/CTNNBL1/SHLD3/APLF/LIG4/ERCC1/YY1/TFRC/KMT5B	52
GO:0006623	BP	GO:0006623	protein targeting to vacuole	38/7424	45/18614	9.43637827843637e-10	6.04211301168281e-06	1.70492843040669e-08	VPS37B/VPS54/PIK3R4/VPS13C/NAGPA/VPS13A/SORL1/VPS8/GGA3/ZFYVE16/SCARB2/LAMP2/MON1A/NEDD4/BECN1/MON1B/VPS41/VPS13D/AP3B1/PXK/M6PR/AP3D1/GCC2/VPS4A/AP3M1/GNPTG/LAPTM5/NCOA4/VPS37A/ATG14/GNPTAB/PIK3C3/VPS53/SMURF1/AP4M1/VPS37C/SNX16/HGS	38
GO:0007064	BP	GO:0007064	mitotic sister chromatid cohesion	28/7424	30/18614	1.06309966145902e-09	6.80702713232211e-06	1.91378285467628e-08	MAU2/POGZ/SLF1/HDAC8/HASPIN/RB1/STAG1/NIPBL/PDS5B/SLF2/DSCC1/ESCO1/ATRX/CHTF8/SMC5/BOD1/ESCO2/SGO1/TNKS/SMC1A/STAG2/CDCA5/PDS5A/SMC3/NSMCE2/RAD21/CDC20/NAA50	28
GO:1903050	BP	GO:1903050	regulation of proteolysis involved in protein catabolic process	137/7424	230/18614	1.07933766394549e-09	6.91099906224295e-06	1.93597445977713e-08	PTK2B/AQP11/PRICKLE1/OSBPL7/MAP1A/RNF144B/UFL1/USP13/TAF1/F8A1/ALAD/DET1/PML/TRIB2/TRIM39/PIAS1/RNFT2/SOCS5/FBXW8/RNF19A/HERPUD1/PKD1/CCAR2/MTM1/RNF19B/RNF14/UBQLN2/SUFU/PLK3/MDM2/USP25/USP19/GSK3B/USP9X/RNFT1/PTK2/SMAD7/PYHIN1/AGTPBP1/N4BP1/GCLC/FHIT/VHL/TMTC3/PSEN1/COP1/ANKIB1/HECTD1/CTSC/TMEM259/ARAF/OGT/PRKACA/FBXW7/CDK2/DDRGK1/MAPK9/AKT1/UBQLN4/PANO1/PSMD10/TRIB3/USP5/RNF40/FMR1/STYX/TLK2/PT…	137
GO:0061136	BP	GO:0061136	regulation of proteasomal protein catabolic process	119/7424	194/18614	1.1088171724569e-09	7.09975635524155e-06	1.98167097171378e-08	AQP11/PRICKLE1/OSBPL7/MAP1A/RNF144B/UFL1/USP13/TAF1/F8A1/ALAD/DET1/TRIB2/TRIM39/PIAS1/RNFT2/SOCS5/FBXW8/RNF19A/HERPUD1/PKD1/CCAR2/MTM1/RNF19B/RNF14/UBQLN2/PLK3/MDM2/USP25/USP19/GSK3B/USP9X/RNFT1/SMAD7/N4BP1/GCLC/FHIT/TMTC3/PSEN1/COP1/ANKIB1/HECTD1/TMEM259/ARAF/OGT/PRKACA/FBXW7/CDK2/DDRGK1/MAPK9/AKT1/UBQLN4/PANO1/PSMD10/TRIB3/USP5/RNF40/FMR1/STYX/TLK2/BAG5/TRIB1/KEAP1/DVL1/ATXN3/BTRC/SIRT6/NFE2L2/…	119
GO:0007099	BP	GO:0007099	centriole replication	36/7424	42/18614	1.13027269970671e-09	7.23713609622205e-06	2.01274990788362e-08	ALMS1/KIAA0753/RTTN/CENPJ/CEP192/CEP135/POC1B/WDR62/CEP120/CEP44/KAT2B/CEP72/CNTROB/C2CD3/CEP295/SPICE1/STIL/CEP152/MDM1/CCP110/KAT2A/SASS6/CDK5RAP2/CDK2/TRIM37/RBM14/CEP63/CEP76/VPS4B/PPP1R35/CCDC57/BRCA1/NUP62/PLK4/CETN2/CHMP2A	36
GO:0006352	BP	GO:0006352	DNA-templated transcription initiation	98/7424	153/18614	1.19079235459113e-09	7.62464344644699e-06	2.11292074840297e-08	E2F2/MED17/MED12/ERCC6/TAF1/PAXIP1/TAF4B/MED23/MED14/NAT14/PWWP2A/BAZ2A/BRF1/POLRMT/ZNF451/TP53/ATF7IP/NCOA6/TFB1M/GTF2H2/SRF/TAF6/TAF1B/ERCC3/MED24/TAF2/MED22/TAF8/MED15/TBP/CDK9/E2F3/MED30/MED9/POLR1E/GTF3C1/MED1/CAND1/TAF3/SETX/MED20/PAAF1/POLR2D/GTF3C4/RSF1/SMARCB1/MED28/DR1/GTF2A1/MED13/CCNH/TFB2M/MED25/UBTF/PCID2/GTF3C5/TAF4/GTF2E1/BRF2/TBPL1/CTNNBIP1/BDP1/MED26/MED6/MED18/CDK7/CRCP/DHX36/T…	98
GO:0006626	BP	GO:0006626	protein targeting to mitochondrion	72/7424	104/18614	1.23516627301317e-09	7.9087696461033e-06	2.18382969247403e-08	SREBF1/HPS4/TRMT10B/DNLZ/TOMM40L/MIPEP/SREBF2/VPS11/TIMM23B/LEPROT/LMAN1/IMMP2L/USP36/GRPEL2/C11orf65/TIMM21/PRKAA1/AGK/AIFM1/FBXW7/MFN2/BAP1/FZD5/TOMM70/NPEPPS/TIMM10B/ATG13/CHCHD4/PMPCB/HUWE1/RAC2/MTERF4/PITRM1/FBXO7/ARIH2/MFF/GDAP1/HTRA2/BCAP31/TOMM34/SH3GLB1/DNAJC19/MTX2/PMPCA/IMMP1L/SAMM50/PARL/TIMM22/CSNK2A2/MTX1/TIMM9/BAG4/SAE1/GSK3A/TIMM29/TIMM44/TIMM23/TOMM5/TIMM17B/TOMM20/TIMM50/UBE2J2/…	72
GO:0036297	BP	GO:0036297	interstrand cross-link repair	34/7424	39/18614	1.28361787491175e-09	8.21900525305991e-06	2.25339860608807e-08	RAD51/MCM9/ATR/FAAP100/RAD51D/FANCM/FANCE/FAN1/ERCC6L2/NEIL3/FANCC/DCLRE1B/XRCC3/RNF168/DCLRE1C/MCM8/FANCL/FANCD2/FANCF/RNF8/FANCB/FANCG/FANCA/XPA/RFWD3/ERCC4/FANCI/RAD51AP1/CENPS/DCLRE1A/ERCC1/VCP/FAAP24/NUCKS1	34
GO:0043631	BP	GO:0043631	RNA polyadenylation	34/7424	39/18614	1.28361787491175e-09	8.21900525305991e-06	2.25339860608807e-08	TENT2/SCAF8/TENT4B/TENT4A/SYMPK/APLP1/CPSF1/PAPOLG/MTPAP/VIRMA/CPSF2/PCF11/ZCCHC7/CPSF3/CPSF6/PNPT1/ZC3H14/TUT1/HSF1/CLP1/CPSF7/CSTF3/WDR33/AHCYL1/PAF1/GRSF1/LEO1/CDC73/YTHDC1/CPEB3/SNRPA/NUDT21/PAPOLA/PABPC1	34
GO:0016579	BP	GO:0016579	protein deubiquitination	101/7424	159/18614	1.31309368053843e-09	8.40773883648755e-06	2.29699816982415e-08	USP51/USP53/ATXN7/USP13/USP2/STAMBPL1/ZC3H12A/USP20/KAT2B/USP4/USP28/OTUD4/TADA1/ABRAXAS1/USP24/ATXN7L3/BARD1/USP36/TRRAP/USP9Y/SENP8/USP21/USP25/USP19/OTUD1/USP9X/KAT2A/TAF6/USP31/USP33/UIMC1/DESI2/TAF5L/BRCC3/USP42/USP3/EPOP/TAF2/BABAM2/SUPT7L/SUPT20H/SART3/USP37/BAP1/USP45/USP12/SPATA2/USP5/VCPIP1/OTULIN/TADA2B/USP34/USP15/OTUD6B/USP22/BRCA1/ABRAXAS2/USP39/USP47/ATXN3/USP38/TNIP1/SF3B3/USP11/T…	101
GO:0035520	BP	GO:0035520	monoubiquitinated protein deubiquitination	32/7424	36/18614	1.35669677593003e-09	8.68692945627997e-06	2.36491658161561e-08	ATXN7/KAT2B/TADA1/ATXN7L3/TRRAP/USP9X/KAT2A/TAF6/TAF5L/TAF2/SUPT7L/SUPT20H/BAP1/TADA2B/USP15/USP22/USP47/ATXN3/SF3B3/TAF4/SUPT3H/ASXL1/USP7/TADA3/USP1/USP16/TAF5/TAF12/TAF7/SGF29/MYSM1/TAF9	32
GO:1901976	BP	GO:1901976	regulation of cell cycle checkpoint	39/7424	47/18614	1.59028068178626e-09	1.01825672054774e-05	2.76236012795597e-08	RAD51/FBXO4/BARD1/GEN1/CCAR2/TTI1/XRCC3/CHEK2/ETAA1/THOC1/MAD1L1/BRCC3/FEM1B/CDK5RAP2/BABAM2/RFWD3/WDR76/TELO2/RNASEH2B/BRCA1/MAP3K20/CDT1/PCID2/INCENP/THOC5/AURKB/NDC80/PPP1R10/CUL4A/TTI2/BRCA2/TPR/DYNC1LI1/CDCA8/LCMT1/DDX39B/MAD2L1/RPA2/ANAPC15	39
GO:0046486	BP	GO:0046486	glycerolipid metabolic process	211/7424	385/18614	1.64759000638469e-09	1.05495188108812e-05	2.85190128819552e-08	LMF1/DGKA/LPCAT4/PIK3C2B/PLA2G15/CPS1/PGAP3/GDPD3/SREBF1/LCAT/PIK3R2/PIK3R1/GPLD1/SERINC5/ABHD16A/LPCAT3/PIGO/APOBR/CLN3/SLC44A2/PIGU/PLCG1/CEPT1/PIGB/CHKB/SLC44A1/PIGK/PIK3R4/TTC7A/INPP5D/PIK3CB/SCARB1/INPP5B/ABCA3/INPP5E/PIP4K2B/PIP4P2/LIPE/PIGV/INPPL1/IPMK/GPAT4/NAAA/MFSD2A/SACM1L/MTMR4/ABHD3/PIGM/OSBPL10/SEL1L/PIGQ/ATM/ACSL3/SORL1/INSIG1/SH3YL1/VAC14/MTMR9/MBOAT7/NR1H3/ABHD2/MPPE1/PIGN/SLC27A…	211
GO:0060261	BP	GO:0060261	positive regulation of transcription initiation by RNA polymerase II	48/7424	62/18614	1.86642874638313e-09	1.19507432630912e-05	3.21944412038873e-08	MED17/MED12/ERCC6/TAF1/PAXIP1/TAF4B/MED23/MED14/TP53/SRF/TAF6/MED24/TAF2/MED22/TAF8/MED15/TBP/MED30/MED9/MED1/CAND1/TAF3/MED20/MED28/GTF2A1/MED13/MED25/TAF4/MED26/MED6/MED18/DHX36/TAF11/MED11/MDC1/TAF5/MED16/MED27/TAF12/NFKB1/MED4/TAF7/TAF9/ERCC1/MED7/ZNHIT1/MED29/MED10	48
GO:0031060	BP	GO:0031060	regulation of histone methylation	45/7424	57/18614	1.95131444615245e-09	1.24942663987141e-05	3.35417830418676e-08	AUTS2/MTHFR/KANSL2/MLLT6/PAXIP1/BCOR/EHMT2/PYGO2/BAZ2A/SETD7/KANSL1/PAX5/HCFC1/ZNF335/SUV39H1/LMNA/MTF2/NELFA/KAT8/OGT/KANSL3/SMAD4/MECP2/RNF20/RIF1/PAXBP1/EHMT1/KDM1A/MCRS1/RRP8/BRCA1/SMARCB1/PHF20/SIRT1/WDR5/CHTOP/PAF1/CTNNB1/PHF1/IWS1/SNW1/CTR9/RTF1/SMARCA5/NELFE	45
GO:0030433	BP	GO:0030433	ubiquitin-dependent ERAD pathway	60/7424	83/18614	2.06762989896921e-09	1.32390342430998e-05	3.54181876337723e-08	SYVN1/DERL3/TRIM25/ANKZF1/EDEM1/TMEM129/ERLIN2/UBXN8/TMEM67/SEL1L/ERLIN1/TRIM13/MAN1B1/HERPUD1/JKAMP/AMFR/FOXRED2/FAF2/MAN1A1/STT3B/DNAJC10/UBQLN2/OS9/USP19/CCDC47/TMUB2/UBE4A/RNF121/ERLEC1/HSPA5/RHBDD2/DERL2/UBE4B/SELENOS/DERL1/TMUB1/NFE2L2/ECPAS/UBXN4/UBE2J1/CANX/BCAP31/USP14/RNF103/UBE2G2/EDEM2/NPLOC4/FAF1/HSP90B1/BAG6/FAM8A1/CALR/EDEM3/SGTA/DNAJB9/UBQLN1/DNAJB2/AUP1/UBE2J2/VCP	60
GO:0035967	BP	GO:0035967	cellular response to topologically incorrect protein	79/7424	118/18614	2.34200971585797e-09	1.49958882106386e-05	3.99799335523777e-08	EIF2AK3/TMTC4/PIK3R1/DERL3/ERMP1/PARP8/TBL2/MBTPS2/UFL1/MBTPS1/XBP1/HDAC6/TMEM33/UGGT2/ATF6/HERPUD1/AMFR/HSPA13/RHBDD1/ERO1A/QRICH1/DNAJB12/HSPA14/DNAJC10/EIF2AK2/CDK5RAP3/ATF6B/OS9/TM7SF3/NGLY1/PARP6/DNAJB14/ABCA7/CREBZF/BFAR/PPP1R15B/UGGT1/PIGBOS1/DDRGK1/ERLEC1/HSPA5/RHBDD2/DERL2/TOR1A/DAXX/SELENOS/DERL1/PTPN2/ATXN3/VAPB/NFE2L2/NCK1/HSF1/SDF2L1/DDIT3/DNAJC18/PTPN1/UBE2W/ERN1/NCK2/BAK1/ATF4/HSPA…	79
GO:0070828	BP	GO:0070828	heterochromatin organization	72/7424	105/18614	2.39853104313295e-09	1.53577942691803e-05	4.08040929493733e-08	BEND3/AICDA/KMT2D/SETDB2/MTHFR/SCMH1/KCNQ1OT1/CDKN2B-AS1/SETDB1/JARID2/MORC2/ZNFX1/BAZ2A/PHF2/ATF7IP2/SIN3A/SETD7/ZNF445/ATF7IP/BAHD1/PIK3CA/CTBP1/DYRK1A/RB1/SUV39H1/LMNA/UBR2/CDK2/MBD3/MECP2/FAM172A/LMNB2/RIF1/EHMT1/ATRX/LMNB1/KDM1A/RRP8/TET1/KDM5A/CTCF/PHF8/SIRT6/PCID2/SIRT1/SAMD1/HELLS/SMCHD1/DNMT1/EZH1/EZH2/HDAC5/HP1BP3/BAZ1A/PPHLN1/AXIN1/L3MBTL1/HDAC1/DOT1L/SPTY2D1/TPR/MBD2/SUZ12/HDAC2/CTR9/…	72
GO:0050684	BP	GO:0050684	regulation of mRNA processing	90/7424	139/18614	2.50563877329616e-09	1.60436050654153e-05	4.24802420721407e-08	RBM4/PTCD2/ZFP36L1/BARD1/RBM5/RBFOX2/RBM23/RBMXL1/ZBTB7A/DYRK1A/NCBP1/CELF2/RBM10/TIA1/VIRMA/CDK9/FAM172A/METTL16/SRSF6/FMR1/CWC22/HNRNPL/NCBP2/RBM15B/FXR2/CPSF6/SRPK2/NUP98/ZC3H14/HSF1/CPSF7/U2AF2/TRA2A/PRMT5/RBM15/SFSWAP/SF1/AHCYL1/PAF1/TRA2B/SAFB/NSRP1/CDK11A/IWS1/LEO1/WDR77/RBM7/CDC73/YTHDC1/SMU1/DHX36/SUPT6H/CELF1/RBM38/PTBP1/CDK11B/PRPF19/DDX17/CPEB3/SNRPA/NUDT21/SLTM/DHX9/QKI/SNW1/PAPOLA/S…	90
GO:0016311	BP	GO:0016311	dephosphorylation	190/7424	342/18614	2.5435537167818e-09	1.62863744485539e-05	4.29758689779947e-08	PTPN22/DUSP6/PTPRE/PPM1M/GPLD1/DAPP1/SGPP1/SLC39A10/PTPN7/PTPRC/PDP1/TNF/INPP5D/PTPN4/IKBKB/TNS3/PPP1R9B/PDP2/INPP5B/INPP5E/PIP4P2/PLPP6/PTPN18/MEF2C/INPPL1/FAM220A/DUSP2/CTDSP1/SACM1L/MTMR4/NANP/PTPN6/PLPP1/PPM1F/NCEH1/MTMR9/PDPR/PPM1K/PTPN23/MTMR1/PPM1L/CTDSP2/PPM1A/ACP2/PPP1R16B/PTPN9/SMG7/MTM1/NCKAP1L/SYMPK/SBF1/CDC14A/CDK5RAP3/RPRD1A/DUSP28/HTT/MGAT5/GSK3B/MFHAS1/PPM1E/IMPA2/THTPA/PPP6R2/SPP…	190
GO:0002200	BP	GO:0002200	somatic diversification of immune receptors	57/7424	78/18614	2.67026192916076e-09	1.70976871324164e-05	4.49632719400038e-08	CLCF1/BCL6/PARP3/AICDA/PTPRC/KMT5C/POLL/PAXIP1/ATM/LEF1/PMS2/SLC15A4/STAT6/POLQ/DCAF1/MSH3/RNF168/MCM3AP/NBN/DCLRE1C/EXO1/TCF3/SHLD2/THOC1/SAMHD1/ATAD5/TP53BP1/RNF8/UNG/NSD2/ADAR/EXOSC6/MSH6/RIF1/XRCC4/CYREN/MSH2/MLH1/SWAP70/NDFIP1/POLB/PRKDC/SUPT6H/HMCES/TGFB1/MAD2L2/SHLD1/EXOSC3/CD40/CTNNBL1/SHLD3/APLF/LIG4/ERCC1/YY1/TFRC/KMT5B	57
GO:0007062	BP	GO:0007062	sister chromatid cohesion	46/7424	59/18614	2.70776757060314e-09	1.73378357545719e-05	4.53743974768477e-08	STAG3/MAU2/POGZ/ESPL1/DDX11/SLF1/REC8/TENT4A/HDAC8/HASPIN/RB1/STAG1/NIPBL/PDS5B/BUB1B/SLF2/FBXW7/DSCC1/ESCO1/MRE11/MCMBP/BUB1/ATRX/CHTF8/SMC5/BOD1/ESCO2/SGO1/TNKS/CTCF/SMC1A/STAG2/CDCA5/PDS5A/SMC3/CTNNB1/NSMCE2/RAD21/WAPL/PPP2R1A/KIF22/SGO2/CDC20/PLK1/FEN1/NAA50	46
GO:0031507	BP	GO:0031507	heterochromatin formation	67/7424	96/18614	2.71300883914301e-09	1.73713955970327e-05	4.53743974768477e-08	BEND3/AICDA/KMT2D/SETDB2/SCMH1/KCNQ1OT1/CDKN2B-AS1/SETDB1/JARID2/MORC2/ZNFX1/BAZ2A/PHF2/ATF7IP2/SIN3A/ZNF445/ATF7IP/BAHD1/PIK3CA/CTBP1/DYRK1A/RB1/SUV39H1/LMNA/UBR2/CDK2/MBD3/MECP2/FAM172A/LMNB2/RIF1/EHMT1/ATRX/LMNB1/KDM1A/RRP8/TET1/KDM5A/CTCF/PHF8/SIRT6/SIRT1/SAMD1/HELLS/SMCHD1/DNMT1/EZH1/EZH2/HDAC5/BAZ1A/PPHLN1/AXIN1/L3MBTL1/HDAC1/DOT1L/SPTY2D1/TPR/MBD2/SUZ12/CTR9/CENPV/MPHOSPH8/TRIM28/SMARCA5/Z…	67
GO:0046605	BP	GO:0046605	regulation of centrosome cycle	43/7424	54/18614	2.74884845879739e-09	1.76008766816797e-05	4.58190122336492e-08	ALMS1/CENPJ/WDR62/CEP120/TMEM67/KAT2B/GEN1/CEP295/XRCC3/SPICE1/STIL/MDM1/CEP131/CCNL1/KAT2A/SASS6/ROCK2/CDK5RAP2/NAT10/TRIM37/CCNF/MCPH1/RBM14/ATF5/CHMP2B/CHMP3/CEP76/VPS4B/PPP1R35/FBXW5/BRCA1/PDCD6IP/NUP62/SIRT1/XPO1/MARK4/PLK4/CHMP1A/AURKA/CHMP1B/CHORDC1/NUBP1/CHMP2A	43
GO:0000045	BP	GO:0000045	autophagosome assembly	74/7424	109/18614	2.89495468870542e-09	1.85363948717808e-05	4.80924475485044e-08	ULK3/LRBA/LRSAM1/TCIRG1/PIP4K2B/GABARAPL1/STX17/TBC1D14/ATG16L2/EHMT2/SNX30/PACS2/MOAP1/TMEM41B/PIKFYVE/RAB23/TMEM39A/ATG7/MTM1/UBQLN2/IFT88/RAB3GAP1/ATP2A2/PSEN1/UBXN2B/BECN1/CTSD/SCFD1/STX12/ARFIP2/ATG4D/MFN2/AMBRA1/FEZ2/ATG2A/RAB3GAP2/ATG4B/ATG13/WDR45/ATG2B/TP53INP2/RAB1B/ATG12/WIPI2/WDR45B/ATG16L1/PHF23/RB1CC1/ATG14/SH3GLB1/MTMR3/SNX18/ULK1/UBXN2A/SNX4/PIK3C3/RAB5A/ATG5/RAB1A/SEC22B/SMURF1/I…	74
GO:0007095	BP	GO:0007095	mitotic G2 DNA damage checkpoint signaling	31/7424	35/18614	3.03851190964812e-09	1.94555917574769e-05	5.03084721389724e-08	CDKN1A/FOXN3/ATM/MRNIP/TRIM39/ABRAXAS1/CDK5RAP3/TAOK3/NBN/TICRR/UIMC1/BRCC3/DTL/TAOK2/BABAM2/MRE11/TOPBP1/BLM/BRCA1/CCNG1/DONSON/FZR1/CHEK1/RINT1/CLSPN/BRSK1/BABAM1/TAOK1/PLK1/NOP53/SYF2	31
GO:0006903	BP	GO:0006903	vesicle targeting	50/7424	66/18614	3.22143823768652e-09	2.06268690359068e-05	5.31593825678585e-08	TRAPPC2/EXOC6/STARD3/SEC16A/EXOC4/TRAPPC8/TRAPPC11/MAP4K2/TRAPPC9/TRAPPC5/TRAPPC12/CLASP1/SCRIB/CLASP2/GBF1/EXOC1/AP1AR/PSEN1/TRAPPC10/KLHL12/WDR11/EXOC7/FAM91A1/C17orf75/ARFGAP2/TRAPPC13/EXOC5/EXOC3/STARD3NL/TBC1D23/PREB/PEF1/TMED10/TMED9/SNAP23/CEP19/EXOC2/SNAP29/SAR1B/CUL3/TMED2/SAR1A/TRAPPC3/PPP6C/WIPI1/TRAPPC6B/YKT6/TFG/CSNK1D/TRIP11	50
GO:0007094	BP	GO:0007094	mitotic spindle assembly checkpoint signaling	38/7424	46/18614	3.32978959371739e-09	2.13206427685724e-05	5.42243783215127e-08	KLHL22/ATM/GEN1/XRCC3/HASPIN/KNTC1/MAD1L1/BUB1B/CDK5RAP2/ZW10/ZWILCH/BUB1/SPC24/CDT1/PCID2/INCENP/TRIP13/AURKB/NUF2/TTK/NDC80/CENPF/SPDL1/MAD2L2/TPR/SPC25/DYNC1LI1/APC/ZNF207/PSMG2/CDCA8/LCMT1/CDC20/MAD2L1/PLK1/IK/BUB3/ANAPC15	38
GO:0031297	BP	GO:0031297	replication fork processing	38/7424	46/18614	3.32978959371739e-09	2.13206427685724e-05	5.42243783215127e-08	RAD51/ATR/TONSL/FANCM/MMS22L/RAD50/WRN/DDX11/SETMAR/BARD1/GEN1/ZRANB3/EXD2/SMARCAL1/ETAA1/NBN/EME1/DNA2/FAM111A/THOC1/SAMHD1/FBH1/RFWD3/CDK9/TRAIP/CARM1/MUS81/MRE11/ATRX/BLM/BRCA1/RBBP8/EME2/CENPS/BRCA2/BOD1L1/NUCKS1/PARP1	38
GO:0071173	BP	GO:0071173	spindle assembly checkpoint signaling	38/7424	46/18614	3.32978959371739e-09	2.13206427685724e-05	5.42243783215127e-08	KLHL22/ATM/GEN1/XRCC3/HASPIN/KNTC1/MAD1L1/BUB1B/CDK5RAP2/ZW10/ZWILCH/BUB1/SPC24/CDT1/PCID2/INCENP/TRIP13/AURKB/NUF2/TTK/NDC80/CENPF/SPDL1/MAD2L2/TPR/SPC25/DYNC1LI1/APC/ZNF207/PSMG2/CDCA8/LCMT1/CDC20/MAD2L1/PLK1/IK/BUB3/ANAPC15	38
GO:0071174	BP	GO:0071174	mitotic spindle checkpoint signaling	38/7424	46/18614	3.32978959371739e-09	2.13206427685724e-05	5.42243783215127e-08	KLHL22/ATM/GEN1/XRCC3/HASPIN/KNTC1/MAD1L1/BUB1B/CDK5RAP2/ZW10/ZWILCH/BUB1/SPC24/CDT1/PCID2/INCENP/TRIP13/AURKB/NUF2/TTK/NDC80/CENPF/SPDL1/MAD2L2/TPR/SPC25/DYNC1LI1/APC/ZNF207/PSMG2/CDCA8/LCMT1/CDC20/MAD2L1/PLK1/IK/BUB3/ANAPC15	38
GO:0042158	BP	GO:0042158	lipoprotein biosynthetic process	70/7424	102/18614	3.77680249554099e-09	2.4182866378949e-05	6.11674299434109e-08	ZDHHC23/PGAP3/LCAT/GPLD1/PIGO/ZDHHC21/PIGU/PIGB/PIGK/PIGV/PIGM/PIGQ/ATG16L2/MPPE1/PIGN/PPM1A/PIGT/ZDHHC13/PGAP2/ATG7/ZDHHC5/PGAP1/ATG10/SLC30A5/RAB3GAP1/PIGH/PIGW/PIGF/ZDHHC7/ABCA1/PIGS/ZDHHC9/ZDHHC16/ZDHHC20/PIGA/PIGX/UGCG/ZDHHC24/RAB3GAP2/PIGC/ATG13/RABL3/GPAA1/DPM3/WDR45/ATG12/WIPI2/WDR45B/ATG16L1/ZDHHC4/ZDHHC18/DPM2/ZDHHC6/RB1CC1/PIGG/ZDHHC3/ZDHHC2/PPM1B/ULK1/NMT2/PIK3C3/ZDHHC12/PIGP/ATG5/GOL…	70
GO:1905897	BP	GO:1905897	regulation of response to endoplasmic reticulum stress	59/7424	82/18614	3.78085730056338e-09	2.42088292955073e-05	6.11674299434109e-08	FCGR2B/AQP11/SYVN1/ALOX5/EIF2AK3/PIK3R1/LPCAT3/MBTPS2/UFL1/USP13/XBP1/RNFT2/TMEM33/NR1H3/ATF6/HERPUD1/SERINC3/UBQLN2/ATF6B/USP25/USP19/TXNDC12/RNFT1/ABCA7/TMEM259/BFAR/PPP1R15B/PIGBOS1/DDRGK1/HSPA5/GRINA/ERP29/SELENOS/OPA1/PTPN2/ATXN3/HYOU1/MANF/NFE2L2/NCK1/SIRT1/DDIT3/BCAP31/PTPN1/NR1H2/USP14/ERN1/NCK2/BAK1/BCL2L1/BAG6/TMBIM6/BAX/SGTA/DNAJB9/PMAIP1/UBQLN1/BCL2L11/CREB3	59
GO:0045839	BP	GO:0045839	negative regulation of mitotic nuclear division	44/7424	56/18614	3.89098909039391e-09	2.49140031457922e-05	6.2744116893957e-08	TOM1L2/KLHL22/ATM/GEN1/XRCC3/HASPIN/MTBP/KNTC1/MAD1L1/BUB1B/CDK5RAP2/ZW10/ZWILCH/NME6/BUB1/SPC24/CDT1/PCID2/FBXO5/INCENP/TRIP13/AURKB/NUF2/TTK/NDC80/RAD21/CHEK1/CENPF/SPDL1/MAD2L2/TPR/SPC25/DYNC1LI1/APC/ZNF207/PSMG2/CDCA8/LCMT1/CDC20/MAD2L1/PLK1/IK/BUB3/ANAPC15	44
GO:0000466	BP	GO:0000466	maturation of 5.8S rRNA from tricistronic rRNA transcript (SSU-rRNA, 5.8S rRNA, LSU-rRNA)	24/7424	25/18614	3.96521776723966e-09	2.53892893636355e-05	6.35272327008282e-08	URB1/NOP9/WDR12/KRI1/EXOSC10/ERI1/UTP20/EXOSC2/FCF1/PES1/ERI2/FTSJ3/RCL1/NOL9/NOP14/EXOSC9/ERI3/RPP40/ABT1/EXOSC3/BOP1/RRS1/EXOSC8/EXOSC7	24
GO:2000001	BP	GO:2000001	regulation of DNA damage checkpoint	24/7424	25/18614	3.96521776723966e-09	2.53892893636355e-05	6.35272327008282e-08	RAD51/FBXO4/BARD1/CCAR2/TTI1/CHEK2/ETAA1/THOC1/BRCC3/FEM1B/BABAM2/RFWD3/WDR76/TELO2/RNASEH2B/BRCA1/MAP3K20/THOC5/PPP1R10/CUL4A/TTI2/BRCA2/DDX39B/RPA2	24
GO:0006490	BP	GO:0006490	oligosaccharide-lipid intermediate biosynthetic process	21/7424	21/18614	4.06788539658144e-09	2.60466701943109e-05	6.49618506625552e-08	ALG12/DPAGT1/ALG1/ALG10/ALG6/RFT1/ALG8/ALG10B/ALG9/MPDU1/SRD5A3/ALG3/DOLK/ALG11/ALG14/NUS1/DHDDS/DOLPP1/ALG13/ALG2/DPM1	21
GO:0005996	BP	GO:0005996	monosaccharide metabolic process	148/7424	256/18614	4.24058224480687e-09	2.71524481134984e-05	6.74387335771261e-08	ACACB/PPP1R3E/FUT10/MAN2B1/ZNF692/XYLB/FOXO1/GPLD1/LRP5/GLB1/IRS1/NR3C1/DYRK2/TNF/ADPGK/IDUA/MIDN/SLC35B4/GHRL/MAN2A1/NLN/INPPL1/FUT8/H6PD/KAT2B/POFUT1/OAS1/PDK1/CLK2/SLC37A4/CHST14/NCOA2/BRAT1/HEXA/PER2/SLC25A12/SLC25A13/OMA1/PPARD/C1QTNF12/ENO3/TKFC/ZMPSTE24/GDPGP1/GAA/PCK2/G6PC3/AKT2/SLC39A14/GLYCTK/MPI/TP53/PFKM/CHST12/MAN2B2/PIK3CA/KHK/PFKFB3/SLC23A2/CRTC2/GALM/KAT2A/PRKAA1/GCLC/PMM2/GALT/HK…	148
GO:0034644	BP	GO:0034644	cellular response to UV	65/7424	93/18614	4.25635955270577e-09	2.72534702159751e-05	6.74387335771261e-08	MME/NFATC4/PIK3R1/MAPK11/ATR/BMF/CDKN1A/XPC/TAF1/CUL4B/TMEM161A/USP28/MYC/EIF2AK4/DDB2/NLRP1/INO80/RHBDD1/POLK/TP53/ACTR5/HYAL2/HYAL3/NEDD4/N4BP1/POLD1/PRKCD/XPA/NSMCE3/CDC25A/CREBBP/MC1R/MAPK14/POLD3/KDM1A/EP300/ERCC4/CASP9/MAP3K20/METTL3/USP47/RHNO1/SIRT1/AURKB/ZBTB1/BAK1/SDE2/DHX36/ATF4/CUL4A/CHEK1/DDB1/SMPD1/BAX/STK11/PPID/POLH/NOC2L/TRIAP1/ERCC1/RUVBL2/YY1/PBK/ST20/PARP1	65
GO:0008608	BP	GO:0008608	attachment of spindle microtubules to kinetochore	36/7424	43/18614	4.26385443954039e-09	2.73014599763771e-05	6.74387335771261e-08	KAT2B/ABRAXAS1/CENPC/EML4/RB1/MIS12/KNL1/MAD1L1/BECN1/RCC2/CHAMP1/SPAG5/SEH1L/RACGAP1/KAT5/BOD1/SGO1/SPC24/ABRAXAS2/CDT1/INCENP/ECT2/CENPE/AURKB/NUF2/NDC80/KIF2C/SPC25/APC/NEK2/ZNF207/CDCA8/KNSTRN/RMDN1/HNRNPU/BUB3	36
GO:0032206	BP	GO:0032206	positive regulation of telomere maintenance	52/7424	70/18614	5.11882259140225e-09	3.27758210527486e-05	8.0703394728008e-08	SLX4/ATR/PNKP/PML/RAD50/ATM/MAP2K7/FBXO4/INO80/PARN/NFRKB/NBN/ACTR5/INO80B/TERF2/MAPKAPK5/MAP3K4/TNKS2/MRE11/NAF1/TINF2/ATRX/MAPK3/ACTR8/MCRS1/INO80D/INO80E/TNKS/SIRT6/POT1/NABP2/INO80C/TERF1/AURKB/ACD/CTNNB1/PPP1R10/DHX36/ACTL6A/UCHL5/TFPT/NEK2/MAPK1/GNL3/DKC1/ERCC1/RUVBL1/HMBOX1/RUVBL2/YY1/NEK7/HNRNPD	52
GO:0006998	BP	GO:0006998	nuclear envelope organization	45/7424	58/18614	5.33358999569263e-09	3.41509767424199e-05	8.38224686708184e-08	REEP4/TOR1AIP1/SPAST/ZMPSTE24/NEMP1/NUP155/PRKCA/LMNA/UBXN2B/SUN2/TMEM43/LEMD2/TMEM170A/LMNB2/NEK6/LMNB1/ANKLE2/TOR1A/DCTN1/CHMP2B/CHMP3/VPS4B/RCC1/PARP11/CHMP7/TOR1B/VPS4A/NUP93/LPIN1/AKAP8L/UBXN2A/TARDBP/VRK1/CTDNEP1/PAFAH1B1/CHMP1A/CHMP1B/CHMP4A/SPAG4/NSFL1C/CHMP6/PLK1/EMD/CHMP2A/SUN1	45
GO:0033157	BP	GO:0033157	regulation of intracellular protein transport	132/7424	224/18614	5.60406396978223e-09	3.58828215985156e-05	8.77945131575145e-08	SREBF1/ITGB2/PIK3R2/HPS4/PIK3R1/SLC1A1/DERL3/JUP/AKAP5/EDEM1/RAB29/C2CD5/XPO4/FYN/ZC3H12A/ATP13A2/SREBF2/VPS11/SORL1/INSIG1/MAVS/PPM1A/LEPROT/BARD1/RAB23/LMAN1/ANK3/DNAJC27/USP36/MYO1C/MIEF1/AKT2/SUFU/PRNP/FRAT2/PLK3/UBR5/OS9/C11orf65/SP100/CEP131/GSK3B/NF1/HYAL2/HDAC3/CEP290/PRKAA1/PRKCD/TM9SF4/PSEN1/PCNT/PRKACA/RUFY3/FBXW7/MIEF2/NUP54/PKIG/VAMP2/ARHGAP44/BAP1/ERLEC1/UBAC2/MAPK8/FZD5/DERL2/MAPK1…	132
GO:0016180	BP	GO:0016180	snRNA processing	26/7424	28/18614	5.85089655964040e-09	3.74632906713775e-05	9.13722946039807e-08	INTS6L/INTS4/INTS14/INTS7/INTS8/INTS9/TOE1/INTS3/INTS10/INTS2/EXOSC6/EXOSC2/INTS1/INTS12/INTS5/TUT1/INTS11/EXOSC9/INTS13/USB1/EXOSC3/INTS6/EXOSC5/EXOSC8/EXOSC7/EXOSC4	26
GO:1902806	BP	GO:1902806	regulation of cell cycle G1/S phase transition	127/7424	214/18614	5.94496985068462e-09	3.80656419539336e-05	9.25494644414756e-08	GFI1B/CACNB4/APBB1/KANK2/CDKN1A/CRADD/JADE1/CENPJ/TAF1/ARID1B/CRLF3/CTDSP1/CUL4B/PML/PTPN6/E2F7/ATM/BCL7A/ARID2/CASP2/TRIM39/MEN1/UBE2E2/APPL2/CTDSP2/ADAM17/PKD1/INO80/LSM11/STOX1/RBL1/PAGR1/RBL2/CHEK2/CDKN2C/CDK10/PLK3/STIL/MDM2/TP53/ATP2B4/PHF10/RGCC/TERT/DLG1/MTBP/SMARCE1/RPTOR/RB1/SMARCC2/SASS6/PIDD1/ANKRD17/KMT2E/WEE1/FBXW7/CDK2/SMARCD2/SMARCD3/RFWD3/APPL1/SENP2/DDRGK1/AMBRA1/AKT1/ECD/STXBP4…	127
GO:0018105	BP	GO:0018105	peptidyl-serine phosphorylation	173/7424	309/18614	6.05629324476733e-09	3.87784456462452e-05	9.39869563773e-08	EIF2AK3/ULK3/SH2D3A/ATR/TCL1B/SLC1A1/WNT5A/DYRK2/PRKD2/TNF/SGK3/TGFBR1/IKBKB/NLK/TAF1/CDC7/VEGFA/TGFBR2/PRKCE/PPM1F/ATM/RICTOR/HDAC6/SYK/MAP4K1/CHUK/DYRK1B/PIKFYVE/PKD1/STOX1/CAMK2D/MAPKAPK3/TNKS1BP1/MAST2/PRKX/MAPK12/GRK2/AKAP9/RPS6KA3/CHEK2/AKT2/DOCK7/BRAF/ATP2B4/HIPK1/CSNK1G2/GSK3B/PIK3CA/PKN2/CAMK1D/SMAD7/DYRK3/DYRK4/DYRK1A/RIPK1/RPTOR/PAQR3/PRKCA/PRKAA1/PRKCD/MTOR/RPS6KB1/TLK1/ROCK2/CREBL2/M…	173
GO:0006378	BP	GO:0006378	mRNA polyadenylation	32/7424	37/18614	6.17542574792707e-09	3.95412510639771e-05	9.55362739884902e-08	TENT2/SCAF8/TENT4B/SYMPK/APLP1/CPSF1/PAPOLG/MTPAP/VIRMA/CPSF2/PCF11/CPSF3/CPSF6/PNPT1/ZC3H14/TUT1/HSF1/CLP1/CPSF7/CSTF3/WDR33/AHCYL1/PAF1/GRSF1/LEO1/CDC73/YTHDC1/CPEB3/SNRPA/NUDT21/PAPOLA/PABPC1	32
GO:0034502	BP	GO:0034502	protein localization to chromosome	77/7424	116/18614	6.70464299117796e-09	4.29298290725125e-05	1.03400347557009e-07	MCM9/ZNF827/ATR/PARP3/IFFO1/SPIDR/LEF1/MRNIP/ZMYND8/GNL3L/SLF1/JARID2/TPP1/TRAPPC12/TERT/HASPIN/MCM8/MTBP/RB1/MIS12/KNTC1/NIPBL/KNL1/TERF2/RCC2/BUB1B/CHAMP1/SLF2/LEMD2/CDK9/ZW10/ZWILCH/TNKS2/TINF2/XRCC4/VCPIP1/ATRX/SPI1/SMC5/BOD1/ESCO2/MSH2/CHMP7/TNKS/LRWD1/CTCF/SIRT6/CDT1/POT1/NABP2/CDCA5/TERF1/AURKB/TTK/ACD/WRAP53/NDC80/EZH2/PPHLN1/RAD21/WAPL/VRK1/SPDL1/BRCA2/WBP2/SETD2/SGF29/CENPA/GNL3/RPA1/DK…	77
GO:0010390	BP	GO:0010390	histone monoubiquitination	28/7424	31/18614	6.77061493106965e-09	4.33522474036389e-05	1.04093501212228e-07	RAD51/CUL4B/PCGF2/DDB2/ATXN7L3/BARD1/RNF168/PCGF6/BRCC3/BABAM2/TRIM37/RNF20/BMI1/RNF40/UHRF1/BRCA1/RING1/WAC/PAF1/LEO1/CDC73/PCGF5/PCGF1/DDB1/BRCA2/UBE2E1/CTR9/RNF2	28
GO:0042157	BP	GO:0042157	lipoprotein metabolic process	89/7424	139/18614	6.96730757931529e-09	4.46116704303558e-05	1.06785880871826e-07	ZDHHC23/PGAP3/LCAT/GPLD1/PIGO/ZDHHC21/PIGU/PIGB/PIGK/APOLD1/PIGV/ABHD17B/PIGM/PIGQ/ATM/ATG16L2/PPT1/ABHD10/MPPE1/PIGN/LDLR/PPM1A/PIGT/ZDHHC13/PGAP2/ATG7/ZDHHC5/PGAP1/ATG10/SLC30A5/RAB3GAP1/PIGH/PIGW/PIGF/ZDHHC7/ABCA1/PIGS/ZDHHC9/APOC1/CTSD/ZDHHC16/DGAT2/ZDHHC20/APOM/PIGA/PIGX/UGCG/ZDHHC24/RAB3GAP2/PIGC/ATG13/RABL3/GPAA1/DPM3/LYPLAL1/WDR45/ABHD12/ATG12/APOL6/WIPI2/ABHD17C/WDR45B/ATG16L1/ZDHHC4/ZDH…	89
GO:0051985	BP	GO:0051985	negative regulation of chromosome segregation	40/7424	50/18614	7.74631604443503e-09	4.95996616325175e-05	1.17632949166865e-07	KLHL22/ATM/GEN1/XRCC3/HASPIN/KNTC1/MAD1L1/BUB1B/CDK5RAP2/ZW10/ZWILCH/BUB1/SPC24/CDT1/PCID2/FBXO5/INCENP/TRIP13/AURKB/NUF2/TTK/NDC80/RAD21/CENPF/SPDL1/MAD2L2/TPR/SPC25/DYNC1LI1/APC/ZNF207/PSMG2/CDCA8/LCMT1/CDC20/MAD2L1/PLK1/IK/BUB3/ANAPC15	40
GO:1902100	BP	GO:1902100	negative regulation of metaphase/anaphase transition of cell cycle	40/7424	50/18614	7.74631604443503e-09	4.95996616325175e-05	1.17632949166865e-07	KLHL22/ATM/GEN1/XRCC3/HASPIN/KNTC1/MAD1L1/BUB1B/CDK5RAP2/ZW10/ZWILCH/BUB1/SPC24/CDT1/PCID2/FBXO5/INCENP/TRIP13/AURKB/NUF2/TTK/NDC80/RAD21/CENPF/SPDL1/MAD2L2/TPR/SPC25/DYNC1LI1/APC/ZNF207/PSMG2/CDCA8/LCMT1/CDC20/MAD2L1/PLK1/IK/BUB3/ANAPC15	40
GO:1905819	BP	GO:1905819	negative regulation of chromosome separation	40/7424	50/18614	7.74631604443503e-09	4.95996616325175e-05	1.17632949166865e-07	KLHL22/ATM/GEN1/XRCC3/HASPIN/KNTC1/MAD1L1/BUB1B/CDK5RAP2/ZW10/ZWILCH/BUB1/SPC24/CDT1/PCID2/FBXO5/INCENP/TRIP13/AURKB/NUF2/TTK/NDC80/RAD21/CENPF/SPDL1/MAD2L2/TPR/SPC25/DYNC1LI1/APC/ZNF207/PSMG2/CDCA8/LCMT1/CDC20/MAD2L1/PLK1/IK/BUB3/ANAPC15	40
GO:0072666	BP	GO:0072666	establishment of protein localization to vacuole	47/7424	62/18614	9.2424991606865e-09	5.91797221258757e-05	1.39924267029482e-07	VPS37B/VPS54/PIK3R4/VPS13C/NAGPA/VPS13A/SORL1/VPS8/PTPN23/GGA3/ZFYVE16/STAM2/SCARB2/LAMP2/MON1A/NEDD4/BECN1/MON1B/VPS41/VPS13D/AP3B1/PXK/M6PR/AP3D1/GCC2/VPS36/VPS4A/AP3M1/GNPTG/LAPTM5/NCOA4/VPS37A/ATG14/GNPTAB/PIK3C3/VPS53/MVB12A/STAM/SMURF1/UBAP1/VPS25/AP4M1/VPS37C/SNX16/TSG101/HGS/SNF8	47
GO:0006488	BP	GO:0006488	dolichol-linked oligosaccharide biosynthetic process	20/7424	20/18614	1.02158645413338e-08	6.54121806581602e-05	1.54188738568334e-07	ALG12/DPAGT1/ALG1/ALG10/ALG6/RFT1/ALG8/ALG10B/ALG9/MPDU1/SRD5A3/ALG3/DOLK/ALG14/NUS1/DHDDS/DOLPP1/ALG13/ALG2/DPM1	20
GO:0031577	BP	GO:0031577	spindle checkpoint signaling	38/7424	47/18614	1.06743827774266e-08	6.83480729238626e-05	1.60132766195334e-07	KLHL22/ATM/GEN1/XRCC3/HASPIN/KNTC1/MAD1L1/BUB1B/CDK5RAP2/ZW10/ZWILCH/BUB1/SPC24/CDT1/PCID2/INCENP/TRIP13/AURKB/NUF2/TTK/NDC80/CENPF/SPDL1/MAD2L2/TPR/SPC25/DYNC1LI1/APC/ZNF207/PSMG2/CDCA8/LCMT1/CDC20/MAD2L1/PLK1/IK/BUB3/ANAPC15	38
GO:1902459	BP	GO:1902459	positive regulation of stem cell population maintenance	38/7424	47/18614	1.06743827774266e-08	6.83480729238626e-05	1.60132766195334e-07	BICRAL/LBH/BCL7A/KDM2B/SIN3A/PHF10/SS18/SMARCE1/BRD9/BRMS1L/SAP130/OGT/ARID4A/DPF2/ING2/ARID1A/SMARCD1/TET1/SINHCAF/BICRA/SMARCB1/BCL7B/SAP30L/RBBP4/SAP30/ACTL6A/HDAC1/SUDS3/BRMS1/ARID4B/REST/HDAC2/SMARCC1/ING1/SMARCA2/SMARCA4/NCOA3/BCL7C	38
GO:0006890	BP	GO:0006890	retrograde vesicle-mediated transport, Golgi to endoplasmic reticulum	41/7424	52/18614	1.10644516148549e-08	7.08456836899159e-05	1.65482957368938e-07	NBAS/ATP9B/ERGIC1/COPG2/PICK1/COG7/UVRAG/KIF1C/HTT/GBF1/BICD2/ARF5/SCFD1/COPA/GOLPH3L/ZW10/TAPBP/GOLPH3/RAB6A/BET1L/ERGIC2/BNIP1/STX18/KDELR1/TMEM115/TMED10/SCYL1/LMAN2/COG4/USE1/ARCN1/ERGIC3/COPB2/RINT1/ARF3/PITPNB/SEC22B/RAB33B/KDELR2/ARF4/PLPP3	41
GO:0051053	BP	GO:0051053	negative regulation of DNA metabolic process	93/7424	148/18614	1.29279058669035e-08	8.27773812657828e-05	1.92770898199261e-07	SLX4/BCL6/ATR/PARP3/CDKN1A/ERCC6/RAD50/ATM/OGG1/MEN1/GNL3L/POLQ/AUNIP/LIG3/ZRANB3/TENT4B/TIMELESS/ANKLE1/MSH3/SMARCAL1/KMT2A/UBR5/TP53/NBN/RAD17/SHLD2/THOC1/EXOSC10/FBH1/RECQL5/TERF2/PARPBP/TP53BP1/PIF1/FANCB/TTF1/NAT10/SMG6/TNKS2/MSH6/RIF1/UBQLN4/TINF2/RMI2/CYREN/CDC6/BLM/ERCC4/MSH2/MLH1/FLCN/TNKS/DFFB/CDT1/FBXO5/XRN1/POT1/HSF1/ZNF830/RNF169/TSPYL2/DFFA/TERF1/DONSON/ACD/PDS5A/NDFIP1/TFIP11/TRIP1…	93
GO:2001032	BP	GO:2001032	regulation of double-strand break repair via nonhomologous end joining	25/7424	27/18614	1.36738885750001e-08	8.75539085457258e-05	2.0328211780694e-07	USP51/PARP3/KMT5C/ERCC6/PNKP/MRNIP/SETMAR/AUNIP/SHLD2/NSD2/RIF1/CYREN/POT1/HSF1/TFIP11/WRAP53/SMCHD1/PRKDC/SIRT7/MAD2L2/SHLD1/SHLD3/NUDT16L1/DEK/KMT5B	25
GO:0090148	BP	GO:0090148	membrane fission	36/7424	44/18614	1.44062964031669e-08	9.22435158694779e-05	2.13529189990842e-07	VPS37B/TMCC1/EXOC6/EXOC4/SPAST/STAM2/EXOC1/MIEF2/EXOC7/CHMP2B/CHMP3/VPS4B/EXOC5/EXOC3/CHMP7/VPS36/VPS4A/SLC25A46/DNM1L/VPS37A/SH3GLB1/EXOC2/MVB12A/STAM/UBAP1/CHMP1A/VPS25/CHMP1B/CHMP4A/CORO1C/VPS37C/CHMP6/TSG101/CHMP2A/HGS/SNF8	36
GO:0030968	BP	GO:0030968	endoplasmic reticulum unfolded protein response	54/7424	75/18614	1.66220955540634e-08	0.000106431	2.45636183474502e-07	EIF2AK3/TMTC4/PIK3R1/DERL3/ERMP1/PARP8/TBL2/MBTPS2/UFL1/MBTPS1/XBP1/TMEM33/ATF6/HERPUD1/AMFR/ERO1A/QRICH1/DNAJC10/EIF2AK2/CDK5RAP3/ATF6B/OS9/PARP6/ABCA7/CREBZF/BFAR/PPP1R15B/PIGBOS1/DDRGK1/ERLEC1/HSPA5/RHBDD2/DERL2/SELENOS/DERL1/PTPN2/VAPB/NFE2L2/NCK1/DDIT3/PTPN1/ERN1/NCK2/BAK1/ATF4/HERPUD2/TMED2/BAX/PARP16/DNAJB9/BCL2L11/VCP/CREB3/SERP1	54
GO:0006406	BP	GO:0006406	mRNA export from nucleus	50/7424	68/18614	1.7973490815511e-08	0.000115084	2.63249228605881e-07	ZC3H11A/HHEX/SMG7/NUP214/NUP155/MCM3AP/DDX19A/NUP133/THOC1/NCBP1/SMG5/NUP160/GLE1/SMG1/NXT2/NUP107/SMG6/NUP88/THOC2/CASC3/NUP85/NCBP2/POLR2D/THOC6/RBM15B/NSUN2/PCID2/NUP93/THOC5/POLDIP3/UPF1/FYTTD1/THOC3/UPF2/CHTOP/AKAP8L/ALKBH5/IWS1/YTHDC1/SUPT6H/NCBP3/DDX19B/TPR/PABPN1/RAE1/SETD2/NXT1/DDX39B/AGFG1/MAGOHB	50
GO:0016925	BP	GO:0016925	protein sumoylation	50/7424	68/18614	1.7973490815511e-08	0.000115084	2.63249228605881e-07	BCL11A/PIAS3/HDAC7/PML/TRIM38/PIAS1/PIAS2/GNL3L/SLF1/RWDD3/MUL1/HMG20A/SENP1/ZMIZ2/ZNF451/MDM2/ZBED1/KIAA1586/STX1A/SLF2/SENP6/SUMO4/NSMCE3/SENP2/EID3/CBX4/TRIM27/NSMCE4A/SMC5/SMC6/TOPORS/RANGAP1/ZMIZ1/ARNT/RANBP2/NSMCE1/RELA/NFATC2IP/CTNNB1/NSMCE2/UHRF2/HDAC4/SENP5/SAE1/HMG20B/GNL3/TRIM28/UBA2/PIAS4/SUMO3	50
GO:2000144	BP	GO:2000144	positive regulation of DNA-templated transcription initiation	50/7424	68/18614	1.7973490815511e-08	0.000115084	2.63249228605881e-07	MED17/MED12/ERCC6/TAF1/PAXIP1/TAF4B/MED23/MED14/TP53/SRF/TAF6/MED24/TAF2/MED22/TAF8/MED15/TBP/MED30/MED9/MED1/CAND1/TAF3/SETX/MED20/MED28/GTF2A1/MED13/MED25/TAF4/MED26/MED6/MED18/DHX36/TAF11/MED11/MDC1/TAF5/MED16/MED27/TAF12/NFKB1/MED4/TAF7/BCLAF1/TAF9/ERCC1/MED7/ZNHIT1/MED29/MED10	50
GO:0031058	BP	GO:0031058	positive regulation of histone modification	61/7424	88/18614	2.08598138184726e-08	0.000133565	3.04622587760524e-07	SREBF1/BCL6/JDP2/PRKD2/AUTS2/KANSL2/ERCC6/VEGFA/PAXIP1/SPHK2/TADA2A/BAZ2A/C6orf89/TP53/KANSL1/HCFC1/CTBP1/KAT2A/SUV39H1/NIPBL/LMNA/MTF2/NELFA/KAT8/OGT/KANSL3/SMAD4/SART3/MECP2/RNF20/RIF1/PAXBP1/ING2/TADA2B/AKAP8/MYBBP1A/MCRS1/RRP8/ARID5A/BRCA1/SMARCB1/PHF20/SIRT1/WDR5/CHTOP/AKAP8L/PAF1/CTNNB1/PHF1/WBP2/SAP30BP/SNW1/GLYR1/CTR9/RTF1/BAZ1B/RUVBL2/SMARCA5/SF3B1/DEK/NELFE	61
GO:0043687	BP	GO:0043687	post-translational protein modification	51/7424	70/18614	2.1684669873687e-08	0.000138847	3.15736849584984e-07	GPLD1/PARP3/CRTAP/PARP8/P3H1/PARP10/PARP15/STT3A/RHBDD1/SUMF1/ATG7/DCAF1/STT3B/VIPAS39/TTL/SENP8/PARP6/AGTPBP1/PRKCA/PRKCD/CDK2/DSCC1/ESCO1/PARP2/TNKS2/RPS6KA4/HLCS/ESCO2/ICMT/PARP11/RPS6KA5/FLCN/TNKS/ATG12/WIPI2/AGBL5/SIRT6/ATG16L1/AURKB/CCNA2/ATG5/UBE2F/UBA3/UBE2B/PARP16/PKN1/LCMT1/BAZ1B/RNF7/PARP1/FN3KRP	51
GO:0032388	BP	GO:0032388	positive regulation of intracellular transport	117/7424	197/18614	2.18965992576161e-08	0.000140204	3.17887656454912e-07	LDLRAP1/ITGB2/PIK3R2/HPS4/PIK3R1/JUP/AKAP5/EDEM1/RAB29/C2CD5/XPO4/FYN/ZC3H12A/CAPN10/SREBF2/VPS11/SORL1/PTPN23/MAVS/PPM1A/LEPROT/ANK3/USP36/MYO1C/PGAP1/MIEF1/AKT2/PRNP/PLK3/UBR5/NRDE2/CEP131/GSK3B/HYAL2/HDAC3/NEDD4/DYNC1H1/CEP290/PRKAA1/PRKCD/TM9SF4/PSEN1/BORCS5/PCNT/PRKACA/RUFY3/FBXW7/MIEF2/VAMP2/BAP1/MAPK8/SPAG5/FZD5/NUMA1/MAPK14/NF2/CDK5/NPEPPS/ZFAND1/ATG13/PCM1/EIPR1/NCBP2/EFCAB7/KIF20B/MSN/C…	117
GO:0071478	BP	GO:0071478	cellular response to radiation	114/7424	191/18614	2.2478842259772e-08	0.000143932	3.25386257764567e-07	RAD51/MME/NFATC4/PIK3R1/MAPK11/ATR/BMF/CDKN1A/XPC/TAF1/SPIDR/CUL4B/RDH11/ATM/TMEM161A/USP28/MYC/EIF2AK4/TENT2/DDB2/WRN/FBXO4/BARD1/NLRP1/INO80/GRK4/RHBDD1/TNKS1BP1/POLK/ZMPSTE24/FIGNL1/CHEK2/AKT2/MDM2/INTS7/TP53/RAD9A/ACTR5/TMEM109/HYAL2/HYAL3/NEDD4/N4BP1/POLD1/NET1/PRKCD/CLOCK/NIPBL/BRCC3/TP53BP1/CAMKMT/XPA/BABAM2/NSMCE3/CDC25A/CREBBP/HSPA5/MC1R/MAPK14/POLD3/RAD1/KDM1A/TLK2/EP300/BLM/ERCC4/BRCA1…	114
GO:0007020	BP	GO:0007020	microtubule nucleation	32/7424	38/18614	2.40667868523048e-08	0.0001541	3.46346690839625e-07	CENPJ/CEP192/TUBGCP5/SLAIN1/TUBGCP4/EML2/AKAP9/GIT1/CLASP1/CLASP2/NDE1/TUBGCP3/NIN/ARHGEF7/MECP2/SLAIN2/DCTN1/NEDD1/CCDC57/GOLGA2/PDE4DIP/TUBGCP2/RANBP9/RANGRF/CKAP5/NDEL1/TUBG1/TPX2/TUBGCP6/CSNK1D/SSNA1/HAUS2	32
GO:0044743	BP	GO:0044743	protein transmembrane import into intracellular organelle	32/7424	38/18614	2.40667868523048e-08	0.0001541	3.46346690839625e-07	PEX5/DNLZ/TOMM40L/PEX26/TIMM23B/PEX6/GRPEL2/LONP2/PEX1/USP9X/TIMM21/PEX10/AIFM1/TRIM37/TOMM70/PEX2/CHCHD4/PEX14/PEX12/DNAJC19/PEX16/PEX13/TIMM44/TIMM23/PEX7/TIMM17B/TOMM20/TIMM50/TOMM40/PAM16/DNAJC15/TIMM17A	32
GO:0019318	BP	GO:0019318	hexose metabolic process	132/7424	228/18614	2.54186758638673e-08	0.000162756	3.64741518193038e-07	ACACB/PPP1R3E/FUT10/MAN2B1/ZNF692/FOXO1/GPLD1/LRP5/GLB1/IRS1/NR3C1/DYRK2/TNF/ADPGK/MIDN/SLC35B4/GHRL/MAN2A1/NLN/INPPL1/FUT8/H6PD/KAT2B/POFUT1/OAS1/PDK1/CLK2/SLC37A4/NCOA2/BRAT1/PER2/SLC25A12/SLC25A13/OMA1/PPARD/C1QTNF12/ENO3/TKFC/ZMPSTE24/GDPGP1/GAA/PCK2/G6PC3/AKT2/SLC39A14/GLYCTK/MPI/TP53/PFKM/MAN2B2/PIK3CA/KHK/PFKFB3/CRTC2/GALM/KAT2A/PRKAA1/PMM2/GALT/HK2/FUCA1/PGM1/OGT/FOXK1/DGKQ/DGAT2/SLC35A2/…	132
GO:0072665	BP	GO:0072665	protein localization to vacuole	57/7424	81/18614	2.5736680352097e-08	0.000164792	3.68237321861612e-07	VPS37B/VPS54/PIK3R4/LMBRD1/VPS13C/NAGPA/ATP13A2/SZT2/VPS13A/GLMP/SORL1/VPS8/PTPN23/GGA3/ZFYVE16/GPR137B/STAM2/SCARB2/LAMP2/MON1A/NEDD4/ROCK2/BECN1/MON1B/VPS41/VPS13D/AP3B1/PXK/M6PR/AP3D1/GCC2/VPS36/MFSD1/VPS4A/AP3M1/GNPTG/LAPTM5/NCOA4/VPS37A/ATG14/SH3GLB1/GNPTAB/PIK3C3/RTN4/VPS53/MVB12A/STAM/SMURF1/UBAP1/VPS25/CD81/AP4M1/VPS37C/SNX16/TSG101/HGS/SNF8	57
GO:0097352	BP	GO:0097352	autophagosome maturation	44/7424	58/18614	2.65551757622258e-08	0.000170033	3.78853303836638e-07	FYCO1/CLN3/PIK3R4/RUBCNL/STX17/LIX1L/SNX14/MFSD8/TECPR1/UVRAG/TMEM39A/VPS16/RUBCN/TBC1D25/LAMP2/ATP2A2/EPG5/BECN1/CLEC16A/UBQLN4/CHMP2B/CHMP3/VPS33A/VPS4B/CHMP7/ATG12/CALCOCO2/MCOLN1/VPS4A/PHF23/SNAPIN/ATG14/SNAP29/PIK3C3/ATG5/CHMP1A/UBQLN1/CHMP1B/VAMP8/CHMP4A/CHMP6/VCP/TSG101/CHMP2A	44
GO:0006470	BP	GO:0006470	protein dephosphorylation	142/7424	249/18614	2.87540098120536e-08	0.000184112	4.09044489250115e-07	PTPN22/DUSP6/PTPRE/PPM1M/DAPP1/SLC39A10/PTPN7/PTPRC/PDP1/TNF/PTPN4/IKBKB/PPP1R9B/PDP2/PTPN18/FAM220A/DUSP2/CTDSP1/MTMR4/PTPN6/PPM1F/NCEH1/PDPR/PPM1K/PTPN23/PPM1L/CTDSP2/PPM1A/PPP1R16B/PTPN9/MTM1/NCKAP1L/SYMPK/SBF1/CDC14A/RPRD1A/DUSP28/HTT/MGAT5/GSK3B/MFHAS1/PPM1E/PPP6R2/SPPL3/RPRD1B/PPP2R5A/PRKCD/MTOR/CNEP1R1/PPTC7/ROCK2/PPP3CA/UBLCP1/VRK3/PPP1R15B/PPP4R1/PPM1N/PPP2R5D/UBASH3B/PTP4A1/SSH2/PTPRA/C…	142
GO:0016032	BP	GO:0016032	viral process	225/7424	426/18614	3.27796977137066e-08	0.000209888	4.64976378668564e-07	ITGB7/CIITA/ST3GAL3/TPCN1/VPS37B/TRIM22/TNFRSF14/AICDA/TRIM25/MGAT4A/CD55/MOGS/TNF/DAG1/NPC1/ITGB1/SCARB1/LRSAM1/PARP10/TFAP4/TMEM250/MAN2A1/ST3GAL1/ST6GAL1/FUT8/ZC3H12A/F11R/TRIM11/SLC20A2/CCNT2/TRIM38/NFIA/SLC7A1/USP6NL/USF1/OAS1/LEF1/CD74/ATG16L2/TRIM13/YTHDC2/MAN1B1/EIF2AK4/SLC1A5/RNASEK/CD86/LDLR/CD46/HLA-DRB1/SETDB1/TMEM41B/UVRAG/TRIM59/MAVS/PIKFYVE/ST6GALNAC4/IDE/MORC2/TMEM39A/PARD6A/ZNFX1…	225
GO:0007088	BP	GO:0007088	regulation of mitotic nuclear division	76/7424	117/18614	3.47553933673105e-08	0.000222539	4.91081880327496e-07	LRP5/TOM1L2/TNF/FGF8/SH2B1/KLHL22/ATM/FBXO43/ESPL1/CUL9/GEN1/XRCC3/RGCC/ANAPC7/HASPIN/MTBP/SPHK1/RB1/KNTC1/CUL7/PKMYT1/MAD1L1/BUB1B/CDK5RAP2/PHIP/ZW10/ZWILCH/NME6/BUB1/BORA/KIF20B/SPC24/FBXW5/RCC1/NUP62/CDT1/PCID2/FBXO5/INCENP/PRMT5/TRIP13/CDC23/AURKB/NUF2/TTK/CDC16/NDC80/NSMCE2/RAD21/CHEK1/L3MBTL1/CDCA2/CENPF/MKI67/SPDL1/MAD2L2/CUL3/TPR/SPC25/DYNC1LI1/DLGAP5/ANAPC5/APC/NEK2/CDC25C/ZNF207/PSMG2/A…	76
GO:0000469	BP	GO:0000469	cleavage involved in rRNA processing	26/7424	29/18614	3.49176654861821e-08	0.000223578	4.91081880327496e-07	NOP9/KRI1/EXOSC10/ERI1/UTP20/EXOSC2/TBL3/FCF1/ERI2/BMS1/NOB1/UTP23/RCL1/TSR1/NOL9/NOP14/EXOSC9/SDE2/ERI3/RPP40/ABT1/EXOSC3/BOP1/RRS1/EXOSC8/EXOSC7	26
GO:0034508	BP	GO:0034508	centromere complex assembly	26/7424	29/18614	3.49176654861821e-08	0.000223578	4.91081880327496e-07	POGZ/CENPC/CENPT/CENPI/TRAPPC12/RB1/MIS12/RNF4/KNTC1/SENP6/CENPP/CENPO/OIP5/SIRT6/CENPE/MIS18A/HELLS/CENPK/HJURP/CENPF/CENPN/CENPH/DLGAP5/ITGB3BP/CENPA/CENPV	26
GO:0035966	BP	GO:0035966	response to topologically incorrect protein	100/7424	164/18614	3.558460594306e-08	0.000227848	4.99043989116479e-07	EIF2AK3/TMTC4/PIK3R1/DERL3/ERMP1/PARP8/TBL2/EDEM1/MBTPS2/KBTBD6/UFL1/MBTPS1/TMEM129/CREB3L4/XBP1/ERP44/HDAC6/TMEM33/UGGT2/ATF6/HERPUD1/JKAMP/AMFR/FAF2/HSPA13/RHBDD1/ERO1A/QRICH1/STT3B/DNAJB12/HSPA14/DNAJC10/EIF2AK2/CDK5RAP3/ATF6B/OS9/TM7SF3/NGLY1/PARP6/DNAJB14/DNAJC3/ABCA7/CREBZF/TRAM1/BFAR/PPP1R15B/UGGT1/PIGBOS1/MFN2/DDRGK1/ERLEC1/HSPA5/RHBDD2/DERL2/TOR1A/DAXX/SELENOS/DERL1/PTPN2/ATXN3/VAPB/MANF…	100
GO:0016447	BP	GO:0016447	somatic recombination of immunoglobulin gene segments	46/7424	62/18614	4.20604764525722e-08	0.000269313	5.88196315065261e-07	CLCF1/BCL6/PARP3/AICDA/PTPRC/KMT5C/PAXIP1/SLC15A4/STAT6/MSH3/RNF168/NBN/EXO1/TCF3/SHLD2/THOC1/ATAD5/TP53BP1/RNF8/UNG/NSD2/EXOSC6/MSH6/RIF1/XRCC4/CYREN/MSH2/MLH1/SWAP70/NDFIP1/POLB/PRKDC/SUPT6H/HMCES/TGFB1/MAD2L2/SHLD1/EXOSC3/CD40/SHLD3/APLF/LIG4/ERCC1/YY1/TFRC/KMT5B	46
GO:0061912	BP	GO:0061912	selective autophagy	63/7424	93/18614	4.87045198077646e-08	0.000311855	6.79191569031629e-07	ULK3/LRBA/PEX5/LRSAM1/UFL1/VPS13C/GABARAPL1/RETREG3/ATM/HDAC6/SNX30/SPTLC1/SPTLC2/GAA/PJVK/TP53/HTT/RETREG2/TEX264/VHL/BECN1/OGT/ARFIP2/ATG4D/TSC2/MFN2/DDRGK1/AMBRA1/TBK1/SPATA33/ATG2A/VPS13D/PEX2/ATG4B/RNF41/ATG13/MAPK3/WDR81/STK3/HUWE1/ATG2B/SESN2/WIPI2/CALCOCO2/RIPK2/ATG16L1/HTRA2/UBA5/RB1CC1/ATG14/SNX18/ULK1/TGFB1/USP30/CALR/ATG5/RNF213/UBQLN1/AUP1/TIGAR/UFM1/BAG3/CDC37	63
GO:0045727	BP	GO:0045727	positive regulation of translation	88/7424	141/18614	5.00669660113755e-08	0.000320579	6.96229867390595e-07	PTK2B/PTAFR/EIF3C/TNF/METTL8/PLXNB2/RBM4/TOB1/PASK/EIF2AK4/RMND1/TENT4B/FASTKD3/NGRN/TENT4A/GCN1/PYM1/METTL14/GUF1/RPUSD4/DNAJC3/MTOR/MRPS27/RPS6KB1/MIF4GD/UCN/YTHDF3/NAT10/BACE1-AS/RCC1L/CDK5RAP1/FMR1/FASTKD2/JMJD4/SOX4/HNRNPL/POLR2D/LARP4B/YTHDF1/FXR2/RPUSD3/LARP1B/NSUN5/METTL3/EIF2B5/MPV17L2/LARP1/NCK1/DHX29/LARP4/POLDIP3/UPF3B/TARBP2/SH3BGRL/PAIP1/PRKDC/YBX3/NCK2/USP16/DHX36/TRUB2/DDX3X/CPEB3…	88
GO:0006900	BP	GO:0006900	vesicle budding from membrane	57/7424	82/18614	5.16368316303995e-08	0.000330631	7.16049002381746e-07	RILP/AP3B2/TRAPPC2/SEC31B/SCAP/INSIG1/SEC16A/TRAPPC8/TRAPPC11/MYO18A/TRAPPC9/TRAPPC5/WASL/MIA3/TRAPPC12/GBF1/AP3S2/TRAPPC10/SEC31A/SEC24B/AP3M2/SEC23A/GOLPH3L/KLHL12/PRKCI/AP3S1/GOLPH3/ARFGAP2/TRAPPC13/CHMP7/PREB/SEC24C/AP3D1/PEF1/PICALM/VAPB/TMED10/VPS4A/TMED9/SEC23B/SEC24A/SAR1B/RAB1A/CUL3/TMED2/SAR1A/TRAPPC3/PPP6C/SEC13/TRAPPC6B/CHMP4A/AP2M1/S100A10/TFG/CHMP6/SNX3/CSNK1D	57
GO:0010824	BP	GO:0010824	regulation of centrosome duplication	37/7424	47/18614	6.29234030859616e-08	0.000402899	8.65288785711338e-07	ALMS1/CENPJ/CEP120/TMEM67/KAT2B/GEN1/CEP295/XRCC3/SPICE1/STIL/MDM1/CEP131/KAT2A/SASS6/ROCK2/CDK5RAP2/NAT10/TRIM37/CCNF/RBM14/CHMP2B/CHMP3/CEP76/VPS4B/PPP1R35/FBXW5/BRCA1/PDCD6IP/NUP62/SIRT1/XPO1/PLK4/CHMP1A/CHMP1B/CHORDC1/NUBP1/CHMP2A	37
GO:0035196	BP	GO:0035196	miRNA processing	37/7424	47/18614	6.29234030859616e-08	0.000402899	8.65288785711338e-07	AGO4/ZC3H7B/LIN28B/DGCR8/AGO1/ZMPSTE24/NUP155/STAT3/PUM2/TP53/DROSHA/PUS10/TERT/NCBP1/AGO2/TRUB1/ADAR/DICER1/TUT4/SMAD2/AGO3/NCBP2/ZC3H10/PRKRA/TUT7/PUM1/METTL3/SMAD3/ZC3H7A/TARBP2/SPOUT1/DDX3X/TGFB1/SNIP1/SRRT/BCDIN3D/DDX5	37
GO:0090224	BP	GO:0090224	regulation of spindle organization	37/7424	47/18614	6.29234030859616e-08	0.000402899	8.65288785711338e-07	PARP3/CENPJ/KIF15/EML3/PKD1/STIL/GPSM2/CEP97/DYNC1H1/RNF4/SASS6/SENP6/SPAG5/NUMA1/BORA/DCTN1/CHMP2B/CHMP3/VPS4B/CHMP7/NUP62/PSRC1/TACC3/TPR/CHMP1A/DRG1/RAE1/CHMP1B/FSD1/CHMP4A/TPX2/CHMP6/CLTC/PLK1/CCSAP/CHMP2A/HNRNPU	37
GO:0090174	BP	GO:0090174	organelle membrane fusion	78/7424	122/18614	6.41470949984683e-08	0.000410734	8.79672802967769e-07	VAMP1/RAB3A/CLN3/SPG11/RAB20/PIP4K2B/C2CD5/RUBCNL/STX17/ATP13A2/TGFBRAP1/VPS11/STX7/VPS8/UVRAG/PIKFYVE/STX3/TMEM175/VIPAS39/VPS16/CPLANE2/AKT2/RAB8B/STX16/STX1A/SPHK1/ANKFY1/YIPF5/VTI1A/STX12/VAMP2/VPS41/SNAP47/VPS18/VCPIP1/STX10/CHMP2B/CHMP3/PLEKHM1/VPS33A/VPS33B/CHMP7/BNIP1/STX2/USO1/VAMP7/VPS4A/EEA1/SNAP23/ANKRD27/SNAPIN/SAMD9/VAV3/SNAP29/VPS39/GOSR1/CORO1A/STX8/YIPF4/SEC22B/RAB12/RAB8A/STX6/C…	78
GO:0015936	BP	GO:0015936	coenzyme A metabolic process	18/7424	18/18614	6.4414267923227e-08	0.000412445	8.80896487475826e-07	PANK1/HMGCR/PANK4/NUDT19/PPCS/SLC25A16/PPCDC/NUDT7/DCAKD/CROT/PANK3/ACAT1/ACLY/MCCC2/NUDT8/PANK2/COASY/ACOT7	18
GO:0016556	BP	GO:0016556	mRNA modification	27/7424	31/18614	7.36676398383016e-08	0.000471694	1.00466553620279e-06	METTL8/PUS7/TRMT61B/CMTR1/PUS1/METTL14/RPUSD4/PUS7L/CBLL1/VIRMA/TRUB1/DNAJB11/METTL16/PUS3/METTL3/NSUN2/METTL4/RPUSD2/ZC3H13/TRMT61A/CMTR2/TRMT6/TRUB2/TRMT10C/PCIF1/WTAP/DKC1	27
GO:0006312	BP	GO:0006312	mitotic recombination	23/7424	25/18614	7.40478546196806e-08	0.000474128	1.00707651901781e-06	RAD51/TEP1/RAD51D/RAD50/GEN1/XRCC3/DMC1/ANKLE1/MSH3/RAD54B/RAD52/TERF2/MRE11/SMC5/SMC6/ERCC4/MSH2/MLH1/XRCC1/NSMCE2/BRCA2/ERCC1/ERCC2	23
GO:0030490	BP	GO:0030490	maturation of SSU-rRNA	41/7424	54/18614	7.64257739633971e-08	0.000489354	1.03656932934349e-06	NOP9/UTP25/HEATR1/WDR3/KRI1/NAT10/UTP20/SRFBP1/TBL3/FCF1/MPHOSPH10/RIOK1/BMS1/DHX37/UTP3/UTP4/NOB1/UTP23/TSR2/NOL10/RCL1/TSR1/RIOK2/NOL11/NOP14/DDX52/LSM6/NGDN/RPP40/WDR46/RIOK3/ABT1/WDR43/TSR3/IMP3/MRPS11/IMP4/BYSL/RRS1/DCAF13/ERCC2	41
GO:0046822	BP	GO:0046822	regulation of nucleocytoplasmic transport	70/7424	107/18614	7.82273582035455e-08	0.00050089	1.05810545191623e-06	PIK3R2/PIK3R1/JUP/RBM4/XPO4/ZC3H12A/MAVS/PPM1A/BARD1/RAB23/DNAJC27/NUP214/SUFU/FRAT2/UBR5/NRDE2/SP100/GSK3B/NF1/HYAL2/HDAC3/NEDD4/PRKCD/AAAS/PSEN1/NUP153/PRKACA/NUP54/PKIG/MAPK14/CDK5/NCBP2/EFCAB7/CTDSPL2/CPSF6/NSUN2/SMAD3/NUP58/RANGAP1/TMEM53/SIRT6/CHP1/PTPN11/DMAP1/ECT2/RIOK2/PPP1R12A/AKAP8L/XPO1/RBM22/SIRT7/IWS1/SUPT6H/TARDBP/TGFB1/FLNA/HCLS1/TPR/DHX9/NOLC1/SETD2/KHDRBS1/ZPR1/IPO5/TRIM28/UFM1/…	70
GO:0033522	BP	GO:0033522	histone H2A ubiquitination	25/7424	28/18614	7.88654887029977e-08	0.000504976	1.06383018319288e-06	RAD51/CUL4B/PCGF2/DDB2/BARD1/RNF168/UBR5/PCGF6/BRCC3/RNF8/UBR2/BABAM2/TRIM37/BMI1/BRCA1/RING1/TRIP12/PCGF5/PCGF1/DDB1/BRCA2/UBE2B/OTUB1/RNF2/UBE2A	25
GO:0010970	BP	GO:0010970	transport along microtubule	103/7424	172/18614	8.32678154552138e-08	0.000533164	1.12016171649276e-06	FYCO1/BICDL1/IFT172/CLN3/SPG11/TMEM201/AP3B2/MAP1A/TTC21B/IFT122/COPG2/HDAC6/CLUAP1/FLOT2/WDPCP/IFT80/RASGRP1/BLOC1S6/RHOT1/SPAST/BLOC1S5/STAU2/BICD1/PURA/KIF1C/TRAK1/IFT88/COPG1/RPGR/SSX2IP/HTT/CEP131/NDE1/FUZ/AGTPBP1/BICD2/DYNC1H1/AP3S2/WASF1/TERF2/BORCS5/SUN2/AP3M2/TRAF3IP1/IFT81/SYNE2/IFT52/AP3B1/AP3S1/MAPK8IP3/RAB6A/RABGEF1/KIF3B/PCM1/IFT43/DYNC2LI1/KIFAP3/IFT27/IFT140/ARL8A/PEX14/IFT57/OPA1…	103
GO:0034661	BP	GO:0034661	ncRNA catabolic process	38/7424	49/18614	8.60851130483746e-08	0.000551203	1.15492308277423e-06	DIS3L/KCNQ1OT1/ZC3H12A/LIN28B/TENT2/POP1/TENT4B/PARN/TRDMT1/DIS3L2/WDR82/EXOSC10/ZCCHC8/ZC3H4/MTREX/EXOSC6/DICER1/TUT4/EXOSC2/SND1/ELAC2/ZCCHC7/ZSWIM8/NSUN2/PNPT1/PELO/XRN1/EXOSC9/DIS3/RBM7/DEDD2/MIAT/EXOSC3/DDX49/EXOSC5/EXOSC8/EXOSC7/EXOSC4	38
GO:0051784	BP	GO:0051784	negative regulation of nuclear division	46/7424	63/18614	9.55462956442193e-08	0.000611783	1.27839040800786e-06	TOM1L2/KLHL22/ATM/FBXO43/GEN1/XRCC3/HASPIN/MTBP/KNTC1/MAD1L1/BUB1B/CDK5RAP2/ZW10/ZWILCH/NME6/BUB1/RAD1/SPC24/CDT1/PCID2/FBXO5/INCENP/TRIP13/AURKB/NUF2/TTK/NDC80/RAD21/CHEK1/CENPF/SPDL1/MAD2L2/TPR/SPC25/DYNC1LI1/APC/ZNF207/PSMG2/CDCA8/LCMT1/CDC20/MAD2L1/PLK1/IK/BUB3/ANAPC15	46
GO:2000036	BP	GO:2000036	regulation of stem cell population maintenance	51/7424	72/18614	9.89588501903242e-08	0.000633634	1.3204808410983e-06	BICRAL/LBH/BCL7A/MYC/KDM2B/SIN3A/PHF10/SS18/SMARCE1/CNOT2/KAT2A/PAX2/BRD9/KDM3A/TAF5L/BRMS1L/SAP130/OGT/SAV1/ARID4A/DPF2/CNOT1/ING2/ARID1A/SMARCD1/TET1/SINHCAF/BICRA/SMARCB1/CNOT3/BCL7B/SAP30L/RBBP4/SAP30/ACTL6A/ZC3H13/HDAC1/SUDS3/BRMS1/WDR43/ARID4B/REST/HDAC2/SMARCC1/ING1/SMARCA2/SMARCA4/NCOA3/ELAVL1/ZNF706/BCL7C	51
GO:2000278	BP	GO:2000278	regulation of DNA biosynthetic process	77/7424	121/18614	1.03962461642309e-07	0.000665672	1.38351855434007e-06	PTK2B/ATR/PARP3/CDKN1A/PRKD2/TNF/JADE1/PNKP/PARP4/SH2B1/ATM/MAP2K7/MYC/MEN1/GNL3L/FBXO4/JADE2/TENT4B/FGFR4/GINS4/PARN/TP53/RGCC/EXOSC10/SMG5/TERF2/MAPKAPK5/PIF1/GINS1/NVL/NAT10/GINS3/MAP3K4/DSCC1/SMG6/ING4/TNKS2/KAT7/NAF1/TINF2/MAPK3/CHTF8/JADE3/ING5/TNKS/RFC5/XRN1/POT1/TERF1/AURKB/ACD/WRAP53/CTNNB1/STN1/CTC1/USP1/MEAF6/CHEK1/RFC3/DCP2/RFC4/GINS2/CHTF18/ARRB2/POLG2/NEK2/MAPK1/DNAJC2/DKC1/HMBOX1/T…	77
GO:0000910	BP	GO:0000910	cytokinesis	109/7424	185/18614	1.17275098200728e-07	0.000750912	1.55649721133913e-06	CXCR5/PIK3R4/EXOC6/TMEM250/PRKCE/RAB11FIP4/E2F7/PKP4/WASHC5/ESPL1/EXOC4/LZTS2/UVRAG/ANK3/CNTROB/SPAST/KIF20A/GIT1/RASA1/CDC14A/E2F8/PLK3/ALKBH4/CIT/EFHC1/BIRC6/CCP110/PKN2/MYO19/KLHL9/EXOC1/CUL7/ANLN/ROCK2/BECN1/ENTR1/MYH10/SVIL/BIN3/AHCTF1/ORC4/PLEC/EXOC7/UNC119/PRC1/CDC25B/RACGAP1/TTC19/KIF3B/ANXA11/CHMP2B/CHMP3/VPS4B/EXOC5/KIF20B/EXOC3/CDC6/KIF4A/CHMP7/KIF14/KIF23/FLCN/PDCD6IP/NUP62/INCENP/VPS…	109
GO:0032456	BP	GO:0032456	endocytic recycling	59/7424	87/18614	1.21499961262113e-07	0.000777964	1.60825870480078e-06	EHD3/AKAP5/RAB11FIP4/SORL1/DENND1A/SNX30/PTPN23/VPS52/ARHGAP1/GGA3/WASHC1/SCRIB/STX16/ATP6AP1/SNX27/ACAP2/MICALL1/EPG5/WASHC2C/ENTR1/VTI1A/STX12/VPS13B/ARHGAP44/VPS51/SNX12/RAB11B/CMTM6/EIPR1/EPS15/CCDC22/DENND1C/CCDC93/EHD1/GRIPAP1/SNX17/RAB14/ANKRD27/ZDHHC2/RAB35/EHD4/VPS39/SNX4/VPS26C/ARF6/VPS53/RAB8A/STX6/VPS35/LMTK2/VPS26A/VPS50/ARL4C/VAMP4/SNX3/VPS35L/HGS/SNF8/INPP5F	59
GO:1903322	BP	GO:1903322	positive regulation of protein modification by small protein conjugation or removal	86/7424	139/18614	1.24855371672785e-07	0.000799449	1.64160502042991e-06	PTPN22/PRICKLE1/PIAS3/RASSF5/PELI1/PAXIP1/FANCM/ZC3H12A/CBLB/SKP2/PIAS1/FBXO4/RWDD3/MUL1/MTA1/CDK5RAP3/RNF111/SMAD7/SPHK1/HDAC3/DCUN1D4/DCUN1D1/XIAP/DCUN1D2/FBXW7/SART3/NSMCE3/SPRTN/SENP2/MAPK9/HSPA5/PSMD10/TRIB3/BMI1/RNF40/TRAF6/UBE2V1/TICAM1/KDM1A/PTEN/PEX12/DERL1/BRCA1/FANCI/HUWE1/TOPORS/BTRC/TNIP1/PEF1/ARNT/UBE2D1/MYCBP2/RCHY1/RIPK2/FBXO33/CDKN1B/UBE3A/PHF23/CENPS/LAPTM5/NDFIP1/FZR1/MALT1/AXI…	86
GO:0031062	BP	GO:0031062	positive regulation of histone methylation	33/7424	41/18614	1.25013999163719e-07	0.000800465	1.64160502042991e-06	AUTS2/KANSL2/PAXIP1/BAZ2A/KANSL1/HCFC1/SUV39H1/LMNA/MTF2/NELFA/KAT8/OGT/KANSL3/SMAD4/MECP2/RNF20/RIF1/PAXBP1/MCRS1/RRP8/BRCA1/PHF20/SIRT1/WDR5/CHTOP/PAF1/CTNNB1/PHF1/SNW1/CTR9/RTF1/SMARCA5/NELFE	33
GO:1902275	BP	GO:1902275	regulation of chromatin organization	33/7424	41/18614	1.25013999163719e-07	0.000800465	1.64160502042991e-06	AICDA/SETDB2/SETDB1/SETD5/LSM11/MORC2/PHF2/ATF7IP2/SIN3A/ALKBH4/ZNF445/ATF7IP/PIK3CA/DYRK1A/MLLT3/TLK1/CDK2/SETD1A/KDM1A/TLK2/TET1/METTL4/PHF8/SAMD1/DNMT1/BAZ1A/PPHLN1/MKI67/TPR/CTR9/MPHOSPH8/TRIM28/HNRNPU	33
GO:0006505	BP	GO:0006505	GPI anchor metabolic process	28/7424	33/18614	1.35990029425638e-07	0.000870744	1.78101116231906e-06	PGAP3/GPLD1/PIGO/PIGU/PIGB/PIGK/PIGV/PIGM/PIGQ/MPPE1/PIGN/PIGT/PGAP2/PGAP1/SLC30A5/PIGH/PIGW/PIGF/PIGS/PIGA/PIGX/PIGC/GPAA1/DPM3/DPM2/PIGG/PIGP/DPM1	28
GO:0009101	BP	GO:0009101	glycoprotein biosynthetic process	175/7424	324/18614	1.52115768735422e-07	0.000973997	1.9869475360719e-06	ST6GALNAC6/GBGT1/GAL3ST4/AQP11/GALNT12/XYLT2/FUT10/ST3GAL3/CHST10/GALNT7/B3GALNT2/DPY19L3/TMTC4/EXT1/GORASP1/POGLUT1/C1GALT1C1/GCNT2/GALNT6/NDST1/ALG12/DERL3/XYLT1/MGAT4A/MOGS/DPAGT1/XXYLT1/ALG1/NPC1/EXT2/HS2ST1/ALG10/ENTPD5/B4GAT1/MAN2A1/ST3GAL1/ST6GAL1/NAGPA/FUT8/GALNT14/B4GALT4/POFUT1/ALG6/C1GALT1/RFT1/B3GNT7/PLOD3/MAGT1/ATP7A/MAN1B1/POMK/CHST14/ALG8/COG7/SOAT1/FKRP/DPY19L1/UGGT2/NCSTN/FUT11/F…	175
GO:0060382	BP	GO:0060382	regulation of DNA strand elongation	17/7424	17/18614	1.61727033963582e-07	0.00103554	2.0854905836959e-06	INO80/NFRKB/ACTR5/INO80B/ACTR8/MCRS1/INO80D/INO80E/POT1/INO80C/ACTL6A/UCHL5/TFPT/RUVBL1/RUVBL2/YY1/NUCKS1	17
GO:0080009	BP	GO:0080009	mRNA methylation	17/7424	17/18614	1.61727033963582e-07	0.00103554	2.0854905836959e-06	METTL8/TRMT61B/CMTR1/METTL14/CBLL1/VIRMA/METTL16/METTL3/NSUN2/METTL4/ZC3H13/TRMT61A/CMTR2/TRMT6/TRMT10C/PCIF1/WTAP	17
GO:0009048	BP	GO:0009048	dosage compensation by inactivation of X chromosome	26/7424	30/18614	1.61766311914154e-07	0.00103579	2.0854905836959e-06	MSL2/KANSL2/JARID2/KANSL1/MSL3/HCFC1/EXOSC10/RLIM/KAT8/OGT/MSL1/KANSL3/MCRS1/RBM15B/BRCA1/METTL3/PHF20/WDR5/RBM15/CDYL/SMCHD1/YTHDC1/PCGF5/SUZ12/LRIF1/HNRNPU	26
GO:0035521	BP	GO:0035521	monoubiquitinated histone deubiquitination	26/7424	30/18614	1.61766311914154e-07	0.00103579	2.0854905836959e-06	ATXN7/KAT2B/TADA1/ATXN7L3/TRRAP/KAT2A/TAF6/TAF5L/TAF2/SUPT7L/SUPT20H/BAP1/TADA2B/USP22/SF3B3/TAF4/SUPT3H/ASXL1/TADA3/USP16/TAF5/TAF12/TAF7/SGF29/MYSM1/TAF9	26
GO:0035522	BP	GO:0035522	monoubiquitinated histone H2A deubiquitination	26/7424	30/18614	1.61766311914154e-07	0.00103579	2.0854905836959e-06	ATXN7/KAT2B/TADA1/ATXN7L3/TRRAP/KAT2A/TAF6/TAF5L/TAF2/SUPT7L/SUPT20H/BAP1/TADA2B/USP22/SF3B3/TAF4/SUPT3H/ASXL1/TADA3/USP16/TAF5/TAF12/TAF7/SGF29/MYSM1/TAF9	26
GO:0006304	BP	GO:0006304	DNA modification	76/7424	120/18614	1.67729213602173e-07	0.00107397	2.15116032607314e-06	NEIL1/BEND3/PARP3/AICDA/PLD6/PICK1/HEMK1/EHMT2/MYC/MUTYH/OGG1/OTUD4/MTRR/NEIL3/BAZ2A/ASCC3/FTO/FOS/KMT2A/ALKBH4/KDM1B/ATF7IP/USP9X/KMT2E/UNG/TET3/MBD3/ALKBH1/PARP2/ASCC2/MECP2/EXOSC6/DNMT3B/EHMT1/BMI1/ALKBH2/ATRX/ALKBH3/METTL23/N6AMT1/MPG/MTA2/SMUG1/TET1/BRCA1/CTCF/METTL4/DMAP1/MBD4/PRMT5/GATAD2A/MIS18A/HELLS/USP7/DNMT1/EZH2/STPG1/MGMT/TDG/NEIL2/NTHL1/ASCC1/CDADC1/MBD2/EXOSC3/TET2/APEX1/MPHOSPH8/…	76
GO:0006906	BP	GO:0006906	vesicle fusion	76/7424	120/18614	1.67729213602173e-07	0.00107397	2.15116032607314e-06	VAMP1/RAB3A/CLN3/SPG11/RAB20/PIP4K2B/C2CD5/RUBCNL/STX17/ATP13A2/TGFBRAP1/VPS11/STX7/VPS8/UVRAG/PIKFYVE/STX3/TMEM175/VIPAS39/VPS16/CPLANE2/AKT2/RAB8B/STX16/STX1A/SPHK1/ANKFY1/YIPF5/VTI1A/STX12/VAMP2/VPS41/SNAP47/VPS18/STX10/CHMP2B/CHMP3/PLEKHM1/VPS33A/VPS33B/CHMP7/STX2/USO1/VAMP7/VPS4A/EEA1/SNAP23/ANKRD27/SNAPIN/SAMD9/VAV3/SNAP29/VPS39/GOSR1/CORO1A/STX8/YIPF4/SEC22B/RAB12/RAB8A/STX6/CHMP1A/STX4/CH…	76
GO:0043574	BP	GO:0043574	peroxisomal transport	22/7424	24/18614	1.71502296367412e-07	0.00109813	2.19386726456124e-06	PEX5/PEX26/PEX6/ABCD4/LONP2/PEX1/RAB8B/USP9X/PEX10/ABCD3/TRIM37/PEX3/PEX2/ABCD1/PEX14/PEX12/ZFAND6/PEX16/HACL1/PEX13/PEX19/PEX7	22
GO:0007032	BP	GO:0007032	endosome organization	64/7424	97/18614	1.74323091860114e-07	0.00111619	2.22420374665793e-06	AQP11/HOOK2/VPS37B/TMCC1/RILP/CLCN3/WASHC4/ARFGEF2/VPS11/TMEM127/SNX10/WASHC5/RNASEK/TMEM9/STAM2/SCARB2/PLEKHA3/DNAJC13/ATP6AP1/ATP6V1H/ATP6V1A/ATP6V0A1/ATP6AP2/PLEKHF2/HOOK3/VPS18/RAB5B/RAB22A/CHMP2B/CHMP3/VPS4B/VPS33B/CHMP7/PI4K2B/PDCD6IP/VPS36/VPS4A/EEA1/AKTIP/RNF26/VPS37A/USP8/VTA1/PIK3C3/MVB12A/STAM/UBAP1/STX6/CHMP1A/VPS25/CHMP1B/CHMP4A/CORO1C/PLEKHJ1/VPS37C/IST1/CHMP6/VAMP4/SNX3/ATP6V1D/TSG…	64
GO:0002562	BP	GO:0002562	somatic diversification of immune receptors via germline recombination within a single locus	50/7424	71/18614	1.77458162734548e-07	0.00113626	2.25259308863854e-06	CLCF1/BCL6/PARP3/AICDA/PTPRC/KMT5C/PAXIP1/ATM/LEF1/SLC15A4/STAT6/DCAF1/MSH3/RNF168/NBN/DCLRE1C/EXO1/TCF3/SHLD2/THOC1/ATAD5/TP53BP1/RNF8/UNG/NSD2/EXOSC6/MSH6/RIF1/XRCC4/CYREN/MSH2/MLH1/SWAP70/NDFIP1/POLB/PRKDC/SUPT6H/HMCES/TGFB1/MAD2L2/SHLD1/EXOSC3/CD40/SHLD3/APLF/LIG4/ERCC1/YY1/TFRC/KMT5B	50
GO:0016444	BP	GO:0016444	somatic cell DNA recombination	50/7424	71/18614	1.77458162734548e-07	0.00113626	2.25259308863854e-06	CLCF1/BCL6/PARP3/AICDA/PTPRC/KMT5C/PAXIP1/ATM/LEF1/SLC15A4/STAT6/DCAF1/MSH3/RNF168/NBN/DCLRE1C/EXO1/TCF3/SHLD2/THOC1/ATAD5/TP53BP1/RNF8/UNG/NSD2/EXOSC6/MSH6/RIF1/XRCC4/CYREN/MSH2/MLH1/SWAP70/NDFIP1/POLB/PRKDC/SUPT6H/HMCES/TGFB1/MAD2L2/SHLD1/EXOSC3/CD40/SHLD3/APLF/LIG4/ERCC1/YY1/TFRC/KMT5B	50
GO:0060236	BP	GO:0060236	regulation of mitotic spindle organization	34/7424	43/18614	1.79755675669729e-07	0.00115098	2.27592123482228e-06	PARP3/CENPJ/KIF15/EML3/PKD1/STIL/GPSM2/CEP97/DYNC1H1/SASS6/NUMA1/BORA/DCTN1/CHMP2B/CHMP3/VPS4B/CHMP7/NUP62/PSRC1/TACC3/TPR/CHMP1A/DRG1/RAE1/CHMP1B/FSD1/CHMP4A/TPX2/CHMP6/CLTC/PLK1/CCSAP/CHMP2A/HNRNPU	34
GO:0002244	BP	GO:0002244	hematopoietic progenitor cell differentiation	82/7424	132/18614	1.89305170334217e-07	0.00121212	2.39071486595548e-06	PLD4/ARL11/TMEM91/EXT1/ZFAT/MYB/PTPRC/UFL1/ZNF784/PTPN6/HOXB3/PUS7/ZBTB24/TENT2/SH2B3/TNFRSF13B/SOS1/ANKLE1/EIF2AK2/ATF2/BRAF/SIN3A/TP53/METTL14/SP3/HYAL2/SOS2/FSTL3/SRF/MLLT3/ANLN/PSEN1/RARA/AGPAT5/SIPA1L3/DHTKD1/ADAR/SETD1A/MED1/ARMC6/DPF2/SPI1/SSBP3/AP3B1/KAT5/SOX4/ESCO2/WDR7/METTL3/FLCN/LMBR1L/ABL1/NFE2L2/PDCD2/PCID2/C12orf29/HOXB4/ZBTB1/N4BP2L2/CDK6/PRKDC/TOP2A/DHX36/ZFP36/TGFB1/NUDT21/LYN/C…	82
GO:0031396	BP	GO:0031396	regulation of protein ubiquitination	122/7424	213/18614	1.91248669106995e-07	0.00122457	2.40911340782161e-06	PTPN22/PRICKLE1/RASSF5/TGFBR1/SPOPL/UFL1/PARP10/PELI1/TAF1/PAXIP1/FANCM/FYN/PRKCE/CBLB/SKP2/USP4/PER2/GNL3L/IVNS1ABP/HERPUD1/FBXO4/WASHC1/MTA1/HDAC8/CDK5RAP3/UBR5/RNF111/SMAD7/MTBP/SPHK1/HDAC3/DCUN1D4/N4BP1/GCLC/DCUN1D1/XIAP/PSEN1/DCUN1D2/BUB1B/SVBP/OGT/FBXW7/NSMCE3/SPRTN/SENP2/MAPK9/AKT1/HSPA5/PSMD10/TRIB3/BMI1/LIMK1/RNF40/TRAF6/CDK5/UBE2V1/TICAM1/KDM1A/PTEN/PRR7/DAXX/SOX4/PEX12/DERL1/BRCA1/FANC…	122
GO:0018209	BP	GO:0018209	peptidyl-serine modification	176/7424	327/18614	1.92736717531333e-07	0.00123409	2.42169591918209e-06	EIF2AK3/ULK3/SH2D3A/POGLUT1/ATR/TCL1B/SLC1A1/WNT5A/DYRK2/PRKD2/TNF/SGK3/TGFBR1/IKBKB/NLK/TAF1/CDC7/VEGFA/TGFBR2/PRKCE/PPM1F/ATM/RICTOR/HDAC6/SYK/MAP4K1/CHUK/DYRK1B/PIKFYVE/PKD1/STOX1/CAMK2D/MAPKAPK3/TNKS1BP1/MAST2/PRKX/MAPK12/GRK2/AKAP9/RPS6KA3/CHEK2/AKT2/DOCK7/BRAF/ATP2B4/HIPK1/CSNK1G2/GSK3B/PIK3CA/PKN2/CAMK1D/SMAD7/DYRK3/DYRK4/GALNT1/DYRK1A/RIPK1/RPTOR/PAQR3/PRKCA/PRKAA1/PRKCD/MTOR/RPS6KB1/TLK1…	176
GO:0007040	BP	GO:0007040	lysosome organization	66/7424	101/18614	1.94682400285104e-07	0.00124655	2.4337887521022e-06	CLN6/HPS4/HOOK2/NAGLU/CLN3/SPG11/RAB20/TCIRG1/TFEB/MBTPS1/NAGPA/CLN5/PPT1/MFSD8/WASHC5/RNASEK/HEXA/PIKFYVE/ACP2/TMEM175/TPP1/GAA/VIPAS39/TPCN2/TMEM9/SCARB2/ATP6AP1/ZKSCAN3/MTOR/ATP6V1H/BECN1/ABCA1/ATP6V1A/HPS1/ATP6V0A1/ATP6AP2/CCDC115/SPNS1/HOOK3/VPS18/AP3B1/CHMP2B/CHMP3/VPS33A/VPS33B/CHMP7/TMEM165/ARSB/AKTIP/PI4KB/RAB14/SNAPIN/CLN8/LAPTM5/GRN/GNPTAB/ZFYVE26/CORO1A/CHMP1A/VPS35/CHMP1B/CHMP4A/TMEM…	66
GO:0080171	BP	GO:0080171	lytic vacuole organization	66/7424	101/18614	1.94682400285104e-07	0.00124655	2.4337887521022e-06	CLN6/HPS4/HOOK2/NAGLU/CLN3/SPG11/RAB20/TCIRG1/TFEB/MBTPS1/NAGPA/CLN5/PPT1/MFSD8/WASHC5/RNASEK/HEXA/PIKFYVE/ACP2/TMEM175/TPP1/GAA/VIPAS39/TPCN2/TMEM9/SCARB2/ATP6AP1/ZKSCAN3/MTOR/ATP6V1H/BECN1/ABCA1/ATP6V1A/HPS1/ATP6V0A1/ATP6AP2/CCDC115/SPNS1/HOOK3/VPS18/AP3B1/CHMP2B/CHMP3/VPS33A/VPS33B/CHMP7/TMEM165/ARSB/AKTIP/PI4KB/RAB14/SNAPIN/CLN8/LAPTM5/GRN/GNPTAB/ZFYVE26/CORO1A/CHMP1A/VPS35/CHMP1B/CHMP4A/TMEM…	66
GO:0045732	BP	GO:0045732	positive regulation of protein catabolic process	120/7424	209/18614	2.00603042987443e-07	0.00128446	2.50148776659139e-06	PRICKLE1/OSBPL7/EGLN2/FOXO1/GPLD1/WNT5A/RILP/RNF144B/TNF/USP13/TAF1/DET1/RHBDD3/CUL4B/FBXL5/TRIB2/MYLIP/CBLB/VPS11/SORL1/SGSM3/PIAS1/RNFT2/ADAM9/VGLL4/LDLR/SOCS5/FBXW8/RNF19A/HERPUD1/BARD1/GGA1/IDE/GGA3/ATG7/RNF19B/RNF14/UBQLN2/PLK3/MDM2/GSK3B/RNFT1/SMAD7/TRIM32/NEDD4/LPCAT1/GCLC/TMTC3/PSEN1/COP1/ANKIB1/FBXO11/HECTD1/TMEM259/DTL/FBXW7/UBR3/DDRGK1/MAPK9/AKT1/PSMD10/TRIB3/USP5/RNF40/FMR1/RNF41/NSF/…	120
GO:0006360	BP	GO:0006360	transcription by RNA polymerase I	46/7424	64/18614	2.08294379434795e-07	0.00133371	2.58437796196238e-06	EIF2AK3/ERCC6/TAF1/IPPK/DDX11/POLR1A/ZMPSTE24/BAZ2A/DHX33/TAF1A/HEATR1/WDR75/MTOR/DEDD/TAF1B/TTF1/CARM1/POLR1E/CREBBP/MYBBP1A/UTP15/POLR1C/SMARCB1/ACTR6/PHF8/UBTF/NOL11/SIRT7/ATF4/TCOF1/FLNA/GTF2H1/SPTY2D1/TAF1C/WDR43/RRN3/MAF1/PWP1/SMARCA4/BAZ1B/LYAR/SMARCA5/NOP53/SF3B1/ERCC2/DEK	46
GO:0051568	BP	GO:0051568	histone H3-K4 methylation	46/7424	64/18614	2.08294379434795e-07	0.00133371	2.58437796196238e-06	BEND3/KMT2D/AUTS2/KANSL2/PAXIP1/BCOR/MEN1/SETMAR/PYGO2/PAGR1/KMT2A/KANSL1/NCOA6/HCFC1/ZNF335/WDR82/NELFA/KAT8/OGT/ASH2L/CXXC1/KANSL3/SMAD4/ARID4A/KMT2C/SETD1A/WDR5B/KDM1A/BOD1/KMT2B/MCRS1/BRCA1/NFYB/PHF20/WDR5/RBBP5/SETD4/CTNNB1/KDM6A/BOD1L1/SNW1/NFYC/ASH1L/CTR9/RTF1/NELFE	46
GO:1905898	BP	GO:1905898	positive regulation of response to endoplasmic reticulum stress	29/7424	35/18614	2.27383081693353e-07	0.00145593	2.81416482422064e-06	FCGR2B/PIK3R1/USP13/XBP1/RNFT2/TMEM33/ATF6/HERPUD1/SERINC3/UBQLN2/RNFT1/TMEM259/PTPN2/ATXN3/NFE2L2/NCK1/SIRT1/DDIT3/BCAP31/PTPN1/ERN1/NCK2/BAK1/BAG6/BAX/SGTA/PMAIP1/UBQLN1/BCL2L11	29
GO:2000060	BP	GO:2000060	positive regulation of ubiquitin-dependent protein catabolic process	71/7424	111/18614	2.40321179248946e-07	0.00153878	2.96687362123059e-06	PTK2B/PRICKLE1/RNF144B/TAF1/DET1/TRIB2/PIAS1/SOCS5/FBXW8/RNF19A/HERPUD1/RNF19B/RNF14/UBQLN2/PLK3/MDM2/GSK3B/PTK2/SMAD7/PYHIN1/AGTPBP1/GCLC/VHL/PSEN1/COP1/ANKIB1/HECTD1/FBXW7/DDRGK1/MAPK9/AKT1/PSMD10/TRIB3/USP5/PTEN/CCDC22/TRIB1/KEAP1/DVL1/SIRT6/NFE2L2/RCHY1/CSNK1E/ARIH2/ARIH1/BCAP31/LAPTM5/BBS7/FBXO22/FZR1/NUB1/AXIN1/MAGEF1/SMURF1/GSK3A/SGTA/CSNK1A1/UBQLN1/HSPBP1/AURKA/DNAJB2/ZYG11B/CDC20/RAD23A/…	71
GO:0022406	BP	GO:0022406	membrane docking	60/7424	90/18614	2.42332648995877e-07	0.00155166	2.98426406972404e-06	RAB3A/CLN3/CEP83/ESYT1/EXOC6/STX17/PEX26/VPS11/STX7/EXOC4/PACS2/STX3/UNC13A/BLOC1S6/RAB3IP/CTBP2/RAB3D/STXBP3/RAB8B/STX16/STX1A/ATP2A2/EXOC1/PPFIA3/STX12/ESYT2/EXOC7/VPS18/ICAM1/PDZD8/STX10/RABEPK/EXOC5/EXOC3/MSN/STX2/VAPB/CHP1/USO1/ATG14/AHCYL1/STXBP2/PEX16/ROCK1/EXOC2/SNAP29/STX8/RAB12/RAB8A/STX6/STX4/VAMP8/STX5/YKT6/STXBP1/PLEK/VAMP3/VTI1B/SNX3/TPRG1L	60
GO:0006457	BP	GO:0006457	protein folding	125/7424	220/18614	2.50396993146455e-07	0.00160329	3.07592283862552e-06	PDIA5/FUT10/TXNDC5/ERO1B/CRTAP/ALG12/HYPK/MOGS/SIL1/P3H1/PEX5/DNLZ/TOR2A/LTBP4/ENTPD5/ZMYND10/WIPF1/PPIL2/QSOX2/ERP44/CD74/ATF6/MKKS/LMAN2L/PDIA4/LMAN1/HSPA13/ERO1A/DNAJB12/HSPA14/DNAJC10/GRPEL2/NUDCD3/CDC37L1/FKBP5/MPDU1/MESD/LYRM7/NGLY1/DNAJB14/CCDC47/DNAJC3/DNAJC1/RP2/TTC4/PPIL3/TBCC/UGGT1/TBCEL/HSPA5/DNAJB11/UNC45A/CWC27/TOR1A/ERP29/CHCHD4/DNAJC24/BAG5/SELENOF/CLPX/HYOU1/PDIA3/RANBP2/TOR1B/BA…	125
GO:1990542	BP	GO:1990542	mitochondrial transmembrane transport	61/7424	92/18614	2.58978551112968e-07	0.00165824	3.17346567452915e-06	SLC25A15/SLC41A3/DNLZ/TOMM40L/SLC25A40/SLC8B1/SLC25A28/SLC25A22/TIMM23B/SFXN2/SLC25A37/SLC25A12/SLC25A13/ABCB8/ABCB7/SLC39A8/GRPEL2/MRS2/SLC25A23/SFXN4/TIMM21/CPT2/SLC25A36/SLC25A38/SLC25A32/AIFM1/LETM1/SLC25A53/SLC25A16/AFG3L2/TOMM70/CHCHD4/PMPCB/SFXN1/PNPT1/MICU1/SLC25A51/MCU/MCUR1/SLC25A20/CCDC51/SLC25A1/DNAJC19/MAIP1/TST/MICU2/UCP2/TIMM44/TIMM23/SLC25A29/SLC25A39/SMDT1/TIMM17B/TOMM20/TIMM50/M…	61
GO:1901989	BP	GO:1901989	positive regulation of cell cycle phase transition	76/7424	121/18614	2.75424172467719e-07	0.00176354	3.36665336742218e-06	ZNF16/RAD51B/RRM2B/CENPJ/CDC7/DBF4B/CUL4B/ESPL1/UBE2E2/ADAM17/LSM11/STOX1/PAGR1/CHEK2/CDK10/STIL/SIN3A/MDM2/RGCC/ANAPC7/TERT/DYRK3/MTBP/RPTOR/RB1/THOC1/ATAD5/SASS6/ANKRD17/RCC2/MTA3/KMT2E/DTL/CDC25A/DDRGK1/AKT1/MECP2/STXBP4/CDC25B/VPS4B/CDC6/CPSF3/CDT1/FBXO5/TMOD3/MEPCE/THOC5/CDCA5/CDC23/MBLAC1/CDC16/LSM10/PAF1/EZH2/NSMCE2/PPP1R10/CDC73/KLHL18/CUL4A/HSPA2/BRD4/DDX3X/AIF1/PLRG1/CUL3/EIF4G1/DLGAP5/…	76
GO:0006506	BP	GO:0006506	GPI anchor biosynthetic process	27/7424	32/18614	2.91117709865013e-07	0.00186403	3.54971892531801e-06	PGAP3/PIGO/PIGU/PIGB/PIGK/PIGV/PIGM/PIGQ/MPPE1/PIGN/PIGT/PGAP2/PGAP1/SLC30A5/PIGH/PIGW/PIGF/PIGS/PIGA/PIGX/PIGC/GPAA1/DPM3/DPM2/PIGG/PIGP/DPM1	27
GO:0032886	BP	GO:0032886	regulation of microtubule-based process	140/7424	252/18614	3.04985068838745e-07	0.00195282	3.70084440828601e-06	MEMO1/ARHGEF2/PARP3/ALMS1/MAP1A/TTC21B/BBS2/ATXN7/CENPJ/WDR62/CEP120/TMEM67/KIF15/KAT2B/HDAC6/EML3/SLAIN1/MKKS/PKD1/GEN1/EML2/BBS1/GBA2/PRUNE1/CAMSAP1/SPAST/BICD1/CEP295/XRCC3/AKAP9/KATNB1/GIT1/SPICE1/KLHL42/STIL/MDM1/CLASP1/CLASP2/CEP131/GSK3B/DIAPH1/GPSM2/CEP97/MID1IP1/CCNL1/BICD2/DYRK1A/KAT2A/DYNC1H1/PRKAA1/RNF4/SASS6/ARHGEF7/ROCK2/BORCS5/CDK5RAP2/OCLN/SENP6/NAT10/TRAF3IP1/MARK2/MAPRE2/TRIM37/…	140
GO:0007265	BP	GO:0007265	Ras protein signal transduction	178/7424	333/18614	3.05200556570234e-07	0.0019542	3.70084440828601e-06	P2RY8/CYTH4/IQGAP3/LPAR2/ARHGEF2/RALGPS1/PRAG1/SYNGAP1/RHOBTB2/RASAL3/BCL6/PSD4/SYDE2/GRAP/RAPGEF5/ELMO1/GPR65/KANK2/RGL4/GIT2/GPR18/CDKN1A/AUTS2/RAPGEF6/CCDC125/RHOV/PIK3CB/ITGB1/HACE1/KBTBD6/KBTBD7/BCR/RAP2B/DOK3/MADD/RASAL1/DHCR24/ARHGEF1/LZTR1/F11R/ARHGAP4/RALGPS2/RASA2/ARFGEF2/RIPOR2/SH2B2/SGSM3/TIAM1/DENND1A/RALGDS/WAS/SPRY4/RASGRP1/DENND4B/ARHGAP1/ITPKB/RAB30/SH3BP1/SOS1/SCAI/DOK1/GIT1/AKA…	178
GO:1903052	BP	GO:1903052	positive regulation of proteolysis involved in protein catabolic process	84/7424	137/18614	3.06094122414876e-07	0.00195992	3.70084440828601e-06	PTK2B/PRICKLE1/OSBPL7/RNF144B/USP13/TAF1/DET1/TRIB2/PIAS1/RNFT2/SOCS5/FBXW8/RNF19A/HERPUD1/RNF19B/RNF14/UBQLN2/PLK3/MDM2/GSK3B/RNFT1/PTK2/SMAD7/PYHIN1/AGTPBP1/GCLC/VHL/TMTC3/PSEN1/COP1/ANKIB1/HECTD1/CTSC/TMEM259/FBXW7/DDRGK1/MAPK9/AKT1/PSMD10/TRIB3/USP5/RNF40/FMR1/PTEN/CCDC22/TRIB1/KEAP1/DVL1/ATXN3/SIRT6/NFE2L2/RCHY1/CSNK1E/BAG2/ARIH2/ARIH1/BCAP31/LAPTM5/BBS7/FBXO22/FZR1/NUB1/AXIN1/BAG6/MAGEF1/SM…	84
GO:0090316	BP	GO:0090316	positive regulation of intracellular protein transport	93/7424	155/18614	3.06501998092154e-07	0.00196253	3.70084440828601e-06	ITGB2/PIK3R2/HPS4/PIK3R1/JUP/AKAP5/EDEM1/RAB29/C2CD5/XPO4/FYN/ZC3H12A/SREBF2/VPS11/SORL1/MAVS/PPM1A/LEPROT/ANK3/USP36/MYO1C/MIEF1/AKT2/PRNP/PLK3/UBR5/CEP131/GSK3B/HYAL2/HDAC3/CEP290/PRKAA1/PRKCD/TM9SF4/PSEN1/PCNT/PRKACA/RUFY3/FBXW7/MIEF2/VAMP2/BAP1/MAPK8/FZD5/MAPK14/CDK5/NPEPPS/ZFAND1/ATG13/PCM1/EFCAB7/KIF20B/CTDSPL2/HUWE1/SMAD3/RAC2/SIRT6/CHP1/DMAP1/ECT2/ARIH2/MFF/HTRA2/BCAP31/SH3GLB1/EDEM2/ZDHH…	93
GO:0006625	BP	GO:0006625	protein targeting to peroxisome	19/7424	20/18614	3.1896812441311e-07	0.00204235	3.8233900576395e-06	PEX5/PEX26/PEX6/LONP2/PEX1/RAB8B/USP9X/PEX10/TRIM37/PEX3/PEX2/PEX14/PEX12/ZFAND6/PEX16/HACL1/PEX13/PEX19/PEX7	19
GO:0072662	BP	GO:0072662	protein localization to peroxisome	19/7424	20/18614	3.1896812441311e-07	0.00204235	3.8233900576395e-06	PEX5/PEX26/PEX6/LONP2/PEX1/RAB8B/USP9X/PEX10/TRIM37/PEX3/PEX2/PEX14/PEX12/ZFAND6/PEX16/HACL1/PEX13/PEX19/PEX7	19
GO:0072663	BP	GO:0072663	establishment of protein localization to peroxisome	19/7424	20/18614	3.1896812441311e-07	0.00204235	3.8233900576395e-06	PEX5/PEX26/PEX6/LONP2/PEX1/RAB8B/USP9X/PEX10/TRIM37/PEX3/PEX2/PEX14/PEX12/ZFAND6/PEX16/HACL1/PEX13/PEX19/PEX7	19
GO:0045324	BP	GO:0045324	late endosome to vacuole transport	30/7424	37/18614	3.52280271942172e-07	0.00225565	4.21249458160192e-06	VPS37B/PIK3R4/PTPN23/LEPROT/TMEM50B/STAM2/BECN1/CHMP2B/CHMP3/VPS4B/CHMP7/LEPROTL1/VPS36/VPS4A/VPS37A/TMEM50A/VTA1/MVB12A/STAM/UBAP1/CHMP1A/VPS25/CHMP1B/CHMP4A/VPS37C/CHMP6/TSG101/CHMP2A/HGS/SNF8	30
GO:0034472	BP	GO:0034472	snRNA 3'-end processing	21/7424	23/18614	3.95830933327579e-07	0.00253451	4.72185892058238e-06	INTS6L/INTS14/INTS7/INTS8/INTS9/TOE1/INTS2/EXOSC6/EXOSC2/INTS1/INTS12/INTS5/TUT1/EXOSC9/USB1/EXOSC3/INTS6/EXOSC5/EXOSC8/EXOSC7/EXOSC4	21
GO:0043981	BP	GO:0043981	histone H4-K5 acetylation	16/7424	16/18614	4.06020434348637e-07	0.00259975	4.80864795452441e-06	KANSL2/JADE1/JADE2/KANSL1/HCFC1/KAT8/OGT/KANSL3/ING4/KAT7/JADE3/ING5/MCRS1/PHF20/WDR5/MEAF6	16
GO:0043982	BP	GO:0043982	histone H4-K8 acetylation	16/7424	16/18614	4.06020434348637e-07	0.00259975	4.80864795452441e-06	KANSL2/JADE1/JADE2/KANSL1/HCFC1/KAT8/OGT/KANSL3/ING4/KAT7/JADE3/ING5/MCRS1/PHF20/WDR5/MEAF6	16
GO:0071025	BP	GO:0071025	RNA surveillance	16/7424	16/18614	4.06020434348637e-07	0.00259975	4.80864795452441e-06	DXO/WDR82/EXOSC10/ZC3H4/EXOSC6/EXOSC2/ZCCHC7/SUPV3L1/PELO/XRN1/EXOSC9/EXOSC3/EXOSC5/EXOSC8/EXOSC7/EXOSC4	16
GO:0002312	BP	GO:0002312	B cell activation involved in immune response	59/7424	89/18614	4.09435053838476e-07	0.00262161	4.83751553373283e-06	CD19/CD180/CLCF1/PTK2B/FCGR2B/TLR4/GAPT/ITFG2/BCL6/PARP3/DOCK11/AICDA/PTPRC/KMT5C/ST3GAL1/PAXIP1/POU2AF1/XBP1/SLC15A4/STAT6/RNF168/NBN/EXO1/SHLD2/THOC1/ATAD5/TP53BP1/RNF8/UNG/DOCK10/NSD2/EXOSC6/MSH6/RIF1/PLCL2/SPI1/PHF14/MSH2/MLH1/SWAP70/ABL1/NDFIP1/MFNG/SUPT6H/HMCES/TGFB1/MAD2L2/SHLD1/EXOSC3/CD40/ADA/SHLD3/APLF/IRF8/LIG4/ERCC1/BCL3/TFRC/KMT5B	59
GO:0042594	BP	GO:0042594	response to starvation	118/7424	207/18614	4.24643979003607e-07	0.002719	5.0052647449974e-06	PIK3C2B/CPS1/SREBF1/EIF2AK3/FOXO1/SSTR2/ITFG2/CDKN1A/PIK3R4/KLF10/TBL2/SLC38A2/LRP11/TFEB/GABARAPL1/PICK1/DEPDC5/MFSD2A/ZC3H12A/SZT2/XBP1/SREBF2/EHMT2/SESN1/EIF2AK4/WRN/TBC1D5/STK26/WDR59/ATG7/TTC5/PCK2/EIF2AK2/NPRL3/ATF2/MAP3K5/NPRL2/FOS/WDR24/TP53/SESN3/GCN1/GNPAT/SLC7A5/LAMP2/RPTOR/PRKAA1/MTOR/SUV39H1/USP33/CBL/BECN1/ZFYVE1/FOXK1/CLEC16A/AMBRA1/HSPA5/MAPK8/SEH1L/VPS41/SP1/ASNS/SLC2A1/MYBBP1A/P…	118
GO:0007029	BP	GO:0007029	endoplasmic reticulum organization	60/7424	91/18614	4.35218998787813e-07	0.00278671	5.10559977874554e-06	EIF2AK3/LPCAT3/TMCC1/EMC1/TMEM38A/PEX5/ESYT1/REEP4/SEC31B/TRAM2/RETREG3/SEC16A/TMEM33/LMAN1/MIA3/LNPK/MMGT1/RAB3GAP1/UBL4A/RETREG2/CCDC47/TLE6/REEP6/SEC61A1/SEC31A/TRAM1/POLR2M/TMEM170A/ESYT2/RAB3GAP2/VCPIP1/SMPD4/TMEM38B/BNIP1/STX18/VAPB/TOR1B/EMC3/RTN3/ZFYVE27/EMC10/EMC7/GAK/CAMLG/ATL3/EMC9/ARL6IP1/TOR1AIP2/EMC4/JAGN1/BAG6/RTN4/RAB10/TMED2/RAB18/SGTA/EMC8/WDR83OS/EMC2/ATL2	60
GO:0072384	BP	GO:0072384	organelle transport along microtubule	60/7424	91/18614	4.35218998787813e-07	0.00278671	5.10559977874554e-06	FYCO1/BICDL1/CLN3/TMEM201/AP3B2/COPG2/HDAC6/RASGRP1/BLOC1S6/RHOT1/SPAST/BLOC1S5/BICD1/KIF1C/TRAK1/COPG1/HTT/NDE1/AGTPBP1/BICD2/DYNC1H1/AP3S2/WASF1/BORCS5/SUN2/AP3M2/SYNE2/AP3B1/AP3S1/RAB6A/KIF3B/KIFAP3/PEX14/OPA1/AP3D1/AP3M1/DTNBP1/FBXW11/KIF3A/SNAPIN/BLOC1S2/LAMP1/BORCS7/HIF1A/ACTR10/RAB1A/LRPPRC/BLOC1S3/STK11/KXD1/TRAK2/PAFAH1B1/BORCS6/BLOC1S4/NDEL1/RHOT2/BORCS8/KIF5B/SUN1/MAP1S	60
GO:0050864	BP	GO:0050864	regulation of B cell activation	80/7424	130/18614	4.67821561728409e-07	0.00299546	5.47508972205725e-06	CD19/CLCF1/TNFRSF13C/CD38/FCGR2B/TLR4/CD22/BCL6/SASH3/PARP3/TBC1D10C/SLC39A10/PTPRC/CDKN1A/KMT5C/INPP5D/PELI1/MEF2C/PAXIP1/CARD11/PTPN6/XBP1/ATM/CD74/ZFP36L2/SYK/CD27/ZFP36L1/SLC15A4/STAT6/TNFRSF13B/BTK/NCKAP1L/RC3H1/BANK1/SHLD2/THOC1/IL2RG/ATAD5/MZB1/STAT5B/TP53BP1/SAMSN1/NSD2/IKZF3/EXOSC6/PAWR/RIF1/BMI1/SPI1/TICAM1/MSH2/MLH1/PCID2/LAPTM5/NDFIP1/TNFRSF21/VAV3/CD320/SUPT6H/HMCES/TGFB1/MAD2L2/SHLD…	80
GO:0071214	BP	GO:0071214	cellular response to abiotic stimulus	180/7424	339/18614	4.74916623571503e-07	0.00304089	5.53196998305085e-06	MAG/RAD51/TLR4/MME/NFATC4/ARHGEF2/PTAFR/PIK3R1/GPLD1/MAPK11/ATR/CLN3/BMF/CDKN1A/PIEZO1/CRADD/TNFRSF10A/DAG1/RCSD1/SLC38A2/MAP3K1/XPC/HVCN1/TAF1/SPIDR/MYD88/CUL4B/F11R/RDH11/ATM/TMEM161A/USP28/CASP2/MYC/EIF2AK4/TENT2/DDB2/ZFP36L1/WRN/SIPA1/FBXO4/BARD1/NLRP1/INO80/GRK4/RHBDD1/MAP3K14/TNKS1BP1/POLK/ZMPSTE24/FIGNL1/CHEK2/AKT2/MAP3K2/MAP2K4/MDM2/INTS7/LRRC8D/TP53/RAD9A/ACTR5/PIK3CA/TMEM109/HYAL2/RPTOR…	180
GO:0104004	BP	GO:0104004	cellular response to environmental stimulus	180/7424	339/18614	4.74916623571503e-07	0.00304089	5.53196998305085e-06	MAG/RAD51/TLR4/MME/NFATC4/ARHGEF2/PTAFR/PIK3R1/GPLD1/MAPK11/ATR/CLN3/BMF/CDKN1A/PIEZO1/CRADD/TNFRSF10A/DAG1/RCSD1/SLC38A2/MAP3K1/XPC/HVCN1/TAF1/SPIDR/MYD88/CUL4B/F11R/RDH11/ATM/TMEM161A/USP28/CASP2/MYC/EIF2AK4/TENT2/DDB2/ZFP36L1/WRN/SIPA1/FBXO4/BARD1/NLRP1/INO80/GRK4/RHBDD1/MAP3K14/TNKS1BP1/POLK/ZMPSTE24/FIGNL1/CHEK2/AKT2/MAP3K2/MAP2K4/MDM2/INTS7/LRRC8D/TP53/RAD9A/ACTR5/PIK3CA/TMEM109/HYAL2/RPTOR…	180
GO:0008630	BP	GO:0008630	intrinsic apoptotic signaling pathway in response to DNA damage	66/7424	103/18614	5.73927132549132e-07	0.00367486	6.66958068786402e-06	ELL3/NFATC4/PIK3R1/DYRK2/CDKN1A/TNF/ERCC6/PML/ATM/TMEM161A/BCL2L2/CD74/USP28/CASP2/MOAP1/CCAR2/TP73/CHEK2/TP53/HIPK1/RAD9A/AEN/TMEM109/TRIM32/FBH1/ATAD5/DDIAS/MSH6/E2F1/IKBKE/ING2/KDM1A/EP300/DDIT4/BRCA1/MSH2/CASP9/MLH1/IFI16/TOPORS/USP47/SOD2/SKIL/ABL1/SHISA5/SIRT1/HTRA2/CDKN2D/POLB/MCL1/PRKDC/BAK1/BCL2L1/BRCA2/BAG6/TNFRSF1A/SNW1/BAX/BCL2L11/TRIAP1/TAF9/PIAS4/BID/BCL2/MIF/BCL3	66
GO:0006643	BP	GO:0006643	membrane lipid metabolic process	118/7424	208/18614	5.98065820730939e-07	0.00382942	6.93381869813289e-06	ST6GALNAC6/GBGT1/SMPDL3B/GAL3ST4/PLA2G15/ST3GAL3/PGAP3/GM2A/CLN6/GPLD1/PIGO/GLB1/NAGA/PIGU/ZPBP2/SGPP1/PIGB/NSMAF/VPS54/PIGK/PRKD2/HACD2/ELOVL6/SGMS1/FADS3/ST3GAL1/PIGV/PRKD3/NAAA/B4GALT4/KDSR/PLPP1/PIGM/PIGQ/GALC/PPT1/MPPE1/PIGN/HEXA/CERK/PPM1L/SPTLC1/CERS5/SPTLC2/PEMT/SPHK2/ASAH1/ST6GALNAC4/B4GALT3/GLA/LARGE1/PIGT/ST8SIA4/GBA2/ARV1/PGAP2/SUMF1/PGAP1/ELOVL1/SLC30A5/CSNK1G2/CERS2/PIGH/OSBP/PIGW/N…	118
GO:0000281	BP	GO:0000281	mitotic cytokinesis	56/7424	84/18614	6.06245295995553e-07	0.00388179	7.01222731693824e-06	EXOC6/ESPL1/EXOC4/LZTS2/ANK3/CNTROB/SPAST/KIF20A/RASA1/CIT/EFHC1/EXOC1/CUL7/ANLN/ROCK2/MYH10/EXOC7/UNC119/RACGAP1/TTC19/CHMP2B/CHMP3/VPS4B/EXOC5/KIF20B/EXOC3/KIF4A/CHMP7/KIF23/PDCD6IP/NUP62/INCENP/VPS4A/ECT2/CEP55/AURKB/ROCK1/SNX18/RAB35/EXOC2/USP8/BBS4/ZFYVE26/MITD1/CHMP1A/APC/CHMP1B/CDCA8/POLDIP2/CHMP4A/CENPA/CKAP2/SON/CHMP6/PLK1/CHMP2A	56
GO:0034250	BP	GO:0034250	positive regulation of amide metabolic process	99/7424	169/18614	6.38198883001842e-07	0.00408639	7.36461623545004e-06	PTK2B/PTAFR/EIF3C/IFNGR1/TNF/METTL8/PLXNB2/RBM4/TOB1/PASK/EIF2AK4/RMND1/SPHK2/TENT4B/FASTKD3/NGRN/TENT4A/GCN1/PYM1/METTL14/GUF1/RPUSD4/DNAJC3/PRKCD/MTOR/MRPS27/RPS6KB1/ROCK2/MIF4GD/UCN/YTHDF3/NAT10/BACE1-AS/RCC1L/CDK5RAP1/PLA2G6/SP1/FMR1/FASTKD2/JMJD4/SOX4/HNRNPL/POLR2D/LARP4B/YTHDF1/FXR2/RPUSD3/LARP1B/NSUN5/METTL3/EIF2B5/PICALM/MPV17L2/LARP1/NFE2L2/NCK1/CSNK1E/DHX29/LARP4/POLDIP3/UPF3B/RELA/TARB…	99
GO:0006367	BP	GO:0006367	transcription initiation at RNA polymerase II promoter	70/7424	111/18614	6.44926181782452e-07	0.00412946	7.42493961547826e-06	E2F2/MED17/MED12/ERCC6/TAF1/PAXIP1/TAF4B/MED23/MED14/PWWP2A/ZNF451/TP53/ATF7IP/GTF2H2/SRF/TAF6/ERCC3/MED24/TAF2/MED22/TAF8/MED15/TBP/CDK9/E2F3/MED30/MED9/MED1/CAND1/TAF3/MED20/PAAF1/POLR2D/MED28/DR1/GTF2A1/MED13/CCNH/MED25/PCID2/TAF4/GTF2E1/CTNNBIP1/MED26/MED6/MED18/CDK7/DHX36/TAF11/MED11/MDC1/TAF5/MED16/GTF2E2/MED27/TAF12/NFKB1/MED4/TAF7/MAZ/TAF9/ERCC1/GTF2F1/MED7/ZNHIT1/CDK4/MED29/THRA/PPM1D/ME…	70
GO:1901800	BP	GO:1901800	positive regulation of proteasomal protein catabolic process	73/7424	117/18614	6.84867225557721e-07	0.0043852	7.86648079569657e-06	PRICKLE1/OSBPL7/RNF144B/USP13/TAF1/DET1/TRIB2/PIAS1/RNFT2/SOCS5/FBXW8/RNF19A/HERPUD1/RNF19B/RNF14/UBQLN2/PLK3/MDM2/GSK3B/RNFT1/SMAD7/GCLC/TMTC3/PSEN1/COP1/ANKIB1/HECTD1/TMEM259/FBXW7/DDRGK1/MAPK9/AKT1/PSMD10/TRIB3/USP5/RNF40/FMR1/TRIB1/KEAP1/DVL1/ATXN3/SIRT6/NFE2L2/RCHY1/CSNK1E/BAG2/ARIH2/ARIH1/BCAP31/BBS7/FBXO22/FZR1/NUB1/AXIN1/BAG6/GSK3A/SGTA/CSNK1A1/UBQLN1/HSPBP1/AURKA/DNAJB2/ZYG11B/PSMC2/CDC2…	73
GO:0070507	BP	GO:0070507	regulation of microtubule cytoskeleton organization	92/7424	155/18614	7.00503698415962e-07	0.00448533	8.02745831786128e-06	ARHGEF2/PARP3/MAP1A/ATXN7/CENPJ/KIF15/HDAC6/EML3/SLAIN1/PKD1/EML2/GBA2/PRUNE1/CAMSAP1/SPAST/BICD1/AKAP9/KATNB1/GIT1/STIL/CLASP1/CLASP2/GSK3B/GPSM2/CEP97/MID1IP1/BICD2/DYRK1A/DYNC1H1/PRKAA1/RNF4/SASS6/ARHGEF7/CDK5RAP2/OCLN/SENP6/TRAF3IP1/MARK2/MAPRE2/TOGARAM1/MECP2/SPAG5/NUMA1/BORA/CDK2AP2/SLAIN2/DCTN1/DIXDC1/CHMP2B/CHMP3/VPS4B/KIF18A/CLIP1/CHMP7/CAMSAP2/NUP62/SKA1/PSRC1/ABL1/TTBK2/CDKN1B/PDE4DIP/…	92
GO:0032509	BP	GO:0032509	endosome transport via multivesicular body sorting pathway	32/7424	41/18614	7.13374383987708e-07	0.00456774	8.15607081048789e-06	VPS37B/RILP/PTPN23/LEPROT/TMEM50B/STAM2/CHMP2B/CHMP3/VPS4B/UBXN6/CHMP7/LEPROTL1/VPS36/VPS4A/VPS37A/TMEM50A/VTA1/LYST/MVB12A/STAM/UBAP1/CHMP1A/VPS25/CHMP1B/CHMP4A/VPS37C/CHMP6/VCP/TSG101/CHMP2A/HGS/SNF8	32
GO:0000963	BP	GO:0000963	mitochondrial RNA processing	18/7424	19/18614	7.6210849491271e-07	0.00487978	8.63349693261346e-06	TRMT61B/FASTKD3/PUS1/FASTK/RPUSD4/TRIT1/TRMT5/TRNT1/CDK5RAP1/ELAC2/FASTKD2/SUPV3L1/PNPT1/FASTKD1/FASTKD5/TRMT10C/TBRG4/HSD17B10	18
GO:0006743	BP	GO:0006743	ubiquinone metabolic process	18/7424	19/18614	7.6210849491271e-07	0.00487978	8.63349693261346e-06	AIFM2/COQ10A/COQ8B/COQ6/COQ8A/COQ2/COQ7/PDSS2/COQ5/PPTC7/COQ9/UBIAD1/PDSS1/COQ3/NQO1/NDUFA9/COQ10B/COQ4	18
GO:0035518	BP	GO:0035518	histone H2A monoubiquitination	18/7424	19/18614	7.6210849491271e-07	0.00487978	8.63349693261346e-06	RAD51/CUL4B/PCGF2/DDB2/BARD1/RNF168/PCGF6/BRCC3/BABAM2/TRIM37/BMI1/BRCA1/RING1/PCGF5/PCGF1/DDB1/BRCA2/RNF2	18
GO:1904505	BP	GO:1904505	regulation of telomere maintenance in response to DNA damage	18/7424	19/18614	7.6210849491271e-07	0.00487978	8.63349693261346e-06	INO80/NFRKB/ACTR5/INO80B/ACTR8/MCRS1/ERCC4/INO80D/INO80E/INO80C/XRCC1/ACTL6A/UCHL5/TFPT/ERCC1/RUVBL1/RUVBL2/YY1	18
GO:0000422	BP	GO:0000422	autophagy of mitochondrion	60/7424	92/18614	7.65669838178153e-07	0.00490258	8.63432501846745e-06	FBXL4/SREBF1/LRBA/VPS13C/CAMKK2/GABARAPL1/ATP13A2/SREBF2/HDAC6/SNX30/MUL1/USP36/ATG7/TP53/HTT/HK2/BECN1/OGT/FBXW7/MARK2/ARFIP2/ATG4D/TSC2/MFN2/AMBRA1/FZD5/SPATA33/ATG2A/VPS13D/ATG4B/RNF41/ATG13/WDR45/HUWE1/ATG2B/ATG12/WIPI2/WDR45B/FBXO7/SLC25A46/HTRA2/DNM1L/RB1CC1/ATG14/HIF1A/PARL/CSNK2A2/USP30/ATG5/CISD2/GSK3A/ATG3/WIPI1/FUNDC1/TIGAR/FKBP8/GABARAP/ATG9B/CDC37/HAX1	60
GO:0061726	BP	GO:0061726	mitochondrion disassembly	60/7424	92/18614	7.65669838178153e-07	0.00490258	8.63432501846745e-06	FBXL4/SREBF1/LRBA/VPS13C/CAMKK2/GABARAPL1/ATP13A2/SREBF2/HDAC6/SNX30/MUL1/USP36/ATG7/TP53/HTT/HK2/BECN1/OGT/FBXW7/MARK2/ARFIP2/ATG4D/TSC2/MFN2/AMBRA1/FZD5/SPATA33/ATG2A/VPS13D/ATG4B/RNF41/ATG13/WDR45/HUWE1/ATG2B/ATG12/WIPI2/WDR45B/FBXO7/SLC25A46/HTRA2/DNM1L/RB1CC1/ATG14/HIF1A/PARL/CSNK2A2/USP30/ATG5/CISD2/GSK3A/ATG3/WIPI1/FUNDC1/TIGAR/FKBP8/GABARAP/ATG9B/CDC37/HAX1	60
GO:2000819	BP	GO:2000819	regulation of nucleotide-excision repair	24/7424	28/18614	7.68742382543996e-07	0.00492226	8.64927135192443e-06	ARID1B/BCL7A/ARID2/PHF10/SMARCE1/RAD52/SMARCC2/SMARCD2/SMARCD3/KAT7/ERCC8/DPF2/ARID1A/PBRM1/SMARCD1/SMARCB1/BCL7B/ACTL6A/CUL4A/SMARCC1/SMARCA2/BRD7/SMARCA4/BCL7C	24
GO:0001701	BP	GO:0001701	in utero embryonic development	206/7424	398/18614	8.45915208920679e-07	0.0054164	9.49597619657227e-06	PTCH1/TMEM231/RAD51B/MATR3/PLCG1/TAB1/VPS54/TTLL4/TGFBR1/ITGB1/INPP5B/PALB2/TFEB/VEGFA/MAN2A1/NOS3/PTPN18/BCOR/FUT8/TGFBR2/C5/E2F7/DHX35/LEF1/PLOD3/ADAM10/ATP7A/PCGF2/SPECC1/ZFP36L1/ZFP14/FBXW8/B9D1/PEMT/ACVR1B/FLVCR1/PKD1/ATP11A/UNK/NPAT/DBN1/C2CD3/XRCC2/GINS4/ATF2/BMPR1A/TBL1XR1/E2F8/STIL/SIN3A/CHD7/TP53/NBN/MBNL1/BIRC6/HINFP/CHST11/ZNF335/SP3/MGAT1/HDAC3/CNOT2/KAT2A/SRF/NCAPG2/SLC30A1/RDH10/CP…	206
GO:0031669	BP	GO:0031669	cellular response to nutrient levels	128/7424	230/18614	8.48989128682539e-07	0.00543608	9.50892086733503e-06	PIK3C2B/SREBF1/EIF2AK3/FOXO1/ITFG2/KANK2/CDKN1A/PIK3R4/KLF10/TBL2/SLC38A2/TFEB/GABARAPL1/PICK1/DEPDC5/MFSD2A/ZC3H12A/SZT2/BRIP1/XBP1/SREBF2/USF1/RICTOR/EHMT2/SESN1/EIF2AK4/PRKAB1/WRN/ATP2B1/STK26/WDR59/ATG7/TTC5/RXRB/EIF2AK2/NPRL3/ATF2/MAP3K5/NPRL2/FOS/WDR24/TP53/SESN3/GCN1/SLC7A5/LAMP2/RPTOR/SRF/PRKAA1/MTOR/SUV39H1/USP33/CBL/BECN1/PRKAG1/ZFYVE1/CLEC16A/AIFM1/AMBRA1/HSPA5/MAPK8/MED1/SEH1L/VPS41/U…	128
GO:0034620	BP	GO:0034620	cellular response to unfolded protein	63/7424	98/18614	8.71191991962705e-07	0.00557824	9.73557309777974e-06	EIF2AK3/TMTC4/PIK3R1/DERL3/ERMP1/PARP8/TBL2/MBTPS2/UFL1/MBTPS1/XBP1/TMEM33/ATF6/HERPUD1/AMFR/HSPA13/RHBDD1/ERO1A/QRICH1/HSPA14/DNAJC10/EIF2AK2/CDK5RAP3/ATF6B/OS9/TM7SF3/PARP6/ABCA7/CREBZF/BFAR/PPP1R15B/PIGBOS1/DDRGK1/ERLEC1/HSPA5/RHBDD2/DERL2/DAXX/SELENOS/DERL1/PTPN2/VAPB/NFE2L2/NCK1/HSF1/DDIT3/PTPN1/ERN1/NCK2/BAK1/ATF4/HSPA2/HERPUD2/TMED2/TMBIM6/BAX/PARP16/DNAJB9/BCL2L11/BAG3/VCP/CREB3/SERP1	63
GO:0015919	BP	GO:0015919	peroxisomal membrane transport	20/7424	22/18614	9.101261878566e-07	0.00582754	1.01022503221373e-05	PEX5/PEX26/PEX6/ABCD4/LONP2/PEX1/RAB8B/USP9X/PEX10/ABCD3/TRIM37/PEX3/PEX2/ABCD1/PEX14/PEX12/PEX16/PEX13/PEX19/PEX7	20
GO:0031440	BP	GO:0031440	regulation of mRNA 3'-end processing	20/7424	22/18614	9.101261878566e-07	0.00582754	1.01022503221373e-05	ZFP36L1/BARD1/NCBP1/VIRMA/CDK9/NCBP2/CPSF6/ZC3H14/HSF1/CPSF7/AHCYL1/PAF1/LEO1/CDC73/YTHDC1/DHX36/CPEB3/SNRPA/NUDT21/PAPOLA	20
GO:0051383	BP	GO:0051383	kinetochore organization	20/7424	22/18614	9.101261878566e-07	0.00582754	1.01022503221373e-05	POGZ/CENPC/CENPT/TRAPPC12/MIS12/RNF4/KNTC1/SENP6/CDT1/CENPE/NUF2/NDC80/CENPK/CENPF/CENPN/SMC2/CENPH/DLGAP5/CENPA/SMC4	20
GO:0009267	BP	GO:0009267	cellular response to starvation	99/7424	170/18614	9.32056186883291e-07	0.00596796	1.03225250133336e-05	PIK3C2B/SREBF1/EIF2AK3/FOXO1/ITFG2/CDKN1A/PIK3R4/KLF10/TBL2/SLC38A2/TFEB/GABARAPL1/PICK1/DEPDC5/MFSD2A/ZC3H12A/SZT2/XBP1/SREBF2/EHMT2/SESN1/EIF2AK4/WRN/STK26/WDR59/ATG7/TTC5/EIF2AK2/NPRL3/ATF2/MAP3K5/NPRL2/FOS/WDR24/TP53/SESN3/GCN1/SLC7A5/LAMP2/RPTOR/PRKAA1/MTOR/SUV39H1/USP33/BECN1/ZFYVE1/CLEC16A/AMBRA1/HSPA5/MAPK8/SEH1L/VPS41/SP1/ASNS/SLC2A1/MYBBP1A/KAT5/MAPK3/HNRNPL/RNF167/RRP8/MAX/SRD5A1/COMT/…	99
GO:0071763	BP	GO:0071763	nuclear membrane organization	33/7424	43/18614	9.51279073588911e-07	0.00609104	1.05119019809414e-05	REEP4/TOR1AIP1/SPAST/NEMP1/PRKCA/UBXN2B/TMEM43/NEK6/ANKLE2/TOR1A/DCTN1/CHMP2B/CHMP3/VPS4B/RCC1/CHMP7/TOR1B/VPS4A/LPIN1/AKAP8L/UBXN2A/TARDBP/VRK1/CTDNEP1/PAFAH1B1/CHMP1A/CHMP1B/CHMP4A/NSFL1C/CHMP6/PLK1/EMD/CHMP2A	33
GO:0010833	BP	GO:0010833	telomere maintenance via telomere lengthening	54/7424	81/18614	9.59500418104448e-07	0.00614368	1.05791360130002e-05	TERC/RAD51/SLX4/ATR/PNKP/RAD50/ATM/MAP2K7/GNL3L/FBXO4/TENT4B/TNKS1BP1/DCLRE1B/PARN/TERT/EXOSC10/SMG5/TERF2/MAPKAPK5/PIF1/NAT10/MAP3K4/SMG6/TNKS2/ZBTB48/MRE11/NAF1/TINF2/TELO2/MAPK3/ERCC4/TNKS/RFC1/XRN1/POT1/TERF1/AURKB/ACD/WRAP53/CTNNB1/STN1/CTC1/DHX36/DCP2/NEK2/MAPK1/GAR1/RPA1/DKC1/HMBOX1/NEK7/TEN1/PARP1/HNRNPU	54
GO:0070936	BP	GO:0070936	protein K48-linked ubiquitination	47/7424	68/18614	9.88837845073576e-07	0.00633153	1.08783728313007e-05	SYVN1/HACE1/KBTBD6/PELI1/KBTBD7/TRIM38/SKP2/UBE2E2/AMFR/FBXO38/UBE2D4/UBR5/UBE3C/RFFL/TRIM32/UBE2Q2/RNF4/RNF146/RNF8/BFAR/ZNRF1/RNF115/CUL1/TOPORS/BTRC/UBE2D1/ZNRF2/UBE3A/ARIH2/UBE2R2/UBE2G2/UBE2E3/RNF216/TTC3/UBE2E1/CUL3/RNF126/UBE2B/RNF6/RNF34/ITCH/RNF187/UBE2K/UBE2D3/UBE2H/GABARAP/UBE2A	47
GO:1904507	BP	GO:1904507	positive regulation of telomere maintenance in response to DNA damage	15/7424	15/18614	1.01924336056827e-06	0.00652622	1.11880068263568e-05	INO80/NFRKB/ACTR5/INO80B/ACTR8/MCRS1/INO80D/INO80E/INO80C/ACTL6A/UCHL5/TFPT/RUVBL1/RUVBL2/YY1	15
GO:0051321	BP	GO:0051321	meiotic cell cycle	153/7424	284/18614	1.09798623948593e-06	0.00703041	1.20256853383845e-05	MSH5/RAD51/SLX4/RAD51B/MLH3/WNT5A/AGO4/PLD6/UTP14C/RAD51D/STAG3/WBP2NL/TDRKH/C11orf80/SLC2A8/FANCM/TUBGCP5/NDC1/BRIP1/RAD50/ATM/ZCWPW1/TOP3A/FBXO43/EHMT2/YTHDC2/MEI1/WASHC5/ESPL1/CENPC/MARF1/MYBL1/ZNF318/TUBGCP4/REC8/RMI1/RAD54L/GPR3/XRCC2/FIGNL1/DMC1/ANKLE1/TOP2B/RAD54B/NBN/ANAPC7/EME1/TUBGCP3/EXO1/FANCD2/NCAPD2/SUN2/ANAPC4/BUB1B/UBR2/FANCA/CDK2/ASPM/SPIN1/MUS81/ZW10/CDC25A/CCNB1IP1/ORC4/ANAPC1/…	153
GO:1990928	BP	GO:1990928	response to amino acid starvation	38/7424	52/18614	1.21367494056579e-06	0.00777116	1.32634210421306e-05	EIF2AK3/ITFG2/CDKN1A/SLC38A2/TFEB/DEPDC5/SZT2/SESN1/EIF2AK4/WDR59/EIF2AK2/NPRL3/ATF2/MAP3K5/NPRL2/WDR24/SESN3/GCN1/MTOR/BECN1/MAPK8/SEH1L/PEX2/MAPK3/HNRNPL/RNF167/MIOS/FLCN/SESN2/LARP1/EIF2A/SH3GLB1/DAPL1/DAP/ATF4/UCP2/MAPK1/RRAGC	38
GO:0006482	BP	GO:0006482	protein demethylation	25/7424	30/18614	1.31240474327782e-06	0.00840333	1.42793279528874e-05	UTY/KDM4A/FBXL19/KDM5C/PHF2/KDM3B/RIOX2/KDM2B/ALKBH4/KDM1B/KDM3A/KDM4B/KDM4C/KDM1A/KDM5A/PPME1/PHF8/RIOX1/KDM6A/KDM5B/JMJD1C/UBE2B/KDM6B/KDM2A/KDM7A	25
GO:0008214	BP	GO:0008214	protein dealkylation	25/7424	30/18614	1.31240474327782e-06	0.00840333	1.42793279528874e-05	UTY/KDM4A/FBXL19/KDM5C/PHF2/KDM3B/RIOX2/KDM2B/ALKBH4/KDM1B/KDM3A/KDM4B/KDM4C/KDM1A/KDM5A/PPME1/PHF8/RIOX1/KDM6A/KDM5B/JMJD1C/UBE2B/KDM6B/KDM2A/KDM7A	25
GO:0032436	BP	GO:0032436	positive regulation of proteasomal ubiquitin-dependent protein catabolic process	60/7424	93/18614	1.32065225526183e-06	0.00845614	1.43375520694746e-05	PRICKLE1/RNF144B/TAF1/DET1/TRIB2/PIAS1/SOCS5/FBXW8/RNF19A/HERPUD1/RNF19B/RNF14/UBQLN2/PLK3/MDM2/GSK3B/SMAD7/GCLC/PSEN1/COP1/ANKIB1/HECTD1/DDRGK1/MAPK9/AKT1/PSMD10/TRIB3/USP5/TRIB1/KEAP1/DVL1/SIRT6/NFE2L2/RCHY1/CSNK1E/ARIH2/ARIH1/BCAP31/BBS7/FBXO22/FZR1/NUB1/AXIN1/GSK3A/SGTA/CSNK1A1/UBQLN1/HSPBP1/AURKA/DNAJB2/ZYG11B/CDC20/RAD23A/VCP/PLK1/NOP53/GABARAP/CSNK1D/ZER1/SOCS4	60
GO:0031063	BP	GO:0031063	regulation of histone deacetylation	31/7424	40/18614	1.40786996420678e-06	0.00901459	1.52509787899677e-05	SREBF1/BCL6/JDP2/PRKD2/VEGFA/KAT2B/SPHK2/TADA2A/PRMT6/CAMK2D/BAZ2A/C6orf89/KAT14/YEATS2/TP53/CTBP1/KAT2A/SUV39H1/NIPBL/ING2/AKAP8/RRP8/DR1/SIRT1/WDR5/AKAP8L/TADA3/MBIP/SAP30BP/SGF29/SMARCA5	31
GO:0002204	BP	GO:0002204	somatic recombination of immunoglobulin genes involved in immune response	39/7424	54/18614	1.4419036110111e-06	0.00923251	1.54841253170115e-05	CLCF1/BCL6/PARP3/AICDA/PTPRC/KMT5C/PAXIP1/SLC15A4/STAT6/RNF168/NBN/EXO1/SHLD2/THOC1/ATAD5/TP53BP1/RNF8/UNG/NSD2/EXOSC6/MSH6/RIF1/MSH2/MLH1/SWAP70/NDFIP1/SUPT6H/HMCES/TGFB1/MAD2L2/SHLD1/EXOSC3/CD40/SHLD3/APLF/LIG4/ERCC1/TFRC/KMT5B	39
GO:0002208	BP	GO:0002208	somatic diversification of immunoglobulins involved in immune response	39/7424	54/18614	1.4419036110111e-06	0.00923251	1.54841253170115e-05	CLCF1/BCL6/PARP3/AICDA/PTPRC/KMT5C/PAXIP1/SLC15A4/STAT6/RNF168/NBN/EXO1/SHLD2/THOC1/ATAD5/TP53BP1/RNF8/UNG/NSD2/EXOSC6/MSH6/RIF1/MSH2/MLH1/SWAP70/NDFIP1/SUPT6H/HMCES/TGFB1/MAD2L2/SHLD1/EXOSC3/CD40/SHLD3/APLF/LIG4/ERCC1/TFRC/KMT5B	39
GO:0006383	BP	GO:0006383	transcription by RNA polymerase III	39/7424	54/18614	1.4419036110111e-06	0.00923251	1.54841253170115e-05	ERCC6/NAB2/IVNS1ABP/SETD5/POLR3C/BRF1/ZNF76/SNAPC1/SNAPC3/GTF3C2/ZC3H8/POLR3GL/RPTOR/MTOR/GTF3C3/ICE2/TBP/GTF3C1/SNAPC4/CHD8/SNAPC2/MYBBP1A/GTF3C4/POLR1C/POLR3G/GTF3C5/BRF2/POLR3F/BDP1/POLR3D/CRCP/DHX36/SNAPC5/MAF1/POLR3H/BAZ1B/SMARCA5/SF3B1/DEK	39
GO:0045190	BP	GO:0045190	isotype switching	39/7424	54/18614	1.4419036110111e-06	0.00923251	1.54841253170115e-05	CLCF1/BCL6/PARP3/AICDA/PTPRC/KMT5C/PAXIP1/SLC15A4/STAT6/RNF168/NBN/EXO1/SHLD2/THOC1/ATAD5/TP53BP1/RNF8/UNG/NSD2/EXOSC6/MSH6/RIF1/MSH2/MLH1/SWAP70/NDFIP1/SUPT6H/HMCES/TGFB1/MAD2L2/SHLD1/EXOSC3/CD40/SHLD3/APLF/LIG4/ERCC1/TFRC/KMT5B	39
GO:0009062	BP	GO:0009062	fatty acid catabolic process	66/7424	105/18614	1.58164964219751e-06	0.0101273	1.6948048000125e-05	ACACB/PLA2G15/ACAD10/IRS1/PEX5/ILVBL/TYSND1/MFSD2A/MCEE/ABHD3/NUDT19/SLC27A4/ABHD2/AUH/PPARD/ACOX1/ABCD4/PCK2/AKT2/LONP2/ACOX3/IVD/DECR2/PCCA/CPT2/HADH/ABCD3/HSD17B4/ACOT8/HADHA/ACAA1/AKT1/AIG1/NUDT7/LPIN2/PEX2/ABCD1/PHYH/CROT/DECR1/ACADM/CNR1/ACAT1/SESN2/MLYCD/BDH2/HADHB/LPIN1/NUDT8/HACL1/MCAT/PCCB/ECHDC1/PEX13/SCP2/SLC25A17/ACAA2/ECI2/ETFDH/ECH1/PEX7/ACAT2/ETFA/ECI1/GCDH/HSD17B10	66
GO:0010821	BP	GO:0010821	regulation of mitochondrion organization	89/7424	151/18614	1.60541175601835e-06	0.0102795	1.71655143538804e-05	SREBF1/BMF/ADCK1/PLD6/TMEM135/VPS13C/DDHD1/HRK/CAMKK2/SLC35F6/INF2/ATP13A2/SREBF2/BCL2L2/HDAC6/STAT2/MOAP1/PRMT6/OMA1/STOX1/DDHD2/MUL1/USP36/RHOT1/MIEF1/TP53/HTT/C11orf65/GSK3B/TMEM102/FXN/MYO19/GCLC/LMNA/TMEM14A/RAP1GDS1/PISD/FBXW7/MIEF2/TSC2/AMBRA1/AKT1/MAPK8/FZD5/VPS13D/PSMD10/PLA2G6/GOLPH3/RNF41/EP300/OPA1/HUWE1/FLCN/MCU/PGAM5/FBXO7/MFF/HTRA2/DNM1L/ZDHHC6/BIK/HIF1A/HIP1R/SIRT7/PARL/BAK1/BCL2L…	89
GO:0140056	BP	GO:0140056	organelle localization by membrane tethering	53/7424	80/18614	1.6218355305782e-06	0.0103846	1.73037488664004e-05	RAB3A/CLN3/CEP83/ESYT1/EXOC6/STX17/VPS11/STX7/EXOC4/PACS2/STX3/UNC13A/BLOC1S6/RAB3IP/CTBP2/RAB3D/STXBP3/RAB8B/STX16/STX1A/ATP2A2/EXOC1/PPFIA3/STX12/ESYT2/EXOC7/VPS18/PDZD8/STX10/RABEPK/EXOC5/EXOC3/STX2/VAPB/USO1/ATG14/AHCYL1/STXBP2/EXOC2/SNAP29/STX8/RAB12/RAB8A/STX6/STX4/VAMP8/STX5/YKT6/STXBP1/PLEK/VAMP3/VTI1B/TPRG1L	53
GO:1903829	BP	GO:1903829	positive regulation of protein localization	236/7424	468/18614	1.88356696167785e-06	0.0120605	2.00530060458878e-05	FFAR1/CD38/TLR4/ITPR1/CNPY4/ITGB2/EIF2AK3/PIK3R2/DLG4/HPS4/CACNB4/PIK3R1/GPLD1/CLN3/APBB1/WNT5A/CROCC/JUP/AKAP5/C2CD2L/MAP1A/TNF/CLSTN3/ITGB1/PPP1R9B/EDEM1/CENPJ/NEDD9/RAB29/C2CD5/GHRL/XPO4/ABHD17B/CEP135/GAS8/FYN/LRIG2/KCNQ1OT1/ZC3H12A/ATP13A2/BLK/PRKCE/CEP120/CAPN10/SREBF2/ATP2C1/ACSL3/VPS11/SORL1/LIMK2/TESK1/ADAM9/CNST/PTPN23/GNL3L/HLA-DRB1/MAVS/PPM1A/LEPROT/MYO18A/STX3/PPARD/ACSL4/C1QTNF12/AN…	236
GO:0007004	BP	GO:0007004	telomere maintenance via telomerase	47/7424	69/18614	1.90272045069323e-06	0.0121831	2.02134499200594e-05	TERC/ATR/PNKP/RAD50/ATM/MAP2K7/GNL3L/FBXO4/TENT4B/TNKS1BP1/PARN/TERT/EXOSC10/SMG5/TERF2/MAPKAPK5/PIF1/NAT10/MAP3K4/SMG6/TNKS2/MRE11/NAF1/TINF2/TELO2/MAPK3/TNKS/RFC1/XRN1/POT1/TERF1/AURKB/ACD/WRAP53/CTNNB1/STN1/CTC1/DCP2/NEK2/MAPK1/GAR1/RPA1/DKC1/HMBOX1/NEK7/TEN1/HNRNPU	47
GO:0006893	BP	GO:0006893	Golgi to plasma membrane transport	41/7424	58/18614	1.93814838721407e-06	0.01241	2.05018260572824e-05	LLGL1/CLN3/RAB26/BBS2/EXOC6/ARFGEF2/ATP2C1/ACSL3/SEC16A/CNST/EXOC4/GGA1/GGA3/ANK3/BBS1/BLZF1/VAMP5/PREPL/GGA2/EXOC1/GOLPH3L/VAMP2/GOLPH3/CSK/CCDC22/NSF/EXOC5/CCDC93/GOPC/MACF1/DNM2/EXOC2/ARFRP1/RAB10/SYS1/GOLGA7/LYPLA1/RABEP1/VAMP3/VPS35L/GOLGA4	41
GO:0090311	BP	GO:0090311	regulation of protein deacetylation	41/7424	58/18614	1.93814838721407e-06	0.01241	2.05018260572824e-05	SREBF1/BCL6/JDP2/PRKD2/VEGFA/SPRED1/KAT2B/HDAC6/SPHK2/TADA2A/PRMT6/CAMK2D/CCAR2/BAZ2A/C6orf89/KAT14/YEATS2/TP53/CTBP1/DYRK1A/KAT2A/PRKAA1/SUV39H1/NIPBL/ING2/AKAP8/EP300/RRP8/DR1/SIRT1/WDR5/AKAP8L/SPRED2/FNTA/TADA3/MBIP/SAP30BP/BRMS1/FRY/SGF29/SMARCA5	41
GO:0009416	BP	GO:0009416	response to light stimulus	170/7424	323/18614	2.00658375191566e-06	0.0128482	2.11804811699233e-05	MME/NFATC4/SYNGAP1/CACNB4/PIK3R1/EXT1/MAPK11/ATR/RGS14/BMF/RDH13/ERCC5/CDKN1A/FBXL17/ITGB1/HMGCR/XPC/ERCC6/RBM4/TAF1/USP2/CUL4B/PML/RDH11/USF1/TMEM161A/MAP2K7/AGRP/USP28/MYC/EIF2AK4/OGG1/MEN1/TENT2/DDB2/TP53I13/WRN/PER2/NLRP1/PLEKHB1/INO80/GRK4/DDHD2/ZRANB3/RHBDD1/PITPNM1/CCAR2/POLK/MEIS2/CCDC66/AKT2/MTA1/PER1/NPHP4/FOS/BRAF/KMT2A/ROM1/TP53/REV1/ACTR5/NF1/CASP7/HYAL2/TRIM32/GTF2H2/HYAL3/NEDD4/ABC…	170
GO:0006622	BP	GO:0006622	protein targeting to lysosome	26/7424	32/18614	2.04451342636407e-06	0.013091	2.14892091723997e-05	VPS54/PIK3R4/NAGPA/SORL1/GGA3/ZFYVE16/SCARB2/LAMP2/NEDD4/BECN1/AP3B1/PXK/M6PR/GCC2/VPS4A/AP3M1/GNPTG/LAPTM5/NCOA4/ATG14/GNPTAB/PIK3C3/VPS53/AP4M1/SNX16/HGS	26
GO:0007549	BP	GO:0007549	dosage compensation	26/7424	32/18614	2.04451342636407e-06	0.013091	2.14892091723997e-05	MSL2/KANSL2/JARID2/KANSL1/MSL3/HCFC1/EXOSC10/RLIM/KAT8/OGT/MSL1/KANSL3/MCRS1/RBM15B/BRCA1/METTL3/PHF20/WDR5/RBM15/CDYL/SMCHD1/YTHDC1/PCGF5/SUZ12/LRIF1/HNRNPU	26
GO:0007031	BP	GO:0007031	peroxisome organization	29/7424	37/18614	2.06005678492554e-06	0.0131905	2.15155386620138e-05	PEX5/TMEM135/PEX26/PEX6/MAVS/ABCD4/PJVK/LONP2/PEX1/RAB8B/USP9X/PEX10/ABCD3/ACOT8/TRIM37/PEX3/PEX2/ABCD1/PEX14/PEX12/ZFAND6/MFF/DNM1L/PEX16/HACL1/PEX11B/PEX13/PEX19/PEX7	29
GO:0009225	BP	GO:0009225	nucleotide-sugar metabolic process	29/7424	37/18614	2.06005678492554e-06	0.0131905	2.15155386620138e-05	DPAGT1/ENTPD5/FUT8/SLC35A3/GNPDA2/UGGT2/GFPT1/GNE/UAP1L1/MPI/MGAT1/UGDH/PMM2/GALT/GMDS/UGGT1/TGDS/AMDHD2/UGP2/GNPNAT1/GMPPB/PARG/UAP1/EXTL2/UXS1/GSK3A/PGM3/PMM1/DPM1	29
GO:0043162	BP	GO:0043162	ubiquitin-dependent protein catabolic process via the multivesicular body sorting pathway	29/7424	37/18614	2.06005678492554e-06	0.0131905	2.15155386620138e-05	VPS37B/UBAP1L/HDAC6/PTPN23/STAM2/NEDD4/RNF115/CHMP2B/CHMP3/VPS4B/CHMP7/PLAA/VPS36/VPS4A/VPS37A/MVB12A/RNF126/STAM/UBAP1/CHMP1A/VPS25/CHMP1B/CHMP4A/VPS37C/CHMP6/TSG101/CHMP2A/HGS/SNF8	29
GO:0006268	BP	GO:0006268	DNA unwinding involved in DNA replication	19/7424	21/18614	2.08399855569204e-06	0.0133438	2.16286995639847e-05	RAD51/TWNK/WRN/GINS4/PURA/RECQL4/RECQL5/GINS1/GINS3/MCM2/BLM/MCM4/MCM6/MCM5/RECQL/CDC45/GINS2/MCM7/MCM3	19
GO:0051315	BP	GO:0051315	attachment of mitotic spindle microtubules to kinetochore	19/7424	21/18614	2.08399855569204e-06	0.0133438	2.16286995639847e-05	KAT2B/CENPC/MIS12/MAD1L1/BECN1/CHAMP1/SEH1L/KAT5/BOD1/CDT1/INCENP/CENPE/AURKB/NUF2/NDC80/KIF2C/CDCA8/RMDN1/HNRNPU	19
GO:0051571	BP	GO:0051571	positive regulation of histone H3-K4 methylation	19/7424	21/18614	2.08399855569204e-06	0.0133438	2.16286995639847e-05	AUTS2/KANSL2/PAXIP1/KANSL1/HCFC1/NELFA/KAT8/OGT/KANSL3/SMAD4/MCRS1/BRCA1/PHF20/WDR5/CTNNB1/SNW1/CTR9/RTF1/NELFE	19
GO:0030705	BP	GO:0030705	cytoskeleton-dependent intracellular transport	118/7424	212/18614	2.21411417892465e-06	0.014177	2.29310261693077e-05	PRICKLE1/FYCO1/HOOK2/BICDL1/IFT172/MYO1F/CLN3/SPG11/TMEM201/AP3B2/MAP1A/TTC21B/IFT122/F8A1/COPG2/HDAC6/CLUAP1/FLOT2/WDPCP/IFT80/RASGRP1/BLOC1S6/RHOT1/MYO1C/SPAST/BLOC1S5/STAU2/BICD1/PURA/KIF1C/MYO1G/TRAK1/IFT88/WASL/COPG1/RPGR/SSX2IP/HTT/CEP131/NDE1/KIF13B/FUZ/MYO19/AGTPBP1/BICD2/DYNC1H1/AP3S2/WASF1/TERF2/BORCS5/SUN2/AP3M2/TRAF3IP1/IFT81/SYNE2/IFT52/HOOK3/CCDC88A/AP3B1/AP3S1/MAPK8IP3/RAB6A/RABGEF…	118
GO:0009299	BP	GO:0009299	mRNA transcription	37/7424	51/18614	2.24585645709397e-06	0.0143802	2.32112139714601e-05	SREBF1/TAF1/TAF4B/NCOA2/NR1H3/RXRB/ATF2/STAT3/TP53/TAF6/NCBP1/RARA/TAF2/TAF8/TBP/CREB1/MED1/TAF3/AP3B1/NCBP2/TAF4/HSF1/HLTF/NR1H2/HIPK3/ZBTB1/SUPT6H/ATF4/TAF11/TAF5/NCOA1/NCBP3/TAF12/TAF7/DDX5/TAF9/S100A10	37
GO:0031668	BP	GO:0031668	cellular response to extracellular stimulus	141/7424	261/18614	2.32681803560789e-06	0.0148986	2.39978623277717e-05	PIK3C2B/SREBF1/EIF2AK3/FOXO1/ITFG2/ITGA4/KANK2/PTPRC/CDKN1A/PIK3R4/KLF10/TBL2/SLC38A2/PPP1R9B/ERCC6/TFEB/GABARAPL1/PICK1/DEPDC5/MFSD2A/ZC3H12A/SZT2/BRIP1/XBP1/SREBF2/USF1/RICTOR/EHMT2/SESN1/EIF2AK4/PRKAB1/WRN/SIPA1/ATP2B1/STK26/WDR59/ATG7/TTC5/RXRB/EIF2AK2/NPRL3/ATF2/MAP3K5/NPRL2/FOS/ARHGAP35/WDR24/TP53/SESN3/GCN1/SLC7A5/LAMP2/RPTOR/SRF/PRKAA1/MTOR/SUV39H1/USP33/CBL/BECN1/PRKAG1/ZFYVE1/CLEC16A/AI…	141
GO:0010508	BP	GO:0010508	positive regulation of autophagy	86/7424	146/18614	2.47428620869528e-06	0.0158429	2.54657359437441e-05	FYCO1/TRIM65/TPCN1/FOXO1/TRIM22/PIK3CB/LRSAM1/UFL1/TFEB/PIP4K2B/CAMKK2/DEPDC5/ZC3H12A/EPM2A/TRIM38/TRIM13/SESN1/SNX30/ATF6/SPTLC1/SPTLC2/MOAP1/UVRAG/NPRL3/TRIM8/NPRL2/PLK3/WDR24/MAP3K7/HTT/SESN3/RAB3GAP1/GSK3B/TRIM32/PRKAA1/BECN1/IKBKG/TSC2/AMBRA1/TBK1/CDK16/ATG2A/VPS13D/ORMDL3/RAB3GAP2/TICAM1/KAT5/ATG13/MAPK3/PIM2/TRIM5/WDR45/FLCN/SESN2/TMEM59/LARP1/CALCOCO2/RIPK2/PAFAH1B2/SIRT1/FBXO7/ATG16L1/DH…	86
GO:0006986	BP	GO:0006986	response to unfolded protein	84/7424	142/18614	2.53930075019616e-06	0.0162591	2.60806539160789e-05	EIF2AK3/TMTC4/PIK3R1/DERL3/ERMP1/PARP8/TBL2/EDEM1/MBTPS2/KBTBD6/UFL1/MBTPS1/TMEM129/CREB3L4/XBP1/ERP44/TMEM33/ATF6/HERPUD1/JKAMP/AMFR/FAF2/HSPA13/RHBDD1/ERO1A/QRICH1/STT3B/HSPA14/DNAJC10/EIF2AK2/CDK5RAP3/ATF6B/OS9/TM7SF3/PARP6/DNAJC3/ABCA7/CREBZF/TRAM1/BFAR/PPP1R15B/PIGBOS1/MFN2/DDRGK1/ERLEC1/HSPA5/RHBDD2/DERL2/DAXX/SELENOS/DERL1/PTPN2/VAPB/MANF/NFE2L2/NCK1/TOR1B/UBXN4/HSF1/DDIT3/PTPN1/ERN1/EDEM2…	84
GO:0006999	BP	GO:0006999	nuclear pore organization	14/7424	14/18614	2.55842462976651e-06	0.0163816	2.61145329002537e-05	NDC1/NUP205/NUP133/NUP153/NUP107/NUP54/TMEM170A/AHCTF1/SEH1L/NUP98/NUP35/NUP93/RTN4/TPR	14
GO:0071027	BP	GO:0071027	nuclear RNA surveillance	14/7424	14/18614	2.55842462976651e-06	0.0163816	2.61145329002537e-05	DXO/WDR82/EXOSC10/ZC3H4/EXOSC6/EXOSC2/ZCCHC7/XRN1/EXOSC9/EXOSC3/EXOSC5/EXOSC8/EXOSC7/EXOSC4	14
GO:1902969	BP	GO:1902969	mitotic DNA replication	14/7424	14/18614	2.55842462976651e-06	0.0163816	2.61145329002537e-05	RAD51/BCL6/POLA1/ZMPSTE24/LIG1/GINS1/GINS3/MCM2/MCM4/MCM6/CDC45/BRCA2/RTF2/MCM3	14
GO:1901796	BP	GO:1901796	regulation of signal transduction by p53 class mediator	66/7424	106/18614	2.56393417230744e-06	0.0164169	2.61169209711108e-05	ELL3/ATR/MAP2K6/DYRK2/RRM2B/TAF1/USP2/SPRED1/PML/NOP2/ATM/CD74/MYC/URB2/PRMT6/ZMPSTE24/CHEK2/PLK3/CDK5RAP3/MDM2/TP53/RFFL/DYRK3/PYHIN1/DYRK1A/KAT6A/MTOR/ATAD5/MAPKAPK5/ING4/AKT1/PSMD10/ING2/KDM1A/SOX4/USP15/EP300/TRIM24/ARMC10/SETD9/SIRT1/PRMT5/SMYD2/AURKB/USP7/SPRED2/PAK1IP1/CHEK1/KMT5A/RRN3/STK11/PTTG1IP/PMAIP1/RNF34/AURKA/BOP1/YJU2/TRIAP1/PIP4P1/DDX5/TAF9/ZNHIT1/NOP53/RRS1/BCL2/MIF	66
GO:0047496	BP	GO:0047496	vesicle transport along microtubule	34/7424	46/18614	2.89562805047906e-06	0.0185407	2.94350777507901e-05	FYCO1/BICDL1/CLN3/AP3B2/RASGRP1/BLOC1S6/BLOC1S5/KIF1C/TRAK1/HTT/NDE1/DYNC1H1/AP3S2/BORCS5/AP3M2/AP3B1/AP3S1/KIF3B/KIFAP3/AP3D1/AP3M1/DTNBP1/FBXW11/KIF3A/SNAPIN/BLOC1S2/RAB1A/BLOC1S3/STK11/TRAK2/PAFAH1B1/BLOC1S4/NDEL1/KIF5B	34
GO:0016242	BP	GO:0016242	negative regulation of macroautophagy	27/7424	34/18614	2.9700158069283e-06	0.019017	3.00677738456222e-05	LZTS1/NPC1/EHMT2/TMEM39A/USP36/MTM1/RUBCN/TP53/PIK3CA/MTOR/BECN1/SCFD1/CLEC16A/NRBP2/TSC2/AKT1/UBQLN4/FEZ2/RNF41/PHF23/TSC1/USP30/SEC22B/QSOX1/POLDIP2/CHMP4A/TIGAR	27
GO:2000780	BP	GO:2000780	negative regulation of double-strand break repair	27/7424	34/18614	2.9700158069283e-06	0.019017	3.00677738456222e-05	ERCC6/OGG1/POLQ/AUNIP/UBR5/SHLD2/FBH1/RECQL5/PARPBP/TP53BP1/FANCB/RIF1/UBQLN4/RMI2/CYREN/HSF1/RNF169/TFIP11/TRIP12/SMCHD1/MAGEF1/MAD2L2/SHLD1/KLHL15/SHLD3/NUDT16L1/OTUB1	27
GO:1902017	BP	GO:1902017	regulation of cilium assembly	45/7424	66/18614	3.01460707726742e-06	0.0193025	3.04431510299167e-05	RABEP2/CROCC/CENPJ/ZMYND10/CEP135/CEP120/SDCCAG8/LIMK2/TESK1/ODF2L/WDPCP/MPHOSPH9/WRAP73/CNTROB/CDK10/IFT88/ARHGAP35/TAPT1/HTT/GSK3B/CCP110/CEP97/FUZ/TCHP/ENTR1/KCTD17/ATMIN/SYNE2/EVI5L/CCDC88A/MNS1/DYNC2LI1/IFT140/PPP1R35/KIF24/DNM2/CDKL1/MARK4/BBS4/MAP4/ATG5/IFT20/ODF2/ATG3/GDI2	45
GO:0050871	BP	GO:0050871	positive regulation of B cell activation	54/7424	83/18614	3.01939353559529e-06	0.0193332	3.04431510299167e-05	CLCF1/TNFRSF13C/CD38/TLR4/BCL6/SASH3/SLC39A10/PTPRC/CDKN1A/KMT5C/INPP5D/PELI1/MEF2C/PAXIP1/CARD11/XBP1/CD74/SYK/CD27/STAT6/BTK/NCKAP1L/SHLD2/IL2RG/ATAD5/STAT5B/TP53BP1/NSD2/EXOSC6/RIF1/BMI1/SPI1/TICAM1/MSH2/MLH1/PCID2/VAV3/CD320/HMCES/TGFB1/MAD2L2/SHLD1/EXOSC3/CD40/ADA/SHLD3/CD81/SH3KBP1/NFATC2/PPP2R3C/BCL2/MIF/TFRC/KMT5B	54
GO:0071496	BP	GO:0071496	cellular response to external stimulus	171/7424	327/18614	3.14057765482561e-06	0.0201091	3.16006348109646e-05	MAG/TLR4/PIK3C2B/SREBF1/EIF2AK3/FOXO1/ITFG2/ITGA4/KANK2/PTPRC/CDKN1A/PIK3R4/KLF10/PIEZO1/TBL2/CRADD/TNFRSF10A/DAG1/SLC38A2/PPP1R9B/MAP3K1/ERCC6/TFEB/GABARAPL1/PICK1/DEPDC5/MFSD2A/MYD88/ZC3H12A/SZT2/F11R/BRIP1/XBP1/SREBF2/USF1/RICTOR/EHMT2/CASP2/SESN1/EIF2AK4/PRKAB1/WRN/SIPA1/ATP2B1/STK26/WDR59/MAP3K14/ATG7/TTC5/RXRB/EIF2AK2/NPRL3/ATF2/MAP3K5/NPRL2/FOS/ARHGAP35/MAP3K2/WDR24/MAP2K4/TP53/SESN3/GCN1/…	171
GO:0033866	BP	GO:0033866	nucleoside bisphosphate biosynthetic process	40/7424	57/18614	3.47185589558858e-06	0.0222303	3.47222504560406e-05	ACACB/PANK1/ACSL5/HACD2/ELOVL6/PANK4/ACSL3/PDK1/PPT1/ACSF3/ACSL4/PAPSS1/HSD17B12/ELOVL1/ACACA/PPT2/PPCS/SLC25A16/PPCDC/PDK3/DCAKD/PANK3/ACAT1/PDK2/ACLY/DLAT/DLD/MLYCD/DIP2A/SLC25A1/ACSL1/TECR/PANK2/COASY/PDHB/ACOT7/ELOVL5/PDHA1/PDHX/GCDH	40
GO:0034030	BP	GO:0034030	ribonucleoside bisphosphate biosynthetic process	40/7424	57/18614	3.47185589558858e-06	0.0222303	3.47222504560406e-05	ACACB/PANK1/ACSL5/HACD2/ELOVL6/PANK4/ACSL3/PDK1/PPT1/ACSF3/ACSL4/PAPSS1/HSD17B12/ELOVL1/ACACA/PPT2/PPCS/SLC25A16/PPCDC/PDK3/DCAKD/PANK3/ACAT1/PDK2/ACLY/DLAT/DLD/MLYCD/DIP2A/SLC25A1/ACSL1/TECR/PANK2/COASY/PDHB/ACOT7/ELOVL5/PDHA1/PDHX/GCDH	40
GO:0034033	BP	GO:0034033	purine nucleoside bisphosphate biosynthetic process	40/7424	57/18614	3.47185589558858e-06	0.0222303	3.47222504560406e-05	ACACB/PANK1/ACSL5/HACD2/ELOVL6/PANK4/ACSL3/PDK1/PPT1/ACSF3/ACSL4/PAPSS1/HSD17B12/ELOVL1/ACACA/PPT2/PPCS/SLC25A16/PPCDC/PDK3/DCAKD/PANK3/ACAT1/PDK2/ACLY/DLAT/DLD/MLYCD/DIP2A/SLC25A1/ACSL1/TECR/PANK2/COASY/PDHB/ACOT7/ELOVL5/PDHA1/PDHX/GCDH	40
GO:0032527	BP	GO:0032527	protein exit from endoplasmic reticulum	35/7424	48/18614	3.49250288177804e-06	0.0223625	3.48583214197838e-05	SYVN1/DERL3/EDEM1/TMEM129/SEL1L/SORL1/INSIG1/SEC16A/HERPUD1/FAF2/RHBDD1/OS9/TM9SF4/ERLEC1/UBAC2/DERL2/HM13/SELENOS/DERL1/PREB/GCC2/UBE2J1/BCAP31/UBE2G2/EDEM2/TMEM30A/NPLOC4/RANGRF/HSP90B1/SAR1B/SAR1A/SEC13/CD81/AUP1/VCP	35
GO:0071826	BP	GO:0071826	ribonucleoprotein complex subunit organization	130/7424	239/18614	3.55927256581999e-06	0.02279	3.545326459187e-05	ATR/EIF3C/AGO4/KHDC4/PTBP2/NOP2/ATM/PRMT7/USP4/DDX28/AGO1/RBM5/MDN1/SMN1/PRPF39/DYRK3/GEMIN5/ZNHIT6/NCBP1/EIF2D/GEMIN8/NLE1/ZRSR2/CELF2/AGO2/TRAF7/SART3/TGS1/EIF2S3B/SF3A2/ADAR/GEMIN4/DICER1/KLC1/NAF1/BUD13/ERAL1/SRSF6/GCFC2/DDX20/DHX8/ZFAND1/PRPF8/SETX/AGO3/FASTKD2/RBMX2/POLR2D/AAR2/COIL/PRPF3/DDX23/CPSF6/ISY1/SRPK2/USP39/LUC7L/DHX30/SF3B3/PPAN/SNRNP200/CRNKL1/SCAF11/CLP1/CPSF7/PRMT5/DHX29/TARBP…	130
GO:1900151	BP	GO:1900151	regulation of nuclear-transcribed mRNA catabolic process, deadenylation-dependent decay	22/7424	26/18614	3.57423893389768e-06	0.0228859	3.54596470965526e-05	TOB1/ZFP36L2/NANOS1/ZFP36L1/TNRC6B/TENT4B/TENT4A/RC3H1/AGO2/CNOT1/PAIP1/CNOT7/DHX36/ZFP36/CPEB3/DHX9/TNRC6C/PABPC1/CSDE1/SYNCRIP/HNRNPD/HNRNPU	22
GO:1904353	BP	GO:1904353	regulation of telomere capping	22/7424	26/18614	3.57423893389768e-06	0.0228859	3.54596470965526e-05	PNKP/RAD50/ATM/MAP2K7/NBN/TERF2/MAPKAPK5/MAP3K4/SMG6/TNKS2/MAPK3/ERCC4/TNKS/NABP2/AURKB/USP7/XRCC1/NEK2/MAPK1/ERCC1/NEK7/HNRNPD	22
GO:0032465	BP	GO:0032465	regulation of cytokinesis	59/7424	93/18614	3.62028210610029e-06	0.0231807	3.58446036736624e-05	CXCR5/PIK3R4/PRKCE/RAB11FIP4/E2F7/PKP4/UVRAG/SPAST/KIF20A/GIT1/CDC14A/E2F8/PLK3/CIT/BIRC6/CCP110/PKN2/MYO19/KLHL9/BECN1/ENTR1/SVIL/AHCTF1/PRC1/CDC25B/RACGAP1/KIF3B/CHMP3/KIF20B/CDC6/KIF14/KIF23/FLCN/NUP62/INCENP/VPS4A/ECT2/ZFYVE19/AURKB/SH3GLB1/CSPP1/BCL2L1/BBS4/ZFYVE26/PIK3C3/BRCA2/IGF1R/KLHL21/CUL3/GIPC1/AURKA/CDCA8/POLDIP2/SETD2/FSD1/CENPV/CETN2/PLK1/PRPF40A	59
GO:0030330	BP	GO:0030330	DNA damage response, signal transduction by p53 class mediator	48/7424	72/18614	3.81575166803213e-06	0.0244323	3.77045489962288e-05	ATR/CDKN1A/CRADD/TFAP4/PAXIP1/SPRED1/PML/E2F7/ATM/CD74/CASP2/MDM4/ZMPSTE24/CHEK2/PLK3/MDM2/TP53/NBN/SP100/DYRK3/PYHIN1/DYRK1A/PIDD1/ING4/PSMD10/ATRX/KDM1A/KAT5/SOX4/FOXM1/SESN2/CDKN1B/SIRT1/GTSE1/SMYD2/SPRED2/USP10/BRCA2/KMT5A/PTTG1IP/PMAIP1/YJU2/TRIAP1/DDX5/ZNHIT1/MIF/BCL3/PPM1D	48
GO:1901992	BP	GO:1901992	positive regulation of mitotic cell cycle phase transition	62/7424	99/18614	3.8761497210228e-06	0.024819	3.82250621471382e-05	RAD51B/RRM2B/CENPJ/CDC7/DBF4B/CUL4B/ESPL1/UBE2E2/ADAM17/LSM11/STOX1/CDK10/STIL/SIN3A/MDM2/RGCC/ANAPC7/TERT/MTBP/RPTOR/RB1/SASS6/ANKRD17/RCC2/MTA3/KMT2E/DTL/CDC25A/AKT1/MECP2/CDC25B/VPS4B/CDC6/CPSF3/CDT1/FBXO5/TMOD3/MEPCE/CDCA5/CDC23/MBLAC1/CDC16/LSM10/NSMCE2/KLHL18/CUL4A/HSPA2/BRD4/DDX3X/AIF1/PLRG1/CUL3/EIF4G1/DLGAP5/ANAPC5/RRM2/RRM1/CDC25C/CCND3/APEX1/CDK4/TFDP1	62
GO:0045738	BP	GO:0045738	negative regulation of DNA repair	28/7424	36/18614	4.08377432427194e-06	0.0261484	4.01925094633272e-05	ERCC6/OGG1/POLQ/AUNIP/UBR5/SHLD2/FBH1/RECQL5/TERF2/PARPBP/TP53BP1/FANCB/RIF1/UBQLN4/RMI2/CYREN/HSF1/RNF169/TFIP11/TRIP12/SMCHD1/MAGEF1/MAD2L2/SHLD1/KLHL15/SHLD3/NUDT16L1/OTUB1	28
GO:0006664	BP	GO:0006664	glycolipid metabolic process	66/7424	107/18614	4.09387519469578e-06	0.0262131	4.02119779462286e-05	ST6GALNAC6/GBGT1/GAL3ST4/ST3GAL3/PGAP3/GM2A/CLN6/GPLD1/PIGO/GLB1/NAGA/PIGU/PIGB/PIGK/ST3GAL1/PIGV/B4GALT4/PIGM/PIGQ/GALC/MPPE1/PIGN/HEXA/CERK/ST6GALNAC4/B4GALT3/GLA/LARGE1/PIGT/ST8SIA4/GBA2/PGAP2/SUMF1/PGAP1/SLC30A5/PIGH/PIGW/NEU3/PIGF/TM9SF2/PRKAA1/PRKCD/FUCA1/A4GALT/PIGS/PIGA/PIGX/UGCG/ST3GAL2/PIGC/GPAA1/DPM3/CPTP/B4GALT5/DPM2/PIGG/CREM/ST3GAL5/PIGP/SMPD1/BAX/SCCPDH/ST3GAL6/ST3GAL4/GLTP/DPM1	66
GO:0018107	BP	GO:0018107	peptidyl-threonine phosphorylation	67/7424	109/18614	4.12734870299975e-06	0.0264274	4.04604918190888e-05	WNT5A/DYRK2/PRKD2/TGFBR1/NLK/TAF1/CAD/S1PR2/TGFBR2/SPRED1/DYRK1B/ACVR1B/STOX1/CAMK2D/TNKS1BP1/GRK2/ATF2/CDK10/HIPK1/GSK3B/SMAD7/DYRK3/DYRK4/SPHK1/DYRK1A/RPTOR/PRKCA/PRKCD/MTOR/ROCK2/PRKACA/DGKQ/MARK2/OXSR1/AKT1/TBK1/MAPK8/CDK5/DDIT4/PDPK1/TNKS/RIPK2/MAP3K10/WNK1/HIPK3/TTK/STK39/ROCK1/SPRED2/PRKDC/CAB39/ULK1/CSNK2A1/CHEK1/AXIN1/CSNK2A2/TGFB1/INPP5K/EIF4G1/STK11/GSK3A/LMTK2/MAPK1/CLK1/UBE2K/PLK1/BC…	67
GO:0036258	BP	GO:0036258	multivesicular body assembly	25/7424	31/18614	4.19792697898297e-06	0.0268793	4.10710434411418e-05	VPS37B/STAM2/CHMP2B/CHMP3/VPS4B/CHMP7/PDCD6IP/VPS36/VPS4A/VPS37A/VTA1/MVB12A/STAM/UBAP1/CHMP1A/VPS25/CHMP1B/CHMP4A/VPS37C/IST1/CHMP6/TSG101/CHMP2A/HGS/SNF8	25
GO:0000478	BP	GO:0000478	endonucleolytic cleavage involved in rRNA processing	16/7424	17/18614	4.31471484050952e-06	0.0276271	4.18825673785681e-05	NOP9/KRI1/UTP20/TBL3/FCF1/BMS1/UTP23/RCL1/TSR1/NOL9/NOP14/SDE2/RPP40/ABT1/BOP1/RRS1	16
GO:0000479	BP	GO:0000479	endonucleolytic cleavage of tricistronic rRNA transcript (SSU-rRNA, 5.8S rRNA, LSU-rRNA)	16/7424	17/18614	4.31471484050952e-06	0.0276271	4.18825673785681e-05	NOP9/KRI1/UTP20/TBL3/FCF1/BMS1/UTP23/RCL1/TSR1/NOL9/NOP14/SDE2/RPP40/ABT1/BOP1/RRS1	16
GO:0006744	BP	GO:0006744	ubiquinone biosynthetic process	16/7424	17/18614	4.31471484050952e-06	0.0276271	4.18825673785681e-05	COQ10A/COQ8B/COQ6/COQ8A/COQ2/COQ7/PDSS2/COQ5/PPTC7/COQ9/UBIAD1/PDSS1/COQ3/NDUFA9/COQ10B/COQ4	16
GO:1901663	BP	GO:1901663	quinone biosynthetic process	16/7424	17/18614	4.31471484050952e-06	0.0276271	4.18825673785681e-05	COQ10A/COQ8B/COQ6/COQ8A/COQ2/COQ7/PDSS2/COQ5/PPTC7/COQ9/UBIAD1/PDSS1/COQ3/NDUFA9/COQ10B/COQ4	16
GO:0043968	BP	GO:0043968	histone H2A acetylation	20/7424	23/18614	4.33876121805006e-06	0.0277811	4.20335647512399e-05	NAA40/SPHK2/ING3/TRRAP/EPC2/EP400/MBTD1/MSL3/EPC1/MRGBP/KAT5/DMAP1/YEATS4/VPS72/MEAF6/ACTL6A/MORF4L2/BRD8/RUVBL1/RUVBL2	20
GO:0009100	BP	GO:0009100	glycoprotein metabolic process	204/7424	401/18614	4.37214188158385e-06	0.0279948	4.22742254709885e-05	ST6GALNAC6/GBGT1/GAL3ST4/AQP11/GALNT12/XYLT2/FUT10/MAN2B1/SYVN1/ST3GAL3/CHST10/GALNT7/B3GALNT2/MANBA/DPY19L3/TMTC4/EXT1/GORASP1/POGLUT1/C1GALT1C1/NAGLU/GCNT2/GALNT6/GLB1/NDST1/ALG12/DERL3/AGA/XYLT1/MGAT4A/MOGS/DPAGT1/XXYLT1/ALG1/NPC1/IDUA/EDEM1/EXT2/HS2ST1/ALG10/ENTPD5/B4GAT1/MAN2A1/ST3GAL1/ST6GAL1/NAGPA/FUT8/GALNT14/B4GALT4/POFUT1/ALG6/ERP44/C1GALT1/RFT1/B3GNT7/PLOD3/MAGT1/TRIM13/ATP7A/MAN1B1/PO…	204
GO:0051056	BP	GO:0051056	regulation of small GTPase mediated signal transduction	157/7424	298/18614	4.50332164899524e-06	0.0288348	4.34577238436947e-05	P2RY8/CYTH4/FGD2/LPAR2/ARHGAP11B/ARHGEF2/RALGPS1/ARHGAP9/PRAG1/SYNGAP1/RASAL3/BCL6/PSD4/PLEKHG4/SYDE2/ARHGEF9/RAP1GAP2/GPR65/KANK2/ARHGEF25/OBSCN/MYO9A/GIT2/GPR18/VAV1/AUTS2/CCDC125/PIK3CB/ITGB1/DEF6/KBTBD6/ARHGAP45/ABR/ARHGAP30/KBTBD7/BCR/MADD/DOCK8/RASAL1/FGD3/ARHGEF1/LZTR1/F11R/ARHGAP4/RASA2/ARFGEF2/RIPOR2/SH2B2/DNMBP/SGSM3/TIAM1/VAV2/ARHGAP18/DENND1A/DOCK2/SIPA1/SPRY4/RASGRP1/SRGAP2/DENND4B/A…	157
GO:0006896	BP	GO:0006896	Golgi to vacuole transport	18/7424	20/18614	4.75037182940909e-06	0.0304166	4.56637684490771e-05	EHD3/CLN3/VPS54/VPS52/AP1G2/AP3S2/ANKFY1/VTI1A/AP3S1/RBSN/AP3D1/CCDC91/LAPTM5/LAMP1/GAK/AP1G1/AP4M1/VTI1B	18
GO:0008334	BP	GO:0008334	histone mRNA metabolic process	18/7424	20/18614	4.75037182940909e-06	0.0304166	4.56637684490771e-05	ATM/TENT2/LSM11/TENT4B/EXOSC10/NCBP1/MTPAP/CPSF2/NCBP2/CPSF3/XRN1/UPF1/MBLAC1/LSM10/DCP2/SLBP/EXOSC4/LSM1	18
GO:0070059	BP	GO:0070059	intrinsic apoptotic signaling pathway in response to endoplasmic reticulum stress	43/7424	63/18614	4.7791327070991e-06	0.0306008	4.58512058781866e-05	ITPR1/SYVN1/EIF2AK3/ATP2A3/APAF1/PML/XBP1/HERPUD1/SERINC3/ERO1A/QRICH1/DNAJC10/MAP3K5/TP53/TXNDC12/TRAF2/AIFM1/GRINA/TRIB3/ERP29/TNFRSF10B/SELENOS/OPA1/PTPN2/CEBPB/HYOU1/NCK1/SIRT1/DDIT3/PTPN1/ERN1/NCK2/BAK1/BCL2L1/ATF4/BAG6/TMBIM6/BAX/PMAIP1/BCL2L11/SELENOK/BCL2/CREB3	43
GO:0098781	BP	GO:0098781	ncRNA transcription	44/7424	65/18614	5.21238738710415e-06	0.0333749	4.99111429940971e-05	ELL3/ERCC6/IPPK/POLR1B/DDX11/MYBL1/BRF1/TP53/SNAPC1/SNAPC3/GTF3C2/ZC3H8/WDR82/MTOR/DEDD/ZC3H4/TAF1B/GTF3C3/ICE2/SPIN1/POLR1E/GTF3C1/SNAPC4/RPAP2/SNAPC2/ATRX/GTF3C4/USPL1/SMARCB1/CC2D1A/GTF3C5/MEPCE/NOL11/CDK7/SIRT7/TCOF1/SNAPC5/LARP7/PWP1/NPM3/SMARCA4/NFATC2/NOP53/ERCC2	44
GO:0045191	BP	GO:0045191	regulation of isotype switching	29/7424	38/18614	5.37236263551269e-06	0.0343992	5.134367298276e-05	CLCF1/BCL6/PARP3/PTPRC/KMT5C/PAXIP1/SLC15A4/STAT6/SHLD2/THOC1/ATAD5/TP53BP1/NSD2/EXOSC6/RIF1/MSH2/MLH1/NDFIP1/SUPT6H/HMCES/TGFB1/MAD2L2/SHLD1/EXOSC3/CD40/SHLD3/APLF/TFRC/KMT5B	29
GO:0050821	BP	GO:0050821	protein stabilization	117/7424	213/18614	5.76248081538683e-06	0.0368972	5.49659208493342e-05	SYVN1/HPS4/PIK3R1/CRTAP/HYPK/P3H1/DNLZ/USP13/NLK/TAF1/USP2/TBL1X/SEL1L/GLMP/SEC16A/TRIM39/MTMR9/COG7/FLOT2/PEX6/MDM4/MUL1/USP36/TTI1/SWSAP1/CHEK2/CDC37L1/TP53/USP19/NAA16/DVL3/ATF7IP/USP9X/HCFC1/MCM8/SMAD7/PYHIN1/LAMP2/WIZ/PRKCD/VHL/USP33/CREBL2/NCLN/RASSF2/FBXW7/HIP1/STX12/SAV1/RPAP3/CREB1/SPAG1/STXBP4/DNAAF2/TELO2/MAPK8IP3/PTEN/RABL3/SOX4/PIM2/EP300/WDR81/STK3/PRKRA/TBRG1/PER3/BAG5/SMAD3/DVL1/I…	117
GO:0051569	BP	GO:0051569	regulation of histone H3-K4 methylation	23/7424	28/18614	5.77366362097475e-06	0.0369688	5.49666801810613e-05	AUTS2/KANSL2/PAXIP1/BCOR/PYGO2/KANSL1/HCFC1/ZNF335/NELFA/KAT8/OGT/KANSL3/SMAD4/KDM1A/MCRS1/BRCA1/PHF20/WDR5/CTNNB1/SNW1/CTR9/RTF1/NELFE	23
GO:0043254	BP	GO:0043254	regulation of protein-containing complex assembly	207/7424	409/18614	5.80311423090397e-06	0.0371573	5.51410167248033e-05	NLRC3/TMC8/PTPN22/PTK2B/TLR4/FHOD3/LCAT/PMEPA1/RAB3A/PIK3R2/ZNF827/TLR6/ATR/BMF/EVL/CARMIL2/PIEZO1/TNF/PEX5/ABCA3/HRK/SPIDR/VEGFA/MYD88/TGFBRAP1/PRKCE/CYFIP2/FCHSD2/ATM/VPS11/SORL1/RICTOR/HDAC6/NAPB/SYK/ARHGAP18/VPS8/SLAIN1/PLEKHG2/GNL3L/MAVS/PPM1A/MKKS/SLF1/CARD8/EML2/BTK/GBA2/PRUNE1/CAMSAP1/NCKAP1L/VPS16/EIF2AK2/AKAP9/GIT1/RASA1/DHX33/TRAPPC12/CLASP1/TP53/LDLRAD4/ATF7IP/GSK3B/HCFC1/DLG1/SMAD6/A…	207
GO:0090169	BP	GO:0090169	regulation of spindle assembly	26/7424	33/18614	5.96427771458819e-06	0.0381893	5.65408842764386e-05	CENPJ/KIF15/EML3/STIL/GPSM2/CEP97/DYNC1H1/RNF4/SASS6/SENP6/SPAG5/NUMA1/CHMP2B/CHMP3/VPS4B/CHMP7/TPR/CHMP1A/DRG1/CHMP1B/CHMP4A/CHMP6/PLK1/CCSAP/CHMP2A/HNRNPU	26
GO:0032869	BP	GO:0032869	cellular response to insulin stimulus	116/7424	211/18614	5.97328053428631e-06	0.0382469	5.65408842764386e-05	SREBF1/PIK3R2/FOXO1/PTPRE/PIK3R1/GPLD1/EEF2K/IRS1/RBM4/PIP4K2B/SLC2A8/C2CD5/CAPN10/KAT2B/XBP1/GKAP1/USF1/SH2B2/SORL1/INSIG1/SLC27A4/NCOA2/NCOA5/ZFP36L1/SLC27A1/APPL2/SOCS1/RHOQ/IDE/ATP2B1/C1QTNF12/MYO1C/SOS1/PCK2/AKT2/SLC39A14/SESN3/GSK3B/PIK3CA/SOS2/ZNF106/SHC1/ZDHHC7/RB1/PRKAA1/GCLC/PRKCD/ZBTB7B/MZB1/RPS6KB1/FER/CTSD/OGT/INSIG2/PHIP/ZNF592/SIK2/APPL1/TSC2/VAMP2/PRKCI/PTPRA/AKT1/OSBPL8/STXBP4/TR…	116
GO:0008286	BP	GO:0008286	insulin receptor signaling pathway	76/7424	128/18614	6.18758656150249e-06	0.0396191	5.8457652870121e-05	SREBF1/PIK3R2/FOXO1/PTPRE/PIK3R1/GPLD1/IRS1/RBM4/PIP4K2B/SLC2A8/C2CD5/GKAP1/SH2B2/SORL1/SLC27A4/NCOA5/SOCS1/RHOQ/IDE/C1QTNF12/SOS1/AKT2/SLC39A14/SESN3/GSK3B/PIK3CA/SOS2/ZNF106/SHC1/PRKAA1/PRKCD/ZBTB7B/MZB1/RPS6KB1/FER/CTSD/OGT/PHIP/ZNF592/SIK2/APPL1/TSC2/PTPRA/AKT1/OSBPL8/STXBP4/AP3S1/KANK1/MAPK3/LONP1/PDPK1/PIK3R3/RAF1/PTPN2/PDK2/NCK1/PTPN11/SIRT1/PTPN1/EIF4EBP2/ADIPOR1/GNAI2/PIK3C2A/IGF1R/INPP5…	76
GO:0002566	BP	GO:0002566	somatic diversification of immune receptors via somatic mutation	13/7424	13/18614	6.42143523657897e-06	0.0411164	6.02625083952029e-05	AICDA/POLL/PMS2/POLQ/MCM3AP/EXO1/SAMHD1/UNG/ADAR/MSH6/MSH2/MLH1/POLB	13
GO:0043928	BP	GO:0043928	exonucleolytic catabolism of deadenylated mRNA	13/7424	13/18614	6.42143523657897e-06	0.0411164	6.02625083952029e-05	CNOT8/EXOSC2/CNOT6/EXOSC9/DIS3/CNOT7/DCP2/EXOSC3/EXOSC5/EXOSC8/NT5C3B/EXOSC7/DCPS	13
GO:1900095	BP	GO:1900095	regulation of dosage compensation by inactivation of X chromosome	13/7424	13/18614	6.42143523657897e-06	0.0411164	6.02625083952029e-05	MSL2/KANSL2/KANSL1/MSL3/HCFC1/RLIM/KAT8/OGT/MSL1/KANSL3/MCRS1/PHF20/WDR5	13
GO:1903509	BP	GO:1903509	liposaccharide metabolic process	66/7424	108/18614	6.44193453012222e-06	0.0412477	6.02625083952029e-05	ST6GALNAC6/GBGT1/GAL3ST4/ST3GAL3/PGAP3/GM2A/CLN6/GPLD1/PIGO/GLB1/NAGA/PIGU/PIGB/PIGK/ST3GAL1/PIGV/B4GALT4/PIGM/PIGQ/GALC/MPPE1/PIGN/HEXA/CERK/ST6GALNAC4/B4GALT3/GLA/LARGE1/PIGT/ST8SIA4/GBA2/PGAP2/SUMF1/PGAP1/SLC30A5/PIGH/PIGW/NEU3/PIGF/TM9SF2/PRKAA1/PRKCD/FUCA1/A4GALT/PIGS/PIGA/PIGX/UGCG/ST3GAL2/PIGC/GPAA1/DPM3/CPTP/B4GALT5/DPM2/PIGG/CREM/ST3GAL5/PIGP/SMPD1/BAX/SCCPDH/ST3GAL6/ST3GAL4/GLTP/DPM1	66
GO:0071985	BP	GO:0071985	multivesicular body sorting pathway	34/7424	47/18614	6.45166340144262e-06	0.04131	6.02625083952029e-05	VPS37B/RILP/PTPN23/UVRAG/LEPROT/TMEM50B/RUBCN/STAM2/CHMP2B/CHMP3/VPS4B/UBXN6/CHMP7/LEPROTL1/VPS36/VPS4A/VPS37A/TMEM50A/VTA1/LYST/MVB12A/STAM/UBAP1/CHMP1A/VPS25/CHMP1B/CHMP4A/VPS37C/CHMP6/VCP/TSG101/CHMP2A/HGS/SNF8	34
GO:0098927	BP	GO:0098927	vesicle-mediated transport between endosomal compartments	34/7424	47/18614	6.45166340144262e-06	0.04131	6.02625083952029e-05	HOOK2/RILP/PIK3R4/VPS11/SORL1/PTPN23/DNAJC13/WDR91/KIF16B/BECN1/MAP2K1/SNX12/HOOK3/NF2/PXK/MAPK3/CHMP3/WDR81/MSN/EEA1/AKTIP/ANKRD27/ATG14/PIK3C3/CORO1A/FLNA/RAB5A/STX8/RAB21/LMTK2/MAPK1/SNX3/SNX16/SNF8	34
GO:0006901	BP	GO:0006901	vesicle coating	30/7424	40/18614	6.81612514566016e-06	0.0436436	6.3546905659708e-05	AP3B2/TRAPPC2/SEC16A/TRAPPC8/TRAPPC11/TRAPPC9/TRAPPC5/TRAPPC12/GBF1/AP3S2/TRAPPC10/AP3M2/KLHL12/AP3S1/ARFGAP2/TRAPPC13/PREB/AP3D1/PEF1/TMED10/TMED9/SAR1B/CUL3/TMED2/SAR1A/TRAPPC3/PPP6C/TRAPPC6B/TFG/CSNK1D	30
GO:0002381	BP	GO:0002381	immunoglobulin production involved in immunoglobulin-mediated immune response	49/7424	75/18614	7.20458190818691e-06	0.0461309	6.69164584066418e-05	CLCF1/HLA-DOB/GAPT/HLA-DMB/BCL6/PARP3/HLA-DMA/AICDA/HLA-DQB1/PTPRC/KMT5C/HLA-DPA1/HLA-DRB5/PAXIP1/SLC15A4/STAT6/HLA-DRB1/BTK/RNF168/NBN/EXO1/SHLD2/THOC1/ATAD5/HLA-DPB1/TP53BP1/RNF8/UNG/NSD2/EXOSC6/MSH6/RIF1/MSH2/MLH1/SWAP70/NDFIP1/SUPT6H/HMCES/TGFB1/MAD2L2/SHLD1/EXOSC3/CD40/SHLD3/APLF/LIG4/ERCC1/TFRC/KMT5B	49
GO:0071479	BP	GO:0071479	cellular response to ionizing radiation	49/7424	75/18614	7.20458190818691e-06	0.0461309	6.69164584066418e-05	RAD51/ATR/CDKN1A/SPIDR/ATM/WRN/FBXO4/BARD1/INO80/TNKS1BP1/ZMPSTE24/FIGNL1/CHEK2/MDM2/INTS7/TP53/RAD9A/TMEM109/NET1/CLOCK/NIPBL/BRCC3/TP53BP1/BABAM2/HSPA5/MAPK14/RAD1/KDM1A/TLK2/BLM/BRCA1/MAP3K20/GADD45A/IFI16/RHNO1/RAD51AP1/ECT2/HSF1/SIRT1/DNM2/MGMT/BCL2L1/BRCA2/RAD9B/ELK1/LIG4/CYBA/TANK/NUCKS1	49
GO:0034198	BP	GO:0034198	cellular response to amino acid starvation	35/7424	49/18614	7.53088879279594e-06	0.0482203	6.98162231273788e-05	EIF2AK3/ITFG2/CDKN1A/SLC38A2/TFEB/DEPDC5/SZT2/SESN1/EIF2AK4/WDR59/EIF2AK2/NPRL3/ATF2/MAP3K5/NPRL2/WDR24/SESN3/GCN1/MTOR/BECN1/MAPK8/SEH1L/MAPK3/HNRNPL/RNF167/MIOS/FLCN/SESN2/SH3GLB1/DAPL1/DAP/ATF4/UCP2/MAPK1/RRAGC	35
GO:0070129	BP	GO:0070129	regulation of mitochondrial translation	21/7424	25/18614	7.63593813708818e-06	0.0488929	7.06577807353186e-05	METTL8/RMND1/NSUN3/FASTKD3/MTG1/NGRN/RPUSD4/MTG2/MRPS27/ALKBH1/RCC1L/CDK5RAP1/FASTKD2/RPUSD3/MPV17L2/SHMT2/TRUB2/LRPPRC/TRMT10C/COA3/TACO1	21
GO:0098687	CC	GO:0098687	chromosomal region	306/7685	390/19518	6.20783468932793e-57	4.600005504792e-54	2.73144726330429e-54	TERC/RAD51/TEP1/ZNF827/SLX4/ATR/KMT5C/KDM4A/RAD51D/STAG3/ZNF618/PML/RAD50/KAT2B/ATM/ARID2/MEN1/CENPC/WRN/CENPL/UVRAG/SLF1/REC8/ORC1/DCLRE1B/PHF2/PURA/XRCC3/DMC1/CENPT/ORC5/CHEK2/CENPI/SIN3A/TRAPPC12/CLASP1/PHF10/CLASP2/NBN/RAD17/SP100/TERT/ORC2/KANSL1/NDE1/DNA2/NUP133/NLRP2/MIS18BP1/WDR82/MTBP/SMARCE1/FLYWCH1/MIS12/THOC1/RECQL4/DCTN4/PPP2R5A/POLD1/SMARCC2/KNTC1/NUP43/STAG1/SUV39H1/NCAPD2/PSEN1/PD…	306
GO:0005819	CC	GO:0005819	spindle	300/7685	421/19518	6.89979693259664e-41	5.11274952705411e-38	1.51795532517126e-38	CD180/FBF1/ARHGEF2/RGS14/TMEM201/ALMS1/PTPN7/NR3C1/CCDC69/NEDD9/CEP85/CDC7/TBL1X/INPPL1/TUBGCP5/MAPKBP1/POC1B/WDR62/RAB11FIP4/CEP44/PARP4/KIF15/KAT2B/KLHL22/ALPK1/ATM/PKP4/EML3/MMS19/LIMK2/RMDN2/KBTBD8/ESPL1/HAUS4/DDX11/PYCR3/CNTRL/TADA2A/KATNAL1/AUNIP/TUBGCP4/INO80/WRAP73/EML2/FAM110A/NGRN/KIF18B/CCAR2/SPAST/IQCB1/CEP295/KIF20A/TTL/KATNB1/MAP7D3/GIT1/CDC14A/SPICE1/TBL1XR1/KLHL42/PLK3/HAUS3/KAT14…	300
GO:0016607	CC	GO:0016607	nuclear speck	296/7685	415/19518	1.75747164506035e-40	1.30228648898972e-37	2.57762507942185e-38	HOXA6/ELL3/FBXL4/PIAS3/NFATC4/CACNB4/NUGGC/TRIM22/APBB1/SNURF/PHF7/ZBTB18/POLI/NR3C1/TAB1/RREB1/JADE1/MAML3/RBM4/IL16/MEF2C/INPPL1/PSKH1/TAP2/E2F7/EHMT2/GTF2H2C/CLK2/PIAS1/ARHGAP18/OGG1/HEATR5B/WRN/PIAS2/ERBIN/PSME4/BARD1/PPP1R16B/U2AF1L4/USP36/DGKZ/BAZ2A/PRPF40B/ASCC3/PARN/STK17A/FTO/RBM27/RFXAP/EP400/HIPK1/NRDE2/FAM76A/TERT/S100PBP/CBY1/DNAJC11/DYRK3/PYHIN1/SFMBT2/CCNL1/ZNF106/DYRK1A/TCF12/GTF2…	296
GO:0000775	CC	GO:0000775	chromosome, centromeric region	197/7685	249/19518	6.00769665389237e-38	4.45170322053425e-35	6.60846631928161e-36	KMT5C/KDM4A/STAG3/ZNF618/KAT2B/ARID2/CENPC/CENPL/UVRAG/REC8/PHF2/CENPT/CENPI/SIN3A/TRAPPC12/CLASP1/PHF10/CLASP2/ORC2/KANSL1/NDE1/NUP133/MIS18BP1/MTBP/SMARCE1/FLYWCH1/MIS12/DCTN4/PPP2R5A/SMARCC2/KNTC1/NUP43/STAG1/SUV39H1/NCAPD2/PSEN1/PDS5B/FBXO28/NUP160/KNL1/MAD1L1/RCC2/BUB1B/TP53BP1/CHAMP1/DSN1/KAT8/RASSF2/SMARCD2/IKZF1/PHF6/NUP107/DSCC1/KDM4C/ZW10/AHCTF1/ZWILCH/SUV39H2/KAT7/CENPP/SPAG5/SEH1L/DYN…	197
GO:0000151	CC	GO:0000151	ubiquitin ligase complex	230/7685	307/19518	3.30562585958492e-37	2.44946876195243e-34	2.90895075643473e-35	RAD51/DCAF4/FBXL4/PRAME/SYVN1/MED17/DERL3/UBE3D/DYRK2/MED12/RNF144B/FBXL13/PHC1/FBXL17/DCAF17/SPOPL/KBTBD6/KBTBD7/UBXN8/DET1/BCOR/CUL4B/FBXL5/LZTR1/FBXW4/CBX2/SEL1L/KLHL22/SKP2/PHC3/PCGF2/KBTBD8/DDB2/CUL9/ASB2/FBXW8/RNF19A/PHC2/MAVS/FBXO4/FBXL19/BARD1/AMFR/FBXO38/FEM1C/FBXL6/UBE2D4/DCAF1/RNF19B/RNF14/ARMC8/DCAF16/KLHDC10/DCAF11/RNF168/KLHL42/DCAF5/FBXO42/PCGF6/DCAF10/ANAPC7/FBXL12/OS9/SPSB2/FBXO1…	230
GO:0000779	CC	GO:0000779	condensed chromosome, centromeric region	144/7685	170/19518	2.21639384771437e-34	1.64234784115635e-31	1.62535548832387e-32	KMT5C/KAT2B/ARID2/CENPC/REC8/PHF2/CENPT/CENPI/SIN3A/TRAPPC12/CLASP1/PHF10/CLASP2/ORC2/KANSL1/NDE1/NUP133/MTBP/SMARCE1/MIS12/DCTN4/SMARCC2/KNTC1/NUP43/NCAPD2/PSEN1/FBXO28/NUP160/KNL1/MAD1L1/BUB1B/TP53BP1/CHAMP1/DSN1/KAT8/RASSF2/SMARCD2/PHF6/NUP107/ZW10/AHCTF1/ZWILCH/SPAG5/SEH1L/DYNLT3/CENPB/BUB1/ATRX/ERCC6L/CENPO/KAT5/NUP85/BOD1/DCTN1/CHMP2B/CHMP3/PBRM1/KIF18A/SMARCD1/SGO1/SPC24/NSL1/CLIP1/NCAPD3/…	144
GO:0000776	CC	GO:0000776	kinetochore	135/7685	159/19518	1.55379411822511e-32	1.15136144160481e-29	9.76670588598644e-31	KAT2B/ARID2/CENPC/REC8/PHF2/CENPT/CENPI/SIN3A/TRAPPC12/CLASP1/PHF10/CLASP2/ORC2/KANSL1/NDE1/NUP133/MTBP/SMARCE1/MIS12/DCTN4/SMARCC2/KNTC1/NUP43/PSEN1/FBXO28/NUP160/KNL1/MAD1L1/BUB1B/TP53BP1/CHAMP1/DSN1/KAT8/RASSF2/SMARCD2/PHF6/NUP107/ZW10/AHCTF1/ZWILCH/SPAG5/SEH1L/DYNLT3/BUB1/ERCC6L/CENPO/KAT5/NUP85/BOD1/DCTN1/CHMP2B/CHMP3/PBRM1/KIF18A/SMARCD1/SGO1/SPC24/NSL1/CLIP1/CHMP7/SMARCB1/RANGAP1/LRWD1/GPA…	135
GO:0000793	CC	GO:0000793	condensed chromosome	201/7685	270/19518	5.20025529767626e-32	3.8533891755781e-29	2.86014041372194e-30	RAD51/MLH3/TOP3B/KMT5C/STAG3/RAD50/KAT2B/ARID2/CENPC/SLF1/SETMAR/REC8/PHF2/NOL6/DMC1/CENPT/CENPI/SIN3A/TRAPPC12/CLASP1/PHF10/CLASP2/ORC2/KANSL1/RAD9A/NDE1/NUP133/MTBP/ADD3/SMARCE1/NCAPG2/MIS12/DCTN4/SMARCC2/KNTC1/NUP43/FANCD2/SUV39H1/NCAPD2/PSEN1/FBXO28/NUP160/KNL1/MAD1L1/SUN2/BUB1B/TP53BP1/CHAMP1/DSN1/KAT8/RASSF2/SLF2/CDK2/SMARCD2/PHF6/NUP107/NSMCE3/ZW10/EID3/AHCTF1/CCNB1IP1/ZWILCH/SPAG5/SEH1L/R…	201
GO:0005759	CC	GO:0005759	mitochondrial matrix	306/7685	484/19518	7.04557297646558e-27	5.220769575561e-24	3.44450234404984e-25	CA5B/RAD51/CPS1/MRPS24/ARHGAP11B/ACAD10/DBT/NT5M/NR3C1/D2HGDH/EARS2/PDP1/SARS2/PDP2/LARS2/DGLUCY/ACSF2/PHYKPL/POLG/MCEE/MIPEP/TK2/NADK2/MRM1/TOP3A/PDK1/MARS2/SDHAF4/TWNK/PDPR/OGG1/LIPT1/PPM1K/ABHD10/DDX28/THEM4/MTERF2/DARS2/SIRT5/AUH/ACSF3/TRMT61B/NSUN3/ACAD8/FPGS/FASTKD3/MTG1/PUS1/BCKDHA/CCAR2/TTC5/LIAS/BDH1/HARS2/PCK2/ALDH6A1/GRPEL2/POLRMT/EXD2/MCCC1/SUCLG2/CHPF/FASTK/PDSS2/WARS2/IBA57/TP53/BCK…	306
GO:0000228	CC	GO:0000228	nuclear chromosome	166/7685	223/19518	1.18141277888074e-26	8.7542686915063e-24	5.19821622707527e-25	RAD51/SLX4/MLH3/POLD4/STAG3/SPIDR/TONSL/MMS22L/RAD50/POLA1/PHF12/INO80/REC8/ORC1/ZRANB3/POLE/TIMELESS/GINS4/NOL6/FIGNL1/DMC1/ING3/TRRAP/ORC5/ZMIZ2/HDAC8/SMARCAL1/NFRKB/SIN3A/ETAA1/EP400/SRCAP/ORC2/POLE2/PRIM2/RAD9A/REPIN1/ACTR5/EME1/ADD3/INO80B/SMARCE1/NCAPG2/WDHD1/POLD1/SUV39H1/NCAPD2/SUN2/BRMS1L/SAP130/SMARCAD1/OGT/GINS1/GINS3/CARM1/PRIM1/MUS81/CCNB1IP1/ORC4/ARID4A/MCM10/POLA2/NCAPH/MCM2/CHRAC1…	166
GO:0000922	CC	GO:0000922	spindle pole	134/7685	171/19518	1.77166580184152e-25	1.31280435916456e-22	7.08666320736607e-24	FBF1/RGS14/TMEM201/ALMS1/NEDD9/CEP85/INPPL1/TUBGCP5/MAPKBP1/POC1B/WDR62/CEP44/KLHL22/ALPK1/PKP4/RMDN2/DDX11/CNTRL/KATNAL1/AUNIP/TUBGCP4/FAM110A/SPAST/KATNB1/GIT1/CDC14A/PLK3/EFHC1/BIRC6/NDE1/GPSM2/TUBGCP3/NIN/CEP128/KATNBL1/DCTN4/KNTC1/STAG1/AAAS/ENKD1/ARHGEF7/CKAP2L/UBXN2B/MAD1L1/BRCC3/IKBKG/CDK5RAP2/ASPM/ZW10/SPAG5/NUMA1/MAPK14/UNC119/CEP95/NEK6/PRC1/CDC25B/RMDN3/KAT5/SMC6/BOD1/CEP63/DCTN1/VPS4…	134
GO:0005635	CC	GO:0005635	nuclear envelope	305/7685	490/19518	3.7325183313813e-25	2.76579608355355e-22	1.36859005483981e-23	TMC8/CYBB/PRICKLE1/ITPR1/RETSAT/ALOX5/SREBF1/GHDC/TMC6/NEMP2/DPY19L3/ITPR3/RAP1GAP2/ZNF224/ATP2A3/MATR3/TMEM201/OTULINL/IFFO1/CEPT1/PARP8/TMEM38A/ITPRIP/NUP210/P2RX5/NPC1/CLCC1/TMX4/NRM/TOR2A/LEMD3/PLPP6/DNASE1/NPIPA1/TOR4A/XPO4/CREB3L4/DUSP2/NDC1/XPO7/TM7SF2/BRIP1/RNF13/TMEM120B/QSOX2/MACO1/SORL1/TOR3A/TMEM33/POLA1/SCRN1/DPY19L1/ATF6/ARL6IP6/TOR1AIP1/MYORG/ERBIN/LBR/RNF123/OSBPL3/SPAST/ZMPSTE24/…	305
GO:0070603	CC	GO:0070603	SWI/SNF superfamily-type complex	82/7685	93/19518	1.39543935424217e-22	1.03402056149345e-19	4.72302550666581e-21	BCL11A/BICRAL/ERCC6/ARID1B/CDK2AP1/BCL7A/ARID2/INO80/BAZ2A/ING3/TRRAP/MTA1/NFRKB/HMGXB4/EP400/PHF10/SRCAP/SS18/ACTR5/INO80B/SMARCE1/RB1/BRD9/SMARCC2/MTA3/SMARCD2/SMARCD3/MBD3/CHD3/DPF2/CHRAC1/MYBBP1A/CDK2AP2/KAT5/ACTR8/ARID1A/MCRS1/PBRM1/SMARCD1/C17orf49/MTA2/RSF1/BICRA/INO80D/SMARCB1/INO80E/ACTR6/DMAP1/GATAD2B/INO80C/GATAD2A/BCL7B/RBBP4/CFDP1/BAZ1A/CSNK2A1/ACTL6A/HDAC1/BPTF/UCHL5/MBD2/TFPT/SUZ12…	82
GO:0072686	CC	GO:0072686	mitotic spindle	132/7685	180/19518	1.720120980858e-20	1.27460964681578e-17	5.40609451126802e-19	CD180/PTPN7/NEDD9/CDC7/TBL1X/MAPKBP1/WDR62/KAT2B/KLHL22/PKP4/EML3/LIMK2/RMDN2/ESPL1/HAUS4/PYCR3/CNTRL/TADA2A/WRAP73/EML2/NGRN/KIF18B/IQCB1/CEP295/GIT1/CDC14A/TBL1XR1/HAUS3/KAT14/CLASP1/YEATS2/CLASP2/TMEM9/EML4/EFHC1/TFDP2/DIAPH1/GPSM2/HDAC3/NIN/KAT2A/EPB41/KATNBL1/CAPG/STAG1/AAAS/ARHGEF7/HAUS7/CKAP2L/MAD1L1/RCC2/IKBKG/CDK5RAP2/ASPM/SPAG5/NUMA1/DYNLT3/CDC27/KIFC1/PRC1/RACGAP1/RMDN3/KAT5/SMC6/DCTN1…	132
GO:0031965	CC	GO:0031965	nuclear membrane	198/7685	308/19518	5.16122400480882e-19	3.82446698756334e-16	1.51395904141059e-17	TMC8/PRICKLE1/ITPR1/RETSAT/ALOX5/TMC6/NEMP2/DPY19L3/ITPR3/RAP1GAP2/ZNF224/ATP2A3/MATR3/TMEM201/IFFO1/CEPT1/TMEM38A/ITPRIP/NUP210/P2RX5/CLCC1/TMX4/NRM/LEMD3/PLPP6/NPIPA1/CREB3L4/DUSP2/NDC1/TM7SF2/BRIP1/RNF13/TMEM120B/QSOX2/MACO1/SCRN1/DPY19L1/ARL6IP6/TOR1AIP1/MYORG/ERBIN/LBR/RNF123/OSBPL3/SPAST/ZMPSTE24/STAU2/TENT4A/DNAJB12/SCAI/NEMP1/NUP155/SENP1/TNRC18/MFSD10/P2RX4/PRNP/MCM3AP/PUM2/TMEM97/NUP205…	198
GO:0005814	CC	GO:0005814	centriole	116/7685	157/19518	1.32196778556852e-18	9.79578129106276e-16	3.57018390143195e-17	FBF1/CCDC78/LRRCC1/AKNA/PARP3/STARD9/CROCC/ALMS1/MKS1/KIAA0753/CEP83/RTTN/CENPJ/CEP192/WDR90/SFI1/CEP135/POC1B/WDR62/CEP120/CEP44/KIAA0586/SDCCAG8/ODF2L/CEP164/FBXW8/OFD1/MPHOSPH9/NEURL4/AHI1/TEDC2/WRAP73/WASHC1/CNTROB/CEP78/C2CD3/IQCB1/CEP295/CPLANE2/IFT88/SPICE1/NPHP4/STIL/CEP152/MDM1/ARMC9/HTT/CEP131/CBY1/CCP110/TUBGCP3/CEP97/TUBD1/NIN/CEP170/CEP128/RP2/CEP290/CAPG/SASS6/ENKD1/PCNT/SCLT1/GLE1/…	116
GO:0140534	CC	GO:0140534	endoplasmic reticulum protein-containing complex	98/7685	126/19518	1.37938923464416e-18	1.02212742287132e-15	3.57018390143195e-17	SYVN1/TAPBPL/DERL3/PIGU/NBAS/EMC1/PIGK/ELOVL6/EXT2/TAP2/PIGM/SEL1L/PIGQ/SREBF2/INSIG1/MAGT1/GANAB/SPTLC1/SPTLC2/STT3A/P4HA1/AMFR/FAF2/PIGT/HSD17B12/SEC63/STT3B/DNAJC10/MAP3K5/RPN1/SRPRB/OS9/MMGT1/PIGH/SRPRA/TRAF2/PRKCSH/MZB1/SEC61A1/PIGS/TAP1/KRTCAP2/INSIG2/ZW10/ALG14/HSPA5/PIGA/DNAJB11/RHBDD2/DDOST/DERL2/ORMDL3/HM13/TAPBP/PIGC/RP9/ORMDL1/GPAA1/UBXN7/SELENOS/DERL1/HYOU1/SEC61A2/PDIA3/SPTSSA/EMC3/…	98
GO:0030496	CC	GO:0030496	midbody	141/7685	203/19518	2.84543869340107e-18	2.1084700718102e-15	6.69522678816152e-17	PTCH1/VPS37B/PIK3CB/CCDC69/MICAL1/IL16/EXOC6/RAB11FIP4/CEP44/PKP4/EML3/AGAP2/URB2/MBD5/CENPC/EXOC4/LZTS2/DDX11/UVRAG/CNTRL/PITPNM1/SPAST/KIF20A/CCDC66/KATNB1/C6orf89/ALKBH4/CIT/EML4/BIRC6/PKN2/KLHL9/KATNBL1/WIZ/CAPG/EXOC1/ANLN/TTLL12/ENTR1/RCC2/MYH10/CELF2/USP3/CHAMP1/CLIC4/RNF8/SVIL/NAT10/ASPM/RAP2A/ANKRD54/HSPA5/SPAG5/EXOC7/SLC2A1/PRC1/RACGAP1/TTC19/KIF3B/ANXA11/CHMP2B/CHMP3/VPS4B/ARL8A/EXOC5/K…	141
GO:0090734	CC	GO:0090734	site of DNA damage	88/7685	110/19518	2.89112065852429e-18	2.1423204079665e-15	6.69522678816152e-17	RAD51/PARP3/IFFO1/UFL1/POLL/XPC/ERCC6/TONSL/PNKP/MMS22L/RAD50/ZMYND8/DDB2/WAS/SLF1/SETMAR/AUNIP/TIMELESS/POLK/ATF2/EXD2/RNF168/SMARCAL1/INIP/TP53/NBN/ZBTB7A/RNF138/SHLD2/ZGRF1/SAMHD1/INTS3/LMNA/CHD1L/WDR70/TP53BP1/SMARCAD1/RNF8/SLF2/RFWD3/TRAIP/PARP2/KAT7/RIF1/UBQLN4/MRE11/XRCC4/SPINDOC/WDR76/CYREN/NABP1/OARD1/SMC5/SMC6/ESCO2/CUL5/SIRT6/NABP2/RNF169/HELQ/WRAP53/SMCHD1/STN1/CBX1/RAD18/XRCC1/PHF1/S…	88
GO:0061695	CC	GO:0061695	transferase complex, transferring phosphorus-containing groups	193/7685	306/19518	2.91909935299256e-17	2.16305262056748e-14	6.42201857658363e-16	TERC/PIK3C2B/CDK14/STRADA/PIK3R2/PHKA2/PIK3R1/IRS1/POLD4/CDKN1A/PIK3R4/TGFBR1/IKBKB/ATXN7/PIK3CB/TAF1/POLG/TAF4B/DBF4B/TGFBR2/CCNT2/CAB39L/PHKB/POLR3B/POLR3E/GTF2H2C/MMS19/VAC14/CCNG2/PRKAB1/POLA1/TENT2/POLR1B/CHUK/SOCS5/UVRAG/SOCS1/ATXN7L3/ACVR1B/PIK3CD/POLE/POLR1A/PARD6A/ZNFX1/POLR3C/TRRAP/POLR2J3/POLRMT/RPAP1/CCNJ/RPRD2/MAP3K5/RPRD1A/PIK3CG/PFKM/TERT/POLE2/PRIM2/ERC1/PIK3CA/POLR3GL/CCNL1/KAT2A…	193
GO:0000781	CC	GO:0000781	chromosome, telomeric region	120/7685	169/19518	6.21437100783276e-17	4.60484891680407e-14	1.30205868735543e-15	TERC/RAD51/TEP1/ZNF827/SLX4/ATR/RAD51D/PML/RAD50/ATM/MEN1/WRN/SLF1/ORC1/DCLRE1B/PURA/XRCC3/DMC1/ORC5/CHEK2/NBN/RAD17/SP100/TERT/ORC2/DNA2/NLRP2/WDR82/THOC1/RECQL4/POLD1/TERF2/SUN2/TP53BP1/RNF8/PIF1/SLF2/CDK2/NAT10/NSMCE3/SMG6/EID3/THOC2/ORC4/TNKS2/ZBTB48/RIF1/ATF7/MRE11/TINF2/MCM2/ATRX/TELO2/SETX/KDM1A/NABP1/NSMCE4A/WRNIP1/SMC5/SMC6/THOC6/BLM/MTA2/ERCC4/MSH2/TNKS/LRWD1/MCM4/MCM6/SIRT6/POLR2B/RAD5…	120
GO:0005765	CC	GO:0005765	lysosomal membrane	245/7685	415/19518	2.42026628781419e-16	1.79341731927032e-13	4.63007463755759e-15	HLA-DOB/TRAF3IP3/TPCN1/SPPL2B/MANBA/HLA-DMB/SLC12A4/ITFG2/TMEM63A/ATP8A1/HPS4/LNPEP/ABCC10/SLC48A1/GPLD1/HLA-DMA/CLN3/ABCA5/SLC44A2/SPG11/HLA-DQB1/RILP/LRBA/TM9SF1/STK11IP/PRCP/NPC1/SCARB1/CLCN6/LMBRD1/ANXA6/ABCA3/TCIRG1/VPS13C/TFEB/ENTPD4/CLCN3/SLC2A8/PIP4P2/SLC38A9/HLA-DPA1/HLA-DRB5/SLC35F6/TMBIM1/DEPDC5/ATP13A2/SZT2/RNF13/STARD3/VPS13A/ATP6V0A2/GLMP/VPS11/SNX14/CD74/MAGT1/DRAM2/CLN5/MFSD8/STX7…	245
GO:0098852	CC	GO:0098852	lytic vacuole membrane	245/7685	415/19518	2.42026628781419e-16	1.79341731927032e-13	4.63007463755759e-15	HLA-DOB/TRAF3IP3/TPCN1/SPPL2B/MANBA/HLA-DMB/SLC12A4/ITFG2/TMEM63A/ATP8A1/HPS4/LNPEP/ABCC10/SLC48A1/GPLD1/HLA-DMA/CLN3/ABCA5/SLC44A2/SPG11/HLA-DQB1/RILP/LRBA/TM9SF1/STK11IP/PRCP/NPC1/SCARB1/CLCN6/LMBRD1/ANXA6/ABCA3/TCIRG1/VPS13C/TFEB/ENTPD4/CLCN3/SLC2A8/PIP4P2/SLC38A9/HLA-DPA1/HLA-DRB5/SLC35F6/TMBIM1/DEPDC5/ATP13A2/SZT2/RNF13/STARD3/VPS13A/ATP6V0A2/GLMP/VPS11/SNX14/CD74/MAGT1/DRAM2/CLN5/MFSD8/STX7…	245
GO:0034708	CC	GO:0034708	methyltransferase complex	74/7685	92/19518	8.1039502382619e-16	6.00502712655207e-13	1.48572421034801e-14	UTY/KMT2D/TAF1/PAXIP1/SENP3/PRDM4/MEN1/JARID2/TRMT61B/MGA/PAGR1/TEX10/KMT2A/AEBP2/KANSL1/NCOA6/METTL14/HCFC1/WDR82/TAF6/CBLL1/VIRMA/KAT8/ASH2L/CXXC1/KMT2C/SETD1A/WDR5B/CHD8/RNMT/METTL1/BOD1/KMT2B/RIOK1/MCRS1/N6AMT1/MAX/RBM15B/C17orf49/WDR4/METTL3/METTL4/LAS1L/TAF4/PHF20/WDR5/PRMT5/INO80C/PELP1/RBM15/RBBP5/RBBP4/EZH1/KDM6A/EED/EZH2/WDR77/ZC3H13/TRMT61A/TRMT6/BOD1L1/TRMT10C/KDM6B/SUZ12/HDAC2/CLNS1A…	74
GO:0005774	CC	GO:0005774	vacuolar membrane	265/7685	460/19518	1.038459788324e-15	7.69498703148086e-13	1.82768922745025e-14	HLA-DOB/TRAF3IP3/TPCN1/SPPL2B/MANBA/HLA-DMB/SLC12A4/ITFG2/TMEM63A/ATP8A1/HPS4/LNPEP/ABCC10/SLC48A1/GPLD1/HLA-DMA/CLN3/ABCA5/SLC44A2/SPG11/HLA-DQB1/RILP/LRBA/TM9SF1/STK11IP/PRCP/NPC1/SCARB1/CLCN6/LMBRD1/ANXA6/ABCA3/TCIRG1/VPS13C/TFEB/ENTPD4/CLCN3/SLC2A8/PIP4P2/SLC38A9/HLA-DPA1/HLA-DRB5/GABARAPL1/RUBCNL/SLC35F6/TMBIM1/STX17/DEPDC5/ATP13A2/SZT2/RNF13/STARD3/VPS13A/ATP6V0A2/GLMP/VPS11/SNX14/CD74/ATG1…	265
GO:1902493	CC	GO:1902493	acetyltransferase complex	81/7685	104/19518	1.15311998064381e-15	8.54461905657066e-13	1.95143381339722e-14	MSL2/ATXN7/KANSL2/JADE1/KAT2B/TADA1/TADA2A/ATXN7L3/JADE2/ING3/TRRAP/ATF2/BRPF1/EPC2/MAP3K7/KAT14/EP400/YEATS2/MBTD1/KAT6B/KANSL1/NAA16/MSL3/HCFC1/EPC1/KAT2A/TAF6/KAT6A/TAF5L/KAT8/OGT/MSL1/TAF2/KANSL3/SUPT7L/SUPT20H/NAA25/ING4/CREBBP/KAT7/NAA35/TADA2B/MRGBP/KAT5/JADE3/ING5/EP300/MCRS1/USP22/DR1/DLD/SF3B3/DMAP1/TAF4/PHF20/PHF20L1/SUPT3H/WDR5/YEATS4/VPS72/NAA30/TADA3/MBIP/MEAF6/ACTL6A/KANSL1L/NAA15/…	81
GO:0035861	CC	GO:0035861	site of double-strand break	65/7685	78/19518	1.62503747443072e-15	1.20415276855316e-12	2.6482092175908e-14	RAD51/PARP3/IFFO1/UFL1/POLL/TONSL/PNKP/RAD50/WAS/SLF1/SETMAR/TIMELESS/ATF2/RNF168/SMARCAL1/INIP/TP53/NBN/ZBTB7A/RNF138/SHLD2/ZGRF1/SAMHD1/INTS3/LMNA/CHD1L/WDR70/TP53BP1/SMARCAD1/RNF8/SLF2/RFWD3/RIF1/MRE11/XRCC4/CYREN/NABP1/SMC5/SMC6/ESCO2/SIRT6/NABP2/RNF169/WRAP53/SMCHD1/STN1/RAD18/PHF1/SIRT7/DDB1/PRPF19/MAD2L2/SHLD1/PAXX/POLH/SHLD3/APLF/ACTR2/VCP/SMARCA5/ARPC1A/ARPC2/RPA2/ARPC5/PARP1	65
GO:0031248	CC	GO:0031248	protein acetyltransferase complex	80/7685	103/19518	2.2989186210841e-15	1.70349869822332e-12	3.61258640456073e-14	MSL2/ATXN7/KANSL2/JADE1/KAT2B/TADA1/TADA2A/ATXN7L3/JADE2/ING3/TRRAP/ATF2/BRPF1/EPC2/MAP3K7/KAT14/EP400/YEATS2/MBTD1/KAT6B/KANSL1/NAA16/MSL3/HCFC1/EPC1/KAT2A/TAF6/KAT6A/TAF5L/KAT8/OGT/MSL1/TAF2/KANSL3/SUPT7L/SUPT20H/NAA25/ING4/CREBBP/KAT7/NAA35/TADA2B/MRGBP/KAT5/JADE3/ING5/EP300/MCRS1/USP22/DR1/SF3B3/DMAP1/TAF4/PHF20/PHF20L1/SUPT3H/WDR5/YEATS4/VPS72/NAA30/TADA3/MBIP/MEAF6/ACTL6A/KANSL1L/NAA15/TAF5…	80
GO:0005657	CC	GO:0005657	replication fork	57/7685	66/19518	3.47044291762954e-15	2.57159820196349e-12	5.26549959916206e-14	RAD51B/BCL6/POLD4/RAD51D/TONSL/MMS22L/POLA1/WRN/ZRANB3/TIMELESS/XRCC2/XRCC3/ZMIZ2/SMARCAL1/ETAA1/TP53/NBN/PRIM2/EME1/WDHD1/TEX264/POLD1/TP53BP1/SMARCAD1/CARM1/PRIM1/MUS81/MCM10/POLA2/MRE11/POLD3/UHRF1/BLM/RFC5/RFC1/DMAP1/EME2/DONSON/DNMT1/STN1/RAD18/CHEK1/RFC3/HMCES/RFC4/UBE2B/TIPIN/POLH/BAZ1B/RPA1/POLD2/SMARCA5/RTF2/RPA2/MCM3/PARP1/RFC2	57
GO:0035097	CC	GO:0035097	histone methyltransferase complex	53/7685	60/19518	4.06889286384394e-15	3.01504961210836e-12	5.96770953363778e-14	UTY/KMT2D/TAF1/PAXIP1/SENP3/PRDM4/MEN1/JARID2/MGA/PAGR1/TEX10/KMT2A/AEBP2/KANSL1/NCOA6/HCFC1/WDR82/TAF6/KAT8/ASH2L/CXXC1/KMT2C/SETD1A/WDR5B/CHD8/BOD1/KMT2B/MCRS1/MAX/C17orf49/LAS1L/TAF4/PHF20/WDR5/PRMT5/INO80C/PELP1/RBBP5/RBBP4/EZH1/KDM6A/EED/EZH2/BOD1L1/KDM6B/SUZ12/HDAC2/TAF7/CBX5/TAF9/RUVBL1/RUVBL2/RNF2	53
GO:0001650	CC	GO:0001650	fibrillar center	104/7685	146/19518	5.13832936473898e-15	3.80750205927158e-12	7.29311264672629e-14	LIPA/RERG/AKNA/MRI1/URB1/TRERF1/RREB1/KDM4A/TAF4B/AGER/PRMT7/SESN1/SPECC1/POLR1B/STOX1/E2F5/MAP3K14/DCAF1/SP140/HERC4/JAZF1/HEATR1/PAX5/SMAD7/FAM111A/FHIT/MBD6/MLLT1/CDCA7L/ZNF174/DSN1/ACACA/ARHGAP33/YY1AP1/POLR1E/SPATA2/RNMT/TRIM27/TAX1BP3/IP6K1/AFF4/BTBD10/NEDD1/COIL/SMUG1/UTP15/PEX14/POLR1C/CD2AP/DEAF1/SMARCB1/APEX2/UTP4/ZNRF2/UBTF/STAG2/CC2D1A/USO1/KLF6/PAFAH1B2/SIRT1/FOXJ2/TERF1/SAP30L/TRAF4…	104
GO:1904949	CC	GO:1904949	ATPase complex	104/7685	147/19518	1.07789326069991e-14	7.98718906178631e-12	1.48210323346237e-13	BCL11A/BICRAL/TCIRG1/ERCC6/ARID1B/ATP6V1E2/CDK2AP1/ATP6V0A2/BCL7A/ARID2/RNASEK/INO80/BAZ2A/ING3/TRRAP/MTA1/NFRKB/ATP5MGL/HMGXB4/EP400/PHF10/SRCAP/ATP6V0E2/SS18/ACTR5/ATP6AP1/INO80B/SMARCE1/RB1/BRD9/SMARCC2/ATP6V1H/MTA3/ATP6V1A/ATP6V0A1/ATP6AP2/SMARCD2/SMARCD3/MBD3/CCDC115/CHD3/DPF2/CHRAC1/MYBBP1A/CDK2AP2/KAT5/ACTR8/ARID1A/MCRS1/PBRM1/VPS4B/SMARCD1/C17orf49/MTA2/RSF1/BICRA/INO80D/SMARCB1/INO80E/AC…	104
GO:0098791	CC	GO:0098791	Golgi apparatus subcompartment	222/7685	378/19518	1.34739312013099e-14	9.98418302017062e-12	1.79652416017465e-13	GAL3ST4/MME/PLD4/ST3GAL3/LLGL1/MS4A7/ATP8A1/HOOK2/SCAMP5/SYT17/CLN3/NDST1/HLA-DQB1/XYLT1/GPR89B/VPS54/MGAT4A/ATP9B/HACE1/SGMS1/INPP5E/SCAMP1/RAB29/MBTPS1/MAN2A1/HLA-DPA1/HLA-DRB5/ST3GAL1/ST6GAL1/NAGPA/PICK1/FUT8/SLC30A6/GOLIM4/RHOBTB3/RIC1/USP6NL/ARFGEF2/ATP2C1/DNMBP/SORL1/CD74/GPR89A/PLOD3/SLC10A7/ATP7A/COG7/PCSK7/CNST/VPS52/PCSK4/FUT11/RGP1/YIPF2/AP4S1/TMEM87A/HLA-DRB1/AFTPH/CHSY1/MYO18A/TMBIM4…	222
GO:0000123	CC	GO:0000123	histone acetyltransferase complex	73/7685	93/19518	1.41750611226892e-14	1.05037202919127e-11	1.83441967470096e-13	MSL2/ATXN7/KANSL2/JADE1/KAT2B/TADA1/TADA2A/ATXN7L3/JADE2/ING3/TRRAP/ATF2/BRPF1/EPC2/MAP3K7/KAT14/EP400/YEATS2/MBTD1/KAT6B/KANSL1/MSL3/HCFC1/EPC1/KAT2A/TAF6/KAT6A/TAF5L/KAT8/OGT/MSL1/TAF2/KANSL3/SUPT7L/SUPT20H/ING4/CREBBP/KAT7/TADA2B/MRGBP/KAT5/JADE3/ING5/EP300/MCRS1/USP22/DR1/SF3B3/DMAP1/TAF4/PHF20/PHF20L1/SUPT3H/WDR5/YEATS4/VPS72/TADA3/MBIP/MEAF6/ACTL6A/KANSL1L/TAF5/BRPF3/TAF12/MORF4L2/BRD1/TAF7…	73
GO:0031461	CC	GO:0031461	cullin-RING ubiquitin ligase complex	120/7685	177/19518	1.53375067204662e-14	1.13650924798655e-11	1.92814370200147e-13	DCAF4/FBXL4/PRAME/FBXL13/FBXL17/DCAF17/SPOPL/KBTBD6/KBTBD7/DET1/CUL4B/FBXL5/LZTR1/FBXW4/KLHL22/SKP2/KBTBD8/DDB2/CUL9/FBXW8/FBXO4/FBXL19/FBXO38/FEM1C/FBXL6/DCAF1/DCAF16/KLHDC10/DCAF11/KLHL42/DCAF5/FBXO42/DCAF10/ANAPC7/FBXL12/SPSB2/DCAF6/KLHL8/KLHDC2/KLHL9/FBH1/CUL7/FBXL8/DMAC2/COP1/KLHL2/FEM1B/ANAPC4/KCTD17/BUB1B/DTL/APPBP2/FBXW7/DCAF8/KLHL12/CCNF/AMBRA1/KCTD13/ANAPC1/CAND1/ERCC8/SPOP/KLHL24/TNFAI…	120
GO:0005681	CC	GO:0005681	spliceosomal complex	130/7685	197/19518	3.06768484594734e-14	2.27315447084698e-11	3.74939258949119e-13	PPIL2/PTBP2/RBM41/DHX35/IVNS1ABP/U2AF1L4/CWF19L1/PRPF40B/RBM5/RBMXL1/PRPF39/ZCCHC8/DHX38/ZRSR2/PPIL3/RNF113A/MTREX/CCDC12/SF3A2/AQR/ADAR/BUD13/CWC27/GCFC2/CASC3/DHX8/PRPF8/CWF19L2/CWC22/RBMX2/SREK1/AAR2/PDCD7/TTF2/PRPF3/DDX23/ISY1/USP39/PPWD1/PRPF38B/PPP1R8/CDC40/LUC7L/SF3B3/PRPF4B/SNRNP200/DHX15/CRNKL1/CWC25/ZNF830/U2AF2/TRA2A/UPF1/HTATSF1/SUGP1/SF1/PRPF4/TFIP11/WAC/LUC7L2/SART1/DNAJC17/TRA2B/EF…	130
GO:0000118	CC	GO:0000118	histone deacetylase complex	64/7685	79/19518	3.84100693191652e-14	2.84618613655014e-11	4.56768391903587e-13	HDAC10/TRERF1/TBL1X/CDK2AP1/HDAC6/PHF12/KDM3B/ING3/TRRAP/RCOR3/MTA1/HDAC8/TBL1XR1/SIN3A/EP400/SRCAP/HDAC3/KDM3A/PHF21A/MTA3/BRMS1L/SAP130/RERE/OGT/ZNF217/MBD3/ARID4A/CHD3/ING2/CDK2AP2/KAT5/MTA2/TET1/SINHCAF/ACTR6/DMAP1/GATAD2B/GATAD2A/NCOR1/SAP30L/RBBP4/DNTTIP1/CFDP1/HDAC5/RCOR1/SAP30/CSNK2A1/HDAC1/SUDS3/BRMS1/JMJD1C/HDAC4/MBD2/ARID4B/HDAC2/ING1/CHD4/CBX5/BRD8/SIN3B/RUVBL1/ZNHIT1/RUVBL2/ANP32E	64
GO:0034399	CC	GO:0034399	nuclear periphery	103/7685	147/19518	4.00824825736005e-14	2.9701119587038e-11	4.64112956115374e-13	BCL11A/ALOX5/TEP1/GFI1B/MATR3/IFFO1/MYB/DAG1/ATXN7/PAXIP1/CAD/PML/ARID2/OGG1/MEN1/POLA1/SCAF8/MORC2/CASK/NUP205/TP53/PHF10/ATN1/XPOT/CFL2/SMARCE1/NCOR2/THOC1/SMARCC2/PRKCD/STAG1/SUV39H1/MBD1/LMNA/NUP153/ANAPC4/CLIC4/KAT8/DGKQ/CXXC1/SMARCD2/PRR14/NUP107/SATB1/AHCTF1/ARFGEF1/GMCL1/LMNB2/NUMA1/HLCS/PSMA6/TINF2/ERCC8/TELO2/LMNB1/AKAP8/DCAF7/PBRM1/SMARCD1/UHRF1/BLM/KIF4A/CEBPB/SMARCB1/RNF220/ATXN3/SMC…	103
GO:0005793	CC	GO:0005793	endoplasmic reticulum-Golgi intermediate compartment	92/7685	132/19518	1.48932297537511e-12	1.10358832475296e-09	1.68026181837192e-11	GORASP1/MGAT4A/PIEZO1/CD55/TRAPPC2/INPP5B/ERGIC1/COPG2/STX17/TAP2/TMED7/ERP44/MPPE1/UGGT2/NUCB1/UVRAG/MYO18A/LMAN2L/LMAN1/DDHD2/TMED4/MAN1A1/TRAPPC5/COPG1/TRAPPC12/GBF1/MGAT1/ATP6AP1/GALNT1/SPPL3/TMED5/CTSZ/CTSC/TAP1/CNIH3/ZDHHC20/UGGT1/VPS13B/ASPSCR1/TMED3/CCDC115/HSPA5/LRPAP1/GNPNAT1/MTMR6/TAPBP/SURF4/MCFD2/PTPN2/CNIH1/TMED1/RAB1B/ROBO1/SEC23IP/ERGIC2/WHAMM/KDELR1/NUCB2/TMED10/CHP1/SCYL1/ECPAS/…	92
GO:0016605	CC	GO:0016605	PML body	77/7685	105/19518	1.54106921008956e-12	1.14193228467636e-09	1.69517613109851e-11	RAD51/CIITA/ATR/RGS14/TRIM16/PML/TOP3A/PIAS1/PIAS2/LRCH4/HIRA/SP140/CHEK2/TRIM8/ZNF451/RNF111/TP53/NBN/HIPK1/ZBED1/ELF4/SP100/TERT/NR2C1/SP3/ZMYM2/RB1/N4BP1/KAT6A/RNF4/MTOR/MAPK7/RFWD3/CDK9/SENP2/SATB1/EIF4ENIF1/PATL1/CHD3/MRE11/IKBKE/ATRX/TRIM27/PTEN/MKNK2/SMC5/DAXX/SMC6/MAX/TOPBP1/BLM/RDM1/TOPORS/TP53INP2/UBN1/KLHL20/TDP2/CALCOCO2/HSF1/SIRT1/ISG20/HIPK3/USP7/MORC3/AKAP8L/NSMCE2/TDG/SKI/RNF6/THA…	77
GO:0000792	CC	GO:0000792	heterochromatin	63/7685	81/19518	1.93667515121537e-12	1.43507628705059e-09	2.07838308910918e-11	BEND3/ZBTB18/KMT5C/KDM4A/ZNF618/PML/CBX2/PCGF2/CENPC/PHC2/MORC2/TNKS1BP1/BAZ2A/TOP2B/ANAPC7/ORC2/EME1/FLYWCH1/SUV39H1/SMARCAD1/CBX8/IKZF1/KDM4C/MBD3/MECP2/BMI1/CENPB/CHRAC1/WDR76/ATRX/ESCO2/RRP8/UHRF1/NCAPD3/UBA1/LRWD1/SIRT6/RING1/INCENP/HSF1/SIRT1/CBX6/HELLS/DNMT1/EZH1/CBX1/EZH2/BAZ1A/HDAC1/UHRF2/MBD2/SUZ12/RRP1B/CBX5/CENPA/MPHOSPH8/BAZ1B/TRIM28/SMARCA5/NOP53/CDKN2A/POLE3/RNF2	63
GO:0030684	CC	GO:0030684	preribosome	60/7685	76/19518	2.03086489467137e-12	1.50487088695148e-09	2.12757274679857e-11	UTP14C/NOP9/UTP25/NOL6/MDN1/WDR36/PDCD11/HEATR1/WDR12/WDR3/KRI1/UTP20/SRFBP1/UTP14A/MAK16/TBL3/FCF1/PES1/MPHOSPH10/RIOK1/FTSJ3/BMS1/UTP3/UTP4/NOB1/UTP23/PPAN/NOL10/LAS1L/TSR1/RIOK2/NIP7/NOP14/PRKDC/RRP15/NGDN/WDR46/RPF1/RIOK3/LTV1/RRP1B/KRR1/RRP9/NOC2L/ZNF622/IMP3/UTP18/NOC4L/BOP1/RRP1/IMP4/BYSL/NOP56/MRTO4/RRS1/FBL/DCAF13/UTP11/NOP58/EMG1	60
GO:0090575	CC	GO:0090575	RNA polymerase II transcription regulator complex	154/7685	254/19518	4.79872917065231e-12	3.55585831545336e-09	4.91032752345818e-11	BCL9L/E2F2/JDP2/MED17/IRF9/MYB/LDB1/ATXN7/BCL9/TAF1/TAF4B/MED23/POU2AF1/MED14/XBP1/E2F7/RUNX3/LEF1/GTF2H2C/MMS19/MYC/NCOA2/NR1H3/ATF6/STAT2/STAT6/ATXN7L3/TLE3/PYGO2/TLE4/E2F5/RXRB/ASCC3/TRRAP/ATF2/MXD3/STAT3/FOS/E2F8/ATF6B/RFXAP/SMAD5/POU2F1/TFDP2/TCF4/SMAD7/BACH1/HYAL2/SMAD6/GEMIN5/KAT2A/TCF12/GTF2H2/TCF3/TAF6/LMO4/RB1/DBP/E2F4/GTF2H3/CLOCK/RUNX1/STAT5B/TAF5L/BACH2/CREBZF/RARA/ERCC3/MED24/TAF2/M…	154
GO:0016363	CC	GO:0016363	nuclear matrix	88/7685	127/19518	7.56568716693154e-12	5.60617419069627e-09	7.56568716693154e-11	BCL11A/ALOX5/TEP1/GFI1B/MATR3/IFFO1/MYB/ATXN7/PAXIP1/CAD/PML/ARID2/OGG1/MEN1/POLA1/SCAF8/MORC2/CASK/TP53/PHF10/ATN1/XPOT/CFL2/SMARCE1/NCOR2/THOC1/SMARCC2/PRKCD/STAG1/MBD1/LMNA/CLIC4/KAT8/DGKQ/CXXC1/SMARCD2/SATB1/AHCTF1/ARFGEF1/GMCL1/NUMA1/HLCS/PSMA6/TINF2/ERCC8/LMNB1/AKAP8/DCAF7/PBRM1/SMARCD1/UHRF1/BLM/KIF4A/CEBPB/SMARCB1/ATXN3/SMC1A/STAG2/HLTF/YEATS4/PSPC1/MORC3/SMC3/AKAP8L/ZNF326/ACTL6A/RAD21/C…	88
GO:0000152	CC	GO:0000152	nuclear ubiquitin ligase complex	39/7685	44/19518	1.50279693881134e-11	1.1135725316592e-08	1.4694014512822e-10	RAD51/PHC1/BCOR/CBX2/PHC3/PCGF2/PHC2/BARD1/PCGF6/ANAPC7/CUL7/BRCC3/ANAPC4/BUB1B/CBX8/BABAM2/ANAPC1/BMI1/CDC27/ANAPC2/CBX4/ANAPC13/BRCA1/RING1/CBX6/CDC23/CDC16/FZR1/PCGF5/PCGF1/BRCA2/CDC26/ANAPC10/ANAPC5/CBX7/CDC20/ANAPC16/RNF2/ANAPC15	39
GO:0030117	CC	GO:0030117	membrane coat	68/7685	92/19518	1.69065352704838e-11	1.25277426354285e-08	1.5827394721304e-10	KCNQ5/AP3B2/SEC31B/COPG2/TMED7/AP4S1/AFTPH/NECAP1/AP5S1/AP1G2/COPG1/AP1S2/AP4B1/EPN2/AP4E1/ARL6/AP3S2/AP5B1/SEC31A/SCLT1/SYNRG/SEC24B/AP3M2/COPA/SEC23A/KLHL12/TMED3/VPS18/AP2A1/AP2A2/CLTCL1/AP1B1/AP3B1/AP3S1/EPS15L1/EPS15/CLBA1/SEC24C/AP3D1/PEF1/PICALM/EPN1/SCYL1/AP1M1/AP3M1/CLINT1/AP1G1/ARCN1/COPB2/SEC23B/VPS39/AP5M1/AP2B1/SEC24A/NECAP2/SAR1B/SAR1A/COPB1/SEC13/CHMP1B/AP4M1/AP1S3/CHMP4A/AP2M1/CLT…	68
GO:0048475	CC	GO:0048475	coated membrane	68/7685	92/19518	1.69065352704838e-11	1.25277426354285e-08	1.5827394721304e-10	KCNQ5/AP3B2/SEC31B/COPG2/TMED7/AP4S1/AFTPH/NECAP1/AP5S1/AP1G2/COPG1/AP1S2/AP4B1/EPN2/AP4E1/ARL6/AP3S2/AP5B1/SEC31A/SCLT1/SYNRG/SEC24B/AP3M2/COPA/SEC23A/KLHL12/TMED3/VPS18/AP2A1/AP2A2/CLTCL1/AP1B1/AP3B1/AP3S1/EPS15L1/EPS15/CLBA1/SEC24C/AP3D1/PEF1/PICALM/EPN1/SCYL1/AP1M1/AP3M1/CLINT1/AP1G1/ARCN1/COPB2/SEC23B/VPS39/AP5M1/AP2B1/SEC24A/NECAP2/SAR1B/SAR1A/COPB1/SEC13/CHMP1B/AP4M1/AP1S3/CHMP4A/AP2M1/CLT…	68
GO:0097346	CC	GO:0097346	INO80-type complex	26/7685	26/19518	2.91253056732115e-11	2.15818515038497e-08	2.66981968671106e-10	INO80/ING3/TRRAP/NFRKB/EP400/SRCAP/ACTR5/INO80B/KAT5/ACTR8/MCRS1/INO80D/INO80E/ACTR6/DMAP1/INO80C/CFDP1/ACTL6A/UCHL5/TFPT/BRD8/RUVBL1/ZNHIT1/RUVBL2/YY1/ANP32E	26
GO:0005876	CC	GO:0005876	spindle microtubule	61/7685	81/19518	4.93774204181246e-11	3.65886685298303e-08	4.43389081305608e-10	PARP4/KLHL22/EML3/RMDN2/HAUS4/FAM110A/KIF18B/CEP295/TTL/HAUS3/CLASP1/CLASP2/TUBGCP3/KNTC1/HAUS7/ZW10/ZWILCH/NUMA1/DYNLT3/PRC1/RMDN3/KIF3B/BOD1/CHMP2B/CHMP3/KIFAP3/KIF18A/CCDC57/KIF4A/CHMP7/SKA1/PSRC1/HAUS5/KIF11/HAUS8/KIF3A/CENPE/AURKB/POLB/SKA3/HAUS1/KLHL21/CUL3/PAFAH1B1/CHMP1A/KIF2A/AURKA/CHMP1B/CHMP4A/TUBG1/SKA2/RMDN1/CHMP6/CLTC/PLK1/CCSAP/CSNK1D/CHMP2A/HAUS2/HNRNPU/MAP1S	61
GO:0030135	CC	GO:0030135	coated vesicle	178/7685	312/19518	1.55349809645776e-10	1.1511420894752e-07	1.36707832488283e-09	FCHO1/LDLRAP1/SREBF1/RAB3A/PANK1/WNT5A/HLA-DQB1/AP3B2/TNK2/PACSIN1/ASTN2/IDUA/LMBRD1/SCAMP1/SLC2A8/ERGIC1/HLA-DPA1/HLA-DRB5/SEC31B/COPG2/SCAP/STX17/PACS1/SREBF2/TMED7/VPS11/CD74/SEC16A/ADAM10/ATP7A/DENND1A/RNASEK/HEATR5B/LDLR/HLA-DRB1/AFTPH/NRGN/LMAN2L/NECAP1/TGOLN2/LMAN1/DDHD2/TMED4/VPS16/GGA2/AP1G2/SLC30A5/RGS19/COPG1/AP1S2/DVL2/AP4B1/ATP6V0E2/SCARB2/RAB8B/EPN2/ATP6AP1/FCHO2/TMED5/REEP6/TEX261/…	178
GO:0005643	CC	GO:0005643	nuclear pore	69/7685	97/19518	2.15587876185134e-10	1.59750616253184e-07	1.82846095693454e-09	NUP210/NPIPA1/XPO4/NDC1/XPO7/NUP188/NUP214/NUP155/MCM3AP/NUP205/XPOT/NUP133/BICD2/SNUPN/NUP43/AAAS/NUP160/MAD1L1/NUP153/GLE1/NXT2/POM121C/NUP107/NUP54/SENP2/NUP88/AHCTF1/SEH1L/POM121/RANBP3/NUP85/NUP50/CHMP2B/CHMP3/KPNA3/VPS4B/PARP11/CHMP7/NUP58/RANGAP1/TNKS/NUP62/NUP98/NUP35/KPNA1/RANBP2/PCID2/VPS4A/NUP93/NUP37/IPO7/CETN3/DDX19B/TPR/NUTF2/CHMP1A/SEC13/RAE1/CHMP1B/CHMP4A/CETN2/IPO5/MVP/NXT1/CHMP6…	69
GO:0005802	CC	GO:0005802	trans-Golgi network	150/7685	255/19518	2.16090840364992e-10	1.60123312710459e-07	1.82846095693454e-09	MME/PLD4/LLGL1/MS4A7/ATP8A1/HOOK2/SCAMP5/SYT17/CLN3/NDST1/HLA-DQB1/VPS54/ATP9B/SCAMP1/RAB29/HLA-DPA1/HLA-DRB5/ST3GAL1/PICK1/SLC30A6/RHOBTB3/RIC1/USP6NL/ARFGEF2/ATP2C1/SORL1/CD74/PLOD3/SLC10A7/ATP7A/COG7/PCSK7/CNST/VPS52/PCSK4/RGP1/YIPF2/AP4S1/HLA-DRB1/AFTPH/MYO18A/TGOLN2/GGA1/PLEKHA8/GGA3/TRAPPC9/ARAP1/BICD1/RAB30/PREPL/GGA2/CORO7/AP1S2/CLASP2/AP4B1/COG6/GBF1/BIRC6/COG8/CBY1/TMEM79/PLEKHA3/SCAMP3…	150
GO:0035770	CC	GO:0035770	ribonucleoprotein granule	157/7685	271/19518	4.00336540872581e-10	2.96649376786583e-07	3.32354864120633e-09	ICOSLG/AICDA/MEX3B/POLI/MEX3A/TRIM25/DCP1B/AGO4/PABPC1L/RBM4/BTBD2/TDRKH/ZC3H12A/ZC3H12D/EDC4/YTHDC2/DDX28/ZFP36L1/PMS2/TNRC6B/RNF135/SOCS1/BARD1/AGO1/FASTKD3/ZNFX1/SYMPK/CNOT8/RC3H1/SAMD4B/DDX19A/FASTK/PUM2/DIS3L2/MBNL1/SMN1/DYRK3/RPUSD4/CNOT2/RPTOR/LIMD1/PAN3/CLOCK/ROCK2/TAF5L/USP3/HELZ/TIA1/MOV10/AGO2/DAZAP2/SMG1/YTHDF3/CDK9/ATXN2L/ATXN2/PNRC1/EIF4ENIF1/PATL1/TUT4/PSMA6/CNOT1/OGFOD1/CASC3/DDX3…	157
GO:0005770	CC	GO:0005770	late endosome	169/7685	296/19518	4.14152948853553e-10	3.06887335100483e-07	3.37457958325117e-09	MCOLN2/FYCO1/HLA-DMB/VPS37B/HLA-DMA/CLN3/ABCA5/SLC1A1/NAPSA/ANKRD13D/RILP/ANKRD13B/PIK3R4/ASTN2/NPC1/CLCN6/ANXA6/ABCA3/TCIRG1/VPS13C/CLCN3/PIP4P2/SLC38A9/HLA-DRB5/MR1/SLC31A1/ATP13A2/CTSS/RNF13/STARD3/VPS11/SORL1/SNX14/HDAC6/CD74/VAC14/ATP7A/STX7/VPS8/TMEM192/YIPF2/LDLR/HLA-DRB1/STOML1/UVRAG/PIKFYVE/AP5S1/WASHC1/SLC11A2/CCZ1B/ZMPSTE24/SLC29A3/MTM1/VAMP5/VIPAS39/VPS16/TPCN2/CD79A/OSBPL11/SLC39A14/…	169
GO:0031902	CC	GO:0031902	late endosome membrane	97/7685	155/19518	3.99054503290196e-09	2.95699386938035e-06	3.19243602632157e-08	MCOLN2/HLA-DMB/VPS37B/HLA-DMA/CLN3/ABCA5/SLC1A1/RILP/NPC1/CLCN6/ANXA6/ABCA3/VPS13C/CLCN3/PIP4P2/SLC38A9/HLA-DRB5/MR1/ATP13A2/RNF13/STARD3/VPS11/SORL1/SNX14/VAC14/YIPF2/HLA-DRB1/STOML1/PIKFYVE/AP5S1/SLC11A2/SLC29A3/VPS16/TPCN2/OSBPL11/SLC39A14/TMEM9/SCARB2/WDR91/LAMP2/ABHD6/MICALL1/MMD/VTI1A/ATP13A3/LAPTM4A/VPS41/VPS18/SLC9A8/CHMP2B/CHMP3/PLEKHM1/VPS33A/WDR81/VPS4B/ARL8A/UBXN6/STARD3NL/YIPF1/OSBPL…	97
GO:0036064	CC	GO:0036064	ciliary basal body	103/7685	167/19518	4.23143424565769e-09	3.13549277603235e-06	3.26132298277512e-08	FBF1/RABEP2/IFT172/RILP/MKS1/TTLL4/BBS2/IFT122/RTTN/JADE1/CENPJ/NEDD9/GAS8/POC1B/KIAA0586/HDAC6/SDCCAG8/ODF2L/PTPN23/IFT80/FBXW8/OFD1/B9D1/MKKS/AHI1/WRAP73/CEP78/C2CD3/CCDC61/CPLANE2/CCDC66/CDK10/IFT88/CDC14A/NPHP4/ARHGAP35/RPGR/ARMC9/SSX2IP/TAPT1/CCDC96/CEP131/ERC1/CBY1/PTK2/IQCD/RP2/CEP290/ENKD1/ENTR1/GLE1/CEP41/SPACA9/TRAF3IP1/IFT81/TOGARAM1/RAB28/AKT1/TTLL11/IFT52/SPAG5/WDR11/CCDC88A/CEP250/T…	103
GO:0031519	CC	GO:0031519	PcG protein complex	32/7685	37/19518	4.26059033690648e-09	3.1570974396477e-06	3.26132298277512e-08	YY2/PHC1/SCML2/CBX2/PHC3/PCGF2/PHC2/JARID2/KDM2B/PCGF6/AEBP2/CBX8/BAP1/BMI1/CBX4/UBAP2L/RING1/ASXL1/CBX6/RBBP4/EZH1/EED/EZH2/PCGF5/PCGF1/RYBP/SUZ12/HDAC2/CBX7/ASXL2/YY1/RNF2	32
GO:0005769	CC	GO:0005769	early endosome	225/7685	423/19518	4.29901665911266e-09	3.18557134440248e-06	3.26132298277512e-08	FGD2/LDLRAP1/TLR4/MME/PLD4/EHD3/LLGL1/TPCN1/PMEPA1/RABEP2/CLN6/CD22/WDFY4/LNPEP/FKBP15/CLN3/SLC1A1/AP3B2/ANKRD13B/HSD17B6/SGK3/ASTN2/RCSD1/WDFY2/INPP5B/RAB29/CLCN3/F8A1/WASHC4/SLC9A6/PICK1/MR1/MTMR4/PML/TBC1D2B/TGFBRAP1/APBB2/VPS11/SORL1/TMEM127/VAC14/ATP7A/SNX30/WASHC5/STX7/VPS8/PTPN23/NCSTN/SLC15A4/LDLR/HPS3/APPL2/UVRAG/PIKFYVE/ATP11C/GGA1/ATP11A/GGA3/LRP6/WASHC1/ZFYVE16/SLC11A2/HPS6/ZMPSTE24/V…	225
GO:0010494	CC	GO:0010494	cytoplasmic stress granule	60/7685	85/19518	5.20938919700587e-09	3.86015739498135e-06	3.88496821471624e-08	TRIM25/PABPC1L/RBM4/RNF135/ZNFX1/RC3H1/DDX19A/PUM2/MBNL1/DYRK3/RPTOR/TIA1/MOV10/DAZAP2/YTHDF3/ATXN2L/ATXN2/OGFOD1/CASC3/ZFAND1/FMR1/LARP4B/YTHDF1/LARP1B/GIGYF2/PUM1/DDX6/UBAP2L/LARP1/ENDOV/LARP4/NUFIP2/MCRIP2/ROCK1/DDX1/LSM14A/DHX36/G3BP2/CELF1/ZFP36/TARDBP/G3BP1/DDX3X/DDX19B/TIAL1/PABPC4/EIF4G1/CAPRIN1/STAU1/PRRC2C/PABPC1/CIRBP/CSDE1/ELAVL1/EIF4E/VCP/IGF2BP3/KPNB1/YTHDF2/HABP4	60
GO:1905354	CC	GO:1905354	exoribonuclease complex	20/7685	20/19518	7.90048748668012e-09	5.85426122762997e-06	5.79369082356542e-08	DIS3L/DIS3L2/EXOSC10/GTPBP1/EXOSC6/EXOSC2/SUPV3L1/PNPT1/LAS1L/EXOSC9/DIS3/ZFC3H1/EXOSC1/EXOSC3/MPHOSPH6/EXOSC5/EXOSC8/C1D/EXOSC7/EXOSC4	20
GO:0045335	CC	GO:0045335	phagocytic vesicle	89/7685	141/19518	9.40087929797773e-09	6.9660515598015e-06	6.7809621165741e-08	UNC93B1/CYBB/MPEG1/PLD4/TLR1/FMNL1/TLR6/RILP/RAB20/PIK3R4/NCF4/INPP5B/TCIRG1/HVCN1/CLCN3/PIP4P2/TAP2/CTSS/ATP6V0A2/SYK/ATP7A/WAS/APPL2/UVRAG/PIKFYVE/SRGAP2/RAB23/MYO1C/ZDHHC5/ATP6V0E2/STXBP3/RAB8B/LAMP2/MTOR/BECN1/ABCA1/TAP1/ATP6V0A1/APPL1/NCF1/STX12/AMBRA1/STXBP4/RAB11B/TAPBP/TRIM14/RAB22A/ANXA11/SCIMP/SLC11A1/RAC2/ATG12/FLNB/PDIA3/MCOLN1/VAMP7/DNM2/SNAP23/RAB14/ATG14/LAMP1/STXBP2/RAB9A/PIK3C3/C…	89
GO:0016592	CC	GO:0016592	mediator complex	32/7685	38/19518	1.67357843462253e-08	1.24012162005529e-05	1.15058517380299e-07	MED17/MED12/MED23/MED14/BCLAF3/CDK19/MED24/MED22/MED15/MED30/MED9/MED1/MED13L/MED20/PPARGC1B/MED28/MED13/MED25/CDK8/MED26/MED6/MED18/MED11/MED16/CCNC/MED27/MED4/BCLAF1/MED7/THRAP3/MED29/MED10	32
GO:0097431	CC	GO:0097431	mitotic spindle pole	32/7685	38/19518	1.67357843462253e-08	1.24012162005529e-05	1.15058517380299e-07	MAPKBP1/RMDN2/CNTRL/GIT1/GPSM2/NIN/KATNBL1/STAG1/ARHGEF7/MAD1L1/CDK5RAP2/ASPM/SPAG5/NUMA1/RMDN3/KAT5/SMC6/KIF20B/TNKS/KATNA1/SMC1A/YPEL5/STAG2/HSF1/AURKB/SMC3/RAE1/AURKA/RMDN1/BCCIP/PLK1/IK	32
GO:1905348	CC	GO:1905348	endonuclease complex	32/7685	38/19518	1.67357843462253e-08	1.24012162005529e-05	1.15058517380299e-07	AGO4/RPP14/TSEN2/DGCR8/POP1/AGO1/DROSHA/EME1/AGO2/TSEN54/MUS81/DICER1/AGO3/RPP21/PRKRA/EME2/LAS1L/CLP1/POP5/RPP25L/TARBP2/TSN/TSEN34/ERN1/RPP38/TSNAX/POP4/TRMT10C/RPP40/DHX9/RPP30/HSD17B10	32
GO:0034451	CC	GO:0034451	centriolar satellite	75/7685	115/19518	1.75064763561458e-08	1.2972298979904e-05	1.18505378410833e-07	NLRC3/CYTH4/TMEM63A/KIAA0753/TEX9/C2CD5/ZMYND10/WDR62/SDCCAG8/CCDC18/NAA40/ODF2L/CEP72/CD86/OFD1/CNTRL/DDHD2/FRMD8/BBS1/IL4R/PARD6A/C2CD3/CCDC61/PJA2/CCDC66/MDM1/SSX2IP/CEP131/PIBF1/CCDC14/FLII/PAX2/CEP290/NEK1/PCNT/TAP1/KLHL12/SPAG5/HOOK3/CHD3/EXOC7/CEP68/PLA2G6/NEK6/TBC1D31/MPP1/PXK/PCM1/IFT43/CCDC57/CD2AP/G6PD/KEAP1/UBN1/SKA1/RASSF7/CEP162/UPF3B/CSPP1/FLOT1/TAF1D/BBS4/HARBI1/WDR13/TACC3/NUDT21…	75
GO:0000178	CC	GO:0000178	exosome (RNase complex)	19/7685	19/19518	2.00954351034145e-08	1.48907174116302e-05	1.33969567356097e-07	DIS3L/DIS3L2/EXOSC10/GTPBP1/EXOSC6/EXOSC2/SUPV3L1/PNPT1/EXOSC9/DIS3/ZFC3H1/EXOSC1/EXOSC3/MPHOSPH6/EXOSC5/EXOSC8/C1D/EXOSC7/EXOSC4	19
GO:0043596	CC	GO:0043596	nuclear replication fork	30/7685	35/19518	2.06936576607072e-08	1.5334000326584e-05	1.35898647324047e-07	POLD4/TONSL/MMS22L/POLA1/ZRANB3/TIMELESS/ZMIZ2/SMARCAL1/ETAA1/PRIM2/EME1/WDHD1/POLD1/SMARCAD1/CARM1/PRIM1/MUS81/MCM10/POLA2/POLD3/EME2/STN1/TIPIN/BAZ1B/RPA1/POLD2/SMARCA5/RPA2/MCM3/PARP1	30
GO:0044665	CC	GO:0044665	MLL1/2 complex	28/7685	32/19518	2.40583325041931e-08	1.78272243856071e-05	1.55671563262426e-07	TAF1/SENP3/MEN1/MGA/TEX10/KMT2A/KANSL1/HCFC1/TAF6/KAT8/ASH2L/CHD8/KMT2B/MCRS1/MAX/C17orf49/LAS1L/TAF4/PHF20/WDR5/INO80C/PELP1/RBBP5/TAF7/TAF9/RUVBL1/RUVBL2/RNF2	28
GO:0030134	CC	GO:0030134	COPII-coated ER to Golgi transport vesicle	63/7685	93/19518	2.76596546479305e-08	2.04958040941165e-05	1.76380406450571e-07	SREBF1/HLA-DQB1/ERGIC1/HLA-DPA1/HLA-DRB5/SEC31B/SCAP/STX17/SREBF2/TMED7/CD74/SEC16A/HLA-DRB1/LMAN2L/LMAN1/DDHD2/TMED4/SLC30A5/TMED5/TEX261/HLA-DPB1/CTSZ/SEC31A/CTSC/YIPF5/CNIH3/VTI1A/SEC24B/SEC23A/KLHL12/TMED3/MCFD2/SEC24C/CNIH1/TMED1/SEC23IP/ERGIC2/PEF1/TMED10/ECPAS/USO1/TMED9/GOLGA2/LMAN2/ERGIC3/SEC23B/CNIH4/SEC24A/SAR1B/TMED2/SAR1A/YIF1B/SEC22B/SEC13/IER3IP1/STX5/HLA-E/HLA-C/VMA21/HLA-A/YIF1A/…	63
GO:0019867	CC	GO:0019867	outer membrane	135/7685	238/19518	3.97061673646526e-08	2.94222700172076e-05	2.49581623434959e-07	ACACB/VAMP1/TRAF3IP3/RETSAT/ITPR3/AIFM2/NLRX1/BMF/ANKH/ACSL5/ITPRIP/SLC44A1/PLD6/MTX3/VPS13C/TOMM40L/ATAD1/AKAP1/VPS13A/ACSL3/BCL2L2/MLXIP/LETMD1/SFXN2/MOAP1/MAVS/ACSL4/GPAM/SLC11A2/MUL1/RHOT1/ZNFX1/SLC29A3/MIEF1/ATF2/MSTO1/EXD2/C11orf65/DNAJC11/TMEM109/MYO19/APOOL/MTOR/ARMCX6/HK2/PSEN1/RPS6KB1/GK/WASF1/BPHL/SLC24A1/RTN4IP1/DHCR7/AGK/AGPAT5/QTRT2/MIEF2/PIGBOS1/THG1L/MFN2/MFN1/AMBRA1/SYNE2/BRI3BP/…	135
GO:1902555	CC	GO:1902555	endoribonuclease complex	29/7685	34/19518	4.53072087927972e-08	3.35726417154628e-05	2.80777068575081e-07	AGO4/RPP14/TSEN2/DGCR8/POP1/AGO1/DROSHA/AGO2/TSEN54/DICER1/AGO3/RPP21/PRKRA/LAS1L/CLP1/POP5/RPP25L/TARBP2/TSN/TSEN34/ERN1/RPP38/TSNAX/POP4/TRMT10C/RPP40/DHX9/RPP30/HSD17B10	29
GO:0071339	CC	GO:0071339	MLL1 complex	27/7685	31/19518	5.3745815546092e-08	3.98256493196542e-05	3.28446650559451e-07	TAF1/SENP3/MEN1/MGA/TEX10/KMT2A/KANSL1/HCFC1/TAF6/KAT8/ASH2L/CHD8/MCRS1/MAX/C17orf49/LAS1L/TAF4/PHF20/WDR5/INO80C/PELP1/RBBP5/TAF7/TAF9/RUVBL1/RUVBL2/RNF2	27
GO:1902554	CC	GO:1902554	serine/threonine protein kinase complex	77/7685	121/19518	5.53151404318652e-08	4.09885190600121e-05	3.33406325890694e-07	CDK14/STRADA/PHKA2/CDKN1A/TGFBR1/IKBKB/DBF4B/TGFBR2/CCNT2/CAB39L/PHKB/GTF2H2C/MMS19/CCNG2/CHUK/ACVR1B/PARD6A/CCNJ/ERC1/CCNL1/GTF2H2/GTF2H3/CDK13/CCNQ/CNPPD1/IKBKG/ERCC3/PRKACA/CDK2/CDK9/PRKACB/PRKCI/CCNF/TBK1/CCNE2/CDK16/IKBKE/CDK5/ATG13/CCNE1/PRKAR1B/PHKG2/CCNG1/SESN2/CCNH/DBF4/PARD6B/RB1CC1/CDKN2D/CCNK/CDK6/ERN1/PRKDC/CDK12/CDK7/CAB39/ULK1/CSNK2A1/CCNA2/CSNK2A2/MNAT1/CCNC/GTF2H1/TBKBP1/CCNT1/PR…	77
GO:0032040	CC	GO:0032040	small-subunit processome	32/7685	39/19518	5.78525087729791e-08	4.28687090007775e-05	3.43987890001497e-07	UTP14C/UTP25/NOL6/WDR36/PDCD11/HEATR1/WDR3/UTP20/UTP14A/TBL3/FCF1/MPHOSPH10/UTP3/UTP4/UTP23/NOL10/NOP14/PRKDC/NGDN/WDR46/KRR1/RRP9/IMP3/UTP18/NOC4L/IMP4/NOP56/FBL/DCAF13/UTP11/NOP58/EMG1	32
GO:0005741	CC	GO:0005741	mitochondrial outer membrane	120/7685	208/19518	6.16805417881947e-08	4.57052814650523e-05	3.61859178490742e-07	ACACB/VAMP1/TRAF3IP3/AIFM2/NLRX1/BMF/ACSL5/SLC44A1/PLD6/MTX3/VPS13C/TOMM40L/ATAD1/AKAP1/VPS13A/ACSL3/BCL2L2/MLXIP/LETMD1/SFXN2/MOAP1/MAVS/ACSL4/GPAM/SLC11A2/MUL1/RHOT1/ZNFX1/SLC29A3/MIEF1/ATF2/MSTO1/EXD2/C11orf65/DNAJC11/MYO19/APOOL/MTOR/ARMCX6/HK2/RPS6KB1/GK/WASF1/BPHL/RTN4IP1/AGK/AGPAT5/QTRT2/MIEF2/PIGBOS1/THG1L/MFN2/MFN1/AMBRA1/BRI3BP/PLEC/TOMM70/IMMT/RMDN3/TRIM14/NIPSNAP2/CNR1/RAF1/CNP/OPA1/C…	120
GO:0031968	CC	GO:0031968	organelle outer membrane	133/7685	236/19518	8.41607009056768e-08	6.23630793711065e-05	4.87246163138129e-07	ACACB/VAMP1/TRAF3IP3/RETSAT/ITPR3/AIFM2/NLRX1/BMF/ACSL5/ITPRIP/SLC44A1/PLD6/MTX3/VPS13C/TOMM40L/ATAD1/AKAP1/VPS13A/ACSL3/BCL2L2/MLXIP/LETMD1/SFXN2/MOAP1/MAVS/ACSL4/GPAM/SLC11A2/MUL1/RHOT1/ZNFX1/SLC29A3/MIEF1/ATF2/MSTO1/EXD2/C11orf65/DNAJC11/TMEM109/MYO19/APOOL/MTOR/ARMCX6/HK2/PSEN1/RPS6KB1/GK/WASF1/BPHL/RTN4IP1/DHCR7/AGK/AGPAT5/QTRT2/MIEF2/PIGBOS1/THG1L/MFN2/MFN1/AMBRA1/SYNE2/BRI3BP/PLEC/TOMM70/I…	133
GO:0005743	CC	GO:0005743	mitochondrial inner membrane	253/7685	497/19518	8.76988885437755e-08	6.49848764109376e-05	4.97519225299979e-07	CPS1/MRPS24/NDUFA4L2/SLC25A45/TRMT10B/SLC25A15/EXOG/RDH13/SLC41A3/COQ10A/COX18/ADCK1/ALDH18A1/MTX3/CPOX/SLC25A40/COX16/SLC25A35/SLC8B1/SLC9B2/SLC25A28/DHODH/NNT/SLC25A22/TIMM23B/LETMD1/SFXN2/SLC27A1/DELE1/THEM4/SLC25A37/COQ8B/SLC25A12/SLC25A13/SPHK2/OMA1/COQ6/FLVCR1/COX10/IMMP2L/FPGS/MTG1/COQ8A/COQ2/BDH1/COQ7/ABCB8/ABCB7/PPOX/GRPEL2/LETM2/ATP5MGL/PGS1/MRS2/DNAJC11/SLC25A14/MRPL38/TMEM242/GUF1/ATP…	253
GO:0036464	CC	GO:0036464	cytoplasmic ribonucleoprotein granule	141/7685	253/19518	8.81965899395417e-08	6.53536731452004e-05	4.97519225299979e-07	ICOSLG/AICDA/MEX3B/POLI/MEX3A/TRIM25/DCP1B/AGO4/PABPC1L/RBM4/BTBD2/TDRKH/ZC3H12A/ZC3H12D/EDC4/ZFP36L1/PMS2/TNRC6B/RNF135/SOCS1/BARD1/AGO1/ZNFX1/CNOT8/RC3H1/SAMD4B/DDX19A/PUM2/DIS3L2/MBNL1/SMN1/DYRK3/CNOT2/RPTOR/LIMD1/PAN3/CLOCK/ROCK2/TAF5L/USP3/HELZ/TIA1/MOV10/AGO2/DAZAP2/SMG1/YTHDF3/CDK9/ATXN2L/ATXN2/PNRC1/EIF4ENIF1/PATL1/TUT4/PSMA6/CNOT1/OGFOD1/CASC3/DDX3Y/ZFAND1/FMR1/AGO3/CNOT9/POLR2D/LARP4B/T…	141
GO:0033116	CC	GO:0033116	endoplasmic reticulum-Golgi intermediate compartment membrane	55/7685	80/19518	9.60834799602607e-08	7.11978586505531e-05	5.35148495981199e-07	GORASP1/PIEZO1/CD55/ERGIC1/STX17/TAP2/TMED7/MPPE1/UVRAG/LMAN1/MGAT1/ATP6AP1/GALNT1/SPPL3/TMED5/CTSZ/CTSC/TAP1/CNIH3/ZDHHC20/VPS13B/ASPSCR1/TMED3/TAPBP/SURF4/MCFD2/CNIH1/TMED1/RAB1B/ROBO1/ERGIC2/WHAMM/KDELR1/TMED10/TMED9/GOLGA2/LMAN2/BCAP31/CLN8/SLC35C2/ERGIC3/CALR/TMED2/YIF1B/SEC22B/STX5/YKT6/VMA21/TMEM199/BET1/YIF1A/CSNK1D/TRIP11/RAB2A/PLPP3	55
GO:0005721	CC	GO:0005721	pericentric heterochromatin	26/7685	30/19518	1.19534070203323e-07	8.85747460206626e-05	6.57437386118279e-07	KMT5C/KDM4A/ZNF618/CENPC/FLYWCH1/IKZF1/KDM4C/CENPB/CHRAC1/ATRX/ESCO2/NCAPD3/LRWD1/SIRT6/INCENP/HELLS/DNMT1/CBX1/EZH2/BAZ1A/UHRF2/CBX5/CENPA/BAZ1B/SMARCA5/POLE3	26
GO:0005776	CC	GO:0005776	autophagosome	74/7685	117/19518	1.44065409779065e-07	0.000106752	7.82577534602327e-07	FYCO1/OSBPL7/ULK3/CLN3/PIK3R4/TM9SF1/ENTPD4/PIP4K2B/GABARAPL1/RAB24/RUBCNL/STX17/ATP13A2/TBC1D14/VPS11/ATG16L2/TECPR1/UVRAG/TBC1D5/RAB23/WASHC1/GAA/VPS16/GRAMD1A/UBQLN2/TBC1D17/HTT/TBC1D25/LAMP2/TEX264/BECN1/VTI1A/ATP6AP2/ZFYVE1/AMBRA1/UBQLN4/VPS18/TICAM1/ATG4B/CHMP2B/CHMP3/PLEKHM1/VPS33A/WDR81/CHMP7/TP53INP2/ATG12/CALCOCO2/RPN2/ATG16L1/NCOA4/RB1CC1/ATG14/SH3GLB1/LAMP1/SNAP29/ULK1/PIK3C3/TRIM21/A…	74
GO:0005684	CC	GO:0005684	U2-type spliceosomal complex	61/7685	92/19518	1.52036646162233e-07	0.000112659	8.15806394041249e-07	PRPF40B/PRPF39/RNF113A/CCDC12/SF3A2/AQR/BUD13/CWC27/GCFC2/CASC3/DHX8/PRPF8/CWC22/RBMX2/PRPF3/ISY1/CDC40/LUC7L/SF3B3/SNRNP200/CRNKL1/CWC25/U2AF2/HTATSF1/PRPF4/TFIP11/LUC7L2/SART1/EFTUD2/PRPF6/RBM22/LUC7L3/SMU1/XAB2/PPIE/PPIL1/CDC5L/LSM6/PRPF38A/PRPF19/SNIP1/SF3A1/PLRG1/SNW1/SNRPN/WBP4/SNRNP40/SF3B4/LSM8/PHF5A/YJU2/SRRM2/DHX16/PRPF18/SF3B1/SYF2/SF3A3/PRPF40A/ZMAT2/IK/MAGOHB	61
GO:0000932	CC	GO:0000932	P-body	64/7685	98/19518	1.77847356733247e-07	0.000131785	9.42805264609982e-07	AICDA/MEX3B/MEX3A/DCP1B/AGO4/BTBD2/ZC3H12A/ZC3H12D/EDC4/ZFP36L1/TNRC6B/AGO1/CNOT8/RC3H1/SAMD4B/DIS3L2/CNOT2/LIMD1/PAN3/MOV10/AGO2/YTHDF3/PNRC1/EIF4ENIF1/PATL1/PSMA6/CNOT1/AGO3/CNOT9/POLR2D/TRIM5/YTHDF1/PUM1/DDX6/CNOT3/UBAP2/XRN1/UPF1/RC3H2/DCP1A/CNOT7/LSM14A/ZFP36/TNRC6A/DCP2/TRIM21/LSM6/EDC3/BTBD1/TNRC6C/PAN2/CAPRIN1/PNRC2/CSDE1/ELAVL1/EIF4E/PSMC2/NOCT/APOBEC3C/IGF2BP3/YTHDF2/DCPS/LSM1/HAX1	64
GO:0032588	CC	GO:0032588	trans-Golgi network membrane	66/7685	102/19518	1.93387270373059e-07	0.0001433	1.01298094004936e-06	PLD4/LLGL1/SCAMP5/NDST1/HLA-DQB1/VPS54/SCAMP1/HLA-DPA1/HLA-DRB5/ST3GAL1/PICK1/SLC30A6/RHOBTB3/RIC1/USP6NL/CD74/ATP7A/COG7/VPS52/RGP1/AP4S1/HLA-DRB1/AFTPH/AP1S2/AP4B1/COG6/COG8/TMEM79/SCAMP3/COG1/STX16/AP4E1/SCAMP4/COG5/HLA-DPB1/COG2/VTI1A/GOLPH3L/ARFIP2/VPS51/AP1B1/RAB6A/SLC9A8/STX10/ARFIP1/RABEPK/CLBA1/M6PR/TMEM165/ARL1/SCAMP2/AP1M1/TEPSIN/COG4/RAB9A/AP1G1/ARFRP1/VPS53/RAB8A/SYS1/STX6/AP4M1/AP1S…	66
GO:0030880	CC	GO:0030880	RNA polymerase complex	77/7685	124/19518	2.46705938997831e-07	0.000182809	1.27706603716524e-06	ATXN7/TAF1/TAF4B/POLR3B/POLR3E/GTF2H2C/MMS19/POLA1/TENT2/POLR1B/ATXN7L3/POLR1A/ZNFX1/POLR3C/TRRAP/POLR2J3/POLRMT/RPAP1/RPRD2/RPRD1A/TERT/PRIM2/POLR3GL/KAT2A/GTF2H2/TAF6/RPRD1B/GTF2H3/RECQL5/TAF5L/ERCC3/TAF2/TAF8/TBP/POLR2M/PRIM1/POLR1E/POLA2/RPAP2/POLR3A/TAF3/PEX2/PAAF1/POLR2D/USP22/POLR1C/GTF2A1/CCNH/POLR2B/POLR3G/TAF4/GTF2E1/SUPT3H/TBPL1/POLR3F/PAF1/TADA3/POLR3D/CDK7/LEO1/CDC73/CRCP/TAF11/TAF5/…	77
GO:1902911	CC	GO:1902911	protein kinase complex	86/7685	142/19518	2.49952812764915e-07	0.000185215	1.27882834437864e-06	CDK14/STRADA/PHKA2/IRS1/CDKN1A/TGFBR1/IKBKB/DBF4B/TGFBR2/CCNT2/CAB39L/PHKB/GTF2H2C/MMS19/CCNG2/PRKAB1/CHUK/ACVR1B/PARD6A/CCNJ/MAP3K5/ERC1/CCNL1/GTF2H2/GTF2H3/PRKAA1/CDK13/CCNQ/CNPPD1/IKBKG/PRKAG1/ERCC3/PRKACA/CDK2/CDK9/PRKACB/PRKCI/CCNF/TBK1/CCNE2/CDK16/IKBKE/CDK5/ATG13/CCNE1/PRKAR1B/PRKAR1A/PHKG2/CCNG1/SESN2/CCNH/LAS1L/DBF4/PARD6B/RB1CC1/CDKN2D/CCNK/CDK6/ERN1/PRKDC/CDK12/CDK7/CAB39/ULK1/CSNK2A1/…	86
GO:0030119	CC	GO:0030119	AP-type membrane coat adaptor complex	30/7685	37/19518	2.53264202454977e-07	0.000187669	1.28087642620908e-06	AP3B2/AP4S1/AFTPH/AP5S1/AP1G2/AP1S2/AP4B1/AP4E1/AP3S2/AP5B1/SYNRG/AP3M2/VPS18/AP2A1/AP2A2/AP1B1/AP3B1/AP3S1/CLBA1/AP3D1/AP1M1/AP3M1/AP1G1/VPS39/AP5M1/AP2B1/AP4M1/AP1S3/AP2M1/AP5Z1	30
GO:0005778	CC	GO:0005778	peroxisomal membrane	46/7685	65/19518	2.81947457082136e-07	0.000208923	1.39389754063078e-06	PEX5/TMEM135/HMGCR/ATAD1/PEX26/ACSL3/ALDH3A2/PEX6/MAVS/ACSL4/ACOX1/ABCD4/PJVK/PEX1/DHRS7B/DECR2/GNPAT/RAB8B/PNPLA8/PEX10/ABCD3/HSD17B4/CAT/TRIM37/PXMP4/PEX3/FAR1/PEX2/ABCD1/ACBD5/PEX14/PEX12/AGPS/GDAP1/MPV17/ACSL1/PEX16/PEX11B/PEX13/USP30/SLC25A17/PXMP2/PEX19/PEX7/NBR1/IMPDH2	46
GO:0031903	CC	GO:0031903	microbody membrane	46/7685	65/19518	2.81947457082136e-07	0.000208923	1.39389754063078e-06	PEX5/TMEM135/HMGCR/ATAD1/PEX26/ACSL3/ALDH3A2/PEX6/MAVS/ACSL4/ACOX1/ABCD4/PJVK/PEX1/DHRS7B/DECR2/GNPAT/RAB8B/PNPLA8/PEX10/ABCD3/HSD17B4/CAT/TRIM37/PXMP4/PEX3/FAR1/PEX2/ABCD1/ACBD5/PEX14/PEX12/AGPS/GDAP1/MPV17/ACSL1/PEX16/PEX11B/PEX13/USP30/SLC25A17/PXMP2/PEX19/PEX7/NBR1/IMPDH2	46
GO:0055037	CC	GO:0055037	recycling endosome	114/7685	200/19518	3.10662595769202e-07	0.000230201	1.51879491264943e-06	LDLRAP1/MCOLN2/EHD3/TPCN1/CD22/PANK1/SCAMP5/CLN3/SLC1A1/AKAP5/TNF/SGK3/DENND6A/ITGB1/SCAMP1/RAB29/CLCN3/RAP2B/SLC9A6/ABHD17B/SLC31A1/LZTR1/FCHSD2/RAB11FIP4/AVL9/TBC1D14/ARFGEF2/SORL1/ACAP1/STX7/VPS52/ATP11C/TUBGCP4/ATP11A/GGA3/WASHC1/SLC11A2/TPP1/VIPAS39/VPS16/NISCH/TBC1D17/ATP11B/RFFL/PLEKHA3/RAP2C/SCAMP3/RAB8B/SLC9A7/NEU3/SCAMP4/FCHSD1/MICALL1/ENTR1/RAB11FIP2/ATP13A3/STX12/DENND6B/VPS13B/RAP2A/…	114
GO:0090543	CC	GO:0090543	Flemming body	28/7685	34/19518	3.48026778630238e-07	0.000257888	1.68276684172862e-06	IL16/EXOC6/AGAP2/EXOC4/CNTRL/CCDC66/BIRC6/CAPG/EXOC1/CELF2/USP3/CHAMP1/EXOC7/RACGAP1/VPS4B/KIF14/KIF23/PDCD6IP/NUP62/VPS4A/CEP55/ZFYVE19/EXOC2/ARF6/MICAL3/IST1/RALA/TSG101	28
GO:0008023	CC	GO:0008023	transcription elongation factor complex	35/7685	46/19518	4.43543488525672e-07	0.000328666	2.12129494512278e-06	ELL3/AFF3/ERCC6/CCNT2/ELP2/AFF1/ZC3H8/CDK13/MLLT3/MLLT1/NELFCD/NELFA/ELP4/ICE2/CDK9/EAF2/PEX2/AFF4/TTF2/NELFB/SUPT5H/TCEA2/CCNK/PAF1/CDK12/LEO1/CDC73/SUPT6H/NUFIP1/CCNT1/CTR9/RTF1/SUPT16H/ELOF1/NELFE	35
GO:0031201	CC	GO:0031201	SNARE complex	36/7685	48/19518	5.6071419799853e-07	0.000415489	2.65284136687477e-06	VAMP1/STX17/NAPB/STX7/STX3/STX16/STX1A/VTI1A/STX12/VAMP2/SNAP47/STXBP5/STX10/BET1L/BNIP1/STX2/STX18/VAMP7/SNAP23/USE1/SNAP29/GOSR1/SNX4/NAPG/STX8/SEC22B/STX6/NAPA/STX4/VAMP8/STX5/YKT6/BET1/VAMP3/VAMP4/VTI1B	36
GO:0042575	CC	GO:0042575	DNA polymerase complex	18/7685	19/19518	6.0937369100473e-07	0.000451546	2.85238748980937e-06	POLD4/POLG/POLA1/POLE/POLE2/PRIM2/POLD1/PRIM1/POLA2/CHRAC1/REV3L/POLD3/CRCP/MAD2L2/POLG2/POLD2/POLE3/MCM3	18
GO:0099023	CC	GO:0099023	vesicle tethering complex	41/7685	57/19518	6.20536837843657e-07	0.000459818	2.85285921692605e-06	NBAS/VPS54/TRAPPC2/EXOC6/TGFBRAP1/VPS11/COG7/VPS8/EXOC4/VPS52/TRAPPC8/TRAPPC11/TRAPPC9/VIPAS39/VPS16/TRAPPC5/TRAPPC12/COG6/COG8/COG1/COG5/EXOC1/TRAPPC10/COG2/ZW10/VPS51/VPS41/EXOC7/VPS18/VPS33A/TRAPPC13/EXOC5/EXOC3/VPS33B/COG4/EXOC2/VPS39/RINT1/VPS53/TRAPPC3/TRAPPC6B	41
GO:0000428	CC	GO:0000428	DNA-directed RNA polymerase complex	74/7685	120/19518	6.22442010965683e-07	0.00046123	2.85285921692605e-06	ATXN7/TAF1/TAF4B/POLR3B/POLR3E/GTF2H2C/MMS19/POLA1/POLR1B/ATXN7L3/POLR1A/POLR3C/TRRAP/POLR2J3/POLRMT/RPAP1/RPRD2/RPRD1A/PRIM2/POLR3GL/KAT2A/GTF2H2/TAF6/RPRD1B/GTF2H3/RECQL5/TAF5L/ERCC3/TAF2/TAF8/TBP/POLR2M/PRIM1/POLR1E/POLA2/RPAP2/POLR3A/TAF3/PEX2/PAAF1/POLR2D/USP22/POLR1C/GTF2A1/CCNH/POLR2B/POLR3G/TAF4/GTF2E1/SUPT3H/TBPL1/POLR3F/PAF1/TADA3/POLR3D/CDK7/LEO1/CDC73/CRCP/TAF11/TAF5/MNAT1/GTF2H1/GTF2…	74
GO:0044232	CC	GO:0044232	organelle membrane contact site	37/7685	50/19518	6.90972189978267e-07	0.00051201	3.13430684113853e-06	TMCC1/C2CD2L/GRAMD1C/PIK3R4/CLCC1/STX17/SACM1L/STARD3/STIMATE/VPS13A/MBOAT7/TMEM41B/ACSL4/GRAMD1A/MOSPD2/APOOL/ZFYVE1/TMX2/ATG2A/ESYT2/IMMT/PDZD8/RMDN3/STARD3NL/CHCHD6/SARAF/SERAC1/ATG16L1/CANX/BCAP31/ATG14/AHCYL1/APOO/ATG5/CHCHD3/TOMM20/TOMM40	37
GO:0016580	CC	GO:0016580	Sin3 complex	20/7685	22/19518	7.14832066511062e-07	0.000529691	3.17703140671583e-06	PHF12/SIN3A/BRMS1L/SAP130/OGT/ARID4A/ING2/TET1/SINHCAF/SAP30L/RBBP4/SAP30/CSNK2A1/HDAC1/SUDS3/BRMS1/ARID4B/HDAC2/ING1/SIN3B	20
GO:0070822	CC	GO:0070822	Sin3-type complex	20/7685	22/19518	7.14832066511062e-07	0.000529691	3.17703140671583e-06	PHF12/SIN3A/BRMS1L/SAP130/OGT/ARID4A/ING2/TET1/SINHCAF/SAP30L/RBBP4/SAP30/CSNK2A1/HDAC1/SUDS3/BRMS1/ARID4B/HDAC2/ING1/SIN3B	20
GO:0000177	CC	GO:0000177	cytoplasmic exosome (RNase complex)	15/7685	15/19518	8.4048082790719e-07	0.000622796	3.65587934162221e-06	DIS3L/EXOSC10/GTPBP1/EXOSC6/EXOSC2/SUPV3L1/PNPT1/EXOSC9/DIS3/EXOSC1/EXOSC3/EXOSC5/EXOSC8/EXOSC7/EXOSC4	15
GO:0031011	CC	GO:0031011	Ino80 complex	15/7685	15/19518	8.4048082790719e-07	0.000622796	3.65587934162221e-06	INO80/NFRKB/ACTR5/INO80B/ACTR8/MCRS1/INO80D/INO80E/INO80C/ACTL6A/UCHL5/TFPT/RUVBL1/RUVBL2/YY1	15
GO:0005795	CC	GO:0005795	Golgi stack	89/7685	151/19518	8.47499301921511e-07	0.000627997	3.65587934162221e-06	GAL3ST4/ST3GAL3/LLGL1/CLN3/XYLT1/GPR89B/MGAT4A/HACE1/SGMS1/INPP5E/MBTPS1/MAN2A1/ST3GAL1/ST6GAL1/NAGPA/FUT8/GOLIM4/ATP2C1/DNMBP/SORL1/GPR89A/SLC10A7/FUT11/YIPF2/TMEM87A/CHSY1/TMBIM4/B4GALT3/ARAP1/PITPNM1/RAB30/AKAP9/SLC30A5/PLK3/CHPF/SULF2/CIT/MGAT2/STX16/GCNT1/CHPF2/GALNT1/SLC30A7/B4GALT7/B4GALT2/COG2/NECAB3/ZFYVE1/SCFD1/GALNT2/GOLPH3L/GOLGA8B/TMED3/CSGALNACT2/APH1A/ST3GAL2/VCPIP1/GOLPH3/NSF/YIPF…	89
GO:0009295	CC	GO:0009295	nucleoid	34/7685	45/19518	8.64630943378462e-07	0.000640692	3.65805399121657e-06	CPS1/DBT/POLG/TWNK/DDX28/MTERF2/POLRMT/TERT/DNA2/TFB1M/HADHA/ELAC2/FASTKD2/LONP1/SUPV3L1/MPG/SOD2/CLPX/DHX30/TEFM/TFB2M/HADHB/TOP1MT/FASTKD5/GRSF1/SHMT2/LRPPRC/TRMT10C/ATAD3A/POLG2/POLDIP2/MTERF1/TFAM/HSD17B10	34
GO:0042645	CC	GO:0042645	mitochondrial nucleoid	34/7685	45/19518	8.64630943378462e-07	0.000640692	3.65805399121657e-06	CPS1/DBT/POLG/TWNK/DDX28/MTERF2/POLRMT/TERT/DNA2/TFB1M/HADHA/ELAC2/FASTKD2/LONP1/SUPV3L1/MPG/SOD2/CLPX/DHX30/TEFM/TFB2M/HADHB/TOP1MT/FASTKD5/GRSF1/SHMT2/LRPPRC/TRMT10C/ATAD3A/POLG2/POLDIP2/MTERF1/TFAM/HSD17B10	34
GO:0055029	CC	GO:0055029	nuclear DNA-directed RNA polymerase complex	72/7685	117/19518	9.8395953926738e-07	0.000729114	4.10892176668863e-06	ATXN7/TAF1/TAF4B/POLR3B/POLR3E/GTF2H2C/MMS19/POLA1/POLR1B/ATXN7L3/POLR1A/POLR3C/TRRAP/POLR2J3/RPRD2/RPRD1A/PRIM2/POLR3GL/KAT2A/GTF2H2/TAF6/RPRD1B/GTF2H3/RECQL5/TAF5L/ERCC3/TAF2/TAF8/TBP/POLR2M/PRIM1/POLR1E/POLA2/RPAP2/POLR3A/TAF3/PEX2/PAAF1/POLR2D/USP22/POLR1C/GTF2A1/CCNH/POLR2B/POLR3G/TAF4/GTF2E1/SUPT3H/TBPL1/POLR3F/PAF1/TADA3/POLR3D/CDK7/LEO1/CDC73/CRCP/TAF11/TAF5/MNAT1/GTF2H1/GTF2E2/TAF12/CTR9…	72
GO:0016514	CC	GO:0016514	SWI/SNF complex	25/7685	30/19518	9.89876607429534e-07	0.000733499	4.10892176668863e-06	BCL11A/BICRAL/ARID1B/BCL7A/ARID2/PHF10/SS18/SMARCE1/RB1/BRD9/SMARCC2/SMARCD2/SMARCD3/DPF2/ARID1A/PBRM1/SMARCD1/BICRA/SMARCB1/BCL7B/ACTL6A/SMARCC1/SMARCA2/SMARCA4/BCL7C	25
GO:0030662	CC	GO:0030662	coated vesicle membrane	113/7685	202/19518	1.25923658799001e-06	0.000933094	5.17816914687482e-06	LDLRAP1/SREBF1/RAB3A/WNT5A/HLA-DQB1/AP3B2/SLC2A8/HLA-DPA1/HLA-DRB5/SEC31B/COPG2/SCAP/STX17/SREBF2/TMED7/CD74/SEC16A/DENND1A/RNASEK/LDLR/HLA-DRB1/AFTPH/NRGN/NECAP1/TGOLN2/LMAN1/AP1G2/SLC30A5/COPG1/AP1S2/AP4B1/ATP6V0E2/SCARB2/EPN2/ATP6AP1/REEP6/HLA-DPB1/ATP6V1H/SEC31A/ATP6V1A/CNIH3/SYNRG/VTI1A/ATP6V0A1/ATP6AP2/SEC24B/HIP1/COPA/SEC23A/KLHL12/VAMP2/TMED3/FZD5/AP2A1/AP2A2/CLTCL1/AP1B1/AP3B1/MCFD2/CLBA…	113
GO:0030120	CC	GO:0030120	vesicle coat	42/7685	60/19518	1.48167529714883e-06	0.00109792	6.03645491431004e-06	SEC31B/COPG2/TMED7/AFTPH/NECAP1/AP1G2/COPG1/AP1S2/EPN2/SEC31A/SYNRG/SEC24B/COPA/SEC23A/KLHL12/TMED3/AP2A1/AP2A2/CLTCL1/AP1B1/CLBA1/SEC24C/PEF1/EPN1/SCYL1/AP1M1/CLINT1/AP1G1/ARCN1/COPB2/SEC23B/AP2B1/SEC24A/NECAP2/SAR1B/SAR1A/COPB1/SEC13/AP1S3/AP2M1/CLTB/CLTC	42
GO:1902562	CC	GO:1902562	H4 histone acetyltransferase complex	33/7685	44/19518	1.67427961702614e-06	0.00124064	6.7585599219404e-06	MSL2/KANSL2/ING3/TRRAP/ATF2/EPC2/EP400/YEATS2/MBTD1/KANSL1/MSL3/HCFC1/EPC1/KAT8/OGT/MSL1/KANSL3/MRGBP/KAT5/MCRS1/DMAP1/PHF20/PHF20L1/WDR5/YEATS4/VPS72/MEAF6/ACTL6A/KANSL1L/MORF4L2/BRD8/RUVBL1/RUVBL2	33
GO:0070461	CC	GO:0070461	SAGA-type complex	30/7685	39/19518	2.01540349684645e-06	0.00149341	8.06161398738581e-06	ATXN7/KAT2B/TADA1/TADA2A/ATXN7L3/TRRAP/MAP3K7/KAT14/YEATS2/KAT2A/TAF6/TAF5L/TAF2/SUPT7L/SUPT20H/TADA2B/USP22/DR1/SF3B3/TAF4/SUPT3H/WDR5/TADA3/MBIP/TAF5/TAF12/TAF7/SGF29/TAF9/POLE3	30
GO:0005777	CC	GO:0005777	peroxisome	84/7685	143/19518	2.06312021823943e-06	0.00152877	8.10511514308347e-06	MGAT4A/IDH1/PEX5/TMEM135/HMGCR/TYSND1/ATAD1/SZT2/PEX26/ATM/ACSL3/NUDT19/ALDH3A2/PEX6/MARF1/MAVS/ACSL4/IDE/PAOX/MUL1/ACOX1/ABCD4/PJVK/LONP2/ACOX3/PEX1/DHRS7B/DECR2/GNPAT/RAB8B/HSDL2/PNPLA8/GSTK1/PEX10/ABCD3/HSD17B4/CAT/ACOT8/RIDA/IDH2/TRIM37/PXMP4/PEX3/ACAA1/FAR1/NUDT7/PEX2/ABCD1/VWA8/PHYH/CROT/LACC1/ACBD5/HMGCL/PEX14/PEX12/MVK/MLYCD/MYO5A/AGPS/MFF/GDAP1/DNM1L/MPV17/ACSL1/PEX16/HACL1/PEX11B/PEX13/…	84
GO:0042579	CC	GO:0042579	microbody	84/7685	143/19518	2.06312021823943e-06	0.00152877	8.10511514308347e-06	MGAT4A/IDH1/PEX5/TMEM135/HMGCR/TYSND1/ATAD1/SZT2/PEX26/ATM/ACSL3/NUDT19/ALDH3A2/PEX6/MARF1/MAVS/ACSL4/IDE/PAOX/MUL1/ACOX1/ABCD4/PJVK/LONP2/ACOX3/PEX1/DHRS7B/DECR2/GNPAT/RAB8B/HSDL2/PNPLA8/GSTK1/PEX10/ABCD3/HSD17B4/CAT/ACOT8/RIDA/IDH2/TRIM37/PXMP4/PEX3/ACAA1/FAR1/NUDT7/PEX2/ABCD1/VWA8/PHYH/CROT/LACC1/ACBD5/HMGCL/PEX14/PEX12/MVK/MLYCD/MYO5A/AGPS/MFF/GDAP1/DNM1L/MPV17/ACSL1/PEX16/HACL1/PEX11B/PEX13/…	84
GO:0030014	CC	GO:0030014	CCR4-NOT complex	14/7685	14/19518	2.13697537055166e-06	0.0015835	8.32096604462595e-06	TOB1/CNOT6L/CNOT10/TNKS1BP1/CNOT8/CNOT2/CNOT4/CNOT1/CNOT9/CNOT11/CNOT3/CNOT6/CNOT7/CPEB3	14
GO:0031901	CC	GO:0031901	early endosome membrane	105/7685	187/19518	2.33487326676396e-06	0.00173014	9.01179155593108e-06	FGD2/LLGL1/TPCN1/PMEPA1/CLN3/SLC1A1/HSD17B6/INPP5B/CLCN3/WASHC4/SLC9A6/MR1/MTMR4/PML/SORL1/VAC14/ATP7A/SNX30/WASHC5/STX7/SLC15A4/APPL2/PIKFYVE/ATP11C/GGA1/GGA3/LRP6/WASHC1/ZFYVE16/HPS6/GGA2/SLC39A14/ATP11B/LDLRAD4/STAM2/MMGT1/DNAJC13/WDR91/NEU3/SPHK1/KIF16B/SNX27/ABCA7/WASHC2C/PSEN1/RCC2/MON2/ATP13A3/APPL1/SNX13/TMEM9B/PLEKHF2/STX12/VPS13B/SH3GL1/SNX12/FZD5/VPS41/RAB5B/CMTM6/WASHC2A/RABGEF1/EPS15…	105
GO:0070847	CC	GO:0070847	core mediator complex	22/7685	26/19518	2.7791263127853e-06	0.00205933	1.06331789358742e-05	MED17/MED23/MED14/MED24/MED22/MED15/MED30/MED9/MED1/MED20/MED28/MED25/MED26/MED6/MED18/MED11/MED16/MED27/MED4/MED7/MED29/MED10	22
GO:0030670	CC	GO:0030670	phagocytic vesicle membrane	51/7685	78/19518	2.93561957350305e-06	0.00217529	1.11351087270805e-05	CYBB/TLR1/TLR6/RILP/RAB20/PIK3R4/INPP5B/TCIRG1/HVCN1/PIP4P2/TAP2/ATP6V0A2/ATP7A/APPL2/PIKFYVE/RAB23/ATP6V0E2/RAB8B/LAMP2/TAP1/ATP6V0A1/RAB11B/TAPBP/RAB22A/SLC11A1/RAC2/ATG12/MCOLN1/VAMP7/DNM2/SNAP23/LAMP1/RAB9A/PIK3C3/CORO1A/CALR/RAB5A/ATG5/RAB10/SEC22B/RAB8A/STX4/VAMP8/HLA-E/HLA-C/PIP4P1/CYBA/HLA-A/VAMP3/ATP6V0D1/HLA-B	51
GO:0080008	CC	GO:0080008	Cul4-RING E3 ubiquitin ligase complex	28/7685	36/19518	3.03494083236948e-06	0.00224889	1.1413452702928e-05	DCAF4/DCAF17/DET1/CUL4B/DDB2/DCAF1/DCAF16/DCAF11/DCAF5/DCAF10/DCAF6/COP1/DTL/DCAF8/AMBRA1/ERCC8/DCAF7/DCAF12/DCAF15/FBXW5/TRPC4AP/CRBN/WDTC1/CDKN1B/GLMN/CUL4A/DDB1/DCAF13	28
GO:0000812	CC	GO:0000812	Swr1 complex	13/7685	13/19518	5.43296462494919e-06	0.00402583	2.02585121608275e-05	ING3/TRRAP/EP400/SRCAP/KAT5/ACTR6/DMAP1/CFDP1/BRD8/RUVBL1/ZNHIT1/RUVBL2/ANP32E	13
GO:1990391	CC	GO:1990391	DNA repair complex	19/7685	22/19518	7.63031346676953e-06	0.00565406	2.82129237426773e-05	PALB2/ATM/ASCC3/DCLRE1C/ATP23/PHF21A/FANCD2/TP53BP1/ASCC2/XRCC4/KDM1A/BRCA1/FANCI/PRKDC/RCOR1/BRCA2/ASCC1/PAXX/LIG4	19
GO:0035102	CC	GO:0035102	PRC1 complex	15/7685	16/19518	8.489619142494e-06	0.00629081	3.1128603522478e-05	PHC1/CBX2/PHC3/PCGF2/PHC2/PCGF6/CBX8/BMI1/CBX4/RING1/CBX6/PCGF5/PCGF1/CBX7/RNF2	15
GO:0071782	CC	GO:0071782	endoplasmic reticulum tubular network	22/7685	27/19518	9.39153989950638e-06	0.00695913	3.39117492610388e-05	C2CD2L/PARP8/REEP4/RETREG3/STIMATE/ASPH/ARV1/LNPK/RAB3GAP1/STIM1/PARP6/RNF41/ZFYVE27/ATL3/ARL6IP1/RTN4/RAB10/RAB18/PARP16/KPNB1/EMD/ATL2	22
GO:0071013	CC	GO:0071013	catalytic step 2 spliceosome	55/7685	88/19518	9.40280320419713e-06	0.00696748	3.39117492610388e-05	PPIL2/DHX35/ZCCHC8/DHX38/PPIL3/MTREX/SF3A2/AQR/CWC27/DHX8/PRPF8/CWC22/DDX23/ISY1/PPWD1/CDC40/SF3B3/PRPF4B/SNRNP200/CRNKL1/TFIP11/SART1/EFTUD2/SRSF1/PRPF6/RBM22/WDR83/CACTIN/DDX41/XAB2/PPIE/PPIL1/CDC5L/PRPF19/SF3A1/PLRG1/SNW1/FRG1/GPATCH1/SNRPN/PNN/SNRNP40/PABPC1/RBMX/DDX5/SRRM2/SYNCRIP/SLU7/SF3B1/RALY/SYF2/SF3A3/MAGOHB/SRRM1/HNRNPU	55
GO:0055038	CC	GO:0055038	recycling endosome membrane	62/7685	102/19518	9.62726867555363e-06	0.00713381	3.44390098962894e-05	MCOLN2/EHD3/TPCN1/SCAMP5/SLC1A1/SCAMP1/RAP2B/SLC9A6/ABHD17B/LZTR1/RAB11FIP4/SORL1/ACAP1/ATP11C/GGA3/WASHC1/ATP11B/RFFL/RAP2C/SCAMP3/RAB8B/SLC9A7/NEU3/SCAMP4/MICALL1/RAB11FIP2/ATP13A3/STX12/VPS13B/RAP2A/RAB11B/CMTM6/SLC39A4/EHD1/GRIPAP1/PDIA3/SCAMP2/ABHD17C/RAB14/ZFYVE27/SNX18/ZDHHC2/INPP4A/RAB35/EHD4/ARF6/PLEKHB2/RAB10/RAB12/RAB8A/STX6/ABHD17A/VAMP8/HLA-E/HLA-C/HLA-A/VAMP3/VTI1B/ATG9B/TFRC/PACSIN…	62
GO:0012507	CC	GO:0012507	ER to Golgi transport vesicle membrane	42/7685	63/19518	1.05198158124025e-05	0.00779518	3.73283786891702e-05	SREBF1/HLA-DQB1/HLA-DPA1/HLA-DRB5/SEC31B/SCAP/STX17/SREBF2/TMED7/CD74/SEC16A/HLA-DRB1/LMAN1/SLC30A5/HLA-DPB1/SEC31A/CNIH3/VTI1A/SEC24B/SEC23A/KLHL12/MCFD2/SEC24C/CNIH1/SEC23IP/PEF1/TMED10/USO1/SEC23B/SEC24A/SAR1B/TMED2/SAR1A/SEC22B/SEC13/STX5/HLA-E/HLA-C/VMA21/HLA-A/VTI1B/HLA-B	42
GO:0005874	CC	GO:0005874	microtubule	226/7685	461/19518	1.32511837884216e-05	0.00981913	4.66441669352439e-05	ARHGEF2/HOOK2/AKNA/RGS14/RASSF5/MAP1A/TTLL4/PBXIP1/CENPJ/REEP4/TMEM214/GABARAPL1/GAS8/TUBGCP5/KCNAB2/TTLL3/ARHGAP4/PARP4/KIF15/KLHL22/ARFGEF2/HDAC6/EML3/ARHGAP18/RMDN2/SLAIN1/EML6/HAUS4/LZTS2/KATNAL1/TUBGCP4/INO80/EML2/FAM110A/KIF18B/CAMSAP1/SPAST/STAU2/BICD1/CEP295/KIF20A/KIF1C/RAB3D/TTLL5/TTL/CCDC66/KATNB1/FAM161B/MTA1/HAUS3/CDK5RAP3/KIF21B/MDM1/DPP9/SRPRB/CLASP1/CLASP2/EML4/EFHC1/TCP11L1/NDE1/…	226
GO:1903293	CC	GO:1903293	phosphatase complex	37/7685	54/19518	1.36046634413258e-05	0.0100811	4.74769275265887e-05	PPP1R3E/ITPR1/PPP1R3B/AKAP5/PDP1/PPP1R9B/PDPR/WDR82/SHOC2/PPP2R5A/CNEP1R1/PPP1R3D/PPP3CA/PPP1R15B/PPP4R1/PPP2R5D/PPP2R5E/PPP3CC/PPP4R3A/PPP3CB/PPP2R5C/PPP3R1/NCK1/PTPA/PPP1R12A/PPP2R2A/PPP1R10/PPP2R1A/CTDNEP1/PPP4R3B/PPP2R3B/PPP2CA/TOX4/PPP4R2/PPP2CB/PPP1CC/PPP4C	37
GO:0000176	CC	GO:0000176	nuclear exosome (RNase complex)	7685-12-01	12/19518	1.38114698259167e-05	0.0102343	4.74769275265887e-05	EXOSC10/EXOSC6/EXOSC2/EXOSC9/DIS3/EXOSC1/EXOSC3/EXOSC5/EXOSC8/C1D/EXOSC7/EXOSC4	12
GO:0031261	CC	GO:0031261	DNA replication preinitiation complex	7685-12-01	12/19518	1.38114698259167e-05	0.0102343	4.74769275265887e-05	GINS4/GINS1/GINS3/MCM2/MCM4/MCM6/ORC3/MCM5/CDC45/GINS2/MCM7/MCM3	12
GO:0031463	CC	GO:0031463	Cul3-RING ubiquitin ligase complex	27/7685	36/19518	1.50909298878949e-05	0.0111824	5.14729391525098e-05	SPOPL/KBTBD6/KBTBD7/LZTR1/KLHL22/KBTBD8/KLHL42/KLHL8/KLHL9/KLHL2/KCTD17/KLHL12/KCTD13/SPOP/KLHL24/TNFAIP1/KCTD2/ZSWIM8/KEAP1/PEF1/KLHL20/GAN/KCTD10/GLMN/KLHL7/KLHL21/CUL3	27
GO:0030688	CC	GO:0030688	preribosome, small subunit precursor	14/7685	15/19518	2.02878989675743e-05	0.0150333	6.86667349671747e-05	NOP9/UTP20/RIOK1/FTSJ3/NOB1/TSR1/RIOK2/NOP14/RIOK3/LTV1/RRP1B/NOC4L/RRP1/BYSL	14
GO:0031312	CC	GO:0031312	extrinsic component of organelle membrane	35/7685	51/19518	2.20145170165157e-05	0.0163128	7.39418892157779e-05	ZC3H12A/PML/SNX10/COQ8B/COQ6/GBA2/COQ8A/COQ7/WDR91/ATP23/NOA1/COQ5/ATP6V1A/ZFYVE1/TAMM41/CCDC115/TOR1A/STXBP5/PXK/WDR81/GRIPAP1/COQ3/NDUFAF5/TEPSIN/ATG14/ATP6V1C1/USP8/ULK1/COQ4/ATP6V1B2/EMC2/GOLGA3/ATP6V1D/TPRG1L/SNX16	35
GO:0036452	CC	GO:0036452	ESCRT complex	22/7685	28/19518	2.74487111871168e-05	0.0203395	9.14957039570561e-05	VPS37B/UBAP1L/STAM2/CHMP2B/CHMP3/CHMP7/VPS36/VPS37A/MVB12A/STAM/UBAP1/CHMP1A/UEVLD/VPS25/CHMP1B/CHMP4A/VPS37C/CHMP6/TSG101/CHMP2A/HGS/SNF8	22
GO:0000109	CC	GO:0000109	nucleotide-excision repair complex	7685-11-01	11/19518	3.51082019669218e-05	0.0260152	0.000114427	ERCC5/XPC/POLD1/ERCC3/XPA/ERCC8/ERCC4/XRCC1/RAD23B/CETN2/ERCC1	11
GO:0044545	CC	GO:0044545	NSL complex	7685-11-01	11/19518	3.51082019669218e-05	0.0260152	0.000114427	KANSL2/KANSL1/HCFC1/KAT8/OGT/KANSL3/MCRS1/PHF20/PHF20L1/WDR5/KANSL1L	11
GO:0071162	CC	GO:0071162	CMG complex	7685-11-01	11/19518	3.51082019669218e-05	0.0260152	0.000114427	GINS4/GINS1/GINS3/MCM2/MCM4/MCM6/MCM5/CDC45/GINS2/MCM7/MCM3	11
GO:0005798	CC	GO:0005798	Golgi-associated vesicle	55/7685	91/19518	3.78111174510061e-05	0.028018	0.000122241	SPPL2B/PACSIN1/COPG2/PACS1/TMED7/GPR89A/ADAM10/ATP7A/AFTPH/NRGN/RHOQ/TGOLN2/PKD1/STK26/ZDHHC13/PI4KA/AP1G2/COPG1/AP1S2/AP4B1/RAB8B/SPPL3/SYNRG/SCFD1/STK16/COPA/TMED3/CCDC115/ITM2B/SPG21/AP2A1/CLTCL1/AP1B1/CHIC2/CLBA1/GOPC/SPPL2A/KDELR1/TMED10/SCYL1/TMED9/AP1M1/RAB14/AP1G1/ARCN1/COPB2/TMED2/RAB12/COPB1/RAB8A/AP1S3/CLTB/KDELR2/TMEM199/CLTC	55
GO:0120111	CC	GO:0120111	neuron projection cytoplasm	54/7685	89/19518	3.80614157142122e-05	0.0282035	0.000122241	DLG4/AP3B2/MAP1A/HDAC6/FLOT2/BLOC1S6/SPAST/BLOC1S5/STAU2/PURA/KIF1C/TRAK1/MAP2K4/AGTPBP1/DYNC1H1/AP3S2/WASF1/TERF2/AP3M2/AP3B1/FMR1/AP3S1/MAPK8IP3/KIF3B/ARL8A/OPA1/KIF4A/RANGAP1/ABHD12/AP3D1/ZC3H14/AP3M1/DTNBP1/FBXW11/CANX/ABHD13/KIF3A/SNAPIN/SPG7/BLOC1S2/HIF1A/HIP1R/ACTR10/BLOC1S3/STAU1/TRAK2/PAFAH1B1/BLOC1S4/RAB21/NDEL1/KIF1B/UHMK1/KIF5B/HNRNPU	54
GO:0000307	CC	GO:0000307	cyclin-dependent protein kinase holoenzyme complex	34/7685	50/19518	3.88507657959366e-05	0.0287884	0.000123872	CDK14/CDKN1A/CCNT2/CCNG2/CCNJ/CCNL1/CDK13/CCNQ/CNPPD1/CDK2/CDK9/CCNF/CCNE2/CDK16/CDK5/CCNE1/CCNG1/CCNH/CDKN2D/CCNK/CDK6/CDK12/CDK7/CCNA2/MNAT1/CCNC/CCNT1/CCND3/CCNI/CDK3/CDK4/BCCIP/CCNY/CCNB2	34
GO:0008287	CC	GO:0008287	protein serine/threonine phosphatase complex	35/7685	52/19518	4.18656711868576e-05	0.0310225	0.000132524	PPP1R3E/ITPR1/PPP1R3B/AKAP5/PPP1R9B/WDR82/SHOC2/PPP2R5A/CNEP1R1/PPP1R3D/PPP3CA/PPP1R15B/PPP4R1/PPP2R5D/PPP2R5E/PPP3CC/PPP4R3A/PPP3CB/PPP2R5C/PPP3R1/NCK1/PTPA/PPP1R12A/PPP2R2A/PPP1R10/PPP2R1A/CTDNEP1/PPP4R3B/PPP2R3B/PPP2CA/TOX4/PPP4R2/PPP2CB/PPP1CC/PPP4C	35
GO:0031985	CC	GO:0031985	Golgi cisterna	68/7685	118/19518	4.40889934501082e-05	0.0326699	0.000138565	GAL3ST4/ST3GAL3/LLGL1/XYLT1/GPR89B/HACE1/SGMS1/INPP5E/MAN2A1/ST3GAL1/ST6GAL1/NAGPA/FUT8/GOLIM4/ATP2C1/SORL1/GPR89A/SLC10A7/FUT11/YIPF2/TMEM87A/CHSY1/B4GALT3/ARAP1/PITPNM1/RAB30/SLC30A5/CHPF/CIT/STX16/GCNT1/CHPF2/GALNT1/SLC30A7/B4GALT7/B4GALT2/NECAB3/SCFD1/GALNT2/GOLPH3L/GOLGA8B/TMED3/CSGALNACT2/APH1A/ST3GAL2/GOLPH3/YIPF1/CANT1/PSENEN/TMEM59/TMEM115/GOLGA5/B4GALT5/UXS1/GOLGA2/B4GALT1/BCAP31/GCC1/G…	68
GO:0016581	CC	GO:0016581	NuRD complex	15/7685	17/19518	4.56159054877676e-05	0.0338014	0.000141345	CDK2AP1/MTA1/MTA3/MBD3/CHD3/CDK2AP2/MTA2/GATAD2B/GATAD2A/RBBP4/CSNK2A1/HDAC1/MBD2/HDAC2/CHD4	15
GO:0090545	CC	GO:0090545	CHD-type complex	15/7685	17/19518	4.56159054877676e-05	0.0338014	0.000141345	CDK2AP1/MTA1/MTA3/MBD3/CHD3/CDK2AP2/MTA2/GATAD2B/GATAD2A/RBBP4/CSNK2A1/HDAC1/MBD2/HDAC2/CHD4	15
GO:0031082	CC	GO:0031082	BLOC complex	13/7685	14/19518	4.8280824932117e-05	0.0357761	0.000146507	HPS4/HPS3/BLOC1S6/HPS6/BLOC1S5/HPS1/BCAS4/HPS5/DTNBP1/SNAPIN/BLOC1S2/BLOC1S3/BLOC1S4	13
GO:0071564	CC	GO:0071564	npBAF complex	13/7685	14/19518	4.8280824932117e-05	0.0357761	0.000146507	ARID1B/PHF10/SS18/SMARCE1/SMARCC2/SMARCD3/ARID1A/SMARCD1/SMARCB1/ACTL6A/SMARCC1/SMARCA2/SMARCA4	13
GO:1990498	CC	GO:1990498	mitotic spindle microtubule	13/7685	14/19518	4.8280824932117e-05	0.0357761	0.000146507	EML3/HAUS4/CEP295/HAUS3/HAUS7/HAUS5/HAUS8/HAUS1/TUBG1/CLTC/HAUS2/HNRNPU/MAP1S	13
GO:0030660	CC	GO:0030660	Golgi-associated vesicle membrane	38/7685	58/19518	4.96427499752195e-05	0.0367853	0.000149608	SPPL2B/COPG2/TMED7/GPR89A/AFTPH/NRGN/RHOQ/PKD1/ZDHHC13/PI4KA/AP1G2/COPG1/AP1S2/AP4B1/SPPL3/SYNRG/COPA/TMED3/ITM2B/AP2A1/CLTCL1/AP1B1/CLBA1/GOPC/SPPL2A/KDELR1/SCYL1/AP1M1/AP1G1/ARCN1/COPB2/TMED2/COPB1/AP1S3/CLTB/KDELR2/TMEM199/CLTC	38
GO:0000242	CC	GO:0000242	pericentriolar material	18/7685	22/19518	5.83148300422258e-05	0.0432113	0.000174548	LCK/CEP192/CEP85/CEP152/DYRK3/NIN/NEK1/TUBE1/CEP85L/CDK5RAP2/TNKS2/HOOK3/PCM1/NEDD1/TNKS/BBS4/RABL2B/TUBG1	18
GO:0017053	CC	GO:0017053	transcription repressor complex	48/7685	78/19518	6.07641156290232e-05	0.0450262	0.00018065	ZNF224/TFAP4/TBL1X/PRDM10/MYC/MEN1/PHF12/MDM4/CTBP2/TBL1XR1/SIN3A/MDM2/JAZF1/TP53/SP3/CTBP1/HDAC3/NCOR2/LIN54/RLIM/ARID4A/SP1/DDX20/DEPDC1/MIER1/MAX/LIN9/RBPJ/RBBP8/DR1/ZFPM1/NCOR1/CTNNBIP1/HDGF/N4BP2L2/GPS2/CTNNB1/RCOR1/SKI/HDAC1/ETV3/SPEN/HDAC4/REST/CBX5/FOXO3/C1D/GMNN	48
GO:0140098	MF	GO:0140098	catalytic activity, acting on RNA	293/7731	396/18369	1.02402354942771e-38	1.24316458900524e-35	9.14075757804945e-36	TRMT10B/EXOG/ANGEL1/AARSD1/AARS2/EARS2/DCP1B/METTL8/TRMT2B/AGO4/SARS2/PLD6/LARS2/DIS3L/DUS2/RPP14/TRMT13/DTD2/FANCM/ZC3H12A/TSEN2/ANGEL2/BRIP1/NOP2/TARBP1/CNOT6L/DHX35/POLR3B/MRM1/DTWD2/POLR3E/ZC3H12D/QRSL1/MARS2/TYW1/YTHDC2/PSTK/RNASEK/TENT2/DDX28/DTWD1/POLR1B/GATB/DARS2/MARF1/DHX57/POP1/NT5C3A/TRMT61B/DDX50/NSUN3/DXO/CMTR1/FDXACB1/POLR1A/PUS1/POLR3C/HARS2/SEPSECS/CNOT8/PARN/POLR2J3/POLRMT/EXD2/…	293
GO:0140097	MF	GO:0140097	catalytic activity, acting on DNA	198/7731	245/18369	7.94001353113743e-36	9.63917642680084e-33	3.54375340758134e-33	NEIL1/MSH5/TERC/RAD51/PLD4/TEP1/MCM9/POLM/RAD51B/EXOG/MLH3/POLD4/POLI/ERCC5/TOP3B/RAD51D/DNASE1L1/POLL/ERCC6/POLG/MAU2/SHPRH/FANCM/MYD88/DNASE2/BRIP1/RAD50/FAN1/ERCC6L2/TOP3A/CHD6/TWNK/MUTYH/OGG1/POLA1/PMS2/WRN/PMS1/DDX11/POLQ/MYO18A/SETMAR/N4BP2/INO80/GEN1/LIG3/CHD9/ZRANB3/TENT4B/RAD54L/POLE/NEIL3/POLK/XRCC2/DCLRE1B/ASCC3/XRCC3/DMC1/ANKLE1/EXD2/MSH3/TOP2B/FTO/RAD54B/SMARCAL1/CHD7/ALKBH4/EP400/RE…	198
GO:0008094	MF	GO:0008094	ATP-dependent activity, acting on DNA	108/7731	126/18369	3.11475841880575e-24	3.78131672043018e-21	9.26777241806062e-22	MSH5/RAD51/MCM9/RAD51B/MLH3/RAD51D/ERCC6/MAU2/SHPRH/FANCM/MYD88/BRIP1/RAD50/ERCC6L2/CHD6/TWNK/PMS2/WRN/PMS1/DDX11/POLQ/MYO18A/INO80/CHD9/ZRANB3/RAD54L/XRCC2/ASCC3/XRCC3/DMC1/MSH3/TOP2B/RAD54B/SMARCAL1/CHD7/EP400/SRCAP/RAD17/MCM8/DNA2/RAD54L2/RECQL4/FBH1/ATAD5/NIPBL/RECQL5/CHD1L/SMARCAD1/ERCC3/PIF1/DSCC1/MSH6/CHD3/MRE11/CHD8/MCM2/ATRX/ERCC6L/SETX/WRNIP1/CHTF8/TTF2/SUPV3L1/BLM/MSH2/RSF1/MLH1/MCM4/M…	108
GO:0042393	MF	GO:0042393	histone binding	175/7731	241/18369	4.42060686959329e-22	5.36661673968625e-19	9.8649332247766e-20	USP51/APBB1/KMT2D/KMT5C/KDM4A/MLLT6/TAF1/TONSL/TBL1X/CBX2/ZCWPW1/LEF1/PRMT7/CHD6/ZMYND8/SPHK2/PRMT6/PSME4/JARID2/INO80/SPIN4/PYGO2/MORC2/HIRA/PWWP2A/BAZ2A/PHF2/ING3/RNF168/TBL1XR1/KMT2A/MCM3AP/CHD7/KDM1B/YEATS2/PHF10/MBTD1/SRCAP/KAT6B/IPO9/HINFP/MSL3/SFMBT2/L3MBTL2/NCAPG2/BRD9/KAT6A/SMARCC2/MLLT3/SBNO2/UIMC1/NCAPD2/MLLT10/TTLL12/MTF2/KMT2E/USP3/TP53BP1/RNF8/KAT8/BRD3/PHIP/CBX8/CXXC1/PHF6/SART3/SP…	175
GO:0004386	MF	GO:0004386	helicase activity	122/7731	153/18369	1.29062453380721e-21	1.56681818404195e-18	2.30410443088107e-19	RAD51/MCM9/SHPRH/FANCM/BRIP1/RAD50/DHX35/ERCC6L2/CHD6/YTHDC2/TWNK/DDX28/WRN/DDX11/DHX57/POLQ/DDX50/CHD9/RAD54L/ZNFX1/ASCC3/DHX33/RAD54B/SMARCAL1/CHD7/DDX19A/EP400/SRCAP/DDX31/MCM8/DNA2/RAD54L2/DDX59/DDX47/ZGRF1/RECQL4/DHX34/FBH1/RECQL5/DHX38/CHD1L/HELZ/MOV10/SMARCAD1/ERCC3/PIF1/MTREX/DSCC1/AQR/DICER1/CHD3/MRE11/CHD8/MCM2/DDX20/DHX8/ATRX/DDX3Y/ERCC6L/SETX/WRNIP1/CHTF8/DDX55/DDX51/TTF2/SUPV3L1/BLM/…	122
GO:0008757	MF	GO:0008757	S-adenosylmethionine-dependent methyltransferase activity	127/7731	162/18369	3.07358920056651e-21	3.73133728948774e-18	4.5726379685621e-19	SETD6/TRMT10B/PRMT9/KMT2D/KMT5C/SETDB2/METTL8/TRMT2B/FAM86B1/HEMK1/NOP2/PCMTD2/TARBP1/MRM1/CARNMT1/EHMT2/PRMT7/SETDB1/PEMT/PRMT6/SETMAR/SETD5/SMYD5/JARID2/TRMT61B/NSUN3/CMTR1/FDXACB1/TRDMT1/DPH5/KMT2A/SETD7/TRMT11/THUMPD2/METTL2A/METTL14/PCMTD1/NSUN4/TFB1M/SUV39H1/COQ5/TRMT5/FBXO11/METTL15/TRMO/CAMKMT/NSD1/TRMT2A/CARM1/NSD2/METTL2B/KMT2C/SUV39H2/SETD1A/DNMT3B/METTL16/EHMT1/METTL18/SMYD3/RNMT/METT…	127
GO:0008168	MF	GO:0008168	methyltransferase activity	153/7731	208/18369	2.2047380438972e-20	2.6765519852912e-17	2.81145543041327e-18	SETD6/TRMT10B/PRDM11/PRMT9/KMT2D/KMT5C/SETDB2/METTL8/TRMT2B/TRMT13/FAM86B1/METTL25/HEMK1/PRDM15/NOP2/PCMTD2/TARBP1/MRM1/CARNMT1/PRDM4/EHMT2/PRMT7/PRDM10/MTR/SETDB1/PEMT/PRMT6/SETMAR/SETD5/SMYD5/JARID2/TRMT61B/NSUN3/CMTR1/FDXACB1/FAM98B/TRDMT1/DPH5/KMT2A/SETD7/TRMT11/THUMPD2/METTL2A/METTL14/PCMTD1/NSUN4/METTL17/TFB1M/SUV39H1/COQ5/TRMT5/FBXO11/METTL15/TRMO/CAMKMT/TGS1/LCMT2/NSD1/TRMT2A/CARM1/NSD2/M…	153
GO:0016741	MF	GO:0016741	transferase activity, transferring one-carbon groups	160/7731	221/18369	4.32632762625245e-20	5.25216173827047e-17	4.82727082508168e-18	SETD6/TRMT10B/PRDM11/PRMT9/KMT2D/KMT5C/SETDB2/METTL8/TRMT2B/TRMT13/FAM86B1/CAD/METTL25/HEMK1/PRDM15/NOP2/PCMTD2/TARBP1/MRM1/CARNMT1/PRDM4/EHMT2/PRMT7/PRDM10/MTR/SETDB1/PEMT/PRMT6/SETMAR/SETD5/SMYD5/JARID2/TRMT61B/NSUN3/CMTR1/FDXACB1/FAM98B/TRDMT1/DPH5/KMT2A/SETD7/TRMT11/THUMPD2/METTL2A/METTL14/PCMTD1/NSUN4/METTL17/TFB1M/SUV39H1/COQ5/TRMT5/FBXO11/METTL15/TRMO/CAMKMT/TGS1/LCMT2/NSD1/TRMT2A/CARM1/NS…	160
GO:0003713	MF	GO:0003713	transcription coactivator activity	193/7731	282/18369	2.09172200667653e-19	2.53935051610531e-16	2.03305530042405e-17	CIITA/BCL9L/TRIM22/ETS1/MED17/APBB1/JUP/KMT2D/LDB1/NCOA7/TRIM25/MED12/TRERF1/PBXIP1/NME2/JADE1/CENPJ/XPC/MAML3/BCL9/DTX1/WBP2NL/FIZ1/ARID1B/MED23/POU2AF1/MED14/PPRC1/TRIM38/KAT2B/TRIM13/MMS19/NCOA2/TADA1/DYRK1B/PER2/TADA2A/ATXN7L3/CAMTA2/NPAT/CTBP2/PHF2/ZXDC/RNF14/ZMIZ2/TRIM8/MTA1/SERTAD2/SIN3A/USP21/ZBED1/SRCAP/ATN1/KAT6B/SS18/MAGED1/RAP2C/DCAF6/NCOA6/HCFC1/HYAL2/CTBP1/TRIM32/SMARCE1/DYRK1A/KAT2…	193
GO:0140030	MF	GO:0140030	modification-dependent protein binding	132/7731	175/18369	2.27759732948449e-19	2.76500315799417e-16	2.03305530042405e-17	ANKRD13D/ANKRD13B/VAV1/KDM4A/PARP10/TAF1/PML/PTPN6/FAN1/CBX2/ZCWPW1/HDAC6/ZMYND8/ABRAXAS1/PEX6/ATRIP/PSME4/IDE/JARID2/SPIN4/ZRANB3/PWWP2A/BAZ2A/PHF2/ING3/UBQLN2/RNF168/KMT2A/PEX1/YEATS2/MBTD1/MSL3/L3MBTL2/NCAPG2/BRD9/MLLT3/UIMC1/AGL/TTLL12/MTF2/BRCC3/CHD1L/IKBKG/KMT2E/TP53BP1/BRD3/PHIP/CBX8/CXXC1/BABAM2/ANKRD13A/SPRTN/SPIN1/CARM1/ING4/ZMYND11/MSH6/UBQLN4/DPF2/CHD8/UBL7/TAB2/IKBKE/ING2/ATRX/PRPF8/…	132
GO:0019787	MF	GO:0019787	ubiquitin-like protein transferase activity	288/7731	467/18369	5.19925633586902e-18	6.31189719174499e-15	4.00032556804e-16	UBA7/SYVN1/PIAS3/RNF44/TRIM22/TRIM73/MED17/HDAC7/DTX4/UBE3D/TRIM35/TRIM25/MED12/RNF144B/MSL2/HACE1/LRSAM1/MEX3C/UFL1/TRIM9/NHLRC3/DTX1/PELI1/TAF1/RNF170/TMEM129/ZNF738/SHPRH/PPIL2/TRIM56/BCOR/RNF227/UBE2O/FBXL5/PML/TRIM11/MYLIP/RNF13/TRIM38/CBLB/RNF122/VPS11/TRIM13/TRIM39/PIAS1/RNFT2/WDSUB1/DDB2/PIAS2/RNF135/CUL9/ASB2/UBE2E2/FBXW8/RNF19A/TRIM59/LONRF1/NEURL4/FBXO4/BARD1/RNF123/MDM4/HERC3/AMFR/SIA…	288
GO:0140101	MF	GO:0140101	catalytic activity, acting on a tRNA	101/7731	127/18369	5.60535359920714e-18	6.80489926943747e-15	4.00032556804e-16	TRMT10B/AARSD1/AARS2/EARS2/METTL8/TRMT2B/SARS2/LARS2/DUS2/RPP14/TRMT13/DTD2/TSEN2/TARBP1/DTWD2/QRSL1/MARS2/TYW1/PSTK/DTWD1/GATB/DARS2/POP1/NT5C3A/TRMT61B/NSUN3/PUS1/HARS2/SEPSECS/FTO/TRDMT1/WARS2/DALRD3/TRMT11/PUS10/VARS2/THUMPD2/METTL2A/CDKAL1/NARS2/FARS2/TYW5/TRIT1/TRMT5/TRMO/TARS2/TRNT1/FARSB/PTRH2/QTRT2/TSEN54/LCMT2/TRMT2A/ALKBH1/THG1L/METTL2B/TYW1B/TRPT1/TRMT12/TRMU/ELAC2/PARS2/METTL1/TRMT10…	101
GO:0004674	MF	GO:0004674	protein serine/threonine kinase activity	264/7731	421/18369	5.82594584496392e-18	7.0726982557862e-15	4.00032556804e-16	CDK18/PTK2B/CIITA/LRRK1/CDK14/EIF2AK3/PHKA2/LTBP1/ULK3/MAPK11/EEF2K/ATR/CAMK2G/MAP2K6/OBSCN/DYRK2/TNK2/PIK3R4/PRKD2/SGK3/TGFBR1/ADCK1/IKBKB/MINK1/MAP3K1/LTBP4/MAP4K5/NLK/TAF1/CAMKK2/CDC7/BCR/PRKD3/TGFBR2/PSKH1/PRKCE/NEK9/ALPK1/ATM/MAP2K7/SYK/CLK2/PASK/LIMK2/EIF2AK4/PRKAB1/TESK1/MAP4K1/CAMKK1/CHUK/DYRK1B/STK40/ADCK5/PIKFYVE/ACVR1B/MAP4K2/GRK4/CAMK2D/STK26/MAPKAPK3/CLK4/CASK/MAP3K14/MAST2/DCAF1/PRK…	264
GO:0106310	MF	GO:0106310	protein serine kinase activity	233/7731	363/18369	9.34034597846354e-18	1.13391800178547e-14	5.95534841333615e-16	CDK18/CIITA/LRRK1/CDK14/EIF2AK3/NEK8/ULK3/MAPK11/ATR/CAMK2G/MAP2K6/OBSCN/DYRK2/TNK2/PIK3R4/PRKD2/SGK3/IKBKB/PIK3CB/MINK1/MAP3K1/MAP4K5/NLK/TAF1/CAMKK2/CDC7/BCR/PRKD3/PSKH1/PRKCE/NEK9/ALPK1/ATM/PDIK1L/MAP2K7/CLK2/PASK/LIMK2/EIF2AK4/TESK1/MAP4K1/CAMKK1/DYRK1B/STK40/PIKFYVE/MAP4K2/CAMK2D/STK26/MAPKAPK3/CLK4/CASK/MAP3K14/MAST2/DCAF1/PRKX/MAPK12/EIF2AK2/RPS6KL1/RPS6KA3/CHEK2/CDK10/AKT2/STK17A/MAP3K5/P…	233
GO:0008173	MF	GO:0008173	RNA methyltransferase activity	59/7731	64/18369	3.15104730164909e-17	3.825371424202e-14	1.83721676268852e-15	TRMT10B/METTL8/TRMT2B/TRMT13/NOP2/TARBP1/MRM1/TRMT61B/NSUN3/CMTR1/FDXACB1/TRDMT1/TRMT11/THUMPD2/METTL2A/METTL14/NSUN4/TFB1M/TRMT5/METTL15/TRMO/TGS1/LCMT2/TRMT2A/METTL2B/METTL16/TRMT12/RNMT/METTL1/TRMT10A/NSUN6/METTL6/FTSJ3/NSUN5/METTL3/NSUN2/TRMT44/HENMT1/METTL4/FTSJ1/TFB2M/MEPCE/TYW3/ALKBH8/THUMPD3/TRMT61A/CMTR2/TRMT1L/TRMT10C/DIMT1/METTL5/MRM2/TRMT1/PCIF1/ZCCHC4/MRM3/BCDIN3D/FBL/EMG1	59
GO:0004527	MF	GO:0004527	exonuclease activity	70/7731	80/18369	3.29312438595112e-17	3.99785300454466e-14	1.83721676268852e-15	PLD4/EXOG/ANGEL1/DIS3L/POLG/ZC3H12A/ANGEL2/RAD50/FAN1/CNOT6L/WRN/DXO/POLE/DCLRE1B/CNOT8/PARN/POLRMT/EXD2/DIS3L2/RAD9A/DCLRE1C/AEN/EXO1/CNOT2/PAN3/EXOSC10/POLD1/TOE1/ISG20L2/ERI1/TDP1/MRE11/EXOSC2/CNOT1/RAD1/ERI2/REXO5/CPSF3/REXO1/PNPT1/APEX2/APTX/PLD3/XRN1/CNOT6/ISG20/MGME1/REXO4/PDE12/EXOSC9/DIS3/USB1/CNOT7/DDX1/DCLRE1A/DCP2/ERI3/REXO2/PAN2/EXOSC3/APLF/APEX1/EXOSC5/TATDN1/NOCT/FEN1/EXOSC7/EXOSC4…	70
GO:0004518	MF	GO:0004518	nuclease activity	145/7731	207/18369	2.81018101397323e-16	3.4115597509635e-13	1.47556253860638e-14	PLD4/EXOG/ANGEL1/ENDOD1/ERCC5/ASTE1/AGO4/PLD6/DNASE1L1/DIS3L/POLG/RPP14/FANCM/PNKP/ZC3H12A/TSEN2/ANGEL2/DNASE2/RAD50/FAN1/CNOT6L/ZC3H12D/OGG1/RNASEK/PMS2/WRN/MARF1/SETMAR/POP1/N4BP2/GEN1/DXO/ZRANB3/POLE/DCLRE1B/XRCC3/ANKLE1/CNOT8/PARN/POLRMT/EXD2/DROSHA/TATDN3/DIS3L2/RAD9A/DCLRE1C/AEN/EME1/DNA2/EXO1/CNOT2/PAN3/N4BP1/EXOSC10/RNASET2/POLD1/SAMHD1/TOE1/AGO2/ISG20L2/ERI1/TSEN54/RIDA/SMG6/MUS81/TDP1/D…	145
GO:0016887	MF	GO:0016887	ATP hydrolysis activity	234/7731	376/18369	1.60319754592789e-15	1.94628182075646e-12	7.9503597599231e-14	MCM9/ATP8A1/ABCC10/MLH3/ATP2A3/ABCA5/ATP9B/ABCA3/TOR2A/ERCC6/TOR4A/FANCM/ATAD1/TAP2/ATP13A2/RHOBTB3/BRIP1/RAD50/ABCC4/KIF15/DHX35/ATP2C1/TOR3A/CHD6/YTHDC2/ATP7A/TWNK/DDX28/PMS2/WRN/PEX6/PMS1/COQ8B/DDX11/DHX57/KATNAL1/ATP11C/NLRP1/INO80/ATP11A/DDX50/HSPA13/ATP2B1/CHD9/ORC1/ATP1A1/MORC2/RAD54L/KIF18B/ABCD4/SPAST/ATP13A1/KIF20A/KIF1C/ABCB8/ASCC3/ABCB7/FIGNL1/SWSAP1/HSPA14/ATP1A3/DHX33/MDN1/KIF21B/CH…	234
GO:0004842	MF	GO:0004842	ubiquitin-protein transferase activity	265/7731	438/18369	3.34296287318517e-15	4.0583569280468e-12	1.56767170553504e-13	UBA7/SYVN1/RNF44/TRIM22/TRIM73/MED17/DTX4/UBE3D/TRIM35/TRIM25/MED12/RNF144B/MSL2/HACE1/LRSAM1/MEX3C/TRIM9/NHLRC3/DTX1/PELI1/TAF1/RNF170/TMEM129/ZNF738/SHPRH/PPIL2/TRIM56/BCOR/RNF227/UBE2O/FBXL5/PML/TRIM11/MYLIP/RNF13/TRIM38/CBLB/RNF122/VPS11/TRIM13/TRIM39/RNFT2/WDSUB1/DDB2/RNF135/CUL9/ASB2/UBE2E2/FBXW8/RNF19A/TRIM59/LONRF1/NEURL4/FBXO4/BARD1/RNF123/MDM4/HERC3/AMFR/SIAH1/FBXL6/UBE2D4/MUL1/RNF166/R…	265
GO:0016796	MF	GO:0016796	exonuclease activity, active with either ribo- or deoxyribonucleic acids and producing 5'-phosphomonoesters	53/7731	58/18369	3.51247198174124e-15	4.26414098583387e-12	1.56767170553504e-13	PLD4/ANGEL1/DIS3L/ANGEL2/CNOT6L/POLE/DCLRE1B/CNOT8/PARN/POLRMT/EXD2/DIS3L2/DCLRE1C/EXO1/CNOT2/PAN3/EXOSC10/POLD1/TOE1/ISG20L2/ERI1/MRE11/EXOSC2/CNOT1/ERI2/CPSF3/PNPT1/APEX2/APTX/PLD3/XRN1/CNOT6/ISG20/MGME1/PDE12/EXOSC9/DIS3/USB1/CNOT7/DCLRE1A/DCP2/ERI3/REXO2/PAN2/EXOSC3/APEX1/EXOSC5/TATDN1/NOCT/FEN1/EXOSC7/EXOSC4/XRN2	53
GO:0003697	MF	GO:0003697	single-stranded DNA binding	92/7731	119/18369	4.44167968648224e-15	5.39219913938944e-12	1.88799216748719e-13	RAD51/MCM9/RAD51B/ERCC5/SSBP2/RAD51D/XPC/MMS22L/RAD50/TOP3A/TWNK/POLA1/PMS2/DDX11/SETMAR/ZRANB3/RAD54L/NEIL3/POLR3C/PURA/DMC1/SWSAP1/MSH3/SMARCAL1/TP53/RNF138/MCM8/RAD52/FAM111A/RECQL4/SAMHD1/FBH1/TERF2/SPRTN/TDP1/NOL12/MCM10/MCM2/SSBP3/NABP1/LONP1/SMC5/SMC6/BLM/ERCC4/MSH2/MLH1/MCM4/MCM6/APTX/TDP2/JCHAIN/IGHM/WDR48/RAD51AP1/POT1/IGHMBP2/HSF1/NABP2/TERF1/REXO4/MCM5/RECQL/FUBP3/TSN/STN1/SSBP4/CTC1/…	92
GO:0004532	MF	GO:0004532	exoribonuclease activity	40/7731	41/18369	2.111862188474e-14	2.56380069680744e-11	8.56870399916724e-13	ANGEL1/DIS3L/ZC3H12A/ANGEL2/CNOT6L/CNOT8/PARN/POLRMT/EXD2/DIS3L2/CNOT2/PAN3/EXOSC10/TOE1/ISG20L2/ERI1/EXOSC2/CNOT1/ERI2/CPSF3/PNPT1/XRN1/CNOT6/ISG20/PDE12/EXOSC9/DIS3/USB1/CNOT7/DCP2/ERI3/REXO2/PAN2/EXOSC3/EXOSC5/NOCT/EXOSC7/EXOSC4/DCPS/XRN2	40
GO:0140297	MF	GO:0140297	DNA-binding transcription factor binding	282/7731	478/18369	3.71966777610945e-14	4.51567668019687e-11	1.39864844171154e-12	PRAME/SYVN1/CIITA/GFI1B/RERG/SETD6/BCL6/ETS1/MED17/HDAC7/JUP/LDB1/NCOA7/MED12/BBS2/TRERF1/PBXIP1/XPC/PARP10/NLK/TAF1/FIZ1/GABARAPL1/TBL1X/MEF2C/TAF4B/BCOR/FAM220A/NAAA/MED14/TRIB2/NFIA/KAT2B/USF1/LEF1/MMS19/HHEX/ZMYND8/MYC/PIAS1/ZNF516/NCOA2/PIAS2/MKKS/PPARD/PBX2/TLE4/BBS1/MEF2A/PAGR1/HIRA/DCAF1/TP73/CTBP2/BAZ2A/PURA/RNF14/ATF2/ZBTB49/MTA1/DHX33/PER1/HDAC8/RARG/STAT3/FOS/CDK5RAP3/SIN3A/RBFOX2/TP5…	282
GO:0043021	MF	GO:0043021	ribonucleoprotein complex binding	115/7731	161/18369	3.76051703667726e-14	4.56526768252619e-11	1.39864844171154e-12	DERL3/EIF3C/LEMD3/ZC3H12A/RICTOR/PRMT7/NOMO1/LETMD1/RNF135/NEAT1/EFL1/UNK/TTC5/STAU2/DHX33/LETM2/MDM2/RBM23/WDR12/NAA16/PYM1/SPATA5/XPO5/SRPRA/GUF1/GEMIN5/CCDC47/MRRF/MTOR/MRPS27/ZNF598/SEC61A1/NCLN/EEFSEC/UNG/NVL/YTHDF3/SECISBP2L/ERI1/PHF6/SMG6/LETM1/MTIF3/HSPA5/GEMIN4/NOMO3/DERL2/PTCD3/ERAL1/SND1/SPATA5L1/FMR1/OXA1L/NMD3/PES1/NEMF/YTHDF1/SECISBP2/DERL1/MTIF2/MAP3K20/CPSF6/SEC61A2/LARP1/IGHMBP2/…	115
GO:0016896	MF	GO:0016896	RNA exonuclease activity, producing 5'-phosphomonoesters	38/7731	39/18369	1.14156424318994e-13	1.38585899123259e-10	4.07598517147398e-12	ANGEL1/DIS3L/ANGEL2/CNOT6L/CNOT8/PARN/POLRMT/EXD2/DIS3L2/CNOT2/PAN3/EXOSC10/TOE1/ISG20L2/ERI1/EXOSC2/CNOT1/ERI2/CPSF3/PNPT1/XRN1/CNOT6/ISG20/PDE12/EXOSC9/DIS3/USB1/CNOT7/DCP2/ERI3/REXO2/PAN2/EXOSC3/EXOSC5/NOCT/EXOSC7/EXOSC4/XRN2	38
GO:0044389	MF	GO:0044389	ubiquitin-like protein ligase binding	199/7731	320/18369	2.32486806509469e-13	2.82238983102496e-10	7.98173327611457e-12	PTPN22/PTK2B/TRAF5/FOXO1/TNFRSF14/DBT/APBB1/AICDA/TXNIP/TNK2/CDKN1A/SPOPL/KDM4A/PATZ1/DTX1/USP13/NLK/ERLIN2/SHPRH/USP2/DET1/GABARAPL1/DLG3/CUL4B/PML/TRIB2/RHOBTB3/ERLIN1/HDAC6/PIAS1/ATF6/PIAS2/STAT2/CUL9/MOAP1/JKAMP/SLF1/ACVR1B/JAK1/FAF2/WASHC1/UBE2D4/MUL1/BLZF1/CACUL1/UBOX5/CHEK2/PDLIM2/PER1/CDK5RAP3/MDM2/TP53/PRKAR2B/SMAD5/RFFL/USP25/GSK3B/MFHAS1/SCAMP3/ZNF746/KCNH2/SMAD7/SMAD6/PYHIN1/FANCL/RIP…	199
GO:0032182	MF	GO:0032182	ubiquitin-like protein binding	86/7731	114/18369	4.12534955381017e-13	5.00817435832554e-10	1.36385825404718e-11	SIMC1/TOM1L2/SOBP/UBAP1L/USP13/UBXN8/PML/HDAC6/GGA1/AMFR/N4BP2/FAF2/JARID2/GGA3/RNF19B/GGA2/DDI2/RNF168/UBR5/MDM2/RNF111/STAM2/USP25/RNFT1/TRIM32/CUEDC1/NEDD4/DCUN1D4/N4BP1/DCUN1D1/RNF4/DCUN1D2/UBXN2B/IKBKG/SMARCAD1/RNF8/CXCR4/FBXW7/UBXN11/SPRTN/ASCC2/USP5/TAB2/CBX4/ZFAND2B/UBXN7/USPL1/HERC2/SMAD3/PLAA/TP53INP2/NUP62/WDR48/VPS36/SHARPIN/FBXO7/PELP1/UBE2L6/MARK4/TOP2A/TDG/NPLOC4/FAF1/USP16/UBXN2A/…	86
GO:0031625	MF	GO:0031625	ubiquitin protein ligase binding	188/7731	301/18369	5.98502965719654e-13	7.2658260038366e-10	1.90800945462506e-11	PTPN22/PTK2B/TRAF5/FOXO1/TNFRSF14/DBT/APBB1/AICDA/TXNIP/TNK2/CDKN1A/SPOPL/KDM4A/PATZ1/DTX1/USP13/NLK/ERLIN2/SHPRH/USP2/DET1/GABARAPL1/DLG3/CUL4B/PML/TRIB2/RHOBTB3/ERLIN1/HDAC6/PIAS1/ATF6/PIAS2/CUL9/MOAP1/JKAMP/SLF1/ACVR1B/JAK1/FAF2/WASHC1/UBE2D4/MUL1/BLZF1/CACUL1/UBOX5/CHEK2/PDLIM2/PER1/MDM2/TP53/PRKAR2B/SMAD5/RFFL/USP25/GSK3B/MFHAS1/SCAMP3/ZNF746/KCNH2/SMAD7/SMAD6/PYHIN1/FANCL/RIPK1/TRAF2/RB1/FH…	188
GO:0008408	MF	GO:0008408	3'-5' exonuclease activity	48/7731	54/18369	9.06149352986031e-13	1.10006531452504e-09	2.78916388868295e-11	ANGEL1/DIS3L/POLG/ANGEL2/RAD50/CNOT6L/WRN/POLE/CNOT8/PARN/POLRMT/EXD2/DIS3L2/RAD9A/CNOT2/PAN3/EXOSC10/POLD1/TOE1/ISG20L2/ERI1/MRE11/EXOSC2/CNOT1/RAD1/ERI2/PNPT1/APEX2/CNOT6/ISG20/REXO4/PDE12/EXOSC9/DIS3/USB1/CNOT7/ERI3/REXO2/PAN2/EXOSC3/APLF/APEX1/EXOSC5/TATDN1/NOCT/EXOSC7/EXOSC4/XRN2	48
GO:0003684	MF	GO:0003684	damaged DNA binding	59/7731	71/18369	1.29354939773103e-12	1.57036896884547e-09	3.84887680447689e-11	NEIL1/POLI/ERCC5/XPC/PNKP/CUL4B/MUTYH/OGG1/DDB2/WRN/POLQ/AUNIP/NEIL3/POLK/DCLRE1B/REV1/NBN/DCLRE1C/RECQL4/POLD1/TP53BP1/ERCC3/UNG/FANCG/XPA/PARP2/CREBBP/MSH6/RAD1/SMC6/EP300/MPG/BLM/ERCC4/BRCA1/MSH2/RBBP8/APTX/SIRT6/POT1/POLB/RAD18/XRCC1/TDG/SDE2/DCLRE1A/NEIL2/DDB1/NTHL1/RAD23B/POLH/APEX1/RPA1/ERCC1/RAD23A/FEN1/ERCC2/RPA2/PARP1	59
GO:0000175	MF	GO:0000175	3'-5'-RNA exonuclease activity	35/7731	36/18369	1.4269331540218e-12	1.73229684898247e-09	4.10879223976396e-11	ANGEL1/DIS3L/ANGEL2/CNOT6L/CNOT8/PARN/POLRMT/EXD2/DIS3L2/CNOT2/PAN3/EXOSC10/TOE1/ISG20L2/ERI1/EXOSC2/CNOT1/ERI2/PNPT1/CNOT6/ISG20/PDE12/EXOSC9/DIS3/USB1/CNOT7/ERI3/REXO2/PAN2/EXOSC3/EXOSC5/NOCT/EXOSC7/EXOSC4/XRN2	35
GO:0031267	MF	GO:0031267	small GTPase binding	172/7731	273/18369	1.96361985190739e-12	2.38383450021557e-09	5.47746590268904e-11	FGD2/IQGAP3/ARHGEF2/HPS4/BICDL1/FMNL1/DOCK11/RINL/RILP/GIT2/RAPGEF6/HACE1/PEX5/MICAL1/RAB29/SYTL1/IPO13/FGD3/GAS8/INF2/DENND5B/XPO7/LZTR1/RHOBTB3/CYFIP2/RAB11FIP4/RIC1/FGD6/USP6NL/SORL1/TMEM127/SGSM3/SGSM2/ATP7A/DOCK2/EXOC4/RGP1/YIPF2/WAS/STRIP1/SPHK2/SRGAP2/GGA1/ARHGAP1/GGA3/TNPO2/HPS6/PARD6A/MYO1C/BICD1/DIAPH2/TBC1D13/GGA2/GIT1/AKAP13/DOCK7/DVL2/IPO9/XPOT/ERC1/DVL3/RAB3GAP1/XPO5/DIAPH1/PKN2/RIM…	172
GO:0003678	MF	GO:0003678	DNA helicase activity	50/7731	58/18369	4.09800385166975e-12	4.97497667592708e-09	1.10848716625708e-10	RAD51/MCM9/FANCM/BRIP1/RAD50/TWNK/WRN/DDX11/POLQ/ASCC3/RAD54B/MCM8/DNA2/RECQL4/FBH1/RECQL5/CHD1L/ERCC3/PIF1/DSCC1/MRE11/CHD8/MCM2/SETX/WRNIP1/CHTF8/SUPV3L1/BLM/MCM4/MCM6/DHX30/RFC5/IGHMBP2/HELQ/UPF1/MCM5/RECQL/DHX36/RFC3/G3BP1/DDX3X/RFC4/DHX9/CHTF18/MCM7/RUVBL1/RUVBL2/ERCC2/MCM3/RFC2	50
GO:0008175	MF	GO:0008175	tRNA methyltransferase activity	32/7731	33/18369	1.77053618214406e-11	2.14943092512289e-08	4.64834267014911e-10	TRMT10B/METTL8/TRMT2B/TRMT13/TARBP1/TRMT61B/NSUN3/TRDMT1/TRMT11/THUMPD2/METTL2A/TRMT5/TRMO/LCMT2/TRMT2A/METTL2B/TRMT12/METTL1/TRMT10A/NSUN6/METTL6/NSUN2/TRMT44/FTSJ1/TYW3/ALKBH8/THUMPD3/TRMT61A/TRMT1L/TRMT10C/TRMT1/BCDIN3D	32
GO:0008170	MF	GO:0008170	N-methyltransferase activity	74/7731	99/18369	3.83685989609624e-11	4.65794791386084e-08	9.78543516357779e-10	SETD6/PRMT9/KMT2D/KMT5C/SETDB2/FAM86B1/HEMK1/EHMT2/PRMT7/SETDB1/PEMT/PRMT6/SETMAR/SETD5/SMYD5/JARID2/FDXACB1/KMT2A/SETD7/TRMT11/TFB1M/SUV39H1/FBXO11/METTL15/CAMKMT/NSD1/CARM1/NSD2/KMT2C/SUV39H2/SETD1A/METTL16/EHMT1/METTL18/SMYD3/RNMT/METTL23/KMT2B/N6AMT1/NDUFAF7/NSD3/PRDM2/METTL21A/PRMT2/METTL13/EEF2KMT/SETD9/TFB2M/WDR5/PRMT5/PRMT3/SMYD2/SETD4/METTL22/EZH1/SETD3/EZH2/METTL9/EEF1AKMT2/VCPKMT/EEF1A…	74
GO:0016407	MF	GO:0016407	acetyltransferase activity	71/7731	94/18369	4.14512951591386e-11	5.03218723231942e-08	1.02779819575876e-09	LPCAT4/LCAT/DBT/NAA80/JADE1/CASD1/TAF1/KAT2B/NAT14/PAFAH2/NAA40/TADA2A/JADE2/FASN/ING3/ATF2/BRPF1/MCM3AP/KAT14/SRCAP/KAT6B/GNPAT/NAA16/MSL3/SPHK1/SMARCE1/KAT2A/LPCAT1/KAT6A/CLOCK/HGSNAT/NAA60/KAT8/MED24/NAT10/HADHA/ESCO1/ACAA1/ING4/CREBBP/KAT7/ELP3/GNPNAT1/KAT5/EP300/ESCO2/GTF3C4/USP22/ACAT1/DLAT/PAFAH1B2/SAT2/HADHB/GCAT/NAA30/ATAT1/MEAF6/NAT9/NAA15/BRPF3/NCOA1/BRCA2/ACAA2/PAFAH1B3/BRD1/NCOA3/ACA…	71
GO:0003714	MF	GO:0003714	transcription corepressor activity	123/7731	190/18369	2.17605456027315e-10	2.6417302361716e-07	5.249770318952e-09	TRIM22/HDAC7/BCORL1/BTG2/TRERF1/PBXIP1/PARP10/PARP15/TBL1X/BCOR/TOB1/ZMYND8/PIAS1/NCOA5/NAB2/PHF12/SETD5/TLE3/TLE4/NPAT/HIRA/CTBP2/SCAI/RIOX2/RCOR3/MTA1/SUFU/TBL1XR1/ZNF451/SIN3A/RBFOX2/JAZF1/ATN1/PPP1R13L/DHRS7B/ATF7IP/CBFA2T2/CTBP1/SFMBT2/HDAC3/ZNF653/NCOR2/LIMD1/LMO4/RB1/FLYWCH1/TLE6/CREG1/MIER3/MTA3/RLIM/RERE/LCOR/NSD1/ZMYND11/SFMBT1/CREBBP/MECP2/MED1/PAWR/DNMT3B/EID2B/TRIB3/DPF2/IRF2BP1/CBX4…	123
GO:0051020	MF	GO:0051020	GTPase binding	182/7731	304/18369	2.42726300257346e-10	2.94669728512418e-07	5.70171475396756e-09	FGD2/IQGAP3/ARHGEF2/HPS4/BICDL1/FMNL1/DOCK11/RINL/RILP/GIT2/RAPGEF6/HACE1/PEX5/MICAL1/RAB29/SYTL1/IPO13/FGD3/GAS8/INF2/DENND5B/XPO7/LZTR1/RHOBTB3/CYFIP2/RAB11FIP4/RIC1/FGD6/USP6NL/SORL1/TMEM127/SGSM3/SGSM2/ATP7A/DOCK2/EXOC4/RGP1/YIPF2/WAS/STRIP1/SPHK2/SRGAP2/GGA1/ARHGAP1/GGA3/TNPO2/HPS6/PARD6A/MYO1C/BICD1/RAB3IP/DIAPH2/TBC1D13/GGA2/GIT1/RASA1/AKAP13/DOCK7/DVL2/IPO9/XPOT/ERC1/DVL3/RAB3GAP1/XPO5/DI…	182
GO:0016779	MF	GO:0016779	nucleotidyltransferase activity	103/7731	154/18369	4.06432802012881e-10	4.93409421643638e-07	9.30242958453235e-09	TERC/TEP1/POLM/PARP3/POLD4/POLI/PARP8/POLL/PARP10/POLG/PARP15/PARP4/OAS1/POLR3B/POLR3E/POLA1/TENT2/POLR1B/POLQ/PAPSS1/TENT4B/POLE/POLR1A/POLK/POLR3C/TENT4A/GDPGP1/UAP1L1/POLR2J3/POLRMT/RPAP1/PAPOLG/REV1/TERT/POLE2/PRIM2/PARP6/CDS2/UBA6/FHIT/POLD1/MTPAP/GALT/SELENOO/TERF2/TRNT1/TAMM41/PRIM1/THG1L/POLR1E/PARP2/UGP2/TNKS2/GMPPA/FPGT/TUT4/GMPPB/POLR3A/CHRAC1/CTU2/REV3L/POLD3/MED20/NMNAT1/POLR1C/TUT7/…	103
GO:0008276	MF	GO:0008276	protein methyltransferase activity	68/7731	92/18369	5.48186026612605e-10	6.65497836307702e-07	1.22332039623023e-08	SETD6/PRMT9/KMT2D/KMT5C/SETDB2/FAM86B1/HEMK1/PCMTD2/EHMT2/PRMT7/SETDB1/PRMT6/SETMAR/SETD5/SMYD5/JARID2/FAM98B/KMT2A/SETD7/PCMTD1/SUV39H1/FBXO11/CAMKMT/NSD1/CARM1/NSD2/KMT2C/SUV39H2/SETD1A/EHMT1/SMYD3/METTL23/KMT2B/N6AMT1/ICMT/NDUFAF7/NSD3/PRDM2/METTL21A/PRMT2/METTL13/EEF2KMT/WDR5/PRMT5/FAM98A/PRMT3/SMYD2/SETD4/METTL22/EZH1/SETD3/EED/EZH2/METTL9/EEF1AKMT2/ARMT1/VCPKMT/EEF1AKMT1/DOT1L/KMT5A/EEF1AKM…	68
GO:0140658	MF	GO:0140658	ATP-dependent chromatin remodeler activity	33/7731	36/18369	5.64989046652202e-10	6.85896702635773e-07	1.23006601171006e-08	ERCC6/SHPRH/MYD88/ERCC6L2/CHD6/INO80/CHD9/ZRANB3/RAD54L/RAD54B/SMARCAL1/CHD7/EP400/SRCAP/RAD54L2/CHD1L/SMARCAD1/CHD3/CHD8/ATRX/ERCC6L/TTF2/RSF1/CHD1/HLTF/HELLS/VPS72/CHD2/BTAF1/CHD4/SMARCA4/ZNHIT1/SMARCA5	33
GO:0043130	MF	GO:0043130	ubiquitin binding	69/7731	94/18369	6.82431199281051e-10	8.28471475927195e-07	1.4503800927076e-08	TOM1L2/UBAP1L/USP13/UBXN8/HDAC6/GGA1/AMFR/N4BP2/FAF2/JARID2/GGA3/RNF19B/GGA2/DDI2/RNF168/UBR5/MDM2/STAM2/USP25/RNFT1/TRIM32/CUEDC1/NEDD4/N4BP1/UBXN2B/IKBKG/SMARCAD1/RNF8/CXCR4/FBXW7/UBXN11/SPRTN/ASCC2/USP5/TAB2/ZFAND2B/UBXN7/SMAD3/PLAA/TP53INP2/NUP62/WDR48/VPS36/SHARPIN/FBXO7/UBE2L6/MARK4/TOP2A/NPLOC4/FAF1/USP16/UBXN2A/MVB12A/RBCK1/RAD23B/STAM/UBAP1/UEVLD/RAE1/DNAJB2/CUEDC2/NBR1/NSFL1C/RAD23A/OTU…	69
GO:0061629	MF	GO:0061629	RNA polymerase II-specific DNA-binding transcription factor binding	202/7731	348/18369	1.0831795925636e-09	1.31498002537221e-06	2.24855886045027e-08	PRAME/GFI1B/RERG/SETD6/ETS1/MED17/LDB1/NCOA7/MED12/BBS2/TRERF1/XPC/TAF1/FIZ1/GABARAPL1/MEF2C/TAF4B/FAM220A/MED14/TRIB2/LEF1/MMS19/NCOA2/PIAS2/MKKS/PPARD/BBS1/MEF2A/PAGR1/HIRA/DCAF1/TP73/CTBP2/BAZ2A/RNF14/ATF2/MTA1/RARG/STAT3/FOS/CDK5RAP3/SIN3A/TP53/ZBTB7A/PDCD11/GSK3B/NCOA6/WWP2/SP3/CTBP1/TRIM32/HDAC3/SMARCE1/E4F1/NCOR2/TCF3/SRF/TAF6/RB1/BBS10/KDM3A/STAT5B/LMO2/TP53BP1/KAT8/MED24/LCOR/SMARCD3/ETS…	202
GO:0061659	MF	GO:0061659	ubiquitin-like protein ligase activity	198/7731	341/18369	1.52382046047883e-09	1.8499180390213e-06	3.09138696288529e-08	SYVN1/PIAS3/RNF44/TRIM22/TRIM73/MED17/DTX4/UBE3D/TRIM35/TRIM25/MED12/RNF144B/MSL2/HACE1/LRSAM1/MEX3C/UFL1/TRIM9/NHLRC3/DTX1/PELI1/RNF170/TMEM129/SHPRH/PPIL2/TRIM56/RNF227/UBE2O/TRIM11/MYLIP/RNF13/TRIM38/CBLB/RNF122/VPS11/TRIM13/TRIM39/PIAS1/RNFT2/PIAS2/RNF135/CUL9/ASB2/RNF19A/TRIM59/LONRF1/NEURL4/FBXO4/HERC3/AMFR/SIAH1/MUL1/RNF166/RNF19B/RNF14/PJA2/UBOX5/RC3H1/ZMIZ2/HERC4/RNF38/ZNF451/AREL1/UBR5/…	198
GO:0035064	MF	GO:0035064	methylated histone binding	59/7731	78/18369	1.66944876430926e-09	2.02671079987145e-06	3.31156152546025e-08	KDM4A/TAF1/CBX2/ZCWPW1/ZMYND8/SPIN4/PWWP2A/PHF2/ING3/MBTD1/MSL3/L3MBTL2/NCAPG2/TTLL12/MTF2/KMT2E/TP53BP1/CBX8/CXXC1/SPIN1/ING4/ZMYND11/MSH6/DPF2/CHD8/ING2/ATRX/PHF13/CBX4/FMR1/ING5/RRP8/UHRF1/NCAPD3/KDM5A/ZZEF1/THAP7/LRWD1/CHD1/PHF8/WDR5/CBX6/CDYL/MORC3/CBX1/PHF1/TDRD3/L3MBTL1/BPTF/HDGFL2/GLYR1/SUZ12/ING1/PWP1/TAF7/CBX5/SGF29/KDM7A/MPHOSPH8	59
GO:0030695	MF	GO:0030695	GTPase regulator activity	273/7731	495/18369	2.0925000494765e-09	2.54029506006447e-06	3.97410983640778e-08	FFAR1/CYTH4/FGD2/IQGAP3/ASAP3/LLGL1/ARHGAP11B/ARHGEF2/RALGPS1/ARHGAP9/RABEP2/SYNGAP1/HPS4/RASAL3/PSD4/PLEKHG4/SYDE2/SH2D3A/ARHGEF9/RAPGEF5/RAP1GAP2/ELMO1/RGS14/DOCK11/ARHGEF25/RINL/AGFG2/TBC1D10C/OBSCN/RGL4/MYO9A/GIT2/VAV1/TNK2/RAPGEF6/RGS16/DENND6A/DEF6/ARHGAP45/ABR/ARHGAP30/SLC38A9/BCR/MADD/DOCK8/RASAL1/DOCK6/FGD3/DEPDC5/DENND5B/ARHGEF1/TBC1D2B/ARHGAP4/RIC1/RALGPS2/FGD6/RASA2/USP6NL/TBC1D14/ARF…	273
GO:0060589	MF	GO:0060589	nucleoside-triphosphatase regulator activity	273/7731	495/18369	2.0925000494765e-09	2.54029506006447e-06	3.97410983640778e-08	FFAR1/CYTH4/FGD2/IQGAP3/ASAP3/LLGL1/ARHGAP11B/ARHGEF2/RALGPS1/ARHGAP9/RABEP2/SYNGAP1/HPS4/RASAL3/PSD4/PLEKHG4/SYDE2/SH2D3A/ARHGEF9/RAPGEF5/RAP1GAP2/ELMO1/RGS14/DOCK11/ARHGEF25/RINL/AGFG2/TBC1D10C/OBSCN/RGL4/MYO9A/GIT2/VAV1/TNK2/RAPGEF6/RGS16/DENND6A/DEF6/ARHGAP45/ABR/ARHGAP30/SLC38A9/BCR/MADD/DOCK8/RASAL1/DOCK6/FGD3/DEPDC5/DENND5B/ARHGEF1/TBC1D2B/ARHGAP4/RIC1/RALGPS2/FGD6/RASA2/USP6NL/TBC1D14/ARF…	273
GO:0140034	MF	GO:0140034	methylation-dependent protein binding	60/7731	80/18369	2.16325388927935e-09	2.62619022158513e-06	4.02289319760721e-08	KDM4A/TAF1/CBX2/ZCWPW1/ZMYND8/SPIN4/PWWP2A/PHF2/ING3/MBTD1/MSL3/L3MBTL2/NCAPG2/TTLL12/MTF2/KMT2E/TP53BP1/CBX8/CXXC1/SPIN1/ING4/ZMYND11/MSH6/DPF2/CHD8/ING2/ATRX/PHF13/CBX4/FMR1/ING5/RRP8/UHRF1/NCAPD3/KDM5A/ZZEF1/THAP7/LRWD1/CHD1/PHF8/PHF20L1/WDR5/CBX6/CDYL/MORC3/CBX1/PHF1/TDRD3/L3MBTL1/BPTF/HDGFL2/GLYR1/SUZ12/ING1/PWP1/TAF7/CBX5/SGF29/KDM7A/MPHOSPH8	60
GO:0002039	MF	GO:0002039	p53 binding	52/7731	67/18369	3.21175079494294e-09	3.89906546506073e-06	5.85083710872527e-08	TEP1/TAF1/EHMT2/MUL1/TP73/PLK3/SETD7/MDM2/TP53/HTT/RFFL/GSK3B/MAPKAPK5/TP53BP1/DAZAP2/RFWD3/CREBBP/RNF20/EHMT1/CHD8/TAF3/CDK5/KDM1A/DAXX/EP300/CDKN2AIP/TP53BP2/BLM/BRCA1/SMARCB1/TRIM24/RCHY1/SIRT1/PRMT5/SMYD2/USP7/HIF1A/USP10/AXIN1/BRD4/HDAC1/KMT5A/STK11/PSME3/BRD7/PTTG1IP/RNF34/SMARCA4/TRIAP1/TAF9/NOP53/PPP1R13B	52
GO:0001098	MF	GO:0001098	basal transcription machinery binding	48/7731	61/18369	5.74806180681515e-09	6.9781470334736e-06	1.00605911500088e-07	ERCC5/TAF1/SCAF4/AGO1/SCAF8/CCAR2/RPRD2/ELP2/RPRD1A/TP53/TCF4/ZNHIT6/RPRD1B/RECQL5/AGO2/ELP4/TBP/SMYD3/PCF11/ERCC4/GTF2A1/URI1/UVSSA/SMYD2/WAC/PAF1/ZNF326/LEO1/CDC73/BRD4/GTF2E2/DHX9/WDR43/AHR/CTDP1/CTR9/PCIF1/NOLC1/TAF7/NCOA3/ERCC1/GTF2F1/RUVBL1/RUVBL2/FBL/ELOF1/NOP58/HNRNPU	48
GO:0001099	MF	GO:0001099	basal RNA polymerase II transcription machinery binding	48/7731	61/18369	5.74806180681515e-09	6.9781470334736e-06	1.00605911500088e-07	ERCC5/TAF1/SCAF4/AGO1/SCAF8/CCAR2/RPRD2/ELP2/RPRD1A/TP53/TCF4/ZNHIT6/RPRD1B/RECQL5/AGO2/ELP4/TBP/SMYD3/PCF11/ERCC4/GTF2A1/URI1/UVSSA/SMYD2/WAC/PAF1/ZNF326/LEO1/CDC73/BRD4/GTF2E2/DHX9/WDR43/AHR/CTDP1/CTR9/PCIF1/NOLC1/TAF7/NCOA3/ERCC1/GTF2F1/RUVBL1/RUVBL2/FBL/ELOF1/NOP58/HNRNPU	48
GO:0004540	MF	GO:0004540	ribonuclease activity	84/7731	124/18369	6.51528558455299e-09	7.90955669964732e-06	1.11841339589088e-07	EXOG/ANGEL1/AGO4/PLD6/DIS3L/RPP14/ZC3H12A/TSEN2/ANGEL2/CNOT6L/ZC3H12D/RNASEK/MARF1/POP1/CNOT8/PARN/POLRMT/EXD2/DROSHA/DIS3L2/EXO1/CNOT2/PAN3/N4BP1/EXOSC10/RNASET2/SAMHD1/TOE1/AGO2/ISG20L2/ERI1/TSEN54/RIDA/SMG6/DICER1/EXOSC2/CNOT1/SND1/ELAC2/AGO3/ERI2/RPP21/CPSF3/PNPT1/PPP1R8/NOB1/RNASEH2A/XRN1/RCL1/ENDOV/INTS11/CNOT6/ISG20/YBEY/POP5/MBLAC1/KHNYN/TSEN34/PDE12/ERN1/RPP38/EXOSC9/DIS3/RNASEH1/USB1/CN…	84
GO:0070063	MF	GO:0070063	RNA polymerase binding	45/7731	57/18369	1.43727441738277e-08	1.74485114270268e-05	2.42067270296045e-07	ERCC5/CCNT2/YTHDC2/SCAF4/AGO1/SCAF8/CCAR2/RPRD2/ELP2/RPRD1A/PKN2/NEDD4/RPRD1B/RECQL5/AGO2/ELP4/SMYD3/RPAP2/PCF11/PHRF1/BRCA1/URI1/UVSSA/TCERG1/SMYD2/WAC/PAF1/ZNF326/PPIB/LEO1/CDC73/ZFP36/BRD4/CCNT1/SPTY2D1/DHX9/WDR43/RRN3/MAF1/CTR9/PABPN1/PCIF1/NCOA3/ELOF1/HNRNPU	45
GO:0061733	MF	GO:0061733	peptide-lysine-N-acetyltransferase activity	38/7731	46/18369	1.94172199229585e-08	2.35725049864716e-05	3.20970808862939e-07	JADE1/TAF1/KAT2B/NAA40/TADA2A/JADE2/ING3/ATF2/BRPF1/MCM3AP/KAT14/SRCAP/KAT6B/MSL3/KAT2A/KAT6A/CLOCK/NAA60/KAT8/MED24/ESCO1/ING4/CREBBP/KAT7/KAT5/EP300/ESCO2/GTF3C4/USP22/ATAT1/MEAF6/BRPF3/NCOA1/BRCA2/BRD1/NCOA3/TAF9/NAA50	38
GO:0034212	MF	GO:0034212	peptide N-acetyltransferase activity	41/7731	51/18369	2.43510942089585e-08	2.95622283696757e-05	3.95210103142523e-07	NAA80/JADE1/TAF1/KAT2B/NAA40/TADA2A/JADE2/ING3/ATF2/BRPF1/MCM3AP/KAT14/SRCAP/KAT6B/MSL3/KAT2A/KAT6A/CLOCK/NAA60/KAT8/MED24/ESCO1/ING4/CREBBP/KAT7/KAT5/EP300/ESCO2/GTF3C4/USP22/NAA30/ATAT1/MEAF6/BRPF3/NCOA1/BRCA2/BRD1/NCOA3/TAF9/NAA20/NAA50	41
GO:0008186	MF	GO:0008186	ATP-dependent activity, acting on RNA	57/7731	78/18369	2.71577147315877e-08	3.29694656841475e-05	4.32889888954632e-07	FANCM/BRIP1/DHX35/YTHDC2/DDX28/DDX11/DHX57/DDX50/DHX33/RAD54B/DDX19A/DDX31/DDX59/DDX47/DHX34/DHX38/MOV10/PIF1/MTREX/AQR/DDX20/DHX8/DDX3Y/DDX55/DDX51/SUPV3L1/DDX23/DHX37/DDX10/DDX6/DDX42/DHX30/SNRNP200/DHX15/IGHMBP2/DHX29/UPF1/DDX52/DDX1/DDX41/DHX36/G3BP1/DDX3X/DDX17/DDX19B/EIF4A2/EIF4A1/DHX9/DDX27/DDX49/DDX56/DDX24/DHX40/DDX5/DDX39B/DHX16/DDX18	57
GO:0000049	MF	GO:0000049	tRNA binding	55/7731	75/18369	3.88409404627027e-08	4.71529017217211e-05	6.08257017772334e-07	TRMT10B/AARS2/EARS2/SARS2/DUS2/DTD2/EIF2AK4/PSTK/DARS2/NSUN3/PUS1/SEPSECS/DALRD3/TRMT11/XPOT/TERT/XPO5/RPUSD4/PTCD1/FARS2/MRPS27/TYW5/TRNT1/EEFSEC/NAT10/EIF2S3B/ALKBH1/THG1L/ELP3/CTU2/TRMU/METTL1/TRMT10A/NEMF/NSUN6/NSUN2/ELP1/IGHMBP2/EIF2A/IARS2/YARS2/C6orf52/EIF2S3/ALKBH8/ELP5/AIMP1/TRNAU1AP/THUMPD3/TRMT1L/TRMT10C/TRMT1/CTU1/YRDC/FARSA/HSD17B10	55
GO:0018024	MF	GO:0018024	histone lysine N-methyltransferase activity	40/7731	50/18369	4.68533765609995e-08	5.68799991450534e-05	7.21082818942425e-07	KMT2D/KMT5C/SETDB2/EHMT2/SETDB1/SETMAR/SETD5/SMYD5/JARID2/KMT2A/SETD7/SUV39H1/NSD1/NSD2/KMT2C/SUV39H2/SETD1A/EHMT1/SMYD3/KMT2B/N6AMT1/NSD3/PRDM2/METTL21A/EEF2KMT/WDR5/SMYD2/SETD4/METTL22/EZH1/SETD3/EZH2/EEF1AKMT2/VCPKMT/EEF1AKMT1/DOT1L/KMT5A/ASH1L/SETD2/KMT5B	40
GO:0042054	MF	GO:0042054	histone methyltransferase activity	49/7731	65/18369	4.88448525121504e-08	5.92976509497506e-05	7.38990810531731e-07	KMT2D/KMT5C/SETDB2/EHMT2/PRMT7/SETDB1/PRMT6/SETMAR/SETD5/SMYD5/JARID2/KMT2A/SETD7/SUV39H1/NSD1/CARM1/NSD2/KMT2C/SUV39H2/SETD1A/EHMT1/SMYD3/METTL23/KMT2B/N6AMT1/NSD3/PRDM2/METTL21A/PRMT2/EEF2KMT/WDR5/PRMT5/SMYD2/SETD4/METTL22/EZH1/SETD3/EED/EZH2/EEF1AKMT2/VCPKMT/EEF1AKMT1/DOT1L/KMT5A/SUZ12/ASH1L/SETD2/FBL/KMT5B	49
GO:0030374	MF	GO:0030374	nuclear receptor coactivator activity	43/7731	55/18369	5.11073097547793e-08	6.2044274042302e-05	7.60333310036014e-07	ETS1/MED17/NCOA7/MED12/TRERF1/MED14/PPRC1/NCOA2/ATXN7L3/ZMIZ2/SS18/DCAF6/NCOA6/RNF4/ACTN1/MED24/MED30/CARM1/SLC30A9/MED1/RBM14/KDM1A/CNOT9/PPARGC1B/USP22/ZMIZ1/MED13/CNOT6/TACC1/TADA3/WDR77/NCOA1/TMF1/ACTN4/ELK1/SFR1/CCAR1/MED4/PKN1/NCOA3/BRD8/THRAP3/TSG101	43
GO:0016747	MF	GO:0016747	acyltransferase activity, transferring groups other than amino-acyl groups	135/7731	226/18369	5.89131767616353e-08	7.15205965886252e-05	8.62094458910556e-07	SOAT2/LPCAT4/PLA2G15/ZDHHC23/LCAT/LPCAT3/DBT/ZDHHC21/NAA80/ELOVL6/JADE1/CASD1/TAF1/GPAT4/KAT2B/NAT14/MBOAT7/LIPT1/SOAT1/PAFAH2/NAA40/SPTLC1/CERS5/SPTLC2/TADA2A/JADE2/MBOAT2/GPAM/ZDHHC13/FASN/ZDHHC5/ING3/ELOVL1/ATF2/BRPF1/MCM3AP/KAT14/SRCAP/KAT6B/GNPAT/NAA16/MSL3/CERS2/PIGW/SPHK1/SMARCE1/CBR4/KAT2A/ZDHHC7/LPCAT1/KAT6A/CLOCK/HGSNAT/CPT2/NAA60/ZDHHC9/AGPAT5/KAT8/MED24/OXSM/ZDHHC16/NAT10/DGAT2/ZDHHC2…	135
GO:0004536	MF	GO:0004536	deoxyribonuclease activity	44/7731	57/18369	7.04625509717082e-08	8.55415368796537e-05	1.01067252673495e-06	PLD4/EXOG/ERCC5/DNASE1L1/DNASE2/RAD50/FAN1/SETMAR/N4BP2/GEN1/ZRANB3/POLE/DCLRE1B/XRCC3/ANKLE1/EXD2/DCLRE1C/EME1/DNA2/EXO1/POLD1/MUS81/DICER1/MRE11/ERCC4/APEX2/RBBP8/DFFB/APTX/PLD3/EME2/ENDOV/MBD4/ISG20/MGME1/XRCC1/DCLRE1A/REXO2/DNASE1L2/APLF/APEX1/TATDN1/ERCC1/FEN1	44
GO:0008171	MF	GO:0008171	O-methyltransferase activity	22/7731	23/18369	7.28238303944269e-08	8.84081300988343e-05	1.01067252673495e-06	TRMT13/PCMTD2/MRM1/CMTR1/PCMTD1/ICMT/FTSJ3/COMT/TRMT44/HENMT1/FTSJ1/COQ3/MEPCE/COMTD1/ARMT1/CMTR2/MRM2/ASMTL/LCMT1/MRM3/BCDIN3D/PCMT1	22
GO:0017116	MF	GO:0017116	single-stranded DNA helicase activity	22/7731	23/18369	7.28238303944269e-08	8.84081300988343e-05	1.01067252673495e-06	RAD51/MCM9/POLQ/MCM8/DNA2/PIF1/DSCC1/MCM2/WRNIP1/CHTF8/MCM4/MCM6/RFC5/HELQ/MCM5/RFC3/RFC4/DHX9/CHTF18/MCM7/MCM3/RFC2	22
GO:0061630	MF	GO:0061630	ubiquitin protein ligase activity	185/7731	327/18369	7.35955525069377e-08	8.93450007434224e-05	1.01067252673495e-06	SYVN1/RNF44/TRIM22/TRIM73/MED17/DTX4/UBE3D/TRIM35/TRIM25/MED12/RNF144B/MSL2/HACE1/LRSAM1/MEX3C/TRIM9/NHLRC3/DTX1/PELI1/RNF170/TMEM129/SHPRH/PPIL2/TRIM56/RNF227/UBE2O/TRIM11/MYLIP/RNF13/TRIM38/CBLB/RNF122/VPS11/TRIM13/TRIM39/RNFT2/RNF135/CUL9/ASB2/RNF19A/TRIM59/LONRF1/NEURL4/FBXO4/HERC3/AMFR/SIAH1/MUL1/RNF166/RNF19B/RNF14/PJA2/UBOX5/RC3H1/HERC4/RNF38/AREL1/UBR5/MDM2/RPGR/RNF111/UBE3C/RFFL/TRIM26/R…	185
GO:0003724	MF	GO:0003724	RNA helicase activity	55/7731	76/18369	8.29726278203693e-08	0.000100729	1.12218163304104e-06	FANCM/BRIP1/DHX35/YTHDC2/DDX28/DHX57/DDX50/DHX33/RAD54B/DDX19A/DDX31/DDX59/DDX47/DHX34/DHX38/MOV10/MTREX/AQR/DDX20/DHX8/DDX3Y/DDX55/DDX51/SUPV3L1/DDX23/DHX37/DDX10/DDX6/DDX42/DHX30/SNRNP200/DHX15/IGHMBP2/DHX29/UPF1/DDX52/DDX1/DDX41/DHX36/G3BP1/DDX3X/DDX17/DDX19B/EIF4A2/EIF4A1/DHX9/DDX27/DDX49/DDX56/DDX24/DHX40/DDX5/DDX39B/DHX16/DDX18	55
GO:0043175	MF	GO:0043175	RNA polymerase core enzyme binding	34/7731	41/18369	9.23282864192794e-08	0.000112087	1.23007677743203e-06	ERCC5/SCAF4/AGO1/SCAF8/CCAR2/RPRD2/ELP2/RPRD1A/RPRD1B/RECQL5/AGO2/ELP4/SMYD3/RPAP2/PCF11/URI1/UVSSA/SMYD2/WAC/PAF1/ZNF326/LEO1/CDC73/BRD4/SPTY2D1/DHX9/WDR43/RRN3/MAF1/CTR9/PCIF1/NCOA3/ELOF1/HNRNPU	34
GO:0000993	MF	GO:0000993	RNA polymerase II complex binding	30/7731	35/18369	1.23400509272366e-07	0.000149808	1.60108568032815e-06	ERCC5/SCAF4/AGO1/SCAF8/CCAR2/RPRD2/ELP2/RPRD1A/RPRD1B/RECQL5/AGO2/ELP4/SMYD3/PCF11/URI1/UVSSA/SMYD2/WAC/PAF1/ZNF326/LEO1/CDC73/BRD4/DHX9/WDR43/CTR9/PCIF1/NCOA3/ELOF1/HNRNPU	30
GO:0016278	MF	GO:0016278	lysine N-methyltransferase activity	46/7731	61/18369	1.23763167860272e-07	0.000150248	1.60108568032815e-06	SETD6/KMT2D/KMT5C/SETDB2/FAM86B1/EHMT2/SETDB1/SETMAR/SETD5/SMYD5/JARID2/KMT2A/SETD7/SUV39H1/CAMKMT/NSD1/NSD2/KMT2C/SUV39H2/SETD1A/EHMT1/SMYD3/KMT2B/N6AMT1/NSD3/PRDM2/METTL21A/METTL13/EEF2KMT/SETD9/WDR5/SMYD2/SETD4/METTL22/EZH1/SETD3/EZH2/EEF1AKMT2/VCPKMT/EEF1AKMT1/DOT1L/KMT5A/EEF1AKMT4/ASH1L/SETD2/KMT5B	46
GO:0004402	MF	GO:0004402	histone acetyltransferase activity	35/7731	43/18369	1.47759596611462e-07	0.00017938	1.88421260039879e-06	JADE1/TAF1/KAT2B/NAA40/TADA2A/JADE2/ING3/ATF2/BRPF1/MCM3AP/KAT14/SRCAP/KAT6B/MSL3/KAT2A/KAT6A/CLOCK/NAA60/KAT8/MED24/ING4/CREBBP/KAT7/KAT5/EP300/GTF3C4/USP22/MEAF6/BRPF3/NCOA1/BRCA2/BRD1/NCOA3/TAF9/NAA50	35
GO:0010485	MF	GO:0010485	histone H4 acetyltransferase activity	21/7731	22/18369	1.65990563645047e-07	0.000201513	2.08687913967383e-06	JADE1/NAA40/JADE2/ING3/ATF2/BRPF1/MSL3/KAT2A/KAT6A/NAA60/KAT8/ING4/KAT7/KAT5/EP300/USP22/MEAF6/BRPF3/BRCA2/BRD1/NAA50	21
GO:0005085	MF	GO:0005085	guanyl-nucleotide exchange factor activity	134/7731	227/18369	1.74877911331333e-07	0.000212302	2.16807702937092e-06	CYTH4/FGD2/ARHGEF2/RALGPS1/HPS4/PSD4/PLEKHG4/SH2D3A/ARHGEF9/RAPGEF5/ELMO1/DOCK11/ARHGEF25/RINL/OBSCN/RGL4/VAV1/RAPGEF6/DENND6A/DEF6/ABR/SLC38A9/BCR/MADD/DOCK8/DOCK6/FGD3/DENND5B/ARHGEF1/RIC1/RALGPS2/FGD6/ARFGEF2/DNMBP/SH3BP5L/TIAM1/VAV2/DENND1A/RALGDS/DOCK2/RGP1/ARHGEF39/PLEKHG2/NUCB1/RASGRP1/DENND4B/MCF2L2/RAB3IP/GDPGP1/SOS1/DOCK9/AKAP13/SBF1/DOCK7/PREX1/ARHGEF6/RPGR/GBF1/RGL2/RAB3GAP1/RAPGEF2/S…	134
GO:0140938	MF	GO:0140938	histone H3 methyltransferase activity	33/7731	40/18369	1.83159565738228e-07	0.000222356	2.23964400498944e-06	KMT2D/SETDB2/EHMT2/SETDB1/PRMT6/SETMAR/SETD5/JARID2/KMT2A/SETD7/SUV39H1/NSD1/CARM1/NSD2/KMT2C/SUV39H2/SETD1A/EHMT1/SMYD3/METTL23/KMT2B/NSD3/PRDM2/PRMT2/WDR5/SMYD2/SETD4/EZH1/SETD3/EZH2/DOT1L/ASH1L/SETD2	33
GO:0005484	MF	GO:0005484	SNAP receptor activity	31/7731	37/18369	2.19853925969234e-07	0.000266903	2.58942702785005e-06	VAMP1/STX17/STX7/STX3/STX16/STX1A/VTI1A/STX12/SEC22A/VAMP2/SNAP47/STX10/BET1L/BNIP1/STX2/STX18/VAMP7/SNAP23/USE1/SNAP29/GOSR1/STX8/SEC22B/STX6/STX4/VAMP8/STX5/YKT6/BET1/VAMP3/VTI1B	31
GO:0042162	MF	GO:0042162	telomeric DNA binding	31/7731	37/18369	2.19853925969234e-07	0.000266903	2.58942702785005e-06	RAD50/WRN/SMG7/PURA/TERT/SMG5/TERF2/TP53BP1/PIF1/SMG1/SMG6/ZBTB48/TINF2/TELO2/BLM/POT1/NABP2/UPF1/TERF1/ACD/UPF2/STN1/CTC1/ZBTB10/UPF3A/APEX1/RPA1/HMBOX1/TEN1/RPA2/HNRNPD	31
GO:0015631	MF	GO:0015631	tubulin binding	206/7731	374/18369	2.20467725720252e-07	0.000267648	2.58942702785005e-06	ARHGEF2/HOOK2/RGS14/STARD9/ALMS1/MAP1A/TTLL4/DAG1/CCDC69/RAD51D/CENPJ/REEP4/GABARAPL1/GAS8/TUBGCP5/FYN/CEP44/KIF15/MACO1/HDAC6/EML3/CGN/OGG1/RMDN2/ABRAXAS1/EML6/HAUS4/OFD1/KATNAL1/TUBGCP4/INO80/WASHC1/EML2/PRUNE1/KIF18B/CAMSAP1/MAST2/SPAST/CEP295/KIF20A/KIF1C/TTLL5/CCDC61/CCDC66/KATNB1/MAP7D3/GIT1/PRNP/WASL/KIF21B/NISCH/MDM1/CLASP1/CLASP2/HTT/EML4/EFHC1/NDE1/KRIT1/KIF13B/TUBGCP3/STIM1/AGTPBP1/NIN…	206
GO:0016279	MF	GO:0016279	protein-lysine N-methyltransferase activity	45/7731	60/18369	2.23694952456897e-07	0.000271566	2.59321011187217e-06	SETD6/KMT2D/KMT5C/SETDB2/FAM86B1/EHMT2/SETDB1/SETMAR/SETD5/SMYD5/JARID2/KMT2A/SETD7/SUV39H1/CAMKMT/NSD1/NSD2/KMT2C/SUV39H2/SETD1A/EHMT1/SMYD3/KMT2B/N6AMT1/NSD3/PRDM2/METTL21A/METTL13/EEF2KMT/WDR5/SMYD2/SETD4/METTL22/EZH1/SETD3/EZH2/EEF1AKMT2/VCPKMT/EEF1AKMT1/DOT1L/KMT5A/EEF1AKMT4/ASH1L/SETD2/KMT5B	45
GO:0008080	MF	GO:0008080	N-acetyltransferase activity	49/7731	67/18369	2.46597631664113e-07	0.00029937	2.8220619656028e-06	NAA80/JADE1/TAF1/KAT2B/NAT14/NAA40/TADA2A/JADE2/ING3/ATF2/BRPF1/MCM3AP/KAT14/SRCAP/KAT6B/MSL3/SMARCE1/KAT2A/KAT6A/CLOCK/HGSNAT/NAA60/KAT8/MED24/NAT10/ESCO1/ING4/CREBBP/KAT7/GNPNAT1/KAT5/EP300/ESCO2/GTF3C4/USP22/SAT2/NAA30/ATAT1/MEAF6/NAT9/BRPF3/NCOA1/BRCA2/BRD1/NCOA3/TAF9/NAA20/NAA50/NAT1	49
GO:0019902	MF	GO:0019902	phosphatase binding	113/7731	187/18369	2.9839909600309e-07	0.000362257	3.37165134457856e-06	FCRL2/PPP1R3E/EIF2AK3/PIK3R2/FOXO1/CD22/DLG4/PIK3R1/PPP1R3B/CCDC191/JUP/AKAP5/RCAN3/LILRB1/LCK/PPP1R9B/CEP192/SFI1/STX17/DLG3/SPRED1/MTMR4/AKAP11/MAP2K7/SH3YL1/SYK/PPP1R18/MTMR9/CNST/STAT6/JAK1/SMG7/MAST2/STAT3/MAP3K5/TP53/ATP2B4/ANAPC7/MFHAS1/PTK2/DLG1/SHOC2/SPHK1/PHACTR4/PPP6R2/KAT2A/TRAF2/SMG5/RPS6KB1/STRN4/PPP1R3D/CTSC/ANAPC4/FER/VRK3/STRN3/TSC2/AMBRA1/TBK1/MAPK8/MAPK14/SMAD2/IKBKE/CDC27/STRN…	113
GO:0030674	MF	GO:0030674	protein-macromolecule adaptor activity	199/7731	361/18369	3.25730128149909e-07	0.000395436	3.63446248251477e-06	FCRL2/LDLRAP1/VAMP1/PRAME/FRS3/RAB3A/PIK3R1/TRIM22/RGS14/PAG1/IRS1/JUP/STAP1/MAP1A/CRADD/TONSL/UBXN8/DET1/STX17/NDC1/RETREG3/RAD50/PEX26/SH2B1/SH2B2/VPS11/NAPB/MMS19/MEN1/STX7/NCSTN/DGCR8/HERPUD1/SH2B3/MAVS/APH1B/STX3/AMFR/FEM1C/BLNK/ANK3/WDR59/BICD1/UBQLN2/HSH2D/AKAP13/KLHDC10/AP1G2/STAT3/PRNP/FBXO42/AP1S2/DVL2/ANAPC7/SPSB2/ABI1/HCFC1/STX16/BANK1/EPC1/HOMER1/AP4E1/RETREG2/STX1A/BICD2/SHC1/RPTOR/…	199
GO:0016746	MF	GO:0016746	acyltransferase activity	146/7731	253/18369	3.46012887121363e-07	0.00042006	3.81311147860839e-06	SOAT2/LPCAT4/PLA2G15/CIITA/ZDHHC23/LCAT/LPCAT3/DBT/QPCTL/ZDHHC21/NAA80/ELOVL6/JADE1/CASD1/TAF1/GPAT4/KAT2B/NAT14/MBOAT7/LIPT1/SOAT1/PAFAH2/NAA40/SPTLC1/CERS5/SPTLC2/TADA2A/JADE2/MBOAT2/GPAM/TMEM68/ZDHHC13/FASN/ZDHHC5/ING3/ELOVL1/ATF2/BRPF1/ATE1/MCM3AP/KAT14/SRCAP/KAT6B/GNPAT/NAA16/MSL3/CERS2/ABHD14B/PIGW/SPHK1/SMARCE1/CBR4/KAT2A/ZDHHC7/LPCAT1/KAT6A/CLOCK/HGSNAT/CPT2/NAA60/ZDHHC9/AGPAT5/KAT8/MED24…	146
GO:0000287	MF	GO:0000287	magnesium ion binding	131/7731	223/18369	3.50393653375696e-07	0.000425378	3.81429804958396e-06	XYLT2/ATP8A1/DYRK2/IDH1/XXYLT1/ATP9B/NLK/ILVBL/GTPBP10/FAN1/MAP2K7/NUDT19/NUDT3/CERK/WRN/ENOSF1/PPM1A/NT5C3A/ATP11C/GEN1/ATP11A/DXO/ENO3/STK26/MORC2/MAST2/MAPK12/FIGNL1/RPS6KA3/EXD2/NUDT18/MAP3K5/SUCLG2/MAP3K7/ATP11B/DIS3L2/EXTL3/IRAK4/DYRK3/SPHK1/THTPA/RP2/ATP8B3/GCLC/MTG2/RPS6KA1/PSPH/MTPAP/ABL2/PGM1/STK38/PIF1/FARSB/WEE1/PRKACA/SIK3/CDK2/SIK2/PPM1N/CLYBL/MAST3/PRKACB/MARK2/IDH2/RAP2A/PRIM1/THG…	131
GO:0004659	MF	GO:0004659	prenyltransferase activity	17/7731	17/18369	4.03760425472823e-07	0.000490165	4.34228079646105e-06	COX10/COQ2/PDSS2/UBIAD1/PDSS1/NUS1/PGGT1B/RABGGTB/PTAR1/FNTB/DHDDS/RABGGTA/FDFT1/FNTA/CHM/FDPS/GGPS1	17
GO:0016706	MF	GO:0016706	2-oxoglutarate-dependent dioxygenase activity	43/7731	58/18369	7.19274089902965e-07	0.000873199	7.64341388769066e-06	EGLN2/P4HTM/UTY/P3H1/KDM4A/HSPBAP1/PLOD1/PLOD3/P4HA1/ASPH/PHF2/KDM3B/RIOX2/KDM2B/FTO/ALKBH4/KDM3A/RSBN1/TYW5/KDM4B/TET3/KDM4C/ALKBH1/ALKBH2/OGFOD1/ALKBH3/JMJD4/PHYH/TET1/KDM5A/PHF8/P4HB/RIOX1/ALKBH5/KDM6A/ALKBH8/HIF1AN/KDM5B/KDM6B/KDM2A/TET2/KDM7A/EGLN1	43
GO:0140296	MF	GO:0140296	general transcription initiation factor binding	40/7731	53/18369	7.98587053796669e-07	0.000969485	8.38640026773468e-06	TAF1/HHEX/BRF1/YEATS2/TP53/TCF4/ZNHIT6/RPTOR/MTOR/TAF1B/TBP/POLR1E/CAND1/ERCC4/THAP7/DR1/GTF2A1/HSF1/RELA/BRF2/BDP1/ATF4/TAF11/BCL10/ZBTB43/GTF2E2/TAF12/AHR/CTDP1/BTAF1/NOLC1/TAF7/ERCC1/GTF2F1/RUVBL1/RUVBL2/THRA/FBL/NOP58/HNRNPU	40
GO:0004519	MF	GO:0004519	endonuclease activity	78/7731	122/18369	8.82851154367637e-07	0.00107178	9.16349790579873e-06	EXOG/ENDOD1/ERCC5/AGO4/PLD6/RPP14/PNKP/ZC3H12A/TSEN2/DNASE2/RAD50/FAN1/ZC3H12D/OGG1/RNASEK/PMS2/SETMAR/POP1/N4BP2/GEN1/ZRANB3/XRCC3/ANKLE1/DROSHA/DCLRE1C/EME1/DNA2/EXO1/RNASET2/AGO2/TSEN54/RIDA/SMG6/MUS81/DICER1/MRE11/SND1/ELAC2/AGO3/RPP21/ERCC4/CPSF3/APEX2/RBBP8/PPP1R8/DFFB/NOB1/RNASEH2A/PELO/EME2/LAS1L/RCL1/ENDOV/MBD4/INTS11/YBEY/POP5/MBLAC1/KHNYN/REXO4/TSN/TSEN34/ERN1/RPP38/DIS3/RNASEH1/XRCC1/…	78
GO:0001221	MF	GO:0001221	transcription coregulator binding	72/7731	111/18369	1.0297331754843e-06	0.0012501	1.05651994290464e-05	SREBF1/BCL6/ETS1/TRERF1/ZNF618/CCNT2/NR1D1/RUNX3/LEF1/HDAC6/EHMT2/CHD6/MYC/PER2/VGLL4/STAT6/PHF12/PPARD/CTBP2/ZBTB49/PER1/FOS/CIT/ZBTB7A/TERT/CTBP1/HDAC3/CNOT2/FLYWCH1/WIZ/LMO2/MTF2/RARA/LCOR/SMARCD3/SMAD4/CDK9/FAM89B/CREBBP/MED1/EHMT1/ATF7/SP1/ZNF644/NEK6/EP300/PER3/SMAD3/THAP7/CTCF/NFE2L2/USP11/MED25/RELA/HDGF/STK36/CTNNB1/ZBTB17/EED/MED6/EZH2/HIF1A/PHF1/HDAC5/HDAC1/AHR/SUZ12/NFATC1/CHD4/SMARCA…	72
GO:0032451	MF	GO:0032451	demethylase activity	32/7731	40/18369	1.07515747317783e-06	0.00130524	1.09059035556794e-05	CYP51A1/UTY/KDM4A/MMACHC/FBXL19/JARID2/KDM5C/PHF2/KDM3B/RIOX2/KDM2B/FTO/ALKBH4/KDM1B/KDM3A/RSBN1/KDM4B/KDM4C/ALKBH1/ALKBH2/ALKBH3/KDM1A/KDM5A/PHF8/RIOX1/ALKBH5/KDM6A/KDM5B/JMJD1C/KDM6B/KDM2A/KDM7A	32
GO:0004712	MF	GO:0004712	protein serine/threonine/tyrosine kinase activity	35/7731	45/18369	1.146314102034e-06	0.00139163	1.14970355827892e-05	MAP2K6/DYRK2/TNK2/MAP2K7/CLK2/TESK1/DYRK1B/MAPKAPK3/CLK4/BRAF/MAP2K4/DYRK3/MAP2K3/DYRK4/DYRK1A/CLK3/RPS6KA1/RPS6KB1/MAPKAPK5/PRKACA/MAP2K1/MAP3K9/MAPK9/AKT1/MAPK14/MAPK3/MAPK10/MAP2K5/AURKB/TTK/DSTYK/MAPK1/AURKA/CLK1/PBK	35
GO:0016922	MF	GO:0016922	nuclear receptor binding	86/7731	138/18369	1.23691312127557e-06	0.00150161	1.22678634718326e-05	PRAME/RERG/MED17/NCOA7/MED12/TRERF1/TAF1/MED14/LEF1/MMS19/NCOA2/PAGR1/DCAF1/CTBP2/BAZ2A/RNF14/RARG/ZBTB7A/NCOA6/SMARCE1/NCOR2/KDM3A/STAT5B/MED24/LCOR/SMARCD3/KDM4C/MED30/NSD1/SLC30A9/MED1/CNOT1/STRN/KDM1A/DAXX/EP300/ARID1A/PPARGC1B/ARID5A/SMAD3/CEBPB/TRIM24/PRMT2/MED13/FOXP1/MED25/SIRT1/TACC1/ASXL1/NCOR1/NR1H2/TRIP12/CTNNB1/TADA3/HIF1A/TAF11/HMGN3/NCOA1/MED16/TMF1/ACTN4/GTF2H1/CALR/LATS1/WBP2/JMJ…	86
GO:0043022	MF	GO:0043022	ribosome binding	51/7731	73/18369	1.43337400617305e-06	0.00174012	1.40601637621139e-05	EIF3C/ZC3H12A/RICTOR/NOMO1/LETMD1/EFL1/TTC5/STAU2/LETM2/NAA16/PYM1/GUF1/GEMIN5/CCDC47/MTOR/MRPS27/ZNF598/SEC61A1/NCLN/YTHDF3/ERI1/LETM1/MTIF3/HSPA5/NOMO3/FMR1/OXA1L/YTHDF1/MAP3K20/SEC61A2/IGHMBP2/RPN2/EIF2A/PRMT3/MAIP1/TMCO1/GTPBP6/TMEM223/NAA15/SRP68/BAG6/CPEB3/SRP19/SRP72/DNAJC2/TMEM147/EEF2/CPEB4/OLA1/TACO1/SBDS	51
GO:0008017	MF	GO:0008017	microtubule binding	151/7731	268/18369	1.55819508583433e-06	0.00189165	1.51184145627862e-05	ARHGEF2/HOOK2/RGS14/STARD9/ALMS1/MAP1A/CCDC69/REEP4/GAS8/TUBGCP5/CEP44/KIF15/MACO1/HDAC6/EML3/CGN/OGG1/RMDN2/ABRAXAS1/EML6/HAUS4/KATNAL1/TUBGCP4/EML2/KIF18B/CAMSAP1/MAST2/SPAST/CEP295/KIF20A/KIF1C/CCDC61/CCDC66/KATNB1/MAP7D3/PRNP/WASL/KIF21B/MDM1/CLASP1/CLASP2/EML4/NDE1/KRIT1/KIF13B/TUBGCP3/STIM1/NIN/KIF16B/KATNBL1/ENKD1/HAUS7/SUN2/RCC2/SVBP/CDK5RAP2/TRAF3IP1/KIF3C/MAPRE2/TOGARAM1/SPAG5/VPS41/NUM…	151
GO:0140597	MF	GO:0140597	protein carrier chaperone	26/7731	31/18369	2.11198717143459e-06	0.00256395	2.02712520812285e-05	EMC1/COX18/PEX5/MYD88/IPO9/MMGT1/OXA1L/ASF1A/EMC3/EMC10/EMC7/ASF1B/VPS72/EMC9/EMC4/SPTY2D1/TIMM9/PEX19/PWP1/APLF/EMC8/ZNHIT1/BAG3/EMC2/NAP1L1/ANP32E	26
GO:0016874	MF	GO:0016874	ligase activity	99/7731	165/18369	2.48135076814661e-06	0.00301236	2.34298883073773e-05	ACACB/NAPRT/UBA7/CPS1/GHDC/AARSD1/RIMKLB/AARS2/ACSL5/TRIM25/EARS2/TTLL4/SARS2/LARS2/ACSF2/PFAS/CAD/TTLL3/ACSL3/SLC27A3/QRSL1/MARS2/SLC27A4/SLC27A1/GATB/DARS2/ACSF3/ACSL4/LIG3/FPGS/ATG7/HARS2/TTLL5/TTL/MCCC1/SUCLG2/ATP5MGL/MDM2/WARS2/DALRD3/GCLM/VARS2/PCCA/LIG1/NARS2/GCLC/UBA6/FARS2/ATP6V1A/TARS2/FARSB/ACACA/AASDH/TTLL11/PPCS/HLCS/ASNS/PARS2/TTLL1/CTPS1/MTHFD1L/DPH6/UBA1/BTRC/MTHFD1/NADSYN1/GSS/IA…	99
GO:0016780	MF	GO:0016780	phosphotransferase activity, for other substituted phosphate groups	20/7731	22/18369	2.49357007044906e-06	0.00302719	2.34298883073773e-05	PIGO/CEPT1/DPAGT1/SGMS1/FKRP/PIGN/PTDSS2/SELENOI/PTDSS1/PGS1/PIGF/CDIPT/CRLS1/SAMD8/GNPTG/PIGG/GNPTAB/AASDHPPT/FKTN/CHPT1	20
GO:0004520	MF	GO:0004520	DNA endonuclease activity	29/7731	36/18369	2.69252570278147e-06	0.00326873	2.50357653065645e-05	EXOG/ERCC5/DNASE2/RAD50/FAN1/SETMAR/N4BP2/GEN1/ZRANB3/XRCC3/ANKLE1/DCLRE1C/EME1/DNA2/EXO1/MUS81/DICER1/MRE11/ERCC4/RBBP8/DFFB/EME2/ENDOV/MBD4/XRCC1/APLF/APEX1/ERCC1/FEN1	29
GO:0019903	MF	GO:0019903	protein phosphatase binding	86/7731	140/18369	2.91610026570961e-06	0.00354015	2.6835084376796e-05	FCRL2/PPP1R3E/EIF2AK3/PIK3R2/FOXO1/CD22/DLG4/PIK3R1/PPP1R3B/JUP/AKAP5/LILRB1/LCK/PPP1R9B/STX17/MTMR4/AKAP11/MAP2K7/MTMR9/STAT6/JAK1/SMG7/STAT3/MAP3K5/TP53/ATP2B4/ANAPC7/MFHAS1/PTK2/SHOC2/SPHK1/PHACTR4/PPP6R2/KAT2A/TRAF2/SMG5/RPS6KB1/STRN4/PPP1R3D/ANAPC4/FER/VRK3/STRN3/AMBRA1/TBK1/MAPK8/MAPK14/IKBKE/CDC27/STRN/AP3B1/ANKLE2/CSK/BOD1/KIFAP3/IQGAP1/PPP3CB/PPP6R1/PPP6R3/CTTNBP2NL/PPME1/PTPA/CDKN1B/KIF…	86
GO:0016853	MF	GO:0016853	isomerase activity	93/7731	154/18369	3.35666294500464e-06	0.00407499	3.05741157611593e-05	PDIA5/FKBP7/TXNDC5/PBLD/FKBP15/DDTL/PIGK/MRI1/TOP3B/MCEE/CRELD1/QSOX2/ERP44/TOP3A/GNPDA2/PUS7/ENOSF1/KATNAL1/PDIA4/TMX3/GNE/PUS1/SPAST/TOP2B/MPI/FKBP5/PUS10/YJEFN3/EBPL/GALM/RPUSD4/DEGS1/PUS7L/PMM2/PPIL3/GSTZ1/PGM1/HSD17B4/TRUB1/RPUSD1/RPIA/THAP4/SRR/CRELD2/PTGES2/PGM2/PUS3/PUSL1/GALE/KATNAL2/PPWD1/KATNA1/PDIA3/PTPA/NKTR/TOP1MT/EBP/RPE/FKBP11/ITPK1/P4HB/RPUSD2/TOP2A/PPIB/ENOPH1/PPIE/PPIL1/PDIA6/T…	93
GO:0051536	MF	GO:0051536	iron-sulfur cluster binding	48/7731	69/18369	3.53088013318228e-06	0.00428649	3.15177510835639e-05	KIAA0753/RSAD1/BRIP1/TYW1/MUTYH/RFESD/DDX11/IREB2/POLE/LIAS/PRIM2/DNA2/FXN/CDKAL1/POLD1/ACO2/TYW1B/DPH2/ELP3/NUBPL/CDK5RAP1/PPAT/REV3L/ACO1/KIF4A/NFS1/NDUFS1/FECH/FDX1/CISD3/NUBP2/NTHL1/BOLA2B/NDUFS2/NFU1/CISD2/ABCE1/ETFDH/ISCA2/ABAT/CIAPIN1/ISCA1/FDX2/CISD1/GLRX2/ISCU/NUBP1/ERCC2	48
GO:0051540	MF	GO:0051540	metal cluster binding	48/7731	69/18369	3.53088013318228e-06	0.00428649	3.15177510835639e-05	KIAA0753/RSAD1/BRIP1/TYW1/MUTYH/RFESD/DDX11/IREB2/POLE/LIAS/PRIM2/DNA2/FXN/CDKAL1/POLD1/ACO2/TYW1B/DPH2/ELP3/NUBPL/CDK5RAP1/PPAT/REV3L/ACO1/KIF4A/NFS1/NDUFS1/FECH/FDX1/CISD3/NUBP2/NTHL1/BOLA2B/NDUFS2/NFU1/CISD2/ABCE1/ETFDH/ISCA2/ABAT/CIAPIN1/ISCA1/FDX2/CISD1/GLRX2/ISCU/NUBP1/ERCC2	48
GO:0001222	MF	GO:0001222	transcription corepressor binding	34/7731	45/18369	5.19892705235196e-06	0.0063115	4.59477867680507e-05	BCL6/ETS1/NR1D1/RUNX3/LEF1/HDAC6/EHMT2/PER2/PHF12/CTBP2/PER1/ZBTB7A/CTBP1/HDAC3/CNOT2/WIZ/MTF2/LCOR/FAM89B/EHMT1/ZNF644/NEK6/PER3/THAP7/USP11/HDGF/STK36/CTNNB1/EED/EZH2/PHF1/HDAC5/HDAC1/SUZ12	34
GO:0140104	MF	GO:0140104	molecular carrier activity	58/7731	88/18369	5.3670606550025e-06	0.00651561	4.69687041841292e-05	TMCO6/EMC1/COX18/HBG2/PEX5/XPO4/MYD88/XPO7/ATP7A/TNPO2/NUP214/IPO9/MMGT1/XPO5/IPO11/FXN/SNUPN/RANBP6/HBE1/EIF4ENIF1/NUBPL/TNPO1/XPO6/OXA1L/KPNA3/IPO4/ASF1A/KPNA1/EMC3/EMC10/EMC7/ASF1B/SCO1/VPS72/XPO1/TNPO3/EMC9/KPNA5/KPNA4/EMC4/NUBP2/SPTY2D1/CSE1L/TIMM9/URM1/PEX19/PWP1/APLF/IPO5/EMC8/HIKESHI/ZNHIT1/BAG3/EMC2/KPNB1/NUBP1/NAP1L1/ANP32E	58
GO:0010484	MF	GO:0010484	histone H3 acetyltransferase activity	14/7731	14/18369	5.43424582727425e-06	0.00659717	4.70949459532812e-05	JADE1/KAT2B/JADE2/MCM3AP/KAT6B/KAT2A/KAT6A/ING4/KAT7/EP300/MEAF6/BRPF3/BRCA2/BRD1	14
GO:0017056	MF	GO:0017056	structural constituent of nuclear pore	21/7731	24/18369	5.49228283454772e-06	0.00666763	4.71402413329602e-05	NDC1/NUP188/NUP214/NUP155/NUP205/NUP133/NUP160/NUP153/POM121C/NUP107/NUP54/NUP88/POM121/NUP85/NUP58/NUP62/NUP98/NUP35/NUP93/TPR/NUTF2	21
GO:0046966	MF	GO:0046966	nuclear thyroid hormone receptor binding	24/7731	29/18369	8.45645340853433e-06	0.0102661	7.1890451031951e-05	MED17/MED12/NCOA6/MED24/MED30/NSD1/MED1/ARID5A/PRMT2/MED13/TACC1/NCOR1/TRIP12/TAF11/HMGN3/MED16/GTF2H1/JMJD1C/MED4/TAF7/NCOA3/BRD8/THRAP3/ZNHIT3	24
GO:0140035	MF	GO:0140035	ubiquitination-like modification-dependent protein binding	16/7731	17/18369	9.86823973915501e-06	0.01198	8.31009662244633e-05	ANKRD13D/ANKRD13B/PML/FAN1/PEX6/IDE/JARID2/PEX1/TP53BP1/ANKRD13A/DAXX/USP15/LAPTM5/DNAJB2/DNAJC2/VCP	16
GO:0070577	MF	GO:0070577	lysine-acetylated histone binding	20/7731	23/18369	1.14890954549324e-05	0.0139478	9.4958605709383e-05	TAF1/ZMYND8/PSME4/BAZ2A/KMT2A/BRD9/MLLT3/BRD3/PHIP/CARM1/DPF2/ZZEF1/THAP7/TRIM24/ATAD2B/BRD2/YEATS4/BRD4/BRD7/SMARCA4	20
GO:0140033	MF	GO:0140033	acetylation-dependent protein binding	20/7731	23/18369	1.14890954549324e-05	0.0139478	9.4958605709383e-05	TAF1/ZMYND8/PSME4/BAZ2A/KMT2A/BRD9/MLLT3/BRD3/PHIP/CARM1/DPF2/ZZEF1/THAP7/TRIM24/ATAD2B/BRD2/YEATS4/BRD4/BRD7/SMARCA4	20
GO:0016791	MF	GO:0016791	phosphatase activity	146/7731	265/18369	1.19309970972551e-05	0.0144842	9.77062823609105e-05	PPP1R3E/PTPN22/DUSP6/PTPRE/PPM1M/CAMK2G/PPP1R3B/NT5M/SGPP1/PTPN7/PTPRC/TAB1/PDP1/LCK/INPP5D/PTPN4/TNS3/PDP2/INPP5B/INPP5E/PIP4P2/PLPP6/PTPN18/INPPL1/DUSP2/PNKP/CTDSP1/SACM1L/MTMR4/NANP/PTPN6/PLPP1/PUDP/PPM1F/PPM1K/PTPN23/MTMR1/PPM1L/CTDSP2/PPM1A/PIKFYVE/ACP2/NT5C3A/PTPN9/ATP1A1/PRUNE1/MTM1/NT5C2/G6PC3/SBF1/CDC14A/NT5DC3/PHOSPHO2/DUSP28/NT5DC1/PTK2/PPM1E/DLG1/PHLPP1/PFKFB3/IMPA2/CPPED1/PPP2R5A/PPA…	146
GO:0051539	MF	GO:0051539	4 iron, 4 sulfur cluster binding	31/7731	41/18369	1.33245280375175e-05	0.016176	0.000108126	RSAD1/BRIP1/TYW1/MUTYH/DDX11/IREB2/POLE/LIAS/PRIM2/DNA2/CDKAL1/POLD1/ACO2/TYW1B/DPH2/ELP3/NUBPL/CDK5RAP1/PPAT/REV3L/ACO1/NUBP2/NTHL1/NDUFS2/NFU1/ABCE1/ETFDH/ISCA2/CIAPIN1/NUBP1/ERCC2	31
GO:0003688	MF	GO:0003688	DNA replication origin binding	15/7731	16/18369	2.21481368464204e-05	0.0268878	0.000178109	POLA1/DDX11/ORC1/ORC5/ORC2/ORC4/KAT7/MCM10/MCM2/CDC6/ORC3/MCM5/CDC45/GRWD1/DHX9	15
GO:0051213	MF	GO:0051213	dioxygenase activity	58/7731	91/18369	2.46951259398162e-05	0.0299799	0.000196586	ALOX5/EGLN2/P4HTM/UTY/P3H1/KDM4A/HSPBAP1/PLOD1/PTGS1/PLOD3/P4HA1/ASPH/PHF2/KDM3B/RIOX2/KDM2B/FTO/ALKBH4/ALOX5AP/ETHE1/ALOX15/KDM3A/ASPHD2/OGFOD2/RSBN1/TYW5/KDM4B/TET3/KDM4C/ALKBH1/RSBN1L/POR/OGFOD3/ALKBH2/OGFOD1/ALKBH3/JMJD4/PHYH/TET1/KDM5A/ALKBH6/ADO/PHF8/P4HB/RIOX1/ALKBH5/KDM6A/ALKBH8/HIF1AN/KDM5B/JMJD1C/KDM6B/KDM2A/TET2/KDM7A/EGLN1/ADI1/ALKBH7	58
GO:0032452	MF	GO:0032452	histone demethylase activity	24/7731	30/18369	2.53266428895542e-05	0.0307465	0.000196586	UTY/KDM4A/FBXL19/JARID2/KDM5C/PHF2/KDM3B/RIOX2/KDM2B/KDM1B/KDM3A/RSBN1/KDM4B/KDM4C/KDM1A/KDM5A/PHF8/RIOX1/KDM6A/KDM5B/JMJD1C/KDM6B/KDM2A/KDM7A	24
GO:0140142	MF	GO:0140142	nucleocytoplasmic carrier activity	24/7731	30/18369	2.53266428895542e-05	0.0307465	0.000196586	TMCO6/XPO4/XPO7/TNPO2/NUP214/IPO9/XPO5/IPO11/SNUPN/RANBP6/EIF4ENIF1/TNPO1/XPO6/KPNA3/IPO4/KPNA1/XPO1/TNPO3/KPNA5/KPNA4/CSE1L/IPO5/HIKESHI/KPNB1	24
GO:0140457	MF	GO:0140457	protein demethylase activity	24/7731	30/18369	2.53266428895542e-05	0.0307465	0.000196586	UTY/KDM4A/FBXL19/JARID2/KDM5C/PHF2/KDM3B/RIOX2/KDM2B/KDM1B/KDM3A/RSBN1/KDM4B/KDM4C/KDM1A/KDM5A/PHF8/RIOX1/KDM6A/KDM5B/JMJD1C/KDM6B/KDM2A/KDM7A	24
GO:0030145	MF	GO:0030145	manganese ion binding	44/7731	65/18369	2.65350396579591e-05	0.0322135	0.00020419	XYLT2/PPM1M/DYRK2/XXYLT1/ATP13A2/NPEPL1/MPPE1/WRN/PPM1A/LARGE1/XPNPEP3/PCK2/EXD2/MGAT5/MGAT2/XPNPEP1/NEK4/MGAT1/GALNT1/GYG1/MTPAP/ABL2/B4GALT7/POMGNT1/PRKACA/PPM1N/GALNT2/CDIPT/ADPRM/MRE11/NUDT7/HMGCL/SOD2/ABL1/TDP2/EXTL2/B4GALT1/NUDT8/PPM1B/DCP2/IMPA1/PAPOLA/LAP3/FEN1	44
GO:0008174	MF	GO:0008174	mRNA methyltransferase activity	7731-12-01	12/18369	3.07364157774596e-05	0.037314	0.000230557	METTL8/TRMT61B/CMTR1/METTL14/METTL16/RNMT/METTL3/NSUN2/TRMT61A/CMTR2/TRMT10C/PCIF1	12
GO:0009982	MF	GO:0009982	pseudouridine synthase activity	7731-12-01	12/18369	3.07364157774596e-05	0.037314	0.000230557	PUS7/PUS1/PUS10/RPUSD4/PUS7L/TRUB1/RPUSD1/PUS3/PUSL1/RPUSD2/TRUB2/DKC1	12
GO:0016423	MF	GO:0016423	tRNA (guanine) methyltransferase activity	7731-12-01	12/18369	3.07364157774596e-05	0.037314	0.000230557	TRMT10B/TARBP1/TRMT11/THUMPD2/TRMT5/METTL1/TRMT10A/FTSJ1/THUMPD3/TRMT1L/TRMT10C/TRMT1	12
GO:0035091	MF	GO:0035091	phosphatidylinositol binding	149/7731	275/18369	3.13666118339611e-05	0.0380791	0.000233324	FGD2/LDLRAP1/PIK3C2B/ITPR1/SNX22/TPCN1/ARHGAP9/GSDMB/DAPP1/ITPR3/TOM1L2/PIGU/OBSCN/C2CD2L/PIGK/NCF4/SGK3/RCSD1/SCARB1/ESYT1/RUBCNL/ATP13A2/FCHSD2/SNX14/SH3YL1/SNX10/PASK/DENND1A/SNX30/MPPE1/TECPR1/APPL2/NRGN/PHF12/GGA1/PLEKHA8/GGA3/ZFYVE16/SNX29/BTK/ARAP1/PITPNM1/MTM1/MYO1G/TPCN2/GGA2/NISCH/RUBCN/ITPR2/STAM2/GBF1/PLEKHA3/KRIT1/SESTD1/OSBP/KIF16B/FLII/FCHO2/SNX27/ALOX15/EPB41/CAPG/EXOC1/WASHC2C/AN…	149
GO:0140318	MF	GO:0140318	protein transporter activity	28/7731	37/18369	3.42818186382084e-05	0.0416181	0.000252901	RHBDF2/LMBRD1/TOMM40L/ATAD1/TIMM23B/PEX6/SEC63/ATP13A1/PEX1/SEC61A1/ABCA1/TOMM70/TIMM10B/PEX14/SEC61A2/TMED10/MCL1/PEX13/TIMM22/IGF1R/BLOC1S3/TIMM29/TIMM23/AP4M1/TIMM17B/TOMM20/TOMM40/TIMM17A	28
GO:0004722	MF	GO:0004722	protein serine/threonine phosphatase activity	59/7731	94/18369	4.11057464023944e-05	0.0499024	0.00029855	DUSP6/PPM1M/CAMK2G/TAB1/PDP1/LCK/PDP2/DUSP2/CTDSP1/MTMR4/PPM1F/PPM1K/PPM1L/CTDSP2/PPM1A/CDC14A/DUSP28/PPM1E/PHLPP1/CPPED1/PPA2/PPTC7/PPP1R3D/PPP3CA/UBLCP1/PPM1N/SSH2/PPP3CC/RPAP2/MTMR6/PTEN/PHLPP2/CTDSPL2/PPP5C/PPP3CB/PGAM5/PPP3R1/FIG4/DUSP18/DUSP3/DUSP12/DUSP7/MTMR3/PPM1B/MTMR14/PPP2R1A/DUSP16/CTDNEP1/SSH1/ILKAP/PTPMT1/CTDP1/PPP6C/TIMM50/PPP2CA/PPP2CB/PPP1CC/PPM1D/PPP4C	59

## Sheet: P3_cluster_B_ontology
	ONTOLOGY	ID	Description	GeneRatio	BgRatio	pvalue	p.adjust	qvalue	geneID	Count
GO:0002181	BP	GO:0002181	cytoplasmic translation	9/13	159/18614	1.33777e-16	2.78256e-14	1.99961e-14	RPL34/RPS26/RPS29/RPL31/RPL24/RPL6/RPL22/RPS21/RPL35A	9
GO:0022626	CC	GO:0022626	cytosolic ribosome	9/14	100/19518	3.29791e-18	1.22023e-16	6.94297e-17	RPL34/RPS26/RPS29/RPL31/RPL24/RPL6/RPL22/RPS21/RPL35A	9
GO:0044391	CC	GO:0044391	ribosomal subunit	9/14	185/19518	9.75787e-16	3.61041e-14	1.02714e-14	RPL34/RPS26/RPS29/RPL31/RPL24/RPL6/RPL22/RPS21/RPL35A	9
GO:0005840	CC	GO:0005840	ribosome	9/14	229/19518	6.84832e-15	2.53388e-13	4.80584e-14	RPL34/RPS26/RPS29/RPL31/RPL24/RPL6/RPL22/RPS21/RPL35A	9
GO:0042788	CC	GO:0042788	polysomal ribosome	6/14	31/19518	2.85651e-14	1.05691e-12	1.50342e-13	RPS26/RPS29/RPL31/RPL24/RPL6/RPS21	6
GO:0022625	CC	GO:0022625	cytosolic large ribosomal subunit	6/14	58/19518	1.55545e-12	5.75515e-11	6.54925e-12	RPL34/RPL31/RPL24/RPL6/RPL22/RPL35A	6
GO:0005844	CC	GO:0005844	polysome	6/14	67/19518	3.82296e-12	1.41449e-10	1.34139e-11	RPS26/RPS29/RPL31/RPL24/RPL6/RPS21	6
GO:0015934	CC	GO:0015934	large ribosomal subunit	6/14	114/19518	1.00485e-10	3.71794e-09	3.0221e-10	RPL34/RPL31/RPL24/RPL6/RPL22/RPL35A	6
GO:0005791	CC	GO:0005791	rough endoplasmic reticulum	4/14	82/19518	2.80504e-07	1.03786e-05	7.38167e-07	RPS26/RPS29/RPL6/RPS21	4
GO:0022627	CC	GO:0022627	cytosolic small ribosomal subunit	3/14	41/19518	3.0817e-06	0.000114023	7.20866e-06	RPS26/RPS29/RPS21	3
GO:0015935	CC	GO:0015935	small ribosomal subunit	3/14	74/19518	1.84801e-05	0.000683765	3.89056e-05	RPS26/RPS29/RPS21	3
GO:0098554	CC	GO:0098554	cytoplasmic side of endoplasmic reticulum membrane	2/14	15/19518	4.98997e-05	0.00184629	9.55018e-05	RPS26/RPS29	2
GO:0030867	CC	GO:0030867	rough endoplasmic reticulum membrane	2/14	24/19518	0.000130682	0.00483523	0.000229266	RPS26/RPS29	2
GO:0005925	CC	GO:0005925	focal adhesion	4/14	422/19518	0.000181573	0.00671822	0.000294046	RPS29/RPL31/RPL6/RPL22	4
GO:0030055	CC	GO:0030055	cell-substrate junction	4/14	432/19518	0.000198647	0.00734993	0.000298717	RPS29/RPL31/RPL6/RPL22	4
GO:0003735	MF	GO:0003735	structural constituent of ribosome	9/13	177/18369	4.03648e-16	5.65107e-15	3.39914e-15	RPL34/RPS26/RPS29/RPL31/RPL24/RPL6/RPL22/RPS21/RPL35A	9
GO:0045296	MF	GO:0045296	cadherin binding	4/13	333/18369	6.66402e-05	0.000932962	0.00028059	RPL34/RPS26/RPL24/RPL6	4

## Sheet: P3_cluster_C_ontology
	ONTOLOGY	ID	Description	GeneRatio	BgRatio	pvalue	p.adjust	qvalue	geneID	Count
GO:0043161	BP	GO:0043161	proteasome-mediated ubiquitin-dependent protein catabolic process	218/3861	439/18614	2.80302e-42	1.74516e-38	9.94396e-39	WFS1/NEDD4L/AKIRIN2/UBE2G1/GNA12/SIRT2/SIAH2/EDEM2/BIRC2/SPSB1/ITCH/SMURF1/TNFAIP1/ARRB2/PPP2CB/UBE2H/ZNRF2/RNF121/TRIB1/CSNK1D/DERL1/AMN1/FZR1/DDA1/DNAJB2/UBXN2A/SDCBP/NPLOC4/HECTD3/TRIP4/PSMA6/TRAF4/RHBDD2/RNF34/TRPC4AP/TRIP12/GSK3A/UBE2B/RYBP/PSMD4/PSMC2/FBXW11/NFE2L2/AXIN1/SGTA/UBQLN1/PSMC1/PSMC4/LTN1/SELENOS/AUP1/UBR2/NUB1/UBE2K/CDC34/CDC23/TMUB1/UBE4B/GIPC1/PSMD11/UBE2A/RMND5B/CSNK1A1/PLAA/…	218
GO:0006397	BP	GO:0006397	mRNA processing	238/3861	500/18614	4.00371e-42	2.49271e-38	9.94396e-39	RBM47/RBM19/JMJD6/HNRNPLL/DDX41/AHCYL1/SNRNP27/PRKRIP1/TBRG4/REST/RBM7/DHX16/WTAP/ZNF326/FASTKD5/SUPT6H/LSM1/PRPF18/CDC73/DCPS/WBP4/PAF1/SCAF1/GPKOW/U2AF1/SF3A1/SF3B4/FXR2/ZPR1/SDE2/ZMAT5/APLP1/NCBP3/BUD31/PRPF4/AFF2/PLRG1/PPP4R2/FAM50A/IWS1/WDR33/ESS2/RBM42/HTATSF1/TFIP11/DDX23/METTL3/RBM17/CSTF2/BCAS2/SMNDC1/CDC5L/SART1/ERN1/ZMAT2/EFTUD2/ADAR/LUC7L/PRPF38A/CRNKL1/QKI/PRPF31/CPSF4/PRPF3/RBM22/EC…	238
GO:0008380	BP	GO:0008380	RNA splicing	215/3861	466/18614	1.44931e-35	9.0234e-32	2.39975e-32	PRX/RBM47/RBM19/RRAGC/JMJD6/HNRNPLL/DDX41/SNRNP27/PRKRIP1/TMBIM6/REST/RBM7/DHX16/WTAP/RTCB/ZNF326/SUPT6H/LSM1/SGF29/PRPF18/DCPS/WBP4/SCAF1/PPP2CA/GPKOW/U2AF1/SF3A1/SF3B4/FXR2/ZPR1/SDE2/ZMAT5/BUD31/PRPF4/AFF2/PLRG1/PPP4R2/FAM50A/IWS1/ZCRB1/ESS2/RBM42/HTATSF1/SUPT7L/TFIP11/DDX23/METTL3/RBM17/BCAS2/SMNDC1/CDC5L/SART1/ERN1/ZMAT2/HNRNPH2/EFTUD2/LUC7L/PRPF38A/CRNKL1/QKI/PRPF31/USP22/PRPF3/RBM22/ECD/GRS…	215
GO:0072594	BP	GO:0072594	establishment of protein localization to organelle	207/3861	453/18614	1.5587e-33	9.70447e-30	1.93566e-30	TNFAIP3/PINK1/NFKBIA/BCL3/AKIRIN2/PTTG1IP/GNPTAB/BNIP3L/SMURF1/RAB7A/CHMP4B/RALA/UBAP1/HYOU1/IL10RA/PEX13/NCOA4/LAMP1/GSK3A/TIMM8A/FLNA/PITRM1/SGTB/BAG4/VPS37A/PEX14/TGFB1/TSG101/SGTA/EIF4ENIF1/SRP54/NMT1/SGF29/SMAD3/ATG13/FBXO7/VPS4A/SRP68/PPP3R1/SEC61A2/TERF1/PEX19/ZPR1/TIMM23/STAM/RAB10/RAB11A/MAPK8/SORT1/SH3GLB1/UBE2J2/AP3D1/PPP1R10/STAT3/MFN2/TIMM17A/LAMP2/GRPEL1/MAN1A1/HACL1/EFCAB7/NXT1/SAE…	207
GO:0022613	BP	GO:0022613	ribonucleoprotein complex biogenesis	211/3861	475/18614	5.22227e-32	3.25139e-28	5.18819e-29	DDX54/EIF6/RRS1/RRP36/RIOK3/SBDS/SHQ1/MRPL44/TSR3/UTP6/PRPF18/CDC73/SF3A1/SF3B4/SDE2/EXOSC4/GRWD1/NSUN3/NGDN/HTATSF1/RPP30/DHX29/DIMT1/DDX23/SDAD1/DDX52/BYSL/ERAL1/SART1/DDX56/MRPS11/WBP11/BUD23/POP4/RRP7A/ADAR/LUC7L/CRNKL1/PRPF31/DDX49/PRPF3/PES1/PELP1/KRR1/SMN1/MRPS2/SF3B3/MPV17L2/ABT1/DDX20/TGS1/UTP15/EMG1/NOC4L/SLU7/MRM3/NSUN4/RCL1/CELF2/POP7/BMS1/RRP12/XRN2/EXOSC6/CD2BP2/RPP38/NOL10/DICER1/E…	211
GO:0000819	BP	GO:0000819	sister chromatid segregation	131/3861	250/18614	9.91153e-29	6.17092e-25	8.2057e-26	DPF1/DUSP1/BCL7C/CHMP4B/RRS1/CHMP1A/GOLGA2/CHMP6/FLNA/RMDN1/KIF4A/ZWINT/CHMP7/VPS4A/CHMP5/CDC23/TUBG1/NSMCE2/NCAPG/RAB11A/RAD51C/LCMT1/POLDIP2/MAD1L1/WAPL/CHMP3/MAPRE1/DCTN2/BCL7B/CHMP1B/DYNC1LI1/MAD2L2/KIF3B/NEK2/IK/SMARCA4/DRG1/KIF2C/ESCO2/CHMP4A/NAA50/SMARCA5/AKAP8/HECW2/SMC5/BCCIP/CUL3/KATNB1/HNRNPU/KMT5A/SPC25/BRD7/SPDL1/TUBG2/PDS5A/SGO1/KIF23/KIF2A/STAG2/RIOK2/ZW10/CDC27/KIF22/NUMA1/NUP62/B…	131
GO:0034470	BP	GO:0034470	ncRNA processing	190/3861	432/18614	3.02096e-28	1.88085e-24	2.14374e-25	DDX54/EIF6/RRS1/DPH3/RRP36/RIOK3/SBDS/SHQ1/TP53RK/ZC3H7A/MRPL44/TSR3/FTSJ1/ELAC1/UTP6/TGFB1/RTCB/SMAD3/SDE2/EXOSC4/YRDC/CTU1/TRMT1L/INTS3/THUMPD3/STAT3/NSUN3/NGDN/RPP30/DIMT1/METTL3/TRMO/DDX52/BYSL/SART1/DDX56/MRPS11/WBP11/BUD23/POP4/RRP7A/METTL6/ADAR/DDX49/PES1/PELP1/KRR1/GRSF1/TSN/PRKRA/DUS3L/INTS12/INTS5/ABT1/UTP15/LCMT2/TRUB2/EMG1/NOC4L/MRM3/NSUN4/RCL1/POP7/BMS1/SRRT/RRP12/XRN2/EXOSC6/TYW3/RP…	190
GO:0000070	BP	GO:0000070	mitotic sister chromatid segregation	111/3861	199/18614	1.319e-27	8.21211e-24	8.18996e-25	DUSP1/CHMP4B/RRS1/CHMP1A/GOLGA2/CHMP6/FLNA/RMDN1/KIF4A/ZWINT/CHMP7/VPS4A/CHMP5/CDC23/TUBG1/NSMCE2/NCAPG/RAB11A/LCMT1/POLDIP2/MAD1L1/WAPL/CHMP3/MAPRE1/DCTN2/CHMP1B/DYNC1LI1/MAD2L2/KIF3B/NEK2/IK/DRG1/KIF2C/ESCO2/CHMP4A/NAA50/SMARCA5/AKAP8/SMC5/BCCIP/CUL3/KATNB1/HNRNPU/KMT5A/SPC25/SPDL1/TUBG2/PDS5A/SGO1/KIF23/KIF2A/STAG2/ZW10/KIF22/NUMA1/NUP62/BECN1/CHTF8/NCAPG2/KNSTRN/CHMP2B/FBXO5/NUF2/PLK1/KPNB1/T…	111
GO:0042254	BP	GO:0042254	ribosome biogenesis	142/3861	298/18614	1.42838e-25	8.89306e-22	7.88363e-23	DDX54/EIF6/RRS1/RRP36/RIOK3/SBDS/SHQ1/MRPL44/TSR3/UTP6/SDE2/EXOSC4/GRWD1/NSUN3/NGDN/RPP30/DHX29/DIMT1/SDAD1/DDX52/BYSL/ERAL1/SART1/DDX56/MRPS11/WBP11/BUD23/POP4/RRP7A/DDX49/PES1/PELP1/KRR1/MRPS2/MPV17L2/ABT1/UTP15/EMG1/NOC4L/MRM3/NSUN4/RCL1/POP7/BMS1/RRP12/XRN2/EXOSC6/RPP38/NOL10/EXOSC5/WDR74/WDR46/RPP40/CUL4A/GTPBP4/EXOSC9/NOP9/C1D/ZNF593/RPS27L/CINP/EXOSC10/NAF1/RIOK2/NOLC1/EIF4A3/PWP1/ZNF622/M…	142
GO:0048193	BP	GO:0048193	Golgi vesicle transport	140/3861	294/18614	3.41751e-25	2.12774e-21	1.6976e-22	PLPP3/ARFGAP3/WIPI1/SNX8/TMEM115/SEC24A/EXOC2/TFG/HYOU1/SAR1B/NAPG/STX5/MACF1/CSNK1D/MYO5A/COPE/COG4/SEC23B/YIF1B/LAMP1/TRAPPC4/GOLGA2/EPS15/RABEP1/WHAMM/KDELR2/TRAPPC9/SYS1/TMED1/ARF4/GOLGA7/NRBP1/SCYL1/VAMP3/PPP6C/GAK/EXOC5/IER3IP1/TAPBP/NAPA/ARL3/VAPA/SCAMP2/SEC24B/RAB1A/GABARAPL2/MYO18A/USO1/YIF1A/YKT6/RAB10/CNIH4/CCDC93/SORT1/PITPNB/ARF3/AP3D1/GOSR1/RER1/RABIF/COMMD1/SAR1A/NSF/GOLGA5/BCAP29/…	140
GO:0016072	BP	GO:0016072	rRNA metabolic process	127/3861	257/18614	8.19015e-25	5.09919e-21	3.6985e-22	DDX54/EIF6/RRS1/RRP36/RIOK3/SBDS/SHQ1/MRPL44/GTF3C1/TSR3/UTP6/SDE2/EXOSC4/NSUN3/NGDN/RPP30/GTF3C6/DIMT1/DDX52/BYSL/SART1/DDX56/PELO/MRPS11/WBP11/BUD23/POP4/RRP7A/DDX49/PES1/XRN1/PELP1/KRR1/SPIN1/SMARCA4/MTOR/ABT1/UTP15/DEDD/EMG1/NOC4L/MRM3/NSUN4/RCL1/POP7/BMS1/RRP12/XRN2/EXOSC6/RPP38/NOL10/EXOSC5/WDR74/WDR46/RPP40/GTPBP4/EXOSC9/NOP9/C1D/EXOSC10/TAF1B/NAF1/RIOK2/NOLC1/EIF4A3/PWP1/GTF3C5/MTERF4/GAR…	127
GO:0007059	BP	GO:0007059	chromosome segregation	183/3861	435/18614	1.80757e-24	1.12539e-20	6.93108e-22	DPF1/SIRT2/DUSP1/HAUS6/ARL8B/BCL7C/CHMP4B/RRS1/RIOK3/CSNK1D/CHMP1A/GOLGA2/CHMP6/SKA1/FLNA/UBE2B/RMDN1/SUN1/KIF4A/RAD18/ZWINT/CHMP7/VPS4A/CHMP5/ERCC4/CDC23/TUBG1/NSMCE2/ACTR3/NCAPG/TERF1/NCOR1/CDC42/ARL8A/RAB11A/RAD51C/LCMT1/POLDIP2/MAD1L1/CIAO1/WAPL/CHMP3/MAPRE1/DCTN2/BCL7B/CHMP1B/DYNC1LI1/MAD2L2/KIF3B/HAUS8/NEK2/IK/SMARCA4/HAUS2/DRG1/KIF2C/ESCO2/CHMP4A/BAG6/NTMT1/NAA50/SMARCA5/AKAP8/HECW2/TLK2/S…	183
GO:0000375	BP	GO:0000375	RNA splicing, via transesterification reactions	150/3861	329/18614	1.8283e-24	1.1383e-20	6.93108e-22	RBM47/RBM19/JMJD6/DDX41/SNRNP27/REST/RBM7/DHX16/WTAP/LSM1/PRPF18/DCPS/WBP4/GPKOW/U2AF1/SF3A1/SF3B4/FXR2/SDE2/BUD31/PRPF4/PLRG1/ESS2/RBM42/HTATSF1/TFIP11/DDX23/METTL3/RBM17/BCAS2/SMNDC1/CDC5L/SART1/ZMAT2/EFTUD2/LUC7L/PRPF38A/CRNKL1/QKI/PRPF31/PRPF3/RBM22/NUP98/IK/SMN1/ALYREF/SF3B3/DDX20/TGS1/SMU1/RBM15B/SLU7/SNRNP70/CELF2/WDR83/RBMXL1/CD2BP2/HNRNPU/TXNL4B/TSSC4/FMR1/SART3/CTNNBL1/MFAP1/PRMT5/KHSRP…	150
GO:0140014	BP	GO:0140014	mitotic nuclear division	136/3861	286/18614	1.95345e-24	1.21622e-20	6.93108e-22	IL1B/BMP7/REEP3/SIRT2/DUSP1/CHMP4B/RRS1/CDKN1B/CHMP1A/GOLGA2/CHMP6/FLNA/RMDN1/KIF4A/ZWINT/CHMP7/CDC25C/VPS4A/CHMP5/CDC23/TUBG1/NSMCE2/NCAPG/CDC42/RAB11A/LCMT1/POLDIP2/MAD1L1/WAPL/CHMP3/MAPRE1/DCTN2/CHMP1B/DYNC1LI1/MAD2L2/USP16/PIN1/KIF3B/DAPK3/NEK2/IK/DRG1/KIF2C/ESCO2/CHMP4A/NAA50/SMARCA5/AKAP8/SMC5/BCCIP/CUL3/NSFL1C/KATNB1/HNRNPU/NME6/KMT5A/SPC25/SPDL1/TUBG2/PRMT5/PDS5A/SGO1/KIF23/KIF2A/STAG2/ZW…	136
GO:0016050	BP	GO:0016050	vesicle organization	162/3861	368/18614	2.69457e-24	1.67764e-20	8.92329e-22	ATP6V0A4/ARFGAP3/BCL2/TOM1/AP1S3/ATP6V1F/PIP4K2A/AGFG1/ARL8B/SEC24A/CORO1C/TMF1/STX4/RAB7A/ABCA1/SAMD9/CHMP4B/TFG/UBAP1/AP1S1/SNX11/SAR1B/ZEB2/STX5/CSNK1D/CCDC136/SEC23B/SDCBP/ATP6V0D1/CHMP1A/TRAPPC4/EPS15/PFN4/CHMP6/PAFAH1B1/TRAPPC9/ATP6V1D/VPS37A/VPS33A/TSG101/STX2/VAMP3/PPP6C/CHMP7/ATP6V1E1/ATP6V0B/EEA1/AP1M1/VPS4A/PICALM/CHMP5/VAPA/SEC24B/RAB1A/MYO18A/ATP6V1C1/USO1/GNAI3/BLOC1S4/STAM/RAB11A/S…	162
GO:0016236	BP	GO:0016236	macroautophagy	147/3861	322/18614	4.53974e-24	2.82644e-20	1.40941e-21	PINK1/VMP1/TOM1/WIPI1/NOD1/PIP4K2A/RALB/ARL8B/BNIP3L/SMURF1/RAB7A/MAP1LC3B/CHMP4B/HIF1A/UBXN2A/RHEB/ATP6V0D1/CHMP1A/SCOC/AMBRA1/CHMP6/ATP6V1D/VPS37A/SLC25A4/VPS33A/RIPK2/TGFB1/TSG101/UBQLN1/ATG5/ATP6V0E1/CHMP7/ATP6V1E1/ATP6V0B/ATG13/VPS4A/CHMP5/CAPNS1/AUP1/SESN2/SNX4/RAB1A/GABARAPL2/ATP6V1C1/IFT20/GNAI3/STAM/SNX18/MAPK8/PLAA/SH3GLB1/POLDIP2/MFN2/PHF23/LAMP2/MTMR14/ATG16L1/TIGAR/EMC6/ATG2A/CHMP3/S…	147
GO:0006364	BP	GO:0006364	rRNA processing	112/3861	218/18614	8.12707e-24	5.05992e-20	2.37472e-21	DDX54/EIF6/RRS1/RRP36/RIOK3/SBDS/SHQ1/MRPL44/TSR3/UTP6/SDE2/EXOSC4/NSUN3/NGDN/RPP30/DIMT1/DDX52/BYSL/SART1/DDX56/MRPS11/WBP11/BUD23/POP4/RRP7A/DDX49/PES1/PELP1/KRR1/ABT1/UTP15/EMG1/NOC4L/MRM3/NSUN4/RCL1/POP7/BMS1/RRP12/XRN2/EXOSC6/RPP38/NOL10/EXOSC5/WDR74/WDR46/RPP40/GTPBP4/EXOSC9/NOP9/C1D/EXOSC10/NAF1/RIOK2/NOLC1/EIF4A3/PWP1/MTERF4/GAR1/MPHOSPH6/MPHOSPH10/RPUSD2/DDX27/TENT4B/TSR2/DHX37/DCAF13/PP…	112
GO:0006888	BP	GO:0006888	endoplasmic reticulum to Golgi vesicle-mediated transport	80/3861	131/18614	9.16907e-24	5.70866e-20	2.53034e-21	SEC24A/TFG/HYOU1/SAR1B/STX5/CSNK1D/COPE/SEC23B/YIF1B/TRAPPC4/GOLGA2/WHAMM/KDELR2/TRAPPC9/TMED1/ARF4/NRBP1/PPP6C/IER3IP1/VAPA/SEC24B/RAB1A/USO1/YIF1A/YKT6/CNIH4/GOSR1/SAR1A/BCAP29/COPB2/TMED2/ARCN1/GOLT1B/SEC23A/SEC22A/TMED9/VAMP7/TBC1D20/VCP/RAB1B/SEC23IP/P4HB/TRAPPC3/TRAPPC1/BCAP31/CUL3/COPB1/SEC13/LMAN2/TRAPPC10/TMED5/KDELR1/SEC22C/TRAPPC13/RNF139/TRAPPC6B/GBF1/PREB/MIA2/ERGIC3/TEX261/ZW10/BET1…	80
GO:0033044	BP	GO:0033044	regulation of chromosome organization	122/3861	250/18614	2.79809e-23	1.74209e-19	7.31534e-21	PKIB/DPF1/DUSP1/BCL7C/XRCC1/EID3/SMG6/SUB1/STN1/ZWINT/TEN1/ERCC4/CDC23/NSMCE2/NCAPG/TERF1/LCMT1/PPP1R10/UPF1/TFPT/MAD1L1/WAPL/ACTR8/BCL7B/DYNC1LI1/MAD2L2/NEK2/XRN1/IK/SMARCA4/MCPH1/TINF2/MNAT1/SMARCA5/HECW2/SMC5/CUL3/MAPK1/HNRNPU/SPC25/BRD7/SPDL1/SIRT6/SMG5/SMC6/EXOSC10/DCP2/NAF1/RIOK2/ZW10/CDC27/POT1/NUMA1/BECN1/USP7/DHX36/SMARCC2/ERCC1/HNRNPC/TENT4B/NCAPG2/MPHOSPH8/FBXO5/UCHL5/NUF2/PLK1/CTNNB1/…	122
GO:0051656	BP	GO:0051656	establishment of organelle localization	183/3861	445/18614	4.1331e-23	2.57327e-19	1.02653e-20	MYO5C/PINK1/ARFGAP3/WIPI1/LYN/RAB7A/CHMP4B/EXOC2/TFG/SAR1B/EIF6/RRS1/HIF1A/CSNK1D/MYO5A/LLGL2/MAP4/SDCBP/CHMP1A/LAMP1/BORCS8/TRAPPC4/CHMP6/PAFAH1B1/TOR1A/EZR/KIF3A/UBE2B/TRAPPC9/RMDN1/MYH9/FBXW11/PEX14/SUN1/BORCS7/TSG101/LAT2/PPP6C/BORCS6/CHMP7/EXOC5/KIF5B/VPS4A/PICALM/CHMP5/CDC23/SNX4/RAB1A/TERF1/YKT6/TBC1D23/CDC42/BLOC1S4/STAM/PDPK1/C12orf4/ACTR10/RAB11A/AP3D1/PIK3CG/BBS7/MAD1L1/SDAD1/DYNLT1/SA…	183
GO:0000377	BP	GO:0000377	RNA splicing, via transesterification reactions with bulged adenosine as nucleophile	146/3861	325/18614	4.6005e-23	2.86427e-19	1.03874e-20	RBM47/RBM19/JMJD6/DDX41/SNRNP27/REST/RBM7/DHX16/WTAP/PRPF18/DCPS/WBP4/GPKOW/U2AF1/SF3A1/SF3B4/FXR2/SDE2/BUD31/PRPF4/PLRG1/ESS2/RBM42/HTATSF1/TFIP11/DDX23/METTL3/RBM17/BCAS2/CDC5L/SART1/ZMAT2/EFTUD2/LUC7L/PRPF38A/CRNKL1/QKI/PRPF31/PRPF3/RBM22/NUP98/IK/SMN1/ALYREF/SF3B3/DDX20/TGS1/SMU1/RBM15B/SLU7/SNRNP70/CELF2/WDR83/RBMXL1/CD2BP2/HNRNPU/TXNL4B/TSSC4/FMR1/SART3/CTNNBL1/MFAP1/PRMT5/DHX8/ISY1/CWC15/S…	146
GO:0000398	BP	GO:0000398	mRNA splicing, via spliceosome	146/3861	325/18614	4.6005e-23	2.86427e-19	1.03874e-20	RBM47/RBM19/JMJD6/DDX41/SNRNP27/REST/RBM7/DHX16/WTAP/PRPF18/DCPS/WBP4/GPKOW/U2AF1/SF3A1/SF3B4/FXR2/SDE2/BUD31/PRPF4/PLRG1/ESS2/RBM42/HTATSF1/TFIP11/DDX23/METTL3/RBM17/BCAS2/CDC5L/SART1/ZMAT2/EFTUD2/LUC7L/PRPF38A/CRNKL1/QKI/PRPF31/PRPF3/RBM22/NUP98/IK/SMN1/ALYREF/SF3B3/DDX20/TGS1/SMU1/RBM15B/SLU7/SNRNP70/CELF2/WDR83/RBMXL1/CD2BP2/HNRNPU/TXNL4B/TSSC4/FMR1/SART3/CTNNBL1/MFAP1/PRMT5/DHX8/ISY1/CWC15/S…	146
GO:0098813	BP	GO:0098813	nuclear chromosome segregation	146/3861	339/18614	6.51322e-21	4.05513e-17	1.40668e-18	DPF1/SIRT2/DUSP1/BCL7C/CHMP4B/RRS1/CHMP1A/GOLGA2/CHMP6/FLNA/UBE2B/RMDN1/SUN1/KIF4A/ZWINT/CHMP7/VPS4A/CHMP5/ERCC4/CDC23/TUBG1/NSMCE2/ACTR3/NCAPG/TERF1/CDC42/RAB11A/RAD51C/LCMT1/POLDIP2/MAD1L1/WAPL/CHMP3/MAPRE1/DCTN2/BCL7B/CHMP1B/DYNC1LI1/MAD2L2/KIF3B/NEK2/IK/SMARCA4/DRG1/KIF2C/ESCO2/CHMP4A/BAG6/NAA50/SMARCA5/AKAP8/HECW2/SMC5/BCCIP/CUL3/KATNB1/HNRNPU/KMT5A/SPC25/BRD7/SPDL1/TUBG2/PDS5A/SGO1/FAM83D/K…	146
GO:0010506	BP	GO:0010506	regulation of autophagy	145/3861	348/18614	3.52662e-19	2.19567e-15	7.29917e-17	HSPB1/PINK1/BCL2/FOXO3/TOM1/WIPI1/HERC1/SOGA1/NOD1/RRAGA/SIRT2/BCL2L11/TRIM21/RMC1/CCNY/PIP4K2A/RALB/RRAGC/GPR137/BNIP3L/CHMP4B/RAB39B/ABL1/DAP/IL10RA/BAD/HIF1A/DHRSX/RHEB/TICAM1/ATP6V0D1/SCOC/TAB2/GOLGA2/EIF4G2/AMBRA1/GSK3A/ATP6V1D/SLC25A4/RIPK2/CISD2/UBQLN1/ATG5/ATP6V0E1/ATP6V1E1/ATP6V0B/ATG13/FBXO7/CAPNS1/SESN2/ERCC4/SNX4/ATP6V1C1/GNAI3/USP10/SNX18/CPTP/MAPK8/SH3GLB1/POLDIP2/RPTOR/STAT3/PHF23/…	145
GO:0006605	BP	GO:0006605	protein targeting	140/3861	333/18614	5.64747e-19	3.51612e-15	1.12212e-16	PINK1/AP1S3/ZDHHC14/GNPTAB/BNIP3L/SMURF1/INPP5K/RAB7A/CHMP4B/HYOU1/ERBB2/YIF1B/SDCBP/PEX13/NCOA4/ZDHHC4/GSK3A/TIMM8A/PITRM1/ZDHHC18/SGTB/ZDHHC12/BAG4/VPS37A/PEX14/GOLGA7/SGTA/SRP54/ATG13/FBXO7/VPS4A/SRP68/ZDHHC3/SEC61A2/PEX19/GIPC1/ZDHHC24/TIMM23/ITGB1BP1/SORT1/ZDHHC6/SH3GLB1/UBE2J2/AP3D1/YWHAG/MFN2/ZDHHC7/TIMM17A/LAMP2/GRPEL1/MAN1A1/HACL1/SAE1/HRAS/VPS41/SCARB2/AP4B1/TIMM44/AP3M1/PARL/ICMT/PRKCI…	140
GO:2001020	BP	GO:2001020	regulation of response to DNA damage stimulus	133/3861	311/18614	7.55463e-19	4.70352e-15	1.44333e-16	HIC1/BCL2/PTTG1IP/DPF1/SPRED2/BCL7C/BCL2L1/ABL1/XRCC1/SOX4/TRIP12/MAGEF1/PMAIP1/EYA3/SGF29/ERCC4/FXR2/FOXM1/UBE2N/OTUB1/TTI2/TAF7/USP47/PPP1R10/TFPT/PPP4R2/KMT5B/SUPT7L/TFIP11/TIGAR/NUDT16L1/RPA2/ACTR8/UBQLN4/CASP9/BCL7B/MAD2L2/CEBPG/USP22/SIRT1/VPS72/SHLD3/DMAP1/SMARCA4/SF3B3/SMARCA5/BABAM1/SPIRE1/THOC5/PPP4C/TRIM32/MCL1/TAF5L/MEAF6/KMT5A/TAF6L/FMR1/PRKCD/MORF4L2/WDR48/CUL4A/TELO2/ARMT1/USP1/BRD…	133
GO:0016570	BP	GO:0016570	histone modification	181/3861	475/18614	1.20339e-18	7.49229e-15	2.21395e-16	PINK1/NFKBIZ/SIRT2/SIN3B/JMJD1C/BRPF3/JMJD6/CTR9/RNF2/NCOA3/KDM2A/BMI1/RCOR1/ARID5A/JADE3/PHF1/PRMT2/MBIP/TRIP12/UBE2B/NFYC/N6AMT1/ATG5/SETD3/EYA3/GATAD2B/HCFC2/ARID4B/SGF29/CDC73/PHF19/UBR2/PAF1/CREBBP/RING1/UBE2A/MECP2/PCGF5/UBE2N/OTUB1/COPRS/HAT1/TAF7/ZNF335/IWS1/KMT5B/NELFE/SUPT7L/CHTOP/KANSL3/SAP30BP/RNF40/WBP2/LMNA/SMAD4/DOT1L/DR1/USP16/SUDS3/SRCAP/DDB1/USP22/SIRT1/VPS72/DMAP1/EPOP/SF3B3/SE…	181
GO:0006913	BP	GO:0006913	nucleocytoplasmic transport	136/3861	328/18614	7.46622e-18	4.64847e-14	1.27888e-15	IL1B/PTPN14/NFKBIA/BCL3/AKIRIN2/PTTG1IP/AGFG1/ATXN1/SMURF1/MALT1/EIF6/RRS1/CDKN1B/AHCYL1/SMG6/FLNA/EMD/TGFB1/AXIN1/EIF4ENIF1/SUPT6H/SMAD3/PPP3R1/PHAX/FYTTD1/ZPR1/TMEM53/NCBP3/PPP1R10/UPF1/STAT3/IWS1/CHTOP/SDAD1/EFCAB7/NXT1/KPNA1/LMNA/RAE1/DDX19B/RPAIN/RBM22/ELAVL1/DESI1/NUP98/DMAP1/IPO7/ALYREF/CCHCR1/NUP35/RBM15B/TNPO3/GLE1/THOC5/POM121/SEC13/PRKCD/KPNA4/STYX/NUP153/ANKRD54/DUSP16/ALKBH5/NOP9/SIR…	136
GO:0051169	BP	GO:0051169	nuclear transport	136/3861	328/18614	7.46622e-18	4.64847e-14	1.27888e-15	IL1B/PTPN14/NFKBIA/BCL3/AKIRIN2/PTTG1IP/AGFG1/ATXN1/SMURF1/MALT1/EIF6/RRS1/CDKN1B/AHCYL1/SMG6/FLNA/EMD/TGFB1/AXIN1/EIF4ENIF1/SUPT6H/SMAD3/PPP3R1/PHAX/FYTTD1/ZPR1/TMEM53/NCBP3/PPP1R10/UPF1/STAT3/IWS1/CHTOP/SDAD1/EFCAB7/NXT1/KPNA1/LMNA/RAE1/DDX19B/RPAIN/RBM22/ELAVL1/DESI1/NUP98/DMAP1/IPO7/ALYREF/CCHCR1/NUP35/RBM15B/TNPO3/GLE1/THOC5/POM121/SEC13/PRKCD/KPNA4/STYX/NUP153/ANKRD54/DUSP16/ALKBH5/NOP9/SIR…	136
GO:0016197	BP	GO:0016197	endosomal transport	111/3861	248/18614	1.04861e-17	6.52865e-14	1.73628e-15	TBC1D10A/TOM1/ARL4C/SNX8/DENND5A/ARL8B/CORO1C/EHD4/RAB7A/ABCA1/CHMP4B/UBAP1/SPAG9/STX5/CMTM6/CHMP1A/EPS15/CHMP6/VPS37A/TSG101/ITSN1/VAMP3/CHMP7/GRIPAP1/LEPROTL1/RAB35/EEA1/VPS4A/PICALM/CHMP5/SNX4/YKT6/TBC1D23/EHD1/STAM/RAB10/HEATR5A/RAB11A/SNX18/CCDC93/SORT1/TMEM50A/AP3D1/GOSR1/TBC1D10B/ATP6AP1/CHMP3/EPS15L1/CLEC16A/RAB8A/CHMP1B/ARF6/RAB6A/BLOC1S1/CLTC/GOLT1B/VPS25/RAB11B/BET1L/REPS1/VPS35/VCP/VP…	111
GO:1903311	BP	GO:1903311	regulation of mRNA metabolic process	135/3861	329/18614	2.80431e-17	1.74596e-13	4.49357e-15	RBM47/PRR5L/ZFP36/ZC3HAV1/JMJD6/IGF2BP3/AHCYL1/IKBKE/TBRG4/REST/RBM7/WTAP/MAPKAPK2/EIF4ENIF1/FASTKD5/SUPT6H/LSM1/CDC73/SAMD4A/MOV10/DCPS/PAF1/SF3B4/FXR2/PAIP1/UPF1/IWS1/RBM42/NT5C3B/METTL3/QKI/ELAVL1/CNOT3/NUP98/ROCK1/SMU1/RBM15B/SNRNP70/CELF2/YBX3/FASTKD1/RBMXL1/HNRNPU/EXOSC5/YTHDF1/FMR1/PRKCD/CNOT4/LARP4B/PRMT5/KHSRP/GTPBP1/EXOSC9/CDK9/ALKBH5/PRKCA/PATL1/MAPK14/DCP2/MAGOHB/EIF4A3/ZC3H14/NOCT/FA…	135
GO:0051168	BP	GO:0051168	nuclear export	83/3861	166/18614	4.39437e-17	2.73593e-13	6.82139e-15	IL1B/PTPN14/AGFG1/ATXN1/SMURF1/MALT1/EIF6/RRS1/CDKN1B/AHCYL1/SMG6/EMD/TGFB1/EIF4ENIF1/SUPT6H/PHAX/FYTTD1/NCBP3/UPF1/IWS1/CHTOP/SDAD1/NXT1/RAE1/DDX19B/RBM22/DESI1/NUP98/ALYREF/CCHCR1/RBM15B/GLE1/THOC5/POM121/STYX/NUP153/DUSP16/ALKBH5/NOP9/SIRT6/SMG5/RANBP2/RIOK2/XPO6/MAGOHB/EIF4A3/DHX9/NUP62/POLR2D/LTV1/PRKACA/NUP93/RANBP3/NUP85/POM121C/UBE2I/CSE1L/AKAP8L/CASC3/DDX39A/PTPN11/CHP1/NUTF2/SIRT7/RBM8A…	83
GO:0031331	BP	GO:0031331	positive regulation of cellular catabolic process	169/3861	450/18614	8.72813e-17	5.43413e-13	1.31381e-14	TNFRSF1B/IL1B/FURIN/PINK1/FOXO3/TOM1/WIPI1/PRR5L/NOD1/SIRT2/BCL2L11/TRIM21/CCNY/PIP4K2A/RALB/ZFP36/CPT1A/BNIP3L/PACSIN3/ZC3HAV1/ITCH/SMURF1/BAD/TRIB1/HIF1A/CSNK1D/DHRSX/FZR1/DDA1/DNAJB2/TICAM1/PTPN1/SCOC/AMBRA1/MAGEF1/GSK3A/ABCD1/SLC25A4/RIPK2/NFE2L2/AXIN1/SGTA/UBQLN1/EIF4ENIF1/LSM1/ATG13/FBXO7/SAMD4A/MOV10/DCPS/SESN2/NUB1/SNX4/GNAI3/ST20/ZC3H18/SNX18/CSNK1A1/PAIP1/SH3GLB1/RPTOR/UPF1/BBS7/ATG16L1…	169
GO:0048285	BP	GO:0048285	organelle fission	182/3861	497/18614	1.0609e-16	6.60518e-13	1.54997e-14	IL1B/BMP7/PPARG/PINK1/REEP3/SIRT2/BCL2L11/DUSP1/CORO1C/CHMP4B/RALA/MTFR1L/RRS1/CDKN1B/FZR1/CHMP1A/GOLGA2/CHMP6/FLNA/UBE2B/RMDN1/SUN1/KIF4A/ZWINT/CHMP7/CDC25C/VPS4A/CHMP5/UBR2/GPR3/ERCC4/CDC23/MCU/TUBG1/NSMCE2/ACTR3/NCAPG/TERF1/PEX19/CDC42/RAB11A/RAD51C/LCMT1/POLDIP2/MAD1L1/WAPL/CHMP3/MAPRE1/DCTN2/CHMP1B/DYNC1LI1/MAD2L2/USP16/PIN1/KIF3B/OPA1/DAPK3/NEK2/VPS35/IK/DRG1/KIF2C/ESCO2/MFF/CHMP4A/BAG6/NAA…	182
GO:0007080	BP	GO:0007080	mitotic metaphase plate congression	41/3861	57/18614	1.33202e-16	8.29315e-13	1.89047e-14	CHMP4B/RRS1/CHMP1A/CHMP6/RMDN1/CHMP7/VPS4A/CHMP5/CDC23/RAB11A/MAD1L1/CHMP3/MAPRE1/DCTN2/CHMP1B/KIF2C/CHMP4A/CUL3/HNRNPU/SPDL1/ZW10/KIF22/NUP62/BECN1/CHMP2B/NUF2/KPNB1/CDCA5/INCENP/PSRC1/VPS4B/NUDC/SEH1L/MIS12/KIF18A/NDC80/KAT5/BOD1/CENPE/CCNB1/CDCA8	41
GO:0000209	BP	GO:0000209	protein polyubiquitination	107/3861	244/18614	2.38446e-16	1.48457e-12	3.29014e-14	TNFAIP3/BCL2/NEDD4L/TRAF3/UBE2G1/TRIM21/MGRN1/BIRC2/TRAF1/ITCH/SMURF1/UBE2H/ZNRF2/WSB2/RNF114/FZR1/DDA1/UBE2E3/TRAF4/RNF34/AMBRA1/TRIP12/UBE2B/MKRN1/FBXW11/AXIN1/UBE2K/CDC34/CDC23/UBE4B/UBE2A/DCAF15/UBE2Q1/UBE2N/OTUB1/TRAF6/PLAA/UBE2J2/UBOX5/UBE2R2/TTC3/MKRN2/RNF40/RNF146/STUB1/RNF216/CUL1/UBE2D2/NPEPPS/ANAPC10/RNF126/RBCK1/WSB1/RNF26/PELI3/IRF2BP1/UBE3A/TRIM32/CUL3/RUSC1/UBE3B/RNF115/RNF213/GABA…	107
GO:1902850	BP	GO:1902850	microtubule cytoskeleton organization involved in mitosis	80/3861	161/18614	2.56753e-16	1.59854e-12	3.44699e-14	CHMP4B/SBDS/MAP4/CHMP1A/GOLGA2/CHMP6/PAFAH1B1/FLNA/RMDN1/FBXW11/KIF4A/DCTN6/CHMP7/CHMP5/FSD1/TUBG1/MECP2/PTPA/RAB11A/EFHC1/POLDIP2/DYNLT1/SUN2/CHMP3/MAPRE1/DCTN2/RAE1/CHMP1B/CLTC/TACC1/KIF3B/NEK2/VCP/MCPH1/DRG1/CHMP4A/BCCIP/NSFL1C/HNRNPU/SPC25/SPDL1/TUBG2/KIF23/KIF2A/STAG2/ZW10/NUMA1/NUP62/CHMP2B/NUF2/PLK1/KPNB1/TPX2/STAG1/MAP9/INCENP/CENPA/PSRC1/VPS4B/RACGAP1/ABRAXAS2/CKAP5/NUDC/TPR/NDE1/INTS13/…	80
GO:0007051	BP	GO:0007051	spindle organization	92/3861	198/18614	3.62652e-16	2.25787e-12	4.65602e-14	HAUS6/CHMP4B/SBDS/CSNK1D/MAP4/CHMP1A/GOLGA2/CHMP6/EZR/FLNA/RMDN1/MYH9/KIF4A/DCTN6/CHMP7/CHMP5/FSD1/TUBG1/NCOR1/MECP2/PTPA/RAB11A/EFHC1/POLDIP2/SUN2/CHMP3/MAPRE1/DCTN2/RAE1/CHMP1B/CLTC/TACC1/KIF3B/HAUS8/NEK2/VCP/HAUS2/DRG1/CHMP4A/NTMT1/BCCIP/HNRNPU/SPC25/TUBG2/KIF23/KIF2A/STAG2/MAPRE2/NUMA1/NUP62/KNSTRN/CHMP2B/FBXO5/NUF2/PLK1/KPNB1/TPX2/STAG1/SENP6/MAP9/PPP2R1A/GTF2B/INCENP/TUBGCP2/CHD3/PSRC1/VPS4…	92
GO:0007052	BP	GO:0007052	mitotic spindle organization	69/3861	130/18614	3.65555e-16	2.27595e-12	4.65602e-14	CHMP4B/SBDS/MAP4/CHMP1A/GOLGA2/CHMP6/FLNA/RMDN1/KIF4A/DCTN6/CHMP7/CHMP5/FSD1/TUBG1/MECP2/PTPA/RAB11A/EFHC1/POLDIP2/SUN2/CHMP3/DCTN2/RAE1/CHMP1B/CLTC/TACC1/KIF3B/NEK2/VCP/DRG1/CHMP4A/BCCIP/HNRNPU/SPC25/TUBG2/KIF23/KIF2A/STAG2/NUMA1/NUP62/CHMP2B/NUF2/PLK1/KPNB1/TPX2/STAG1/MAP9/INCENP/PSRC1/VPS4B/RACGAP1/ABRAXAS2/CKAP5/NUDC/TPR/INTS13/MZT1/NDC80/PRC1/TACC3/SMC3/CENPE/SPAST/PCNT/CCSAP/CCNB1/DLGAP5/CD…	69
GO:0051983	BP	GO:0051983	regulation of chromosome segregation	69/3861	131/18614	6.16823e-16	3.84034e-12	7.65996e-14	DPF1/SIRT2/DUSP1/BCL7C/RAD18/ZWINT/CDC23/NSMCE2/NCAPG/LCMT1/MAD1L1/BCL7B/DYNC1LI1/MAD2L2/IK/SMARCA4/KIF2C/HECW2/SMC5/CUL3/HNRNPU/SPC25/BRD7/SPDL1/CSNK2A2/SMC6/RIOK2/ZW10/C9orf78/CDC27/NUMA1/BECN1/SMARCC2/NCAPG2/FBXO5/NUF2/PLK1/NCAPH2/ANAPC2/ANAPC11/PSMG2/MAD2L1BP/INCENP/MKI67/DPF2/ARID1A/BUB3/SMC4/SMARCD1/CDCA2/PBRM1/SMC2/PHF10/TPR/CDC6/NCAPH/CDC16/NDC80/KAT5/CSNK2A1/TACC3/CENPE/ZWILCH/CCNB1/DLGA…	69
GO:1903320	BP	GO:1903320	regulation of protein modification by small protein conjugation or removal	109/3861	255/18614	1.12354e-15	6.99519e-12	1.36123e-13	INAVA/TNFAIP3/BIRC3/PINK1/WFS1/WBP1L/PTTG1IP/TRIM21/SIAH2/TANK/BIRC2/ITCH/TBC1D7/MALT1/ARRB2/ABL1/CDKN1B/BMI1/HIF1A/DERL1/FZR1/SOX4/DNAJB2/UBXN2A/TOLLIP/TICAM1/RELA/TRIP12/LIMK1/GSK3A/NDFIP1/RIPK2/AXIN1/UBQLN1/BCL10/ATG5/ZMIZ1/UBE2N/OTUB1/TRAF6/PLAA/PHF23/COMMD1/COPS8/SAE1/RNF40/N4BP1/MAD2L2/PIN1/STUB1/DCUN1D5/COPS2/UBXN1/ARNT/VCP/TNIP1/DCUN1D4/COPS5/COPS4/SENP2/DNAJA1/UBE3A/CUL3/CAMLG/UBB/SART3/…	109
GO:0034655	BP	GO:0034655	nucleobase-containing compound catabolic process	165/3861	447/18614	1.27951e-15	7.96625e-12	1.51329e-13	UPP1/TNFRSF1B/RBM47/APOBEC3G/PDE4B/APOBEC3H/AMPD3/PRR5L/APOBEC3F/ZFP36/APOBEC3C/ZC3HAV1/IGF2BP3/FITM2/SMG6/IKBKE/GSK3A/TBRG4/ABCD1/RBM7/MAPKAPK2/SMG9/NEIL2/EIF4ENIF1/FASTKD5/LSM1/SAMD4A/MOV10/PHAX/DCPS/ETF1/FXR2/ZPR1/ST20/ZC3H18/EXOSC4/PAIP1/UPF1/PDE8A/ADA/NT5C3B/METTL3/ERN1/MBD4/BAX/ZCCHC17/PELO/DDX49/ELAVL1/XRN1/GRSF1/VCP/CNOT3/NUDT4/ROCK1/MLYCD/RNASEH1/PDE7A/YBX3/ITPA/XRN2/FASTKD1/CNP/EXOSC6/P…	165
GO:0006401	BP	GO:0006401	RNA catabolic process	128/3861	319/18614	1.50185e-15	9.35049e-12	1.73494e-13	TNFRSF1B/RBM47/PRR5L/ZFP36/ZC3HAV1/IGF2BP3/SMG6/IKBKE/TBRG4/RBM7/MAPKAPK2/SMG9/EIF4ENIF1/FASTKD5/LSM1/SAMD4A/MOV10/PHAX/DCPS/ETF1/FXR2/ZPR1/ZC3H18/EXOSC4/PAIP1/UPF1/NT5C3B/METTL3/ERN1/ZCCHC17/PELO/DDX49/ELAVL1/XRN1/GRSF1/CNOT3/ROCK1/RNASEH1/YBX3/XRN2/FASTKD1/EXOSC6/PPP1R8/DICER1/HNRNPU/EXOSC5/YTHDF1/FMR1/PRKCD/CNOT4/LARP4B/SND1/KHSRP/GTPBP1/EXOSC9/ALKBH5/PRKCA/SMG5/PATL1/MAPK14/MTPAP/EXOSC10/DCP2…	128
GO:0050000	BP	GO:0050000	chromosome localization	54/3861	92/18614	1.93624e-15	1.2055e-11	2.16923e-13	CHMP4B/RRS1/CHMP1A/CHMP6/UBE2B/RMDN1/SUN1/CHMP7/VPS4A/CHMP5/CDC23/ACTR3/TERF1/RAB11A/MAD1L1/CHMP3/MAPRE1/LMNA/DCTN2/CHMP1B/NUP98/KIF2C/CHMP4A/CUL3/KATNB1/HNRNPU/SPDL1/FAM83D/ZW10/KIF22/NUMA1/NUP62/BECN1/CHMP2B/NUF2/KPNB1/CDCA5/INCENP/PSRC1/VPS4B/NUDC/SPAG5/NDE1/SEH1L/MLH1/MIS12/KIF18A/NDC80/KAT5/BOD1/CENPE/CCNB1/DLGAP5/CDCA8	54
GO:0042176	BP	GO:0042176	regulation of protein catabolic process	140/3861	361/18614	1.96513e-15	1.22349e-11	2.16923e-13	TIMP4/TNFRSF1B/IL1B/TNFAIP3/FURIN/DAB2IP/PINK1/RDX/GNA12/SIRT2/TMF1/PACSIN3/ITCH/TIPARP/RAB7A/CDKN1B/STX5/TRIB1/CSNK1D/FZR1/DDA1/DNAJB2/UBXN2A/SDCBP/OAZ2/RELA/CHMP6/GSK3A/EZR/FLNA/RYBP/PSMC2/NDFIP1/NFE2L2/AXIN1/SGTA/UBQLN1/PSMC1/PSMC4/SMAD3/NUB1/UBE2K/GABARAPL2/GIPC1/BANP/PSME3/CSNK1A1/PBK/BBS7/COMMD1/PSMC6/CTSA/NSF/RNF40/UBQLN4/SMAD4/N4BP1/MAD2L2/PIN1/STUB1/DDB1/PSMD3/PSMD1/ARAF/DESI1/PSMC3/UBXN…	140
GO:0044270	BP	GO:0044270	cellular nitrogen compound catabolic process	175/3861	486/18614	2.61248e-15	1.62653e-11	2.82111e-13	UPP1/TNFRSF1B/KMO/RBM47/APOBEC3G/PDE4B/APOBEC3H/AMPD3/PRR5L/APOBEC3F/ZFP36/APOBEC3C/ZC3HAV1/IGF2BP3/ABCC1/FITM2/SMG6/IKBKE/GSK3A/TBRG4/ABCD1/RBM7/MAPKAPK2/SMG9/NEIL2/EIF4ENIF1/FASTKD5/LSM1/SAMD4A/MOV10/PHAX/DCPS/ETF1/HMOX2/FXR2/UROD/ZPR1/ST20/ZC3H18/EXOSC4/PAIP1/UPF1/PDE8A/ADA/NT5C3B/METTL3/ERN1/MBD4/BAX/ZCCHC17/PELO/DDX49/ELAVL1/XRN1/GRSF1/VCP/CNOT3/NUDT4/ROCK1/MLYCD/RNASEH1/PDE7A/YBX3/ITPA/XRN2…	175
GO:1903050	BP	GO:1903050	regulation of proteolysis involved in protein catabolic process	100/3861	230/18614	4.47642e-15	2.78702e-11	4.73107e-13	DAB2IP/PINK1/GNA12/SIRT2/TMF1/SMURF1/TRIB1/CSNK1D/FZR1/DDA1/DNAJB2/SDCBP/MAGEF1/GSK3A/RYBP/PSMC2/NFE2L2/AXIN1/SGTA/UBQLN1/PSMC1/PSMC4/NUB1/UBE2K/GABARAPL2/GIPC1/PSME3/CTSC/CSNK1A1/PBK/BBS7/COMMD1/PSMC6/RNF40/UBQLN4/N4BP1/STUB1/ARAF/DESI1/PSMC3/UBXN1/PSMD14/VCP/WAC/BAG6/TLK2/USP5/BCAP31/PHF20L1/UBE3A/CAMLG/UBB/FMR1/DVL1/STYX/GABARAP/CSNK2A2/SIRT6/CSNK1E/RNF139/KEAP1/ARIH2/PSMF1/USP14/PSME2/PDCL3/T…	100
GO:0046700	BP	GO:0046700	heterocycle catabolic process	174/3861	488/18614	8.92099e-15	5.55421e-11	9.11797e-13	UPP1/TNFRSF1B/KMO/RBM47/APOBEC3G/PDE4B/APOBEC3H/AMPD3/PRR5L/APOBEC3F/ZFP36/APOBEC3C/ZC3HAV1/IGF2BP3/ABCC1/FITM2/SMG6/IKBKE/GSK3A/TBRG4/ABCD1/RBM7/MAPKAPK2/NFE2L2/SMG9/NEIL2/EIF4ENIF1/FASTKD5/LSM1/SAMD4A/MOV10/PHAX/DCPS/ETF1/HMOX2/FXR2/UROD/ZPR1/ST20/ZC3H18/EXOSC4/PAIP1/UPF1/PDE8A/ADA/NT5C3B/METTL3/ERN1/MBD4/BAX/ZCCHC17/PELO/DDX49/ELAVL1/XRN1/GRSF1/VCP/CNOT3/NUDT4/ROCK1/MLYCD/RNASEH1/PDE7A/YBX3/IT…	174
GO:0006403	BP	GO:0006403	RNA localization	89/3861	197/18614	8.99431e-15	5.59986e-11	9.11797e-13	ZFP36/AGFG1/IGF2BP3/MVP/SHQ1/SMG6/SUPT6H/PHAX/FYTTD1/TERF1/NCBP3/UPF1/IWS1/CHTOP/NXT1/FLOT1/RAE1/DDX19B/QKI/NUP98/ALYREF/NUP35/RBM15B/SENP2/G3BP2/GLE1/THOC5/POM121/SEC13/HNRNPU/FMR1/PEG10/NUP153/KHSRP/ALKBH5/NUP58/AHCTF1/SMG5/RANBP2/EXOSC10/DCP2/FUBP3/NAF1/MAGOHB/EIF4A3/HSF1/DHX9/NUP62/DHX36/POLR2D/NUP50/NUP93/NUP85/WRAP53/POM121C/KPNB1/CETN2/AKAP8L/PRPF6/MRPL18/CASC3/YY1/DDX39A/RUVBL2/ZNHIT3/NUT…	89
GO:0061136	BP	GO:0061136	regulation of proteasomal protein catabolic process	88/3861	194/18614	9.45445e-15	5.88634e-11	9.39274e-13	DAB2IP/PINK1/GNA12/SIRT2/TMF1/TRIB1/CSNK1D/FZR1/DDA1/DNAJB2/SDCBP/GSK3A/RYBP/PSMC2/NFE2L2/AXIN1/SGTA/UBQLN1/PSMC1/PSMC4/NUB1/UBE2K/GABARAPL2/GIPC1/PSME3/CSNK1A1/PBK/BBS7/COMMD1/PSMC6/RNF40/UBQLN4/N4BP1/STUB1/ARAF/DESI1/PSMC3/UBXN1/PSMD14/VCP/WAC/BAG6/TLK2/USP5/BCAP31/PHF20L1/CAMLG/UBB/FMR1/DVL1/STYX/GABARAP/SIRT6/CSNK1E/KEAP1/ARIH2/PSMF1/USP14/PSME2/TRIM39/USP7/PRKACA/MAPK9/FBXO22/UCHL5/PLK1/DDRG…	88
GO:0034976	BP	GO:0034976	response to endoplasmic reticulum stress	108/3861	259/18614	1.1695e-14	7.28131e-11	1.13909e-12	DAB2IP/WFS1/BCL2/PPP1R15A/NCK2/BCL2L11/EDEM2/MARCKS/NRBF2/BCL2L1/HYOU1/PPP2CB/ABL1/RNF121/CREB3/DERL1/DNAJB2/TNFRSF10B/NPLOC4/PTPN1/BAK1/RHBDD2/TMBIM6/TOR1A/NCK1/PMAIP1/NFE2L2/SGTA/UBQLN1/GRINA/SELENOS/AUP1/SESN2/TMUB1/UBE4B/SELENOK/UBAC2/GORASP2/UBE2J2/DERL2/PSMC6/MAP3K5/PLA2G6/MAN1A1/FLOT1/EIF2S1/ERLEC1/ERN1/UFD1/BAX/NR1H2/TMCO1/STUB1/TMED2/OPA1/SIRT1/UBXN1/HSP90B1/SERINC3/VCP/COPS5/BAG6/P4HB/C…	108
[truncated: 527 more rows]

## Sheet: P3_cluster_D_ontology
	ONTOLOGY	ID	Description	GeneRatio	BgRatio	pvalue	p.adjust	qvalue	geneID	Count
GO:1900118	BP	GO:1900118	negative regulation of execution phase of apoptosis	2/4	21/18614	7.26362032258542e-06	0.000138009	1.47736289385442e-05	MTRNR2L8/MTRNR2L12	2
[truncated: 8 more rows]

## Sheet: P3_cluster_E_ontology
	ONTOLOGY	ID	Description	GeneRatio	BgRatio	pvalue	p.adjust	qvalue	geneID	Count
[truncated: 255 more rows]

[truncated: 3 more sheets: P3_cluster_E1_ontology, P3_cluster_E2_ontology, P3_cluster_E3_ontology]
