# Supplementary material for: Epstein-Barr virus reactivation induces divergent abortive, reprogrammed, and host shutoff states by lytic progression
Source: PLoS Pathog. 2024 Oct 24;20(10):e1012341. doi: 10.1371/journal.ppat.1012341 (PMC11563402; doi:10.1371/journal.ppat.1012341)
Supplement: S1 File — (R) [file ppat.1012341.s019.R]

sessionInfo()
R version 4.3.1 (2023-06-16)
Platform: x86_64-apple-darwin20 (64-bit)
Running under: macOS Sonoma 14.2.1


attached base packages:
grid      
stats4    
stats     
graphics  
grDevices 
utils     
datasets  
methods   
base     


other attached packages:
# single-cell software, expression, ontology, and annotation
pbmc3k.SeuratData_3.1.4     
SeuratData_0.2.2           
Seurat_5.0.1                
SeuratObject_5.0.1
SeuratWrappers_0.3.1
SpatialExperiment_1.10.0    
SingleCellExperiment_1.24.0 
SummarizedExperiment_1.32.0
MultiAssayExperiment_1.26.0
monocle3_1.3.1             
cellranger_1.1.0
msigdbr_7.5.1 
decoupleR_2.6.0  
dorothea_1.12.0             
progeny_1.22.0
GenomeInfoDb_1.38.5
GenomicRanges_1.54.1 
org.Hs.eg.db_3.17.0
hypeR_2.0.0
AnnotationDbi_1.62.2        
IRanges_2.36.0
clusterProfiler_4.8.2
CellChat_1.6.1
Biobase_2.62.0
BiocGenerics_0.48.1
Azimuth_0.4.6
          
# aesthetics (e.g., color palettes)
GGally_2.1.2                
nord_1.0.0                  
ghibli_0.3.3               
ggsci_3.0.0                 
palettetown_0.1.1           
LaCroixColoR_0.1.0         
wesanderson_0.3.6           
RColorBrewer_1.1-3          
paletteer_1.5.0            
viridis_0.6.3               
viridisLite_0.4.2 
pals_1.7

# data visualization
ggVennDiagram_1.2.2        
scales_1.3.0                
enrichplot_1.20.0           
cowplot_1.1.3              
plotly_4.10.4               
ggupset_0.3.0               
gplots_3.1.3.1  
ggraph_2.1.0 
ggsignif_0.6.4 
ggcorrplot_0.1.4
ComplexHeatmap_2.16.0       
Nebulosa_1.10.0  
pheatmap_1.0.12
UpSetR_1.4.0 
ggalluvial_0.12.5
igraph_2.0.1.1
patchwork_1.2.0
ggplot2_3.4.4

# data handling & utilities
openxlsx_4.2.5.2            
HGNChelper_0.8.1           
data.tree_1.1.0            
Rfast2_0.1.5.1             
RcppParallel_5.1.7          
Rcpp_1.0.12                 
stringi_1.8.3              
data.table_1.15.0  
lubridate_1.9.2             
forcats_1.0.0              
stringr_1.5.1               
purrr_1.0.2                 
tidyverse_2.0.0            
tibble_3.2.1 
readr_2.1.4           
tidyr_1.3.1                 
OmnipathR_3.8.0             
MatrixGenerics_1.14.0
matrixStats_1.2.0 
magrittr_2.0.3
S4Vectors_0.40.2 
NMF_0.26
cluster_2.1.4
rngtools_1.5.2 
registry_0.5-1
dplyr_1.1.4
shinyBS_0.61.1      
                                          

loaded via a namespace (and not attached):
nnls_1.4                  
DBI_1.1.3                 
httr_1.4.7               
BiocParallel_1.34.2       
prettyunits_1.1.1         
yulab.utils_0.0.6        
ggplotify_0.1.1           
GenomicAlignments_1.36.0  
sparseMatrixStats_1.12.2 
spatstat.geom_3.2-8       
babelgene_22.9            
pillar_1.9.0             
kableExtra_1.3.4          
R6_2.5.1                  
boot_1.3-28.1            
mime_0.12                 
glmGamPoi_1.12.2          
reticulate_1.35.0        
edgeR_4.0.14              
uwot_0.1.16               
reactable_0.4.4          
Rhdf5lib_1.22.0           
ROCR_1.0-11               
ggpubr_0.6.0             
downloader_0.4            
limma_3.58.1              
parallelly_1.36.0        
GlobalOptions_0.1.2       
FNN_1.1.4                 
caTools_1.18.2           
polyclip_1.10-6           
beachmat_2.16.0           
htmltools_0.5.7          
fansi_1.0.6               
e1071_1.7-13              
googledrive_2.1.1        
remotes_2.4.2             
ggrepel_0.9.5             
classInt_0.4-9           
car_3.1-2                 
fgsea_1.26.0              
spatstat.utils_3.0-4     
HDO.db_0.99.1             
maps_3.4.1                
clue_0.3-64              
scatterpie_0.2.1          
fitdistrplus_1.1-11       
goftest_1.2-3            
tidyselect_1.2.0          
RSQLite_2.3.1             
GenomeInfoDbData_1.2.11  
utf8_1.2.4                
ScaledMatrix_1.8.1        
scattermore_1.2          
spatstat.data_3.0-4       
gridExtra_2.3             
fs_1.6.3                 
rvest_1.0.3               
sctransform_0.4.1         
future.apply_1.11.1      
R.oo_1.25.0               
RcppHNSW_0.5.0            
rtracklayer_1.60.0       
vipor_0.4.5               
Rtsne_0.17                
DelayedMatrixStats_1.22.1
lazyeval_0.2.2            
carData_3.0-5             
munsell_0.5.0            
treeio_1.24.2             
R.utils_2.12.2            
pracma_2.4.2             
bitops_1.0-7              
R.methodsS3_1.8.2         
labeling_0.4.3           
KEGGREST_1.40.0           
promises_1.2.1            
shape_1.4.6              
rhdf5filters_1.12.1       
terra_1.7-39              
zoo_1.8-12               
DropletUtils_1.20.0       
polylabelr_0.2.0          
locfit_1.5-9.8           
DelayedArray_0.28.0      
RSpectra_0.16-1           
SeuratDisk_0.0.0.9020    
assertthat_0.2.1          
tools_4.3.1               
ape_5.7-1                
shiny_1.8.0               
fftwtools_0.9-11         
rlang_1.1.3              
generics_0.1.3            
BiocSingular_1.16.0       
ggridges_0.5.6           
evaluate_0.23             
RcppZiggurat_0.1.6        
BiocIO_1.10.0            
reshape2_1.4.4            
bcellViper_1.36.0         
colorspace_2.1-0         
ellipsis_0.3.2            
withr_3.0.0               
gargle_1.5.1             
RCurl_1.98-1.14           
presto_1.0.0              
confuns_1.0.2            
restfulr_0.0.15           
xtable_1.8-4              
plyr_1.8.9               
mapproj_1.2.11            
lme4_1.1-34               
aplot_0.1.10             
systemfonts_1.0.4         
ks_1.14.0                
mclust_6.0.0             
httpuv_1.6.14             
rmarkdown_2.25            
metapod_1.8.0            
units_0.8-2               
MASS_7.3-60               
dqrng_0.3.2              
broom_1.0.5               
deldir_2.0-2              
GO.db_3.17.0             
rhdf5_2.44.0              
tensor_1.5                
googlesheets4_1.1.1      
vctrs_0.6.5               
lifecycle_1.0.4           
readxl_1.4.3             
logger_0.2.2              
proxy_0.4-27              
codetools_0.2-19         
fastDummies_1.7.3         
DT_0.28                   
visNetwork_2.1.2          
nlme_3.1-162              
future_1.33.1            
progress_1.2.2            
pkgload_1.3.2.1           
shinydashboard_0.7.2     
rstudioapi_0.15.0         
hms_1.1.3                 
pbapply_1.7-2            
minqa_1.2.5               
cachem_1.0.8              
BiocManager_1.30.21      
hdf5r_1.3.8               
tidytree_0.4.4            
listenv_0.9.1            
XVector_0.42.0            
ggrastr_1.0.2             
ggtree_3.8.0             
jpeg_0.1-10               
GetoptLong_1.0.5          
ggfun_0.1.1              
HDF5Array_1.28.1          
SparseArray_1.2.3         
htmlwidgets_1.6.4        
class_7.3-22              
memoise_2.0.1             
crayon_1.5.2             
gridGraphics_0.5-1        
rappdirs_0.3.3            
S4Arrays_1.2.0           
xml2_1.3.5                
GOSemSim_2.26.1           
png_0.1-8                
progressr_0.14.0          
tzdb_0.4.0                
fastmap_1.1.1            
coda_0.19-4.1             
tidygraph_1.2.3           
pkgconfig_2.0.3          
cli_3.6.2                 
beeswarm_0.4.0            
DOSE_3.26.1              
ggforce_0.4.1             
Rfast_2.0.8               
gridBase_0.4-7           
lmtest_0.9-40             
RcppAnnoy_0.0.22          
timechange_0.2.0         
splines_4.3.1             
blob_1.2.4                
reshape_0.8.9            
XML_3.99-0.14             
network_1.18.1            
globals_0.16.2           
ggbeeswarm_0.7.2          
knitr_1.45                
RcppRoll_0.3.0           
ica_1.0-3                 
spam_2.10-0               
dichromat_2.0-0.1        
compiler_4.3.1            
rjson_0.2.21              
sf_1.0-13                
anndata_0.7.5.6           
bit_4.0.5                 
BiocNeighbors_1.18.0     
glue_1.7.0                
ggnetwork_0.5.12          
digest_0.6.34            
irlba_2.3.5.1             
leiden_0.4.3.1            
tiff_0.1-11              
graphlayouts_1.0.0        
magick_2.7.4              
foreach_1.5.2            
spatstat.random_3.2-2     
zlibbioc_1.48.0           
dotCall64_1.1-1          
tweenr_2.0.2              
lattice_0.21-8            
statmod_1.5.0            
rsvd_1.0.5                
gson_0.1.0                
nloptr_2.0.3             
mvtnorm_1.2-4             
yaml_2.3.8                
qvalue_2.32.0            
later_1.3.2               
statnet.common_4.9.0      
backports_1.4.1          
rstatix_0.7.2             
shadowtext_0.1.2          
Rsamtools_2.16.0         
parallel_4.3.1            
rematch2_2.1.2            
sna_2.7-1                
miniUI_0.1.1.1            
gtable_0.3.4              
abind_1.4-5              
xfun_0.41                 
Cairo_1.6-0               
Biostrings_2.68.1        
webshot_0.5.5             
curl_5.2.0                
doParallel_1.0.17        
KernSmooth_2.23-22        
survival_3.5-5            
prismatic_1.1.1          
jsonlite_1.8.8            
svglite_2.1.1             
iterators_1.0.14         
Matrix_1.6-5              
EBImage_4.42.0            
fastmatch_1.1-3          
checkmate_2.2.0           
gtools_3.9.5              
shinyjs_2.1.0            
spatstat.sparse_3.0-3     
RANN_2.6.1                
bluster_1.10.0           
circlize_0.4.15           
spatstat.explore_3.2-6    
bit64_4.0.5              
RVenn_1.1.0               
farver_2.1.1              
zip_2.3.0   
